# Supplementary material for: Transcriptome Profiling Reveals Higher Vertebrate Orthologous of Intra-Cytoplasmic Pattern Recognition Receptors in Grey Bamboo Shark
Source: PLoS One. 2014 Jun 23;9(6):e100018. doi: 10.1371/journal.pone.0100018 (PMC4067322; doi:10.1371/journal.pone.0100018)
Supplement: Table S2 — Sequence information on the primers used for real-time expression analysis. (XLSX) [file pone.0100018.s007.xlsx]

## Sheet: Table S2
Sequence information on the primers used for expression analysis of the identified transcripts in different tissue of C. griseum
S. #	Gene target	Primer sequence (5’ to 3’)	Size
1	18S rRNA F	TCA GGG TTC GAT TTC CGT AGA	78 bp
	18S rRNA R	GGG TAA TTT GCG TGC CTA CTG
2	TLR 9F	AT CAA GAG CGA CAG GTT	187 bp
	TLR9R	AAC AAG AGG CAT TCA ACA T
3	IL 8R	TAT CCT GAC TAC CAC CAA	124 bp
	IL8R	GCA AAC TTT CAT CCC ATT T
4	Urea transporter F	GGC TCC AAT TCT AAC TAC TG	192 bp
	Urea transporter R	TGC TTC TAC CTC TGT CAA
5	Aquaporin F	TGT GGC ATT ATG GCA ATA	176 bp
	Aquaporin R	TTG GTA TAG CGT TGT TCA
6	shTLR3 F	TCA CTG TCC TTG ACC TCA GC	139 bp	Also Used for localization studies by in-situ PCR
	shTLR3 R	GGA CCT CCA GGA TTG ACA CT
	Real-time PCR primers were designed using Primer express software V3.0 (Applied Biosystems, CA)
