# Supplementary material for: Transcriptome Profiling Reveals Higher Vertebrate Orthologous of Intra-Cytoplasmic Pattern Recognition Receptors in Grey Bamboo Shark
Source: PLoS One. 2014 Jun 23;9(6):e100018. doi: 10.1371/journal.pone.0100018 (PMC4067322; doi:10.1371/journal.pone.0100018)
Supplement: Table S4 — List of the assembled transcripts of C. griseum that were BLASTX annotated to NCBI. (XLSX) [file pone.0100018.s009.xlsx]

## Sheet: Table S4
				Assembly of Transcripts and Transcripts that Annotated to NCBI database
Transcript Information							# of reads		Transcript Annotation		DESeq Result		BLASTX Result - NCBI Annotation
TranscriptID	Length(bp)	Total_A	Total_C	Total_G	Total_T	GC_Content	Spleen	Kidney	Spleen_FPKM	Kidney_FPKM	P_Value	Adj_P_Value	NCBI_Accession	Identity(%)	E-value	Organism	CommonName	GeneDescription	ProteinID
3212109	16974	4595	3855	3714	4810	44.5917	3843	4269	2.39484	2.68243	0.82845	1	410047398	85	0	Pan troglodytes	chimpanzee	PREDICTED: probable E3 ubiquitin-protein ligase HECTD4 [Pan troglodytes]	XP_003314026.2
3212107	15851	4545	3555	3682	4069	45.6564	5148	5182	3.43536	3.4868	0.75447	1	326932488	87	0	Meleagris gallopavo	turkey	PREDICTED: e3 ubiquitin-protein ligase UBR4-like, partial [Meleagris gallopavo]	XP_003212348.1
3212105	15036	4001	3670	3089	4276	44.9521	2850	3344	2.00495	2.37203	0.872982	1	224061683	84	0	Taeniopygia guttata	zebra finch	PREDICTED: hect (homologous to the E6-AP (UBE3A) carboxyl terminus) domain and RCC1 (CHC1)-like domain (RLD) 1 [Taeniopygia guttata]	XP_002192615.1
3212103	14762	4086	3249	2789	4638	40.9023	66	2848	0.0472922	2.05769	0.00789678	0.204783	363730618	76	0	Gallus gallus	chicken	PREDICTED: dynein heavy chain 5, axonemal-like [Gallus gallus]	XP_003640837.1
3212101	14655	3947	3697	2939	4072	45.2815	4212	2315	3.04014	1.68481	0.41686	1	356991167	87	0	Gallus gallus	chicken	E3 ubiquitin-protein ligase HERC2 [Gallus gallus]	NP_001239305.1
3212097	13852	4376	2675	3022	3779	41.1276	1869	349	1.42721	0.268719	0.0902044	0.746117	355754442	46	0	Macaca fascicularis	crab eating macaque,crab-eating macaque,cynomolgus	NA	NA
3212095	13769	4905	2547	3402	2915	43.2058	2311	1517	1.77537	1.17508	0.505121	1	224055971	41	1e-18	Taeniopygia guttata	zebra finch	PREDICTED: pericentrin [Taeniopygia guttata]	XP_002192824.1
3212093	13573	4595	2408	2573	3997	36.6979	91	7030	0.0709179	5.52415	0.00415213	0.141731	47226310	43	1e-19	Tetraodon nigroviridis	spotted green pufferfish	unnamed protein product [Tetraodon nigroviridis]	CAG09278.1
3212091	13400	3761	2933	3067	3639	44.7761	2567	3171	2.02634	2.52393	0.911769	1	149408964	94	0	Ornithorhynchus anatinus	platypus	PREDICTED: transformation/transcription domain-associated protein isoform 1 [Ornithorhynchus anatinus]	XP_001511706.1
3212089	13357	4163	2555	2866	3773	40.5855	1835	3603	1.45317	2.87701	0.782671	1	326919108	73	0	Meleagris gallopavo	turkey	PREDICTED: protocadherin Fat 1-like [Meleagris gallopavo]	XP_003205825.1
3212087	13168	3935	2756	2877	3600	42.7779	1410	436	1.13263	0.353145	0.194235	1	348582123	58	3e-34	Cavia porcellus	domestic guinea pig	PREDICTED: LOW QUALITY PROTEIN: protocadherin Fat 4-like [Cavia porcellus]	XP_003476826.1
3212085	12823	2363	3897	3155	3408	54.9949	2286	2142	1.88572	1.78162	0.725136	1	334324264	60	0	Monodelphis domestica	gray short-tailed opossum	PREDICTED: nesprin-1 [Monodelphis domestica]	XP_001381250.2
3212083	12344	3554	2533	2908	3349	44.0781	4829	3650	4.13801	3.15372	0.588205	1	126334090	83	0	Monodelphis domestica	gray short-tailed opossum	PREDICTED: serine/threonine-protein kinase SMG1 [Monodelphis domestica]	XP_001366222.1
3212081	11904	3913	2045	1898	4048	33.1233	281	1188	0.249692	1.06441	0.3723	1	363732652	44	5e-49	Gallus gallus	chicken	PREDICTED: uncharacterized protein KIAA2022 [Gallus gallus]	XP_420300.3
3212079	11835	3542	2318	2835	3140	43.5403	5884	5426	5.2589	4.88987	0.700589	1	149636946	94	0	Ornithorhynchus anatinus	platypus	PREDICTED: cytoplasmic dynein 1 heavy chain 1-like [Ornithorhynchus anatinus]	XP_001512683.1
3212077	11785	3381	2047	2243	4114	36.4022	2319	1296	2.08143	1.1729	0.415762	1	316990462	44	0	Xenopus laevis	African clawed frog	putative methylcytosine dioxygenase isoform 1 [Xenopus laevis]	ADU77105.1
3212075	11629	3597	2458	2512	3062	42.738	3954	3783	3.59654	3.4696	0.733089	1	74211449	46	1e-135	Mus musculus	house mouse,mouse	NA	NA
3212073	11619	2934	2907	3013	2765	50.951	938	2974	0.853934	2.72997	0.47452	1	148238074	53	4e-111	Xenopus laevis	African clawed frog	kielin/chordin-like protein precursor [Xenopus laevis]	NP_001079355.1
3212071	11536	3187	2442	2313	3594	41.2188	4865	3197	4.46085	2.95579	0.505716	1	384947062	63	1e-11	Macaca mulatta	rhesus monkey	microtubule-associated protein 4 isoform 1 [Macaca mulatta]	AFI37136.1
3212069	11456	3650	2146	2266	3394	38.5126	1281	1503	1.18279	1.3993	0.882592	1	118087885	79	0	Gallus gallus	chicken	PREDICTED: tyrosine-protein phosphatase non-receptor type 14 isoform 2 [Gallus gallus]	XP_419419.2
3212067	11440	3258	2455	2418	3309	42.5962	8509	7138	7.86761	6.65482	0.636769	1	397480312	51	0	Pan paniscus	pygmy chimpanzee	PREDICTED: spatacsin isoform 1 [Pan paniscus]	XP_003811430.1
3212065	11342	3380	2186	2444	3332	40.8217	2688	2631	2.50686	2.4741	0.754388	1	326925422	83	0	Meleagris gallopavo	turkey	PREDICTED: ubiquitin carboxyl-terminal hydrolase 24-like [Meleagris gallopavo]	XP_003208914.1
3212063	11181	3694	2103	2249	3135	38.9232	5549	3088	5.24958	2.94566	0.423393	1	301613470	58	0	Xenopus (Silurana) tropicalis	western clawed frog	PREDICTED: probable helicase senataxin [Xenopus (Silurana) tropicalis]	XP_002936221.1
3212061	11127	3702	1999	2290	3136	38.5459	1483	3105	1.40979	2.97625	0.734293	1	224090857	61	0	Taeniopygia guttata	zebra finch	PREDICTED: similar to chorea-acanthocytosis [Taeniopygia guttata]	XP_002187102.1
3212059	11124	2886	2576	2287	3375	43.7163	2997	3098	2.84981	2.97034	0.787366	1	363729137	85	0	Gallus gallus	chicken	PREDICTED: probable E3 ubiquitin-protein ligase MYCBP2 [Gallus gallus]	XP_417003.3
3212057	11091	3196	2258	2489	3148	42.8005	6122	6436	5.83866	6.18915	0.775507	1	363727852	54	0	Gallus gallus	chicken	PREDICTED: zinc finger CCCH domain-containing protein 7B [Gallus gallus]	XP_416233.3
3212055	10867	2903	2510	2440	3014	45.5507	788	2689	0.76702	2.63917	0.433593	1	348525434	76	0	Oreochromis niloticus	Nile tilapia	PREDICTED: FRAS1-related extracellular matrix protein 2-like [Oreochromis niloticus]	XP_003450227.1
3212053	10855	2632	2320	2375	3528	43.252	5170	3703	5.03792	3.63839	0.55749	1	363741980	56	0	Gallus gallus	chicken	PREDICTED: LOW QUALITY PROTEIN: uncharacterized protein LOC419460 [Gallus gallus]	XP_417618.3
3212051	10769	2897	2383	2457	3032	44.9438	3816	3422	3.74821	3.38915	0.690723	1	326915404	85	0	Meleagris gallopavo	turkey	PREDICTED: baculoviral IAP repeat-containing protein 6-like [Meleagris gallopavo]	XP_003204008.1
3212049	10739	2966	2515	2364	2894	45.4325	2196	1857	2.16301	1.84431	0.659254	1	363733618	78	0	Gallus gallus	chicken	PREDICTED: huntingtin [Gallus gallus]	XP_420822.3
3212047	10674	3134	2294	2028	3218	40.4909	1591	2918	1.57664	2.91571	0.823978	1	363734482	51	0	Gallus gallus	chicken	PREDICTED: zinc finger FYVE domain-containing protein 26 [Gallus gallus]	XP_421195.3
3212045	10544	3100	2080	2116	3248	39.7951	6174	3331	6.19372	3.36942	0.412431	1	363736099	87	0	Gallus gallus	chicken	PREDICTED: CLIP-associating protein 1 isoform 2 [Gallus gallus]	XP_003641668.1
3212043	10388	3215	1957	1881	3335	36.9465	1746	1723	1.77788	1.76905	0.760225	1	301617185	57	0	Xenopus (Silurana) tropicalis	western clawed frog	PREDICTED: condensin-2 complex subunit D3-like [Xenopus (Silurana) tropicalis]	XP_002938026.1
3212041	10121	2854	2301	2316	2650	45.618	965	3219	1.00854	3.39222	0.449534	1	74196135	48	0	Mus musculus	house mouse,mouse	NA	NA
3212039	9890	2972	2107	2319	2492	44.7523	3097	4517	3.31234	4.87124	1	1	126297787	43	0	Monodelphis domestica	gray short-tailed opossum	PREDICTED: protein PRRC2B isoform 1 [Monodelphis domestica]	XP_001364969.1
3212035	9698	2973	1775	1844	3106	37.317	4586	5088	5.00198	5.59565	0.81902	1	224051022	87	0	Taeniopygia guttata	zebra finch	PREDICTED: exostoses (multiple) 2 [Taeniopygia guttata]	XP_002199808.1
3212033	9696	3182	1994	1778	2742	38.9026	2312	2030	2.52224	2.233	0.682731	1	345799284	82	0	Canis lupus familiaris	dog	PREDICTED: wings apart-like protein homolog isoform 2 [Canis lupus familiaris]	XP_864818.2
3212031	9629	3034	1691	1972	2932	38.0413	1712	1658	1.88067	1.83649	0.747749	1	326923353	62	0	Meleagris gallopavo	turkey	PREDICTED: calmodulin-regulated spectrin-associated protein 1-like [Meleagris gallopavo]	XP_003207901.1
3212029	9621	2599	2286	2104	2632	45.6294	2064	3797	2.26924	4.20927	0.833112	1	363735222	50	0	Gallus gallus	chicken	PREDICTED: LOW QUALITY PROTEIN: WD repeat- and FYVE domain-containing protein 4 [Gallus gallus]	XP_003641526.1
3212027	9593	3007	1590	1796	3200	35.2966	2042	2672	2.2516	2.97076	0.955496	1	327271067	58	0	Anolis carolinensis	green anole	PREDICTED: dual specificity testis-specific protein kinase 2-like [Anolis carolinensis]	XP_003220309.1
3212025	9593	2898	1951	2079	2665	42.0098	3269	1796	3.60455	1.99682	0.411304	1	326919210	83	0	Meleagris gallopavo	turkey	PREDICTED: protein furry homolog-like [Meleagris gallopavo]	XP_003205875.1
3212023	9586	2891	1826	2162	2707	41.6023	3870	1186	4.27035	1.31957	0.192995	1	224065951	51	0	Taeniopygia guttata	zebra finch	PREDICTED: similar to KIAA0246 protein [Taeniopygia guttata]	XP_002191666.1
3212021	9556	3530	1721	2214	2091	41.1783	858	2150	0.949733	2.39965	0.612083	1	344266447	63	0	Loxodonta africana	African savanna elephant	PREDICTED: centrosomal protein of 290 kDa [Loxodonta africana]	XP_003405292.1
3212019	9536	2614	2128	1845	2949	41.6632	953	1042	1.0571	1.16543	0.829533	1	344287849	61	0	Loxodonta africana	African savanna elephant	PREDICTED: serine-protein kinase ATM [Loxodonta africana]	XP_003415664.1
3212017	9536	2585	2056	2020	2875	42.7433	3103	2934	3.44196	3.28156	0.72864	1	410966050	76	0	Felis catus	domestic cat	PREDICTED: vacuolar protein sorting-associated protein 13D isoform 2 [Felis catus]	XP_003989551.1
3212015	9535	3003	1799	2172	2561	41.6466	1858	1569	2.06118	1.75504	0.657124	1	224048172	63	0	Taeniopygia guttata	zebra finch	PREDICTED: similar to Laminin subunit alpha-2 [Taeniopygia guttata]	XP_002190601.1
3212011	9404	2748	2020	1848	2788	41.1314	2142	1581	2.40934	1.7931	0.572972	1	345328983	90	0	Ornithorhynchus anatinus	platypus	PREDICTED: ubiquitin carboxyl-terminal hydrolase 34 [Ornithorhynchus anatinus]	XP_001512478.2
3212009	9400	3180	1892	1988	2340	41.2766	1230	2254	1.3841	2.55748	0.818789	1	363744616	71	0	Gallus gallus	chicken	PREDICTED: adenomatous polyposis coli protein [Gallus gallus]	XP_001233411.2
3212007	9328	2601	2226	1928	2573	44.5326	2335	4923	2.64782	5.62895	0.753176	1	326672491	70	0	Danio rerio	leopard danio,zebra danio,zebra fish,zebrafish	fatty acid synthase-like	XP_687387.4
3212005	9293	2062	2332	1814	3085	44.6142	562	1180	0.639692	1.35429	0.740936	1	45384284	69	0	Gallus gallus	bantam,chicken,chickens	dystrophin	NP_990630.1
3212003	9199	2554	2148	1974	2523	44.8092	3649	2847	4.19589	3.3009	0.607411	1	348524562	73	0	Oreochromis niloticus	Nile tilapia	PREDICTED: myotubularin-related protein 5-like [Oreochromis niloticus]	XP_003449792.1
3212001	9162	2758	1640	1824	2940	37.8083	733	2094	0.846261	2.43766	0.529091	1	149634524	66	0	Ornithorhynchus anatinus	duck-billed platypus,duckbill platypus,platypus	glycerol-3-phosphate acyltransferase, mitochondrial	XP_001513362.1
3211995	9086	2653	1746	2095	2592	42.2738	1201	1141	1.39817	1.33936	0.733909	1	363737033	69	0	Gallus gallus	chicken	PREDICTED: LOW QUALITY PROTEIN: serine/threonine-protein kinase ATR [Gallus gallus]	XP_003641789.1
3211991	8991	2826	1759	1533	2873	36.6144	1893	1617	2.22707	1.91817	0.664316	1	326911080	72	0	Meleagris gallopavo	turkey	PREDICTED: scm-like with four MBT domains protein 2-like [Meleagris gallopavo]	XP_003201890.1
3211989	8987	2470	1909	1738	2870	40.5808	4596	816	5.40948	0.968415	0.0854548	0.725335	118100744	50	0	Gallus gallus	chicken	PREDICTED: peroxisomal proliferator-activated receptor A-interacting complex 285 kDa protein [Gallus gallus]	XP_417438.2
3211987	8982	2414	2219	2217	2132	49.3877	166	1225	0.19549	1.45462	0.188536	1	328887894	85	0	Bos taurus	cattle	teneurin-3 [Bos taurus]	NP_001192236.1
3211985	8859	2919	1904	2471	1565	49.3848	2514	2758	3.00173	3.32044	0.831958	1	119602580	65	0	Homo sapiens	human	plectin 1, intermediate filament binding protein 500kDa, isoform CRA_d [Homo sapiens]	EAW82174.1
3211983	8823	1916	2116	2040	2751	47.1042	1256	2233	1.50579	2.69934	0.839893	1	395532129	45	2e-35	Sarcophilus harrisii	Tasmanian devil	PREDICTED: histone-lysine N-methyltransferase ASH1L isoform 1 [Sarcophilus harrisii]	XP_003768124.1
3211981	8817	3119	1553	1764	2381	37.6205	3394	3042	4.07175	3.6798	0.692796	1	349603091	80	0	Equus caballus	horse	Ankyrin repeat domain-containing protein 12-like protein, partial [Equus caballus]	AEP99028.1
3211979	8799	2348	1823	1768	2860	40.8115	3091	2840	3.71583	3.44248	0.710445	1	326920209	49	2e-46	Meleagris gallopavo	turkey	PREDICTED: PHD and RING finger domain-containing protein 1-like [Meleagris gallopavo]	XP_003206367.1
3211977	8797	2685	1764	2022	2326	43.0374	3942	640	4.73994	0.775946	0.0721526	0.667166	372273431	48	0	Xenopus (Silurana) tropicalis	western clawed frog	von Willebrand factor	NP_001243217.1
3211975	8790	2459	1947	2102	2282	46.0637	2702	2596	3.25152	3.14994	0.738752	1	327272740	61	0	Anolis carolinensis	green anole	PREDICTED: small subunit processome component 20 homolog [Anolis carolinensis]	XP_003221142.1
3211973	8789	2702	1896	1963	2228	43.9072	212	1099	0.255145	1.33366	0.301753	1	334333316	70	0	Monodelphis domestica	gray short-tailed opossum	PREDICTED: protein sidekick-1 [Monodelphis domestica]	XP_001367462.2
3211971	8765	2652	1912	1793	2408	42.2704	2205	1710	2.66101	2.0808	0.602668	1	301783599	43	0	Ailuropoda melanoleuca	giant panda	AT rich interactive domain 2 (ARID, RFX-like)	XP_002927214.1
3211969	8729	2945	1664	1986	2134	41.8146	839	656	1.01669	0.80154	0.60821	1	334325947	41	3e-17	Monodelphis domestica	gray short-tailed opossum	PREDICTED: zinc finger protein 407 [Monodelphis domestica]	XP_001373864.2
3211967	8678	2478	1890	1741	2569	41.8414	1210	6703	1.47488	8.23826	0.270989	1	381140041	73	0	Gallus gallus	chicken	plexin-B1 precursor [Gallus gallus]	NP_001244194.1
3211965	8667	2744	1792	1815	2316	41.6176	2138	2140	2.60933	2.63349	0.770102	1	327259477	51	0	Anolis carolinensis	green anole	PREDICTED: SET-binding protein-like [Anolis carolinensis]	XP_003214563.1
3211963	8662	2630	1616	1791	2625	39.3327	1086	288	1.32618	0.354618	0.161644	0.963713	293597548	71	0	Gallus gallus	chicken	calcium channel, voltage-dependent, alpha 2/delta subunit 1 preproprotein [Gallus gallus]	NP_001170793.1
3211961	8625	2474	1861	1698	2592	41.2638	327	1924	0.401032	2.37921	0.221709	1	363734400	81	0	Gallus gallus	chicken	PREDICTED: low-density lipoprotein receptor-related protein 4 [Gallus gallus]	XP_421114.3
3211957	8611	2544	1758	2000	2309	43.6419	418	1059	0.513468	1.31168	0.638305	1	291402886	45	1e-76	Oryctolagus cuniculus	rabbit	PREDICTED: hect domain and RCC1-like domain 1 [Oryctolagus cuniculus]	XP_002718216.1
3211955	8583	2139	2197	2107	2140	50.1456	2129	734	2.62378	0.912101	0.225395	1	119577123	54	0	Homo sapiens	human	Notch homolog 2 (Drosophila), isoform CRA_b [Homo sapiens]	EAW56719.1
3211953	8547	2407	1928	1744	2468	42.9624	1105	2055	1.36754	2.56439	0.808042	1	395514214	67	0	Sarcophilus harrisii	Tasmanian devil	PREDICTED: dmX-like protein 1-like isoform 1 [Sarcophilus harrisii]	XP_003761314.1
3211951	8533	1696	2423	2252	2162	54.7873	2783	628	3.44986	0.784953	0.121259	0.856951	126276999	90	0	Monodelphis domestica	gray short-tailed opossum	PREDICTED: talin-2 [Monodelphis domestica]	XP_001365719.1
3211949	8531	2677	1765	1622	2467	39.7023	2195	1772	2.7216	2.21539	0.630101	1	189521222	58	0	Danio rerio	zebrafish	PREDICTED: cGMP-inhibited 3',5'-cyclic phosphodiesterase B [Danio rerio]	XP_691883.3
3211947	8525	2405	1807	1915	2398	43.6598	2213	319	2.74585	0.3991	0.0570598	0.597021	363729883	70	0	Gallus gallus	chicken	PREDICTED: neurobeachin-like protein 2 [Gallus gallus]	XP_423664.3
3211945	8523	2174	1989	1707	2653	43.365	3582	2196	4.44553	2.74806	0.469473	1	326929276	62	9e-166	Meleagris gallopavo	turkey	PREDICTED: general transcription factor 3C polypeptide 1-like [Meleagris gallopavo]	XP_003210793.1
3211943	8511	2685	1686	1748	2392	40.3478	596	2612	0.740723	3.27325	0.319352	1	301623707	52	0	Xenopus (Silurana) tropicalis	western clawed frog	PREDICTED: chondroitin sulfate proteoglycan 4 [Xenopus (Silurana) tropicalis]	XP_002941158.1
3211941	8499	2688	1606	1538	2667	36.9926	2413	2554	3.00317	3.20508	0.805226	1	334325340	63	0	Monodelphis domestica	gray short-tailed opossum	PREDICTED: LOW QUALITY PROTEIN: ectopic P granules protein 5 homolog [Monodelphis domestica]	XP_003340638.1
3211939	8478	2498	1863	1957	2160	45.0578	834	1390	1.04055	1.74867	0.888458	1	410266582	66	0	Pan troglodytes	chimpanzee	vacuolar protein sorting 13 homolog D [Pan troglodytes]	JAA21257.1
3211937	8459	2651	1825	1794	2189	42.7828	663	1520	0.829058	1.91651	0.673622	1	297291939	46	0	Macaca mulatta	rhesus monkey	PREDICTED: DNA polymerase zeta catalytic subunit [Macaca mulatta]	XP_001086055.2
3211935	8435	2399	1756	1871	2409	42.9994	377	811	0.472766	1.02547	0.764155	1	114593856	83	0	Pan troglodytes	chimpanzee	WD repeat and FYVE domain containing 3	XP_001151618.1
3211933	8403	2449	1808	1602	2544	40.5807	2244	2234	2.82474	2.83553	0.765638	1	327285300	75	0	Anolis carolinensis	green anole	PREDICTED: proteasome-associated protein ECM29 homolog [Anolis carolinensis]	XP_003227372.1
3211931	8394	2483	1516	1804	2591	39.5521	3668	9800	4.62222	12.4521	0.665654	1	45382645	70	0	Gallus gallus	bantam,chicken,chickens	furin (paired basic amino acid cleaving enzyme)	NP_990046.1
3211929	8390	2392	1734	1841	2423	42.6103	1597	2589	2.01342	3.29121	0.909395	1	334313008	60	0	Monodelphis domestica	gray short-tailed opossum	PREDICTED: protein PIEZO1-like [Monodelphis domestica]	XP_003339807.1
3211927	8359	2794	1549	1744	2272	39.3947	1442	208	1.82474	0.265396	0.0606242	0.612822	193784991	65	0	Homo sapiens	human,man	asp (abnormal spindle) homolog, microcephaly associated (Drosophila)	NP_060606.3
3211925	8342	2047	1814	1526	2955	40.0384	8383	3502	10.6297	4.47746	0.30714	1	410903704	41	5e-24	Takifugu rubripes	torafugu	PREDICTED: uncharacterized protein LOC101072545 [Takifugu rubripes]	XP_003965333.1
3211923	8338	2191	1969	1857	2321	45.8863	755	1420	0.957801	1.8164	0.805545	1	363735905	72	0	Gallus gallus	chicken	PREDICTED: neurobeachin-like 1 [Gallus gallus]	XP_421964.3
3211921	8326	1849	1901	2121	2455	48.3065	900	168	1.1434	0.215208	0.10572	0.803406	351712296	68	5e-08	Heterocephalus glaber	naked mole-rat	Immunoglobulin superfamily member 10 [Heterocephalus glaber]	EHB15215.1
3211919	8319	1959	2048	1783	2529	46.0512	12602	5100	16.0236	6.5386	0.304375	1	45383127	86	0	Gallus gallus	chicken	talin-1 [Gallus gallus]	NP_989854.1
3211917	8313	2120	2074	1863	2256	47.3596	4965	5832	6.3176	7.48248	0.853993	1	126324686	77	0	Monodelphis domestica	gray short-tailed opossum	PREDICTED: translational activator GCN1 [Monodelphis domestica]	XP_001363467.1
3211915	8301	2288	1780	1619	2614	40.9469	519	2126	0.661344	2.73161	0.346084	1	363735654	47	0	Gallus gallus	chicken	PREDICTED: inactive ubiquitin carboxyl-terminal hydrolase 54 [Gallus gallus]	XP_421621.3
3211913	8271	2061	2040	1878	2292	47.3703	2633	5286	3.36731	6.8164	0.794378	1	363741256	64	1e-168	Gallus gallus	chicken	PREDICTED: zinc finger ZZ-type and EF-hand domain-containing protein 1 [Gallus gallus]	XP_415744.3
3211911	8271	2396	1672	1592	2611	39.4632	4574	4258	5.84963	5.49077	0.711423	1	118091941	66	0	Gallus gallus	bantam,chicken,chickens	BTB (POZ) domain containing 7	XP_421333.2
3211909	8269	2471	1930	1789	2079	44.9752	2561	1929	3.27602	2.48808	0.58647	1	348523277	71	5e-131	Oreochromis niloticus	Nile tilapia	PREDICTED: tensin-like C1 domain-containing phosphatase-like [Oreochromis niloticus]	XP_003449150.1
3211905	8236	2310	1638	1560	2728	38.8295	295	1721	0.378875	2.22869	0.225656	1	363734953	48	0	Gallus gallus	chicken	PREDICTED: protein KIAA0284 homolog [Gallus gallus]	XP_421398.3
3211903	8193	2332	1774	1933	2154	45.2459	2612	2521	3.37226	3.28183	0.742364	1	348523335	93	0	Oreochromis niloticus	Nile tilapia	PREDICTED: serine/threonine-protein kinase mTOR [Oreochromis niloticus]	XP_003449179.1
3211901	8187	2398	1636	1566	2587	39.1108	4078	3996	5.26881	5.20579	0.746855	1	395504388	63	0	Sarcophilus harrisii	Tasmanian devil	PREDICTED: AF4/FMR2 family member 4 [Sarcophilus harrisii]	XP_003756534.1
3211899	8174	2816	1514	1757	2087	40.0171	1461	34	1.89063	0.044364	0.00246487	0.101399	301622890	57	1e-22	Xenopus (Silurana) tropicalis	western clawed frog	PREDICTED: interferon-induced very large GTPase 1-like [Xenopus (Silurana) tropicalis]	XP_002940759.1
3211897	8166	2433	2004	1685	2044	45.1751	2176	5030	2.81864	6.56969	0.693743	1	326912802	42	1e-100	Meleagris gallopavo	turkey	PREDICTED: basic helix-loop-helix domain-containing protein KIAA2018-like [Meleagris gallopavo]	XP_003202735.1
3211891	8085	2938	1376	1632	2139	37.2047	1354	1517	1.77145	2.0012	0.849669	1	327285532	41	9e-27	Anolis carolinensis	green anole	PREDICTED: ankyrin repeat domain-containing protein 11-like [Anolis carolinensis]	XP_003227487.1
3211889	8083	2125	1729	1578	2651	40.913	1510	968	1.97604	1.27729	0.492	1	383421711	42	1e-11	Macaca mulatta	rhesus monkey	ATPase family AAA domain-containing protein 5 [Macaca mulatta]	AFH34069.1
3211887	8063	2820	1519	1624	2100	38.9805	1400	2116	1.83663	2.79901	0.955058	1	194216301	44	0	Equus caballus	horse	PREDICTED: LOW QUALITY PROTEIN: absent in melanoma 1 protein [Equus caballus]	XP_001915889.1
3211885	8041	2391	1568	1816	2266	42.0843	2439	1787	3.20843	2.37028	0.570378	1	417414194	45	5e-31	Desmodus rotundus	common vampire bat	Putative vacuolar protein, partial [Desmodus rotundus]	JAA53396.1
3211883	8006	2391	1721	1557	2337	40.9443	1771	3153	2.33988	4.20044	0.846571	1	363745104	67	0	Gallus gallus	chicken	PREDICTED: ADP-ribosylation factor-binding protein GGA1-like [Gallus gallus]	XP_003643193.1
3211881	8004	2297	1781	1808	2118	44.8401	2009	2608	2.65499	3.47525	0.950225	1	417413451	42	5e-80	Desmodus rotundus	common vampire bat	Putative ark protein kinase family, partial [Desmodus rotundus]	JAA53053.1
3211879	7985	2472	1408	1597	2508	37.6331	3907	666	5.17558	0.889581	0.0797406	0.703731	118088112	53	8e-10	Gallus gallus	chicken	PREDICTED: serine/threonine-protein kinase D3 [Gallus gallus]	XP_419526.2
3211877	7960	2411	1533	1501	2515	38.1156	881	745	1.17072	0.998227	0.656073	1	395512976	82	0	Sarcophilus harrisii	Tasmanian devil	PREDICTED: MHC class II regulatory factor RFX1 [Sarcophilus harrisii]	XP_003760708.1
3211875	7936	2192	1822	1671	2251	44.0146	2390	2550	3.18557	3.42708	0.81092	1	149638737	76	0	Ornithorhynchus anatinus	platypus	PREDICTED: ATP-binding cassette sub-family A member 1 [Ornithorhynchus anatinus]	XP_001516009.1
3211871	7925	2556	1309	1647	2413	37.2997	5607	4588	7.48379	6.17462	0.630175	1	395546110	75	0	Sarcophilus harrisii	Tasmanian devil	PREDICTED: transcriptional regulator ATRX [Sarcophilus harrisii]	XP_003774936.1
3211869	7845	2432	1529	1808	2076	42.5366	2678	2210	3.61084	3.00459	0.641808	1	62088568	61	0	Homo sapiens	human,man	myeloid/lymphoid or mixed-lineage leukemia 2	NP_003473.3
3211865	7833	2412	1413	1443	2565	36.4611	2710	1307	3.65958	1.77965	0.350599	1	327261171	86	0	Anolis carolinensis	green anole	PREDICTED: LOW QUALITY PROTEIN: intersectin-2-like [Anolis carolinensis]	XP_003215405.1
3211863	7810	2376	1538	1724	2172	41.767	1116	1396	1.51148	1.90643	0.925149	1	50744652	78	0	Gallus gallus	chicken	PREDICTED: activating signal cointegrator 1 complex subunit 3 [Gallus gallus]	XP_419816.1
3211861	7806	2231	1526	1716	2333	41.5322	1395	1479	1.89032	2.02081	0.810972	1	147906574	72	0	Xenopus laevis	African clawed frog,clawed frog,common platanna,pl	topoisomerase (DNA) III alpha	NP_001085699.1
3211859	7800	2102	1707	1478	2513	40.8333	2583	2846	3.50284	3.89158	0.830673	1	55587020	55	2e-18	Pan troglodytes	chimpanzee	rearranged L-myc fusion	XP_524678.1
3211857	7775	2441	1407	1565	2362	38.2251	2657	1993	3.61478	2.73396	0.583736	1	395530162	53	0	Sarcophilus harrisii	Tasmanian devil	PREDICTED: general transcription factor 3C polypeptide 2 [Sarcophilus harrisii]	XP_003767167.1
3211855	7772	2000	1929	2048	1795	51.1709	1676	1071	2.28103	1.46975	0.489476	1	358411354	61	0	Bos taurus	cattle	PREDICTED: neurogenic locus notch homolog protein 2 [Bos taurus]	XP_872335.4
3211853	7770	2136	1482	1494	2658	38.3012	1786	1608	2.43137	2.20725	0.698945	1	301608806	41	3e-17	Xenopus (Silurana) tropicalis	western clawed frog	PREDICTED: zinc finger protein 292 [Xenopus (Silurana) tropicalis]	XP_002933975.1
3211851	7762	2060	1810	1661	2231	44.7179	1155	881	1.57398	1.21057	0.594216	1	47224646	44	0	Tetraodon nigroviridis	spotted green pufferfish	unnamed protein product [Tetraodon nigroviridis]	CAG03630.1
3211849	7737	2172	1643	1587	2335	41.7474	1460	1458	1.99605	2.00988	0.76958	1	126321611	66	0	Monodelphis domestica	gray short-tailed opossum	PREDICTED: zinc finger protein 532 isoform 1 [Monodelphis domestica]	XP_001366088.1
3211847	7721	2249	1575	1614	2283	41.3029	1190	1413	1.63029	1.95189	0.888075	1	363739742	58	0	Gallus gallus	chicken	PREDICTED: protein cramped-like [Gallus gallus]	XP_415057.3
3211845	7720	2581	1422	1864	1853	42.5648	1502	3519	2.05799	4.8617	0.663751	1	344263882	52	3e-91	Loxodonta africana	African savanna elephant	PREDICTED: utrophin [Loxodonta africana]	XP_003404024.1
3211843	7716	2208	1492	1810	2206	42.7942	24	6665	0.032901	9.21285	0.000270924	0.0253867	301614657	43	1e-12	Xenopus (Silurana) tropicalis	western clawed frog	PREDICTED: low-density lipoprotein receptor-related protein 2-like [Xenopus (Silurana) tropicalis]	XP_002936802.1
3211841	7681	1986	1815	1489	2391	43.0152	2360	1063	3.25001	1.47605	0.320971	1	410953572	63	0	Felis catus	domestic cat	PREDICTED: NFX1-type zinc finger-containing protein 1 [Felis catus]	XP_003983444.1
3211839	7669	2261	1617	1737	2054	43.7345	1461	2785	2.01512	3.87322	0.796181	1	417407087	78	0	Desmodus rotundus	common vampire bat	Putative lps-responsive vesicle trafficking beach and anchor [Desmodus rotundus]	JAA50170.1
3211837	7656	1992	1602	1299	2763	37.8918	269	720	0.371656	1.00304	0.655561	1	224047486	70	0	Taeniopygia guttata	zebra finch	PREDICTED: coiled-coil domain containing 88A [Taeniopygia guttata]	XP_002199585.1
3211835	7654	2111	1816	1470	2257	42.9318	5	742	0.0069099	1.03395	0.00511156	0.1592	301611443	82	0	Xenopus (Silurana) tropicalis	western clawed frog	PREDICTED: dynein heavy chain 10, axonemal-like [Xenopus (Silurana) tropicalis]	XP_002935244.1
3211833	7645	2619	1548	1560	1918	40.654	914	1189	1.26462	1.65879	0.952119	1	224056069	42	0	Taeniopygia guttata	zebra finch	PREDICTED: similar to Nck-associated protein 5 [Taeniopygia guttata]	XP_002193888.1
3211831	7639	2425	1532	1339	2343	37.5835	3758	3014	5.20368	4.20816	0.62337	1	363731774	75	0	Gallus gallus	chicken	PREDICTED: E3 ubiquitin-protein ligase UBR2 [Gallus gallus]	XP_419446.3
3211829	7630	2136	1607	1470	2417	40.3277	414	5067	0.57394	7.08292	0.0752383	0.682319	118093388	73	0	Gallus gallus	chicken	PREDICTED: E3 ubiquitin-protein ligase HECW2 [Gallus gallus]	XP_421906.2
3211825	7586	2093	1682	1511	2300	42.0907	749	871	1.04438	1.22459	0.865733	1	224043111	78	0	Taeniopygia guttata	zebra finch	PREDICTED: similar to dedicator of cytokinesis 9 [Taeniopygia guttata]	XP_002196495.1
3211823	7566	2322	1430	1574	2240	39.7039	3041	663	4.25148	0.934616	0.11333	0.831413	126336534	68	0	Monodelphis domestica	gray short-tailed opossum	PREDICTED: nuclear pore membrane glycoprotein 210 [Monodelphis domestica]	XP_001378689.1
3211821	7566	1914	1873	1612	2167	46.0613	1550	1014	2.16698	1.42941	0.502941	1	73984794	88	0	Canis lupus familiaris	dog	PREDICTED: inositol 1,4,5-trisphosphate receptor type 1 isoform 4 [Canis lupus familiaris]	XP_862782.1
3211817	7537	2248	1667	1514	2108	42.2051	1549	2057	2.17392	2.91086	0.967802	1	395503635	70	0	Sarcophilus harrisii	Tasmanian devil	PREDICTED: HEAT repeat-containing protein 5A [Sarcophilus harrisii]	XP_003756169.1
3211815	7509	2443	1405	1547	2114	39.3128	2103	2541	2.96243	3.60918	0.899356	1	395510799	48	4e-169	Sarcophilus harrisii	Tasmanian devil	PREDICTED: uncharacterized protein KIAA0947 homolog [Sarcophilus harrisii]	XP_003759657.1
3211813	7508	1600	1847	2155	1906	53.3031	1961	3113	2.76276	4.42222	0.92757	1	348528111	43	0	Oreochromis niloticus	Nile tilapia	PREDICTED: hypothetical protein LOC100695050 [Oreochromis niloticus]	XP_003451562.1
3211809	7507	1944	1895	1705	1963	47.9552	8654	107	12.1939	0.152021	0.000940846	0.0554018	355722753	53	0	Mustela putorius furo	black ferret,domestic ferret,ferret	NA	NA
3211811	7507	2362	1427	1557	2161	39.7496	2747	11904	3.87064	16.9127	0.426013	1	118089662	89	0	Gallus gallus	chicken	PREDICTED: probable global transcription activator SNF2L1 [Gallus gallus]	XP_420329.2
3211805	7500	1736	1665	1770	2329	45.8	539	2582	0.760183	3.67182	0.284574	1	327274256	67	8e-93	Anolis carolinensis	green anole	PREDICTED: protein Shroom3-like [Anolis carolinensis]	XP_003221894.1
3211801	7480	1756	1669	1255	2800	39.0909	1413	8812	1.99816	12.5649	0.251228	1	194385370	48	0	Homo sapiens	human,man	NA	NA
3211799	7478	2051	1882	2015	1530	52.1129	1512	1503	2.13873	2.14368	0.766074	1	118093765	51	0	Gallus gallus	chicken	PREDICTED: zinc finger protein 142 [Gallus gallus]	XP_422062.2
3211797	7477	2501	1584	1909	1483	46.7166	7811	13777	11.0502	19.6523	0.969074	1	348541027	54	0	Oreochromis niloticus	Nile tilapia	PREDICTED: periplakin [Oreochromis niloticus]	XP_003457988.1
3211795	7467	2220	1376	1429	2442	37.5653	0	3626	0	5.17926	3.45677e-06	0.00650978	47224142	71	8e-142	Tetraodon nigroviridis	spotted green pufferfish	unnamed protein product [Tetraodon nigroviridis]	CAG13062.1
3211793	7466	2294	1527	1614	2031	42.0707	331	1799	0.468954	2.56998	0.247426	1	334325393	58	2e-59	Monodelphis domestica	gray short-tailed opossum	PREDICTED: pleckstrin homology domain-containing family G member 4B-like [Monodelphis domestica]	XP_001368364.2
3211791	7465	2409	1457	1436	2163	38.7542	2820	1913	3.99585	2.7332	0.525228	1	363729033	62	5e-08	Gallus gallus	chicken	PREDICTED: LOW QUALITY PROTEIN: E3 SUMO-protein ligase RanBP2 [Gallus gallus]	XP_416929.3
3211789	7431	2231	1434	1474	2292	39.1334	1382	5943	1.96721	8.52991	0.356577	1	387016702	79	0	Crotalus adamanteus	eastern diamondback rattlesnake	Leucine-rich repeat-containing protein 8D-like [Crotalus adamanteus]	AFJ50470.1
3211787	7428	2213	1478	1618	2119	41.6801	2187	2666	3.11435	3.82802	0.904428	1	326930299	50	0	Meleagris gallopavo	turkey	PREDICTED: Golgin subfamily A member 2-like [Meleagris gallopavo]	XP_003211285.1
3211785	7392	2129	1423	1437	2403	38.6905	674	3889	0.964469	5.61128	0.228267	1	301622120	65	0	Xenopus (Silurana) tropicalis	western clawed frog	PREDICTED: two pore calcium channel protein 1-like [Xenopus (Silurana) tropicalis]	XP_002940387.1
3211783	7390	2114	1589	1324	2363	39.4181	2048	3169	2.93141	4.57366	0.945594	1	45383820	48	0	Gallus gallus	bantam,chicken,chickens	integrin, alpha 3 (antigen CD49C, alpha 3 subunit of VLA-3 receptor)	NP_989477.1
3211781	7377	2310	1292	1517	2258	38.0778	1091	847	1.56436	1.22459	0.605351	1	363734928	67	2e-151	Gallus gallus	chicken	PREDICTED: tectonin beta-propeller repeat-containing protein 2 [Gallus gallus]	XP_421376.3
3211777	7331	2086	1552	1452	2241	40.9767	1379	1414	1.98972	2.05718	0.787964	1	359064291	57	1e-42	Bos taurus	cattle	PREDICTED: forkhead box protein J3 [Bos taurus]	XP_003585960.1
3211775	7327	2218	1509	1655	1945	43.1827	1019	1961	1.47109	2.85455	0.785122	1	314122214	69	0	Gallus gallus	chicken	signal-induced proliferation-associated 1-like protein 1 [Gallus gallus]	NP_001186619.1
3211771	7322	2028	1782	1535	1977	45.3018	2266	1564	3.27356	2.27821	0.533501	1	407262677	60	6e-179	Mus musculus	house mouse	PREDICTED: host cell factor 1-like, partial [Mus musculus]	XP_003946385.1
3211769	7314	1840	1703	1510	2261	43.9295	3481	96	5.0343	0.139992	0.00293437	0.112961	114145712	43	9e-158	Rattus norvegicus	Norway rat,brown rat,rat,rats	zinc finger, NFX1-type containing 1	NP_001041325.1
3211767	7302	2196	1593	1784	1729	46.2476	46	2108	0.0666356	3.07904	0.00780207	0.203911	224052510	51	2e-96	Taeniopygia guttata	zebra finch	PREDICTED: FERM and PDZ domain containing 2 [Taeniopygia guttata]	XP_002187873.1
3211765	7301	2347	1239	1426	2289	36.5018	1599	2654	2.31663	3.87708	0.892975	1	119587505	98	0	Homo sapiens	human	cullin 5, isoform CRA_a [Homo sapiens]	EAW67101.1
3211763	7281	1997	1564	1370	2350	40.2967	3075	1955	4.46729	2.86379	0.48942	1	338714772	52	0	Equus caballus	horse	PREDICTED: TPR and ankyrin repeat-containing protein 1-like [Equus caballus]	XP_003363149.1
3211761	7274	2058	1416	1594	2206	41.3803	1167	1172	1.69702	1.71846	0.771442	1	73950838	80	0	Canis lupus familiaris	dog,dogs	F-box protein 42	XP_852026.1
3211759	7265	2153	1478	1301	2333	38.2519	5028	2876	7.32066	4.2222	0.439253	1	363743748	66	0	Gallus gallus	chicken	PREDICTED: protein strawberry notch homolog 2 isoform 2 [Gallus gallus]	XP_418225.3
3211757	7262	1270	2275	2353	1364	63.729	3563	3705	5.18979	5.44149	0.785802	1	149033619	46	5e-08	Rattus norvegicus	Norway rat	telomerase associated protein 1, isoform CRA_a [Rattus norvegicus]	EDL88417.1
3211755	7260	2331	1296	1301	2332	35.7713	1787	1882	2.60362	2.76483	0.804256	1	124286823	41	3e-125	Mus musculus	house mouse,mouse	ataxin 1-like	NP_001074399.1
3211753	7258	2015	1571	1480	2192	42.0364	629	1154	0.916693	1.6958	0.832487	1	431822379	89	0	Homo sapiens	human	dedicator of cytokinesis protein 7 isoform 4 [Homo sapiens]	NP_001258930.1
3211751	7256	2049	1582	1362	2263	40.5733	2655	3621	3.87042	5.32252	0.975826	1	407326	51	3e-47	Mus musculus	house mouse	mannose 6-phosphate/insulin-like growth factor II receptor, partial [Mus musculus]	AAA16037.1
3211749	7249	2290	1457	1875	1627	45.965	4490	3405	6.55177	5.00985	0.588397	1	224047498	66	0	Taeniopygia guttata	zebra finch	PREDICTED: spectrin, beta, non-erythrocytic 1 [Taeniopygia guttata]	XP_002199683.1
3211747	7248	1685	1789	1555	2219	46.1369	2419	2896	3.53027	4.26154	0.88905	1	224062717	76	0	Taeniopygia guttata	zebra finch	PREDICTED: chromodomain helicase DNA binding protein 2 [Taeniopygia guttata]	XP_002197759.1
3211745	7243	2260	1363	1425	2195	38.4923	2106	2030	3.0756	2.98926	0.745118	1	301619717	69	0	Xenopus (Silurana) tropicalis	western clawed frog	PREDICTED: protein CLEC16A-like isoform 1 [Xenopus (Silurana) tropicalis]	XP_002939229.1
3211743	7240	2282	1359	1310	2289	36.8646	4608	3170	6.73231	4.66989	0.529384	1	194375325	70	0	Homo sapiens	human,man	NA	NA
3211741	7224	2065	1439	1354	2366	38.6628	931	1847	1.36321	2.72694	0.762273	1	326919364	62	0	Meleagris gallopavo	turkey	PREDICTED: coiled-coil and C2 domain-containing protein 2A-like [Meleagris gallopavo]	XP_003205951.1
3211739	7219	2021	1654	1784	1760	47.6243	1141	305	1.67186	0.450618	0.166162	0.973754	326912426	80	0	Meleagris gallopavo	turkey	PREDICTED: LOW QUALITY PROTEIN: inositol 1,4,5-trisphosphate receptor type 2-like [Meleagris gallopavo]	XP_003202552.1
3211737	7215	2051	1752	1739	1673	48.3853	2056	1886	3.01424	2.78799	0.709798	1	395840144	52	0	Otolemur garnettii	small-eared galago	PREDICTED: E1A-binding protein p400 isoform 1 [Otolemur garnettii]	XP_003792925.1
3211735	7213	2191	1469	1272	2281	38.0008	2506	609	3.67498	0.900507	0.132951	0.888749	224054878	45	0	Taeniopygia guttata	zebra finch	PREDICTED: lymphocyte antigen 75 [Taeniopygia guttata]	XP_002193204.1
3211733	7212	2370	1466	1450	1926	40.4326	440	5060	0.645338	7.48309	0.0843391	0.722763	212549694	53	0	Danio rerio	leopard danio,zebra danio,zebra fish,zebrafish	Fras-related extracellular matrix protein 1b	NP_001131130.1
3211731	7203	2372	1289	1309	2233	36.0683	1325	12457	1.94578	18.4453	0.169559	0.9798	355666522	70	1e-58	Mustela putorius furo	domestic ferret	actin binding LIM protein 1 [Mustela putorius furo]	AER93559.1
3211729	7198	2101	1619	1539	1939	43.8733	1129	1648	1.6591	2.44192	0.980858	1	189442738	64	0	Xenopus (Silurana) tropicalis	western clawed frog	NA	NA
3211727	7197	2212	1416	1541	2028	41.0866	1762	46	2.58967	0.0681698	0.00266352	0.106016	388890247	66	0	Gallus gallus	chicken	signal transducer and activator of transcription 4 [Gallus gallus]	NP_001254484.1
3211725	7189	2438	1350	1228	2173	35.8603	3752	5635	5.52058	8.3601	0.99712	1	281349685	63	5e-75	Ailuropoda melanoleuca	giant panda	NA	NA
3211723	7182	1976	1581	1709	1916	45.809	1983	1758	2.92057	2.61071	0.690892	1	326927740	68	0	Meleagris gallopavo	turkey	PREDICTED: helicase ARIP4-like [Meleagris gallopavo]	XP_003210048.1
3211719	7180	2327	1177	1308	2368	34.61	800	1059	1.17857	1.5731	0.961946	1	148702199	56	1e-95	Mus musculus	house mouse	mCG7453 [Mus musculus]	EDL34146.1
3211717	7180	1789	1612	1702	2077	46.156	7	890	0.0103125	1.32206	0.00526999	0.162118	327280933	66	0	Anolis carolinensis	green anole	PREDICTED: SH3 and multiple ankyrin repeat domains protein 2-like [Anolis carolinensis]	XP_003225205.1
3211715	7178	1929	1725	1818	1706	49.3592	2262	2945	3.33334	4.3759	0.948718	1	363741311	61	0	Gallus gallus	chicken	PREDICTED: UPF0378 protein KIAA0100 [Gallus gallus]	XP_415819.3
3211713	7171	1983	1550	1411	2227	41.2913	463	1751	0.682954	2.60431	0.388905	1	363740140	79	0	Gallus gallus	chicken	PREDICTED: breakpoint cluster region protein isoform 2 [Gallus gallus]	XP_415244.3
3211711	7168	2334	1400	1562	1872	41.3225	1980	2870	2.92185	4.27041	0.992203	1	224069722	41	1e-10	Taeniopygia guttata	zebra finch	PREDICTED: BTB (POZ) domain containing 12 [Taeniopygia guttata]	XP_002192912.1
3211709	7165	1573	1731	1419	2442	43.9637	1692	1668	2.4979	2.48294	0.759807	1	395749364	88	2e-101	Pongo abelii	Sumatran orangutan	PREDICTED: nucleosome-remodeling factor subunit BPTF, partial [Pongo abelii]	XP_003778927.1
3211707	7153	1909	1605	1298	2341	40.5844	4120	3126	6.09255	4.66108	0.589707	1	431915750	74	0	Pteropus alecto	black flying fox	Cytoskeleton-associated protein 5 [Pteropus alecto]	ELK16083.1
3211705	7149	1998	1530	1452	2169	41.7121	228	3881	0.337349	5.79008	0.0424592	0.51412	390344841	64	2e-12	Strongylocentrotus purpuratus	purple urchin	PREDICTED: extracellular matrix protein FRAS1-like [Strongylocentrotus purpuratus]	XP_786570.3
3211703	7131	2201	1466	1319	2145	39.0548	1274	1684	1.88977	2.51871	0.966699	1	387016736	41	1e-123	Crotalus adamanteus	eastern diamondback rattlesnake	Low-density lipoprotein receptor-related protein 5 precursor [Crotalus adamanteus]	AFJ50487.1
3211701	7128	1800	1770	1568	1990	46.8294	3061	1105	4.54241	1.65341	0.23968	1	301607003	70	0	Xenopus (Silurana) tropicalis	western clawed frog	PREDICTED: laminin subunit beta-2-like [Xenopus (Silurana) tropicalis]	XP_002933101.1
3211699	7125	1922	1707	1852	1644	49.9509	212	2216	0.314732	3.31719	0.0934444	0.756783	363729264	89	0	Gallus gallus	chicken	PREDICTED: myosin-VIIa [Gallus gallus]	XP_417277.3
3211697	7124	2158	1352	1545	2069	40.6654	3164	2868	4.69789	4.29379	0.70135	1	326934605	68	0	Meleagris gallopavo	turkey	PREDICTED: lysine-specific demethylase 4B-like [Meleagris gallopavo]	XP_003213378.1
3211695	7123	2029	1427	1375	2292	39.3374	1194	1876	1.77309	2.80903	0.926869	1	348588855	72	0	Cavia porcellus	domestic guinea pig	PREDICTED: receptor-type tyrosine-protein phosphatase gamma-like [Cavia porcellus]	XP_003480180.1
3211693	7116	2016	1385	1312	2403	37.9005	1361	385	2.02308	0.577046	0.171433	0.983419	327273117	59	1e-60	Anolis carolinensis	green anole	PREDICTED: protein phosphatase 1 regulatory subunit 3A-like [Anolis carolinensis]	XP_003221328.1
3211691	7114	2253	1319	1444	2098	38.8389	616	1015	0.915919	1.52173	0.908916	1	432113422	59	4e-22	Myotis davidii	Myotis davidii	hypothetical protein MDA_GLEAN10006148 [Myotis davidii]	ELK35829.1
3211689	7112	1753	1671	1601	2087	46.0067	1271	158	1.89036	0.236947	0.0514326	0.566366	431915919	50	9e-07	Pteropus alecto	black flying fox	Hemicentin-1 [Pteropus alecto]	ELK16173.1
3211687	7103	2072	1417	1547	2067	41.7288	5000	4797	7.44592	7.20301	0.72655	1	329663244	79	0	Bos taurus	cattle	myotubularin-related protein 1 [Bos taurus]	NP_001192996.1
3211683	7090	2309	1343	1392	2046	38.5755	2220	1413	3.31205	2.1256	0.488266	1	301619520	61	1e-51	Xenopus (Silurana) tropicalis	western clawed frog	PREDICTED: zinc finger protein 518A-like [Xenopus (Silurana) tropicalis]	XP_002939140.1
3211685	7090	2310	1369	1202	2209	36.2623	1726	1633	2.57505	2.45655	0.732057	1	224043916	87	0	Taeniopygia guttata	zebra finch	karyopherin alpha 1 (importin alpha 5)	XP_002197448.1
3211681	7084	1918	1612	1344	2210	41.7278	2219	4822	3.31336	7.25997	0.73166	1	126290183	76	0	Monodelphis domestica	gray short-tailed opossum	PREDICTED: serine/threonine-protein kinase MRCK beta [Monodelphis domestica]	XP_001366987.1
3211679	7077	2391	1425	1519	1742	41.5995	1328	2393	1.9849	3.60645	0.830778	1	293629294	58	0	Gallus gallus	chicken	rho GTPase-activating protein 21 [Gallus gallus]	NP_001170828.1
3211677	7055	1789	1615	1605	2046	45.6414	6841	4593	10.2568	6.94361	0.521306	1	348501998	51	0	Oreochromis niloticus	Nile tilapia	PREDICTED: integrin beta-4-like [Oreochromis niloticus]	XP_003438556.1
3211675	7043	2114	1532	1314	2083	40.4089	1304	965	1.95844	1.46135	0.575176	1	426223597	78	0	Ovis aries	sheep	PREDICTED: DNA-directed RNA polymerase I subunit RPA2 isoform 1 [Ovis aries]	XP_004005961.1
3211669	7026	2076	1401	1258	2291	37.8451	749	1931	1.12762	2.9313	0.593908	1	354495586	78	0	Cricetulus griseus	Chinese hamster	PREDICTED: GRAM domain-containing protein 1B-like [Cricetulus griseus]	XP_003509911.1
3211667	7014	2134	1277	1476	2127	39.2501	3515	3815	5.3009	5.80116	0.813863	1	355754172	84	0	Macaca fascicularis	crab eating macaque,crab-eating macaque,cynomolgus	NA	NA
3211665	7012	1940	1486	1494	2092	42.4986	2100	3056	3.16787	4.64833	0.987767	1	326920637	64	0	Meleagris gallopavo	common turkey,turkey,wild turkey	eukaryotic translation initiation factor 2 alpha kinase 4	XP_003206575.1
3211663	7005	2068	1478	1575	1884	43.5832	1516	767	2.28919	1.16781	0.370439	1	380814048	61	0	Macaca mulatta	rhesus monkey	histone-lysine N-methyltransferase NSD3 isoform long [Macaca mulatta]	AFE78898.1
3211661	6998	1820	1563	1594	2021	45.1129	2839	2792	4.29123	4.25527	0.753009	1	363730051	59	0	Gallus gallus	chicken	PREDICTED: LOW QUALITY PROTEIN: cyclin-dependent kinase 13 [Gallus gallus]	XP_418864.3
3211659	6979	1857	1613	1557	1952	45.422	66	1235	0.100033	1.88738	0.0521769	0.57028	148688411	45	1e-86	Mus musculus	house mouse	mCG127561 [Mus musculus]	EDL20358.1
3211657	6951	2183	1363	1436	1969	40.2676	580	1158	0.882615	1.77684	0.774002	1	126338035	75	2e-159	Monodelphis domestica	gray short-tailed opossum	PREDICTED: protein FAM117B-like [Monodelphis domestica]	XP_001371756.1
3211655	6945	1879	1539	1456	2071	43.1246	1382	1630	2.10487	2.50323	0.8856	1	334314712	67	0	Monodelphis domestica	gray short-tailed opossum	PREDICTED: c-myc promoter-binding protein isoform 2 [Monodelphis domestica]	XP_003340077.1
3211649	6934	2148	1516	1613	1657	45.1255	838	750	1.27835	1.15362	0.691722	1	432916836	43	5e-08	Oryzias latipes	Japanese medaka	PREDICTED: histone-lysine N-methyltransferase MLL3-like [Oryzias latipes]	XP_004079403.1
3211647	6930	2002	1565	1508	1855	44.3434	1508	2079	2.30175	3.19968	0.995191	1	224069713	67	0	Taeniopygia guttata	zebra finch	PREDICTED: adenylate cyclase 9 [Taeniopygia guttata]	XP_002194895.1
3211645	6929	2086	1371	1327	2145	38.9378	842	282	1.28538	0.434075	0.234897	1	351704023	58	0	Heterocephalus glaber	naked mole-rat	Putative phospholipid-transporting ATPase IC [Heterocephalus glaber]	EHB06942.1
3211643	6928	2084	1367	1255	2222	37.8464	2279	3107	3.47958	4.78321	0.978139	1	124358959	92	0	Mus musculus	house mouse,mouse	TAO kinase 1	NP_659074.2
3211641	6925	2051	1368	1341	2165	39.1191	829	784	1.26627	1.20749	0.727315	1	326913346	52	0	Meleagris gallopavo	common turkey,turkey,wild turkey	zinc finger protein 295-like	XP_003203000.1
3211639	6913	2112	1366	1339	2096	39.1292	942	1656	1.44137	2.55493	0.850178	1	363731224	65	0	Gallus gallus	chicken	PREDICTED: ral GTPase-activating protein subunit alpha-2 [Gallus gallus]	XP_419313.3
3211635	6910	1752	1606	1585	1967	46.1795	563	1075	0.861828	1.65927	0.807899	1	334326254	68	0	Monodelphis domestica	gray short-tailed opossum	PREDICTED: LOW QUALITY PROTEIN: vacuolar protein sorting-associated protein 13B-like [Monodelphis domestica]	XP_003340729.1
3211633	6904	2097	1250	1400	2157	38.3835	1026	294	1.57194	0.454185	0.185483	1	326929786	95	0	Meleagris gallopavo	turkey	PREDICTED: beta-adrenergic receptor kinase 2-like [Meleagris gallopavo]	XP_003211037.1
3211631	6902	2062	1529	1348	1963	41.6836	1040	851	1.59385	1.31504	0.637961	1	301609327	74	0	Xenopus (Silurana) tropicalis	western clawed frog	PREDICTED: protein RIC1 homolog [Xenopus (Silurana) tropicalis]	XP_002934219.1
3211629	6901	1767	1547	1628	1959	46.0078	255	2450	0.390858	3.78652	0.103807	0.796824	403254407	79	0	Saimiri boliviensis boliviensis	Bolivian squirrel monkey	PREDICTED: neuron navigator 2 isoform 1 [Saimiri boliviensis boliviensis]	XP_003919959.1
3211627	6895	2062	1398	1487	1948	41.8419	2184	1027	3.35049	1.58863	0.338899	1	327265691	85	0	Anolis carolinensis	green anole	PREDICTED: cell division cycle protein 23 homolog [Anolis carolinensis]	XP_003217641.1
3211625	6891	1947	1389	1480	2075	41.634	2295	4116	3.52282	6.37058	0.854228	1	224052454	75	0	Taeniopygia guttata	zebra finch	PREDICTED: similar to golgi-specific brefeldin A-resistance factor 1 [Taeniopygia guttata]	XP_002194173.1
3211623	6881	1937	1549	1302	2093	41.4329	1913	2636	2.94072	4.08583	0.993359	1	334314736	74	0	Monodelphis domestica	gray short-tailed opossum	PREDICTED: transient receptor potential cation channel subfamily M member 7-like [Monodelphis domestica]	XP_001380566.2
3211621	6879	2278	1376	1627	1598	43.6546	3314	2517	5.09586	3.90251	0.5924	1	281343706	70	0	Ailuropoda melanoleuca	giant panda	NA	NA
3211619	6859	1874	1534	1419	2032	43.0529	476	3740	0.734068	5.81563	0.146007	0.924343	363727494	71	0	Gallus gallus	chicken	PREDICTED: cadherin EGF LAG seven-pass G-type receptor 1 [Gallus gallus]	XP_423746.3
3211617	6850	1834	1523	1360	2133	42.0876	627	1038	0.968205	1.61619	0.903706	1	301613248	43	4e-34	Xenopus (Silurana) tropicalis	western clawed frog	PREDICTED: centrosomal protein of 192 kDa-like [Xenopus (Silurana) tropicalis]	XP_002936128.1
3211615	6846	2094	1258	1397	2097	38.7818	728	1869	1.12482	2.91178	0.597239	1	395738134	45	2e-18	Pongo abelii	Sumatran orangutan	PREDICTED: serine/threonine-protein kinase LMTK2 [Pongo abelii]	XP_002817746.2
3211613	6839	1994	1254	1308	2283	37.4616	999	770	1.54512	1.20084	0.601638	1	344290811	85	2e-61	Loxodonta africana	African bush elephant,African savanna elephant,Afr	E3 ubiquitin-protein ligase ZNRF1-like	XP_003417130.1
3211611	6836	1978	1396	1419	2043	41.1791	799	149	1.23633	0.232472	0.109626	0.816852	390471054	61	0	Callithrix jacchus	white-tufted-ear marmoset	PREDICTED: LOW QUALITY PROTEIN: voltage-dependent T-type calcium channel subunit alpha-1H [Callithrix jacchus]	XP_003734426.1
3211609	6810	2213	1402	1254	1941	39.0015	2174	2317	3.37678	3.62882	0.812094	1	57529939	84	0	Gallus gallus	bantam,chicken,chickens	serine palmitoyltransferase, long chain base subunit 2	NP_001006483.1
3211607	6806	1914	1378	1581	1933	43.4763	3674	1332	5.71002	2.08736	0.246091	1	363743907	43	2e-47	Gallus gallus	chicken	PREDICTED: rho guanine nucleotide exchange factor 18 [Gallus gallus]	XP_418249.3
3211605	6806	1902	1497	1686	1721	46.7676	1159	4700	1.80128	7.36532	0.368999	1	363729456	74	0	Gallus gallus	chicken	PREDICTED: uncharacterized protein KIAA0564-like [Gallus gallus]	XP_425624.3
3211603	6804	2062	1336	1282	2124	38.4774	1511	1235	2.34904	1.93593	0.637667	1	334333320	76	0	Monodelphis domestica	gray short-tailed opossum	PREDICTED: forkhead box protein K1-like [Monodelphis domestica]	XP_001368139.2
3211601	6794	2087	1269	1482	1956	40.4916	104	798	0.161919	1.25275	0.228878	1	363741721	84	0	Gallus gallus	chicken	PREDICTED: matrix metalloproteinase-24 [Gallus gallus]	XP_417326.3
3211597	6772	1875	1440	1315	2142	40.6822	1119	2504	1.74785	3.9437	0.683992	1	187956880	50	0	Mus musculus	house mouse,mouse	NA	NA
3211599	6772	2083	1273	1586	1830	42.218	2237	3843	3.49413	6.05256	0.881745	1	118085988	75	0	Gallus gallus	chicken	PREDICTED: nephrocystin-3 [Gallus gallus]	XP_418790.2
3211593	6755	1665	1688	1659	1743	49.5485	310	3378	0.48543	5.3336	0.0855037	0.725335	224062731	72	0	Taeniopygia guttata	zebra finch	insulin-like growth factor 1 receptor	XP_002199843.1
3211589	6753	1819	1291	1509	2134	41.4631	815	1593	1.27659	2.51597	0.77546	1	312222669	54	0	Gallus gallus	chicken	nuclear factor of activated T-cells 5 [Gallus gallus]	NP_001185929.1
3211591	6753	1718	1522	1668	1845	47.2383	108	641	0.169168	1.01239	0.349475	1	153252026	90	0	Homo sapiens	human,man	chloride channel, voltage-sensitive 4	NP_001821.2
3211583	6751	2741	1107	1502	1401	38.6461	1402	2650	2.1967	4.18662	0.798511	1	326922244	63	9e-82	Meleagris gallopavo	turkey	PREDICTED: Golgin subfamily A member 4-like [Meleagris gallopavo]	XP_003207361.1
3211581	6731	1964	1440	1225	2102	39.5929	1503	2571	2.36195	4.07388	0.871088	1	344265985	84	0	Loxodonta africana	African savanna elephant	PREDICTED: probable ATP-dependent RNA helicase YTHDC2-like [Loxodonta africana]	XP_003405061.1
3211579	6712	2091	1211	1448	1962	39.6156	5528	5038	8.71177	8.00557	0.692711	1	224052404	91	0	Taeniopygia guttata	zebra finch	PREDICTED: vinculin isoform 1 [Taeniopygia guttata]	XP_002196782.1
3211577	6705	2229	1281	1176	2019	36.6443	3175	73957	5.00882	117.643	0.525851	1	224062459	76	0	Taeniopygia guttata	zebra finch	mitogen-activated protein kinase 6	XP_002198133.1
3211575	6703	2015	1298	1406	1984	40.3401	153	1960	0.241442	3.11869	0.0682986	0.648571	190888209	93	0	Squalus acanthias	spiny dogfish	NA	NA
3211573	6699	1768	1289	1451	2191	40.9016	7	852	0.011053	1.35649	0.00598988	0.176543	410038341	44	2e-48	Pan troglodytes	chimpanzee	PREDICTED: protein Shroom3 [Pan troglodytes]	XP_003950378.1
3211571	6698	2150	1330	1307	1911	39.37	758	1124	1.19706	1.78981	0.976719	1	224043352	85	0	Taeniopygia guttata	zebra finch	WD repeat and FYVE domain containing 2	XP_002197817.1
3211569	6695	1609	1457	1184	2445	39.4473	1412	371	2.23087	0.59103	0.155128	0.949791	6330868	41	0	Homo sapiens	human	KIAA1251 protein [Homo sapiens]	BAA86565.1
3211567	6687	2092	1022	1233	2340	33.7221	1580	1453	2.49929	2.3175	0.713502	1	74143139	85	1e-39	Mus musculus	house mouse	unnamed protein product [Mus musculus]	BAE24121.1
3211565	6677	2215	1210	1292	1960	37.4719	1704	1920	2.69947	3.06694	0.851636	1	291398529	41	5e-09	Oryctolagus cuniculus	rabbit	PREDICTED: zinc finger protein 644 [Oryctolagus cuniculus]	XP_002715546.1
3211563	6664	2060	1330	1347	1927	40.1711	1459	1354	2.31585	2.16705	0.720262	1	326929543	62	0	Meleagris gallopavo	turkey	PREDICTED: e3 ubiquitin-protein ligase CHFR-like [Meleagris gallopavo]	XP_003210922.1
3211561	6658	1569	1737	1991	1361	55.9928	2320	2179	3.68582	3.49059	0.726482	1	297471752	46	6e-09	Bos taurus	cattle	PREDICTED: low-density lipoprotein receptor-related protein 1B, partial [Bos taurus]	XP_002685444.1
3211559	6657	2152	1296	1205	2004	37.5695	1795	1280	2.85218	2.05077	0.553342	1	306921215	84	0	synthetic construct	synthetic construct	ATPase, aminophospholipid transporter (APLT), class I, type 8A, member 1 [synthetic construct]	BAJ17687.1
3211557	6654	1849	1459	1313	2033	41.6592	829	1353	1.31784	2.16871	0.904076	1	334331589	75	0	Monodelphis domestica	gray short-tailed opossum	PREDICTED: myotubularin-related protein 13 [Monodelphis domestica]	XP_001379419.2
3211555	6638	1809	1412	1192	2225	39.2287	388	2524	0.61828	4.05544	0.186813	1	348502164	49	0	Oreochromis niloticus	Nile tilapia	PREDICTED: uncharacterized protein KIAA0556-like [Oreochromis niloticus]	XP_003438639.1
3211551	6633	2245	1202	1316	1870	37.9617	801	1157	1.27736	1.86041	0.994461	1	326911702	48	0	Meleagris gallopavo	turkey	PREDICTED: FYVE, RhoGEF and PH domain-containing protein 6-like [Meleagris gallopavo]	XP_003202195.1
3211549	6623	1964	1454	1415	1790	43.3187	3398	8025	5.42699	12.9234	0.723581	1	326930127	81	0	Meleagris gallopavo	turkey	PREDICTED: endoplasmic reticulum mannosyl-oligosaccharide 1,2-alpha-mannosidase-like [Meleagris gallopavo]	XP_003211203.1
3211547	6622	1994	1320	1268	2040	39.0818	8043	89	12.8475	0.143346	0.000722138	0.0474381	119371191	96	0	Scyliorhinus canicula	smaller spotted catshark	Runx3 MRIPV variant [Scyliorhinus canicula]	ABL68116.1
3211545	6605	1798	1268	1366	2173	39.8789	5786	6011	9.26608	9.70644	0.771363	1	363729065	66	0	Gallus gallus	chicken	PREDICTED: transmembrane protein 131 [Gallus gallus]	XP_001233589.2
3211541	6587	2145	1291	1305	1846	39.411	382	2176	0.613432	3.52336	0.229538	1	327285063	43	5e-09	Anolis carolinensis	green anole	PREDICTED: AT-hook DNA-binding motif-containing protein 1-like [Anolis carolinensis]	XP_003227254.1
3211539	6584	1980	1493	1519	1592	45.7473	3170	3501	5.09284	5.67137	0.829118	1	323423116	74	0	Rattus norvegicus	Norway rat,brown rat,rat,rats	ankyrin repeat and KH domain containing 1	NP_001190982.1
3211537	6582	1582	1561	1303	2136	43.5126	105	1635	0.168741	2.64939	0.0570298	0.597021	334325362	73	0	Monodelphis domestica	gray short-tailed opossum	PREDICTED: myosin-Vb [Monodelphis domestica]	XP_001372786.2
3211533	6575	1839	1428	1332	1976	41.9772	3626	3335	5.83341	5.40986	0.707644	1	344275868	76	0	Loxodonta africana	African savanna elephant	PREDICTED: SWI/SNF complex subunit SMARCC1 [Loxodonta africana]	XP_003409733.1
3211531	6574	1827	1612	1283	1852	44.0371	1541	1532	2.4795	2.48551	0.766088	1	147904214	57	0	Xenopus (Silurana) tropicalis	western clawed frog	WD repeat domain 90	NP_001090645.1
3211529	6554	1956	1244	1473	1881	41.4556	2325	2127	3.75238	3.46136	0.709213	1	334312188	82	0	Monodelphis domestica	gray short-tailed opossum	PREDICTED: proteasome activator complex subunit 4 [Monodelphis domestica]	XP_001382168.2
3211527	6553	2176	1348	1097	1932	37.3112	2616	1944	4.22268	3.16404	0.578302	1	281345189	95	4e-88	Ailuropoda melanoleuca	giant panda	NA	NA
3211525	6552	2046	1438	1608	1460	46.4896	1743	1491	2.81393	2.42711	0.665916	1	363729887	56	0	Gallus gallus	chicken	PREDICTED: histone-lysine N-methyltransferase SETD2 [Gallus gallus]	XP_418510.3
3211523	6539	1961	1314	1237	2027	39.0121	918	736	1.48498	1.20047	0.625994	1	126315042	82	0	Monodelphis domestica	gray short-tailed opossum	poly (ADP-ribose) polymerase family, member 8	XP_001365132.1
3211517	6521	1985	1089	1082	2365	33.2924	844	17747	1.36905	29.0266	0.0658826	0.637874	348504036	60	6e-33	Oreochromis niloticus	Nile tilapia	PREDICTED: choline kinase alpha-like [Oreochromis niloticus]	XP_003439568.1
3211511	6519	1129	1967	1558	1865	54.0727	172	790	0.279086	1.2925	0.389938	1	198419926	55	0	Ciona intestinalis	Ciona intestinalis	PREDICTED: similar to ciliary rootlet coiled-coil, rootletin [Ciona intestinalis]	XP_002119303.1
3211513	6519	2053	1304	1211	1951	38.5795	2110	2500	3.42367	4.0902	0.885493	1	395536202	57	0	Sarcophilus harrisii	Tasmanian devil	PREDICTED: nuclear fragile X mental retardation-interacting protein 2, partial [Sarcophilus harrisii]	XP_003770109.1
3211509	6508	2001	1210	1223	2074	37.3848	1168	1669	1.89839	2.73524	0.994895	1	296482618	85	0	Bos taurus	cattle	son of sevenless homolog 1 [Bos taurus]	DAA24733.1
3211507	6503	1815	1257	1420	2011	41.1656	6016	5627	9.78553	9.22888	0.707956	1	45360719	97	0	Xenopus (Silurana) tropicalis	western clawed frog	adaptor-related protein complex 1, mu 1 subunit	NP_989033.1
3211505	6499	1900	1276	1326	1997	40.0369	485	1634	0.789379	2.68158	0.449377	1	363738605	87	0	Gallus gallus	chicken	PREDICTED: IQ motif and SEC7 domain-containing protein 1 [Gallus gallus]	XP_414318.3
3211503	6495	2070	1237	1336	1852	39.6151	1898	1947	3.09106	3.19722	0.785542	1	326924522	64	0	Meleagris gallopavo	turkey	PREDICTED: angiomotin-like [Meleagris gallopavo]	XP_003208476.1
3211499	6493	2046	1367	1157	1923	38.8726	2263	1562	3.68663	2.56579	0.533521	1	88604784	88	0	Leucoraja erinacea	little skate	NA	NA
3211497	6492	1701	1415	1391	1985	43.2224	993	1263	1.61794	2.07497	0.936569	1	351699439	84	4e-30	Heterocephalus glaber	naked mole-rat	Triple functional domain protein [Heterocephalus glaber]	EHB02358.1
3211495	6488	1741	1275	1234	2238	38.6714	2742	2496	4.47041	4.10317	0.703547	1	363728862	53	1e-07	Gallus gallus	chicken	PREDICTED: E3 ubiquitin-protein ligase TTC3 [Gallus gallus]	XP_416727.3
3211493	6485	1619	1554	1458	1854	46.4456	783	319	1.27715	0.524646	0.296434	1	288875	67	0	Gallus gallus	chicken	collagen XIV [Gallus gallus]	CAA50063.1
3211491	6483	2018	1343	1400	1722	42.3107	1208	473	1.97098	0.778164	0.273054	1	326672123	46	0	Danio rerio	zebrafish	PREDICTED: hypothetical protein LOC335618 [Danio rerio]	XP_001920014.3
3211489	6482	2003	1349	1404	1726	42.4715	1485	1259	2.4233	2.07158	0.658423	1	363741616	53	0	Gallus gallus	chicken	PREDICTED: nuclear receptor coactivator 3 [Gallus gallus]	XP_417385.3
3211487	6481	1677	1400	1258	2146	41.0122	9330	10962	15.2275	18.0399	0.816364	1	301611338	59	0	Xenopus (Silurana) tropicalis	western clawed frog	PREDICTED: eukaryotic translation initiation factor 4 gamma 1 [Xenopus (Silurana) tropicalis]	XP_002935190.1
3211485	6476	2173	1074	1302	1927	36.6893	2731	1202	4.46072	1.97963	0.310788	1	4529843	63	0	Homo sapiens	human	PHD-finger protein [Homo sapiens]	AAD21791.1
3211483	6472	1874	1254	1103	2241	36.4184	4718	2991	7.71098	4.92906	0.486391	1	334325672	43	4e-88	Monodelphis domestica	gray short-tailed opossum	PREDICTED: ankycorbin [Monodelphis domestica]	XP_003340671.1
3211479	6465	1648	1230	1148	2439	36.7827	3039	481	4.97225	0.793528	0.0686828	0.650328	363729253	41	7e-45	Gallus gallus	chicken	PREDICTED: synaptotagmin-like 2 [Gallus gallus]	XP_424045.3
3211481	6465	1937	1348	1516	1664	44.3001	637	108	1.04222	0.178173	0.105547	0.803221	426373927	44	2e-39	Gorilla gorilla gorilla	Western lowland gorilla	PREDICTED: stabilin-2 [Gorilla gorilla gorilla]	XP_004053837.1
3211477	6463	2058	1301	1094	2010	37.0571	1181	3088	1.93289	5.096	0.591007	1	410226132	69	0	Pan troglodytes	chimpanzee	oculocerebrorenal syndrome of Lowe [Pan troglodytes]	JAA10285.1
3211475	6462	1648	1459	1476	1879	45.4194	7	865	0.0114583	1.42769	0.00572913	0.171184	327260314	48	7e-12	Anolis carolinensis	green anole	PREDICTED: coiled-coil domain-containing protein 108-like [Anolis carolinensis]	XP_003214979.1
3211473	6454	1945	1266	1296	1947	39.6963	2163	2714	3.54501	4.48505	0.924693	1	326924045	65	0	Meleagris gallopavo	turkey	PREDICTED: SEC23-interacting protein-like [Meleagris gallopavo]	XP_003208243.1
3211471	6450	2052	1304	1417	1677	42.186	1547	1584	2.537	2.61928	0.786153	1	344248425	53	0	Cricetulus griseus	Chinese hamster,Chinese hamsters	NA	NA
3211469	6439	1583	1449	1599	1808	47.3365	3315	3362	5.44572	5.56885	0.772162	1	363746328	80	0	Gallus gallus	chicken	PREDICTED: ribosome biogenesis protein bop1, partial [Gallus gallus]	XP_423665.3
3211465	6437	1561	1666	1449	1761	48.3921	2145	1729	3.5248	2.86482	0.62668	1	326923909	52	0	Meleagris gallopavo	turkey	PREDICTED: LOW QUALITY PROTEIN: protein RRP5 homolog [Meleagris gallopavo]	XP_003208175.1
3211467	6437	2218	1207	1108	1904	35.964	733	782	1.20451	1.29571	0.8057	1	301622899	68	0	Xenopus (Silurana) tropicalis	western clawed frog	PREDICTED: zinc finger protein 238.2-like [Xenopus (Silurana) tropicalis]	XP_002940762.1
3211463	6429	1450	1324	1061	2594	37.0975	455	1194	0.748615	1.98083	0.605623	1	395519071	41	1e-63	Sarcophilus harrisii	Tasmanian devil	PREDICTED: golgin subfamily B member 1 [Sarcophilus harrisii]	XP_003763675.1
3211461	6416	1603	1659	1296	1858	46.0567	1829	1548	3.01536	2.57331	0.658685	1	118082971	81	4e-20	Gallus gallus	chicken	PREDICTED: lysine-specific demethylase 5A [Gallus gallus]	XP_416379.2
3211459	6410	1883	1335	1248	1944	40.2964	2435	2632	4.0182	4.37939	0.819253	1	326913216	55	0	Meleagris gallopavo	turkey	PREDICTED: e3 ubiquitin-protein ligase listerin-like [Meleagris gallopavo]	XP_003202936.1
3211457	6403	1904	1361	1295	1843	41.4806	1074	2951	1.77424	4.91554	0.560327	1	71895069	65	0	Gallus gallus	bantam,chicken,chickens	UV radiation resistance associated gene	NP_001026010.1
3211453	6398	1855	1478	1584	1481	47.8587	515	3776	0.851439	6.29468	0.159694	0.960798	402905393	60	0	Papio anubis	olive baboon	PREDICTED: signal-induced proliferation-associated 1-like protein 3 [Papio anubis]	XP_003915504.1
3211451	6389	2102	1190	1087	2010	35.6394	3401	2301	5.63072	3.84122	0.522142	1	395505740	75	0	Sarcophilus harrisii	Tasmanian devil	PREDICTED: zinc finger and BTB domain-containing protein 34 [Sarcophilus harrisii]	XP_003757197.1
3211449	6382	1975	1278	1174	1955	38.4206	1773	1175	2.93861	1.96366	0.505916	1	213983001	84	0	Xenopus (Silurana) tropicalis	western clawed frog	phosphatidylinositol transfer protein, membrane-associated 2	NP_001135661.1
3211447	6372	2210	1096	1362	1704	38.575	681	76	1.13048	0.127211	0.0571932	0.597021	332230778	49	0	Nomascus leucogenys	Northern white-cheeked gibbon,White-cheeked Gibbon	kinesin family member 14	XP_003264572.1
3211445	6372	1929	1236	1226	1981	38.6378	1450	1387	2.40704	2.3216	0.74053	1	118088804	58	0	Gallus gallus	chicken	PREDICTED: protein FAM135A isoform 3 [Gallus gallus]	XP_419888.2
3211443	6371	1744	1332	1238	2057	40.339	702	1792	1.16552	2.99997	0.601715	1	432134242	45	5e-15	Bos taurus	cattle	DNA excision repair protein ERCC-6-like 2 [Bos taurus]	NP_001076075.2
3211441	6367	1894	1269	1351	1853	41.1497	1493	1845	2.48036	3.09063	0.918662	1	417400634	75	0	Desmodus rotundus	common vampire bat	Putative homeobox-containing protein 1 [Desmodus rotundus]	JAA47246.1
3211439	6364	2001	1120	1411	1832	39.7706	4590	3388	7.62909	5.67805	0.572851	1	296228020	86	0	Callithrix jacchus	white-tufted-ear marmoset	PREDICTED: cohesin subunit SA-1 isoform 1 [Callithrix jacchus]	XP_002759631.1
3211437	6351	1827	1271	1130	2123	37.8051	2072	2334	3.45095	3.91963	0.85105	1	327276519	61	0	Anolis carolinensis	green anole	PREDICTED: 1-phosphatidylinositol-4,5-bisphosphate phosphodiesterase gamma-2-like [Anolis carolinensis]	XP_003223017.1
3211435	6348	1695	1398	1040	2215	38.4058	4377	2704	7.2934	4.54314	0.476283	1	313661353	75	0	Gallus gallus	chicken	rho-associated protein kinase 1 [Gallus gallus]	NP_001186377.1
3211431	6339	2123	1263	1027	1926	36.1256	3958	5472	6.60458	9.20685	0.96544	1	57530159	81	2e-180	Gallus gallus	bantam,chicken,chickens	magnesium transporter 1	NP_001006435.1
3211429	6334	1864	1271	1301	1898	40.6063	1980	1514	3.30657	2.54938	0.59473	1	395505653	69	0	Sarcophilus harrisii	Tasmanian devil	PREDICTED: RING finger and CCCH-type zinc finger domain-containing protein 2 [Sarcophilus harrisii]	XP_003757154.1
3211427	6330	2026	1290	1351	1663	41.722	1611	2070	2.69204	3.48781	0.944994	1	363729774	41	7e-71	Gallus gallus	chicken	PREDICTED: uncharacterized protein LOC420444 isoform 2 [Gallus gallus]	XP_418548.3
3211423	6321	1464	1554	1681	1622	51.1786	1448	1599	2.42311	2.69804	0.839017	1	332230967	45	7e-24	Nomascus leucogenys	White-cheeked Gibbon	PREDICTED: LOW QUALITY PROTEIN: MKL/myocardin-like protein 1-like [Nomascus leucogenys]	XP_003264665.1
3211421	6312	1802	1457	1443	1610	45.9442	57	605	0.0955209	1.02229	0.209359	1	301604144	49	0	Xenopus (Silurana) tropicalis	western clawed frog	PREDICTED: hydrocephalus-inducing protein homolog [Xenopus (Silurana) tropicalis]	XP_002931732.1
3211419	6308	1842	1432	1594	1440	47.9708	11764	3695	19.7267	6.24754	0.223591	1	4506787	79	0	Homo sapiens	human	ras GTPase-activating-like protein IQGAP1 [Homo sapiens]	NP_003861.1
3211413	6300	2183	1115	1318	1684	38.619	127	635	0.213233	1.07503	0.406741	1	326927119	54	7e-83	Meleagris gallopavo	turkey	PREDICTED: hypothetical protein LOC100550505 [Meleagris gallopavo]	XP_003209742.1
3211411	6283	1838	1350	1553	1542	46.204	2361	4652	3.97484	7.89694	0.795585	1	348540090	63	0	Oreochromis niloticus	Nile tilapia	PREDICTED: cullin-9 [Oreochromis niloticus]	XP_003457521.1
3211409	6281	1899	1205	1386	1791	41.2514	6	766	0.0101045	1.30073	0.00781076	0.203917	195117890	43	6e-07	Drosophila mojavensis	NA	GI22290 gene product from transcript GI22290-RA	XP_002003478.1
3211405	6273	1701	1415	1521	1636	46.8038	2109	4881	3.55625	8.29888	0.690988	1	47825379	75	0	Gallus gallus	bantam,chicken,chickens	bone morphogenetic protein receptor, type II (serine/threonine kinase)	NP_001001465.1
3211403	6262	1572	1452	1387	1851	45.337	1379	1340	2.32939	2.28233	0.751514	1	363732739	80	0	Gallus gallus	chicken	PREDICTED: mediator of RNA polymerase II transcription subunit 12 [Gallus gallus]	XP_003641146.1
3211401	6259	2114	1170	1016	1959	34.9257	898	2113	1.51762	3.60065	0.651647	1	224044959	70	9e-163	Taeniopygia guttata	zebra finch	similar to core 1 synthase, glycoprotein-N-acetylgalactosamine 3-beta-galactosyltransferase, 1	XP_002197545.1
3211399	6259	1917	1255	1404	1683	42.4828	867	2614	1.46523	4.45437	0.502683	1	351697944	70	0	Heterocephalus glaber	naked mole-rat	Glucocorticoid receptor DNA-binding factor 1 [Heterocephalus glaber]	EHB00863.1
3211397	6257	1606	1527	1723	1401	51.9418	756	641	1.27804	1.09264	0.65697	1	301604488	44	5e-11	Xenopus (Silurana) tropicalis	western clawed frog	PREDICTED: filamin-C isoform 1 [Xenopus (Silurana) tropicalis]	XP_002931884.1
3211395	6255	1883	1187	1445	1740	42.0783	2617	3957	4.42555	6.74722	0.972938	1	149702913	62	0	Equus caballus	domestic horse,equine,horse	uncharacterized protein KIAA0232-like	XP_001501485.1
3211393	6247	1890	1276	1259	1822	40.5795	1443	1618	2.44335	2.76244	0.849607	1	29244192	88	0	Mus musculus	house mouse	leucine-rich repeat-containing protein 8A [Mus musculus]	NP_808393.1
3211391	6243	1815	1346	1205	1877	40.8618	1353	3277	2.29242	5.59847	0.640198	1	149714568	71	0	Equus caballus	domestic horse,equine,horse	UDP-N-acetyl-alpha-D-galactosamine:polypeptide N-acetylgalactosaminyltransferase 6 (GalNAc-T6)	XP_001504374.1
3211389	6238	1973	1196	1478	1591	42.8663	4556	4009	7.72554	6.85451	0.677705	1	338725684	59	5e-20	Equus caballus	horse	PREDICTED: LOW QUALITY PROTEIN: collagen alpha-3(VI) chain-like [Equus caballus]	XP_001916467.2
3211385	6223	1793	1214	1145	2071	37.9078	1268	1826	2.15531	3.12959	0.990974	1	326911119	52	0	Meleagris gallopavo	common turkey,turkey,wild turkey	USP6 N-terminal like	XP_003201909.1
3211383	6213	2212	1072	1249	1680	37.3572	1678	1828	2.85681	3.13806	0.828351	1	224046236	64	0	Taeniopygia guttata	zebra finch	PREDICTED: Rb1-inducible coiled coil protein 1 [Taeniopygia guttata]	XP_002197506.1
3211379	6209	1768	1327	1183	1931	40.4252	29	3248	0.0494045	5.57931	0.00131343	0.0693226	8394255	80	0	Rattus norvegicus	Norway rat,brown rat,rat,rats	sema domain, immunoglobulin domain (Ig), short basic domain, secreted, (semaphorin) 3A	NP_059006.1
3211377	6206	1790	1089	1247	2080	37.641	2945	1442	5.01954	2.47822	0.356578	1	327280916	59	5e-151	Anolis carolinensis	green anole	PREDICTED: protein phosphatase 1F-like [Anolis carolinensis]	XP_003225197.1
3211373	6205	1922	1212	1302	1769	40.5157	1017	1500	1.73368	2.57831	0.974829	1	363731707	64	0	Gallus gallus	chicken	PREDICTED: apoptosis-stimulating of p53 protein 2 [Gallus gallus]	XP_419394.3
3211375	6205	1841	1212	1211	1941	39.0492	51	1905	0.0869398	3.27446	0.0110972	0.245396	301128872	93	6e-114	Scyliorhinus canicula	smaller spotted catshark,smaller spotted dogfish,s	NA	NA
3211371	6195	1858	1288	1297	1752	41.7272	930	1055	1.58793	1.81634	0.855123	1	395534518	69	0	Sarcophilus harrisii	Tasmanian devil	PREDICTED: protein dopey-1 isoform 2 [Sarcophilus harrisii]	XP_003769288.1
3211369	6193	1881	1088	1284	1940	38.3013	29893	86014	51.0574	148.134	0.691271	1	392884402	78	0	Callorhinchus milii	ghost shark	protein disulfide isomerase family A, member 3 [Callorhinchus milii]	AFM91033.1
3211367	6183	2024	1109	1334	1716	39.5116	786	420	1.34466	0.724496	0.407738	1	363744622	90	0	Gallus gallus	chicken	PREDICTED: colorectal mutant cancer protein [Gallus gallus]	XP_413971.3
3211363	6164	1919	1167	1306	1772	40.1201	3679	1076	6.31332	1.86181	0.181079	1	297691561	57	0	Pongo abelii	Sumatran orangutan	PREDICTED: leucine-rich repeat serine/threonine-protein kinase 2 [Pongo abelii]	XP_002823165.1
3211361	6160	1738	1387	1148	1887	41.1526	2783	2644	4.77884	4.5779	0.73419	1	224048701	71	0	Taeniopygia guttata	zebra finch	kinase D-interacting substrate, 220kDa	XP_002197621.1
3211359	6159	1815	1363	1205	1776	41.6951	1094	1162	1.87887	2.01225	0.809859	1	350584381	42	0	Sus scrofa	pig	PREDICTED: low-density lipoprotein receptor-related protein 6, partial [Sus scrofa]	XP_003126520.3
3211355	6154	2021	1163	1202	1768	38.4303	419	648	0.72019	1.12306	0.986067	1	363738203	56	0	Gallus gallus	chicken	PREDICTED: LOW QUALITY PROTEIN: ATM interactor [Gallus gallus]	XP_423809.3
3211353	6142	1898	1128	1160	1956	37.2517	637	930	1.09703	1.61495	0.993733	1	155372045	75	1e-113	Bos taurus	cattle	transmembrane protein 163 [Bos taurus]	NP_001094630.1
3211351	6141	2040	1234	1314	1553	41.4916	1830	1831	3.15212	3.18006	0.768993	1	395501556	65	3e-149	Sarcophilus harrisii	Tasmanian devil	PREDICTED: histone acetyltransferase KAT6B isoform 1 [Sarcophilus harrisii]	XP_003755159.1
3211349	6141	1469	1453	1321	1898	45.1718	920	785	1.58467	1.36338	0.664591	1	224094125	66	2e-21	Taeniopygia guttata	zebra finch	PREDICTED: protein phosphatase 1, regulatory (inhibitor) subunit 12A [Taeniopygia guttata]	XP_002194705.1
3211347	6140	1628	1309	1060	2143	38.5831	26	1012	0.0447915	1.75792	0.0221445	0.363091	301622560	41	3e-96	Xenopus (Silurana) tropicalis	western clawed frog	PREDICTED: uncharacterized protein C6orf224 [Xenopus (Silurana) tropicalis]	XP_002940598.1
3211345	6133	1741	1398	1353	1641	44.8557	1241	1214	2.14037	2.11121	0.753505	1	348553758	48	9e-169	Cavia porcellus	domestic guinea pig	PREDICTED: BTB/POZ domain-containing protein 7-like isoform 1 [Cavia porcellus]	XP_003462693.1
3211343	6131	1792	1296	1171	1872	40.2381	958	1516	1.65282	2.63727	0.922134	1	327276891	51	0	Anolis carolinensis	green anole	PREDICTED: sorting nexin-19-like [Anolis carolinensis]	XP_003223200.1
3211341	6123	1931	1187	1130	1875	37.8409	2034	2169	3.5138	3.77817	0.813756	1	224050145	72	0	Taeniopygia guttata	zebra finch	PREDICTED: similar to KIAA1322 protein [Taeniopygia guttata]	XP_002194426.1
3211339	6115	1866	1321	1354	1574	43.7449	4721	390	8.16635	0.680227	0.0244233	0.383196	327263584	72	0	Anolis carolinensis	green anole	PREDICTED: dedicator of cytokinesis protein 8-like [Anolis carolinensis]	XP_003216599.1
3211337	6110	2043	1140	1248	1679	39.0835	3907	4811	6.76383	8.39808	0.892778	1	363727554	54	0	Gallus gallus	chicken	PREDICTED: plexin-B2 [Gallus gallus]	XP_423623.3
3211333	6106	1763	1324	1520	1499	46.5771	5630	4567	9.75308	7.97738	0.625189	1	417515926	93	0	Sus scrofa	pig	U5 small nuclear ribonucleoprotein 200 kDa helicase [Sus scrofa]	JAA53766.1
3211331	6100	1838	1130	1354	1778	40.7213	1685	1528	2.92187	2.67165	0.70379	1	403283856	70	0	Saimiri boliviensis boliviensis	Bolivian squirrel monkey	PREDICTED: glycogen debranching enzyme isoform 1 [Saimiri boliviensis boliviensis]	XP_003933316.1
3211327	6087	1635	1455	1293	1704	45.1454	1907	2071	3.31389	3.6288	0.827513	1	126323471	63	0	Monodelphis domestica	gray short-tailed opossum	PREDICTED: RNA polymerase II elongation factor ELL isoform 1 [Monodelphis domestica]	XP_001362873.1
3211325	6082	1854	1022	1159	2047	35.8599	2279	4940	3.96359	8.66296	0.734876	1	410976754	74	1e-104	Felis catus	domestic cat	PREDICTED: protein unc-119 homolog B [Felis catus]	XP_003994778.1
3211323	6080	1933	1098	1140	1909	36.8092	943	1456	1.64058	2.55413	0.94033	1	363738629	80	0	Gallus gallus	bantam,chicken,chickens	adaptor protein, phosphotyrosine interaction, PH domain and leucine zipper containing 1	XP_414344.3
3211321	6075	1658	1376	1252	1789	43.2593	936	618	1.62975	1.085	0.511437	1	363737039	85	0	Gallus gallus	chicken	PREDICTED: LOW QUALITY PROTEIN: diacylglycerol kinase delta [Gallus gallus]	XP_422569.3
3211319	6075	1713	1347	1164	1851	41.3333	1229	1428	2.13991	2.50708	0.872642	1	301620693	90	0	Xenopus (Silurana) tropicalis	western clawed frog	PREDICTED: LOW QUALITY PROTEIN: acetyl-CoA carboxylase-like [Xenopus (Silurana) tropicalis]	XP_002939702.1
3211317	6073	1807	1284	1186	1796	40.6718	7	2460	0.0121923	4.32034	0.000137091	0.0170421	363733511	61	0	Gallus gallus	chicken	PREDICTED: atrial natriuretic peptide-converting enzyme-like [Gallus gallus]	XP_003641257.1
3211315	6067	1561	1289	1164	2053	40.4318	884	1011	1.54123	1.77731	0.860333	1	224049988	60	7e-15	Taeniopygia guttata	zebra finch	PREDICTED: NEDD4 binding protein 2 [Taeniopygia guttata]	XP_002189258.1
3211313	6064	1811	1126	1174	1953	37.9288	1583	1453	2.76129	2.5556	0.712232	1	387915756	65	4e-169	Callorhinchus milii	ghost shark	STE20-related kinase adapter protein beta [Callorhinchus milii]	AFK11487.1
3211311	6063	1699	1414	1332	1618	45.2911	189	2491	0.329735	4.382	0.0627322	0.62337	148235415	73	0	Xenopus laevis	African clawed frog,clawed frog,common platanna,pl	bicaudal C homolog 1	NP_001088559.1
3211309	6062	1840	1263	1460	1499	44.9192	3071	4080	5.35864	7.17844	0.952288	1	417407081	61	0	Desmodus rotundus	common vampire bat	Putative guanine nucleotide exchange factor [Desmodus rotundus]	JAA50167.1
3211305	6046	2083	1022	1306	1635	38.5048	2217	10357	3.87872	18.2706	0.374646	1	45382525	54	0	Gallus gallus	chicken	protein phosphatase 1, regulatory (inhibitor) subunit 9B [Gallus gallus]	NP_990254.1
3211301	6041	2091	1044	1048	1858	34.63	3740	2917	6.54867	5.15007	0.606874	1	317641917	82	7e-79	Ictalurus punctatus	channel catfish	B9 protein domain 1	NP_001187770.1
3211299	6040	1626	1350	1367	1697	44.9834	2119	1595	3.71094	2.8165	0.584784	1	224048672	76	0	Taeniopygia guttata	zebra finch	PREDICTED: peroxidasin homolog (Drosophila) [Taeniopygia guttata]	XP_002195491.1
3211297	6036	1896	1206	1154	1780	39.0987	1591	1945	2.78812	3.43682	0.909808	1	118083286	83	0	Gallus gallus	bantam,chicken,chickens	mannosidase, alpha, class 1A, member 2	XP_416490.2
3211295	6033	1666	1530	1453	1384	49.4447	2470	1640	4.33066	2.89932	0.510546	1	157427860	53	8e-90	Bos taurus	bovine,cattle,cow,domestic cattle,domestic cow	YEATS domain containing 2	NP_001098837.1
3211293	6028	1744	1279	1159	1846	40.4446	2952	1846	5.18004	3.26621	0.477397	1	363732619	65	0	Gallus gallus	chicken	PREDICTED: fibronectin type-III domain-containing protein 3a [Gallus gallus]	XP_420152.3
3211291	6026	1322	1617	1288	1799	48.2078	236	947	0.41426	1.67613	0.422061	1	417406739	51	0	Desmodus rotundus	common vampire bat	Putative actin regulatory gelsolin/villin family [Desmodus rotundus]	JAA50014.1
3211287	6024	1729	1222	1421	1652	43.8745	622	1863	1.09218	3.29848	0.508559	1	363743909	76	0	Gallus gallus	chicken	PREDICTED: insulin receptor isoform 1 [Gallus gallus]	XP_001233399.2
3211285	6020	1565	1300	1075	2080	39.4518	5066	1668	8.90142	2.95519	0.219553	1	348506200	44	9e-09	Oreochromis niloticus	Nile tilapia	PREDICTED: synemin-like [Oreochromis niloticus]	XP_003440648.1
3211283	6017	1290	1778	1737	1212	58.4178	1339	2660	2.35392	4.71506	0.764314	1	432106646	51	0	Myotis davidii	Myotis davidii	Multiple epidermal growth factor-like domains protein 8 [Myotis davidii]	ELK32302.1
3211279	6015	1731	1344	1115	1825	40.8811	2668	2390	4.69181	4.23788	0.693705	1	49118127	48	0	Xenopus laevis	African clawed frog,clawed frog,common platanna,pl	NA	NA
3211281	6015	1784	1176	1215	1840	39.7506	2358	2741	4.14666	4.86026	0.869422	1	224052300	78	0	Taeniopygia guttata	zebra finch	PREDICTED: bone morphogenetic protein receptor, type IA [Taeniopygia guttata]	XP_002192245.1
3211277	6011	1854	1207	1444	1506	44.1025	2549	127	4.48553	0.225342	0.00871496	0.216165	301610644	47	9e-153	Xenopus (Silurana) tropicalis	western clawed frog	PREDICTED: protein NLRC5-like, partial [Xenopus (Silurana) tropicalis]	XP_002934858.1
3211275	6006	1786	1233	1426	1561	44.2724	2643	2353	4.65481	4.17852	0.689876	1	395539189	70	0	Sarcophilus harrisii	Tasmanian devil	PREDICTED: laminin subunit beta-1 [Sarcophilus harrisii]	XP_003771555.1
3211271	5996	1945	1123	1473	1455	43.2955	38	807	0.0670367	1.43548	0.0666442	0.642524	345324037	41	0	Ornithorhynchus anatinus	platypus	PREDICTED: WD repeat-containing protein 96 [Ornithorhynchus anatinus]	XP_003430773.1
3211265	5995	1675	1298	1124	1898	40.4003	154	842	0.27172	1.49799	0.316971	1	327285572	67	4e-99	Anolis carolinensis	green anole	PREDICTED: collagen alpha-2(VIII) chain-like [Anolis carolinensis]	XP_003227507.1
3211263	5995	1874	1209	1061	1851	37.8649	3121	4322	5.50675	7.68921	0.977898	1	224059697	77	0	Taeniopygia guttata	zebra finch	PREDICTED: UDP-glucose ceramide glucosyltransferase-like 1 [Taeniopygia guttata]	XP_002191274.1
3211267	5995	1050	1768	1424	1753	53.2444	510	2342	0.899853	4.16662	0.298342	1	126278140	87	0	Monodelphis domestica	gray short-tailed opossum	PREDICTED: myosin-6-like [Monodelphis domestica]	XP_001380074.1
3211269	5995	1790	1155	1293	1757	40.834	1780	1514	3.14066	2.69354	0.662099	1	348524068	90	0	Oreochromis niloticus	Nile tilapia	PREDICTED: UPF0760 protein C2orf29 homolog [Oreochromis niloticus]	XP_003449545.1
3211261	5994	1902	1055	1155	1882	36.8702	1409	729	2.48648	1.29717	0.37995	1	73962939	83	0	Canis lupus familiaris	dog	PREDICTED: FERM domain-containing protein 6 isoform 5 [Canis lupus familiaris]	XP_864050.1
3211259	5992	2084	1045	1201	1662	37.4833	5148	1432	9.08777	2.54893	0.17632	0.994491	355746472	56	1e-08	Macaca fascicularis	crab eating macaque,crab-eating macaque,cynomolgus	NA	NA
3211257	5992	1886	1242	1088	1776	38.8852	1938	2981	3.42115	5.30611	0.949386	1	348509374	67	0	Oreochromis niloticus	Nile tilapia	PREDICTED: sorting nexin-8-like [Oreochromis niloticus]	XP_003442224.1
3211251	5985	1159	1437	1456	1933	48.3375	2275	2452	4.02076	4.36961	0.818842	1	118100324	62	0	Gallus gallus	chicken	PREDICTED: nuclear receptor corepressor 1 [Gallus gallus]	XP_415843.2
3211249	5982	1854	1192	1302	1634	41.6917	2397	241	4.2385	0.429691	0.0327584	0.450679	326929333	64	0	Meleagris gallopavo	turkey	PREDICTED: protein NLRC3-like [Meleagris gallopavo]	XP_003210821.1
3211247	5981	1859	1193	1076	1853	37.9368	2206	2499	3.90141	4.45634	0.853488	1	118097967	60	0	Gallus gallus	chicken	PREDICTED: zinc finger protein 598 isoform 3 [Gallus gallus]	XP_414850.2
3211245	5981	1675	1347	1468	1491	47.0657	1888	297	3.33902	0.529625	0.066527	0.642251	383415917	66	0	Macaca mulatta	rhesus monkey	dedicator of cytokinesis protein 11 [Macaca mulatta]	AFH31172.1
3211243	5980	1593	1253	1324	1810	43.0936	3223	1805	5.70098	3.2193	0.418437	1	126335641	86	0	Monodelphis domestica	gray short-tailed opossum	PREDICTED: exportin-6 [Monodelphis domestica]	XP_001369588.1
3211241	5969	1825	1116	1119	1909	37.4435	9024	12576	15.9915	22.4712	0.910952	1	327270743	52	0	Anolis carolinensis	green anole	PREDICTED: transforming growth factor beta receptor type 3-like [Anolis carolinensis]	XP_003220148.1
3211237	5963	1964	937	1136	1926	34.7644	1143	1529	2.02755	2.73482	0.973268	1	224089160	84	0	Taeniopygia guttata	zebra finch	PREDICTED: fer (fps/fes related) tyrosine kinase (phosphoprotein NCP94) [Taeniopygia guttata]	XP_002187877.1
3211235	5958	1493	1573	1518	1374	51.8798	1243	1265	2.20679	2.26452	0.780403	1	327266504	73	0	Anolis carolinensis	green anole	PREDICTED: helicase SKI2W-like [Anolis carolinensis]	XP_003218045.1
3211233	5957	1672	1176	1153	1956	39.0969	1712	611	3.03995	1.09396	0.236864	1	384941734	52	0	Macaca mulatta	rhesus monkey	laminin subunit alpha-4 isoform 2 precursor [Macaca mulatta]	AFI34472.1
3211231	5942	1819	1202	1296	1625	42.0397	102	1031	0.181576	1.8506	0.139759	0.907185	74318889	51	0	Macropus eugenii	tammar wallaby	NA	NA
3211229	5939	1724	1365	1390	1460	46.3883	1137	947	2.02506	1.70068	0.648575	1	326929908	77	3e-18	Meleagris gallopavo	turkey	PREDICTED: calcineurin-binding protein cabin-1-like [Meleagris gallopavo]	XP_003211095.1
3211227	5935	1758	1195	1051	1931	37.8433	6431	1476	11.4617	2.65248	0.136489	0.899252	200275	67	0	Mus musculus	house mouse	platelet-derived growth factor A receptor [Mus musculus]	AAA39904.1
3211225	5933	1284	1383	1011	2255	40.3506	300	1566	0.534857	2.81516	0.270858	1	74202635	61	0	Mus musculus	house mouse,mouse	NA	NA
3211223	5930	1714	1368	1435	1413	47.2681	1195	1176	2.13159	2.11514	0.757605	1	348500697	75	0	Oreochromis niloticus	Nile tilapia	PREDICTED: autophagy-related protein 9A-like [Oreochromis niloticus]	XP_003437909.1
3211221	5928	2141	1107	1165	1515	38.3266	1	792	0.00178436	1.42496	0.000905371	0.0540701	301612738	44	1e-10	Xenopus (Silurana) tropicalis	western clawed frog	PREDICTED: hypothetical protein LOC100493055 [Xenopus (Silurana) tropicalis]	XP_002935873.1
3211219	5925	1975	1073	1310	1567	40.2194	622	308	1.11043	0.554432	0.379374	1	291394816	49	0	Oryctolagus cuniculus	rabbit	PREDICTED: sterile alpha motif domain containing 9-like [Oryctolagus cuniculus]	XP_002713742.1
3211217	5924	1549	1393	1284	1698	45.1891	5847	1671	10.4402	3.00848	0.181767	1	403298657	45	1e-69	Saimiri boliviensis boliviensis	Bolivian squirrel monkey	PREDICTED: collagen alpha-1(XV) chain [Saimiri boliviensis boliviensis]	XP_003940128.1
3211215	5923	1434	1464	1318	1707	46.9694	447	976	0.798282	1.75749	0.733394	1	363729458	42	2e-101	Gallus gallus	chicken	PREDICTED: A-kinase anchor protein 11 [Gallus gallus]	XP_417031.3
3211213	5920	1852	1051	1142	1875	37.0439	2380	5835	4.25251	10.5125	0.670082	1	395537817	83	1e-16	Sarcophilus harrisii	Tasmanian devil	PREDICTED: endoplasmic reticulum-Golgi intermediate compartment protein 2 [Sarcophilus harrisii]	XP_003770886.1
3211211	5919	1679	1336	1037	1867	40.0912	4517	2622	8.0722	4.72466	0.441697	1	383419639	80	0	Macaca mulatta	rhesus monkey	protein strawberry notch homolog 1 isoform 2 [Macaca mulatta]	AFH33033.1
3211209	5916	1650	1227	1385	1654	44.1515	906	64	1.61991	0.115382	0.026668	0.402848	301619356	52	0	Xenopus (Silurana) tropicalis	western clawed frog	PREDICTED: von Willebrand factor D and EGF domain-containing protein-like [Xenopus (Silurana) tropicalis]	XP_002939057.1
3211207	5916	1601	1303	1269	1743	43.4753	1550	1098	2.77137	1.97952	0.547316	1	327259537	85	0	Anolis carolinensis	green anole	PREDICTED: pecanex-like protein 1-like [Anolis carolinensis]	XP_003214593.1
3211203	5912	1306	1598	1288	1720	48.816	1504	947	2.69094	1.70845	0.482305	1	363741125	61	0	Gallus gallus	chicken	PREDICTED: telomerase-binding protein EST1A [Gallus gallus]	XP_001234885.2
3211199	5901	1585	1304	1268	1744	43.5858	824	455	1.47704	0.822378	0.415914	1	148236484	69	0	Xenopus laevis	African clawed frog,clawed frog,common platanna,pl	Bloom syndrome, RecQ helicase-like	NP_001079095.1
3211197	5898	1930	1036	1041	1891	35.2153	1374	1722	2.46418	3.11397	0.928693	1	293345072	62	0	Rattus norvegicus	Norway rat,brown rat,rat,rats	elongation factor RNA polymerase II 2	XP_226624.5
3211195	5896	1588	1374	1227	1707	44.1147	14917	13910	26.7617	25.1626	0.653859	1	292624775	72	0	Danio rerio	zebrafish	PREDICTED: thrombospondin-1 [Danio rerio]	XP_690395.4
3211193	5896	1750	1372	1234	1540	44.1995	2632	3864	4.72192	6.98981	0.993396	1	157909812	77	0	Gallus gallus	chicken	solute carrier family 12 (potassium/chloride transporters), member 7 [Gallus gallus]	NP_001006371.2
3211189	5893	1677	1202	1251	1763	41.6257	1079	588	1.93676	1.06421	0.407319	1	118093485	74	0	Gallus gallus	chicken	PREDICTED: 1-phosphatidylinositol-3-phosphate 5-kinase [Gallus gallus]	XP_421967.2
3211187	5892	1696	1252	1313	1631	43.5336	855	1237	1.53495	2.2392	0.991939	1	402855565	67	0	Papio anubis	olive baboon	PREDICTED: cadherin EGF LAG seven-pass G-type receptor 2-like, partial [Papio anubis]	XP_003892390.1
3211185	5889	1897	1024	1155	1813	37.0012	2317	2366	4.16174	4.28508	0.782036	1	327288062	90	0	Anolis carolinensis	green anole	PREDICTED: macoilin-like [Anolis carolinensis]	XP_003228747.1
3211181	5876	1671	1467	1053	1685	42.8863	2465	599	4.43737	1.08725	0.134403	0.893104	209418512	42	1e-21	Danio rerio	leopard danio,zebra danio,zebra fish,zebrafish	fibrillin 2b	NP_001129262.1
3211183	5876	1605	1205	1095	1971	39.1423	434	555	0.781265	1.00739	0.900761	1	395516036	53	0	Sarcophilus harrisii	Tasmanian devil	PREDICTED: coiled-coil domain-containing protein 171 [Sarcophilus harrisii]	XP_003762202.1
3211179	5872	1321	1446	1397	1708	48.4162	1691	3925	3.04613	7.12918	0.674188	1	224094666	44	0	Taeniopygia guttata	zebra finch	PREDICTED: hypothetical protein [Taeniopygia guttata]	XP_002192107.1
3211177	5866	1608	1115	1227	1916	39.925	1020	742	1.83928	1.34911	0.564823	1	126277186	61	0	Monodelphis domestica	gray short-tailed opossum	PREDICTED: DNA-binding protein RFX7 [Monodelphis domestica]	XP_001368345.1
3211173	5861	1671	1142	1023	2025	36.9391	2016	2142	3.63839	3.89793	0.811541	1	432935291	47	2e-54	Oryzias latipes	Japanese medaka	PREDICTED: uncharacterized protein LOC101172694 [Oryzias latipes]	XP_004082013.1
3211169	5857	1795	1069	1025	1968	35.7521	5911	4104	10.6752	7.4734	0.539278	1	326929495	64	1e-120	Meleagris gallopavo	turkey	PREDICTED: UPF0249 protein ydjC homolog [Meleagris gallopavo]	XP_003210899.1
3211167	5853	2042	1001	1320	1490	39.6549	3416	4057	6.17348	7.39286	0.873526	1	224048744	84	0	Taeniopygia guttata	zebra finch	PREDICTED: Rho-associated, coiled-coil containing protein kinase 2 [Taeniopygia guttata]	XP_002198276.1
3211165	5852	1775	1266	1135	1676	41.0287	2396	2127	4.33085	3.87658	0.689364	1	379698085	93	0	Triakis scyllium	banded houndshark	Na-K-Cl cotransporter 1, partial [Triakis scyllium]	BAL70329.1
3211161	5848	1699	1332	1326	1491	45.4514	621	1124	1.12325	2.04996	0.843193	1	224057717	62	0	Taeniopygia guttata	zebra finch	PREDICTED: similar to hCG2036582 [Taeniopygia guttata]	XP_002188870.1
3211155	5845	1749	1046	1181	1869	38.1009	2689	2695	4.86628	4.91768	0.766569	1	363744564	53	0	Gallus gallus	chicken	PREDICTED: semaphorin-4D [Gallus gallus]	XP_424426.3
3211157	5845	1579	1259	999	2008	38.6313	965	93	1.74636	0.169701	0.040917	0.50374	326922133	58	0	Meleagris gallopavo	turkey	PREDICTED: kinesin-like protein KIF15-like [Meleagris gallopavo]	XP_003207306.1
3211159	5845	1836	988	1109	1912	35.8768	807	892	1.46043	1.62767	0.832081	1	118103076	86	1e-127	Gallus gallus	bantam,chicken,chickens	membrane-associated ring finger (C3HC4) 2	XP_418182.2
3211151	5842	1598	1200	1182	1862	40.7737	1619	1454	2.9314	2.65454	0.697692	1	363727522	61	0	Gallus gallus	chicken	PREDICTED: gamma-tubulin complex component 6-like [Gallus gallus]	XP_001232991.2
3211145	5831	1844	1146	1152	1689	39.41	10	604	0.0181404	1.10479	0.030832	0.436348	163914983	64	0	Xenopus (Silurana) tropicalis	western clawed frog	kinesin family member 6	NP_001106482.1
3211147	5831	1747	1207	1221	1656	41.6395	847	690	1.53649	1.26209	0.632974	1	224084060	77	0	Taeniopygia guttata	zebra finch	PREDICTED: hypothetical protein [Taeniopygia guttata]	XP_002188098.1
3211143	5827	1704	1104	1035	1984	36.7084	338	2006	0.613567	3.67174	0.218907	1	344295330	68	0	Loxodonta africana	African savanna elephant	PREDICTED: protein phosphatase Slingshot homolog 1 [Loxodonta africana]	XP_003419365.1
3211141	5826	1455	1449	1357	1565	48.1634	111	1321	0.201531	2.41835	0.0955325	0.765831	194665964	46	0	Bos taurus	cattle	PREDICTED: sushi, nidogen and EGF-like domains 1 [Bos taurus]	XP_592019.4
3211137	5814	1646	1211	1269	1688	42.6557	1989	1679	3.61868	3.08008	0.65631	1	334330381	58	0	Monodelphis domestica	gray short-tailed opossum	PREDICTED: histone-lysine N-methyltransferase MLL [Monodelphis domestica]	XP_001380704.2
3211135	5812	1867	1109	1022	1814	36.6655	161	797	0.293016	1.46258	0.358772	1	1729929	91	2e-101	Rana catesbeiana	bullfrog,bullfrogs	NA	NA
3211133	5809	1756	1177	1260	1616	41.9521	2056	1839	3.7438	3.3765	0.693308	1	363731604	58	0	Gallus gallus	chicken	PREDICTED: HEAT repeat-containing protein 1 [Gallus gallus]	XP_422958.3
3211129	5804	1476	1397	1791	1140	54.9276	2180	1515	3.97301	2.78401	0.537572	1	345329189	79	7e-133	Ornithorhynchus anatinus	platypus	PREDICTED: collagen alpha-6(IV) chain-like [Ornithorhynchus anatinus]	XP_003431345.1
3211127	5803	1603	1287	1270	1643	44.0634	515	1625	0.938739	2.98667	0.480882	1	334331392	86	0	Monodelphis domestica	gray short-tailed opossum	slit homolog 2 (Drosophila)	XP_001368481.2
3211123	5798	1516	1445	1456	1381	50.0345	823	837	1.50145	1.53969	0.77867	1	126334195	78	0	Monodelphis domestica	gray short-tailed opossum	PREDICTED: integrator complex subunit 1-like isoform 1 [Monodelphis domestica]	XP_001367532.1
3211121	5797	1922	1139	970	1766	36.3809	617	553	1.12583	1.01744	0.685609	1	363738771	78	0	Gallus gallus	chicken	PREDICTED: kelch repeat and BTB domain-containing protein 8 [Gallus gallus]	XP_414420.2
3211119	5793	1870	1053	1060	1810	36.4751	545	2373	0.995138	4.36898	0.320392	1	327262244	62	0	Anolis carolinensis	green anole	PREDICTED: FERM domain-containing protein 6-like [Anolis carolinensis]	XP_003215935.1
3211117	5789	1778	1074	1265	1672	40.4042	457	3961	0.835032	7.29772	0.12517	0.867667	327261825	77	3e-146	Anolis carolinensis	green anole	PREDICTED: myosin-VI-like [Anolis carolinensis]	XP_003215728.1
3211113	5777	1609	1243	1155	1770	41.5094	6305	5466	11.5444	10.0914	0.662566	1	326932178	42	6e-08	Meleagris gallopavo	turkey	PREDICTED: activity-dependent neuroprotector homeobox protein-like [Meleagris gallopavo]	XP_003212197.1
3211111	5776	1963	1056	1232	1525	39.6122	849	1863	1.55479	3.4401	0.695438	1	118087588	72	0	Gallus gallus	chicken	PREDICTED: kinesin family member 16B [Gallus gallus]	XP_419330.2
3211107	5772	1457	1462	1327	1526	48.3195	663	2829	1.215	5.22748	0.32737	1	297708696	89	0	Pongo abelii	Orang-utan,Orangutan,Sumatran orangutan,orang utan	like-glycosyltransferase	XP_002831095.1
3211109	5772	1804	1075	1137	1756	38.3229	1482	1093	2.71589	2.01967	0.572184	1	10048438	90	0	Mus musculus	house mouse	exportin-4 [Mus musculus]	NP_065252.1
3211105	5768	1715	1109	1064	1880	37.6734	2471	21423	4.53146	39.6133	0.243004	1	47085765	81	0	Danio rerio	leopard danio,zebra danio,zebra fish,zebrafish	acetyl-CoA acyltransferase 2	NP_998217.1
3211099	5763	1709	1460	1287	1307	47.6661	1958	1591	3.5938	2.94447	0.632359	1	402900021	54	2e-11	Papio anubis	olive baboon	PREDICTED: cyclin-dependent kinase 12 isoform 2 [Papio anubis]	XP_003912979.1
3211101	5763	1510	1452	1368	1433	48.9328	1234	1577	2.26494	2.91856	0.943153	1	118088091	85	0	Gallus gallus	chicken	PREDICTED: HEAT repeat-containing protein 5B [Gallus gallus]	XP_419518.2
3211097	5761	1825	1138	995	1803	37.0248	2766	1949	5.07861	3.60828	0.54694	1	344273807	43	7e-150	Loxodonta africana	African bush elephant,African savanna elephant,Afr	F-box only protein 34-like	XP_003408710.1
3211095	5760	1644	1183	1273	1660	42.6389	1709	1377	3.13841	2.54975	0.627739	1	348572199	69	0	Cavia porcellus	Domestic guinea pig,guinea pig	protein Smaug homolog 1-like	XP_003471881.1
3211093	5759	1367	1379	1219	1794	45.112	4447	301	8.1679	0.557449	0.0163828	0.305971	395736466	74	0	Pongo abelii	Sumatran orangutan	PREDICTED: dedicator of cytokinesis protein 2 [Pongo abelii]	XP_002816225.2
3211091	5755	1424	1429	1464	1438	50.2693	171	1596	0.314298	2.95783	0.122822	0.860044	326931686	64	0	Meleagris gallopavo	turkey	PREDICTED: LOW QUALITY PROTEIN: rho GTPase-activating protein 39-like [Meleagris gallopavo]	XP_003211957.1
3211089	5749	1791	931	1038	1989	34.2494	3805	5349	7.00088	9.92353	0.977608	1	22218798	80	2e-60	Homo sapiens	human	Chain A, Crystal Structure Of Human Gamma1-Adaptin Ear Domain	1IU1_A
3211087	5749	1800	1053	1252	1644	40.0939	2389	1330	4.39556	2.46743	0.414099	1	281345313	82	0	Ailuropoda melanoleuca	giant panda	NA	NA
3211085	5748	1569	1175	1198	1806	41.2839	778	606	1.4317	1.12445	0.606064	1	118102406	64	0	Gallus gallus	chicken	PREDICTED: solute carrier family 45 member 3 [Gallus gallus]	XP_001234996.1
3211083	5727	1553	1372	1110	1692	43.3386	2014	2549	3.71983	4.7471	0.932722	1	224051284	54	0	Taeniopygia guttata	zebra finch	PREDICTED: similar to KIAA1824 protein [Taeniopygia guttata]	XP_002199396.1
3211081	5724	1805	1158	1182	1579	40.8805	1807	1048	3.33925	1.95275	0.433353	1	224076448	51	0	Taeniopygia guttata	zebra finch	PREDICTED: slingshot homolog 2 (Drosophila) [Taeniopygia guttata]	XP_002195374.1
3211079	5722	1939	1004	1224	1555	38.9374	1690	1335	3.12413	2.4884	0.615488	1	395520881	83	0	Sarcophilus harrisii	Tasmanian devil	PREDICTED: sister chromatid cohesion protein PDS5 homolog B [Sarcophilus harrisii]	XP_003764551.1
3211075	5718	1639	1159	974	1946	37.3033	261	1694	0.482822	3.15977	0.199606	1	327261857	42	3e-83	Anolis carolinensis	green anole	PREDICTED: Lebercilin-like [Anolis carolinensis]	XP_003215743.1
3211077	5718	1857	1135	970	1756	36.8136	1563	1452	2.89138	2.70837	0.720383	1	224048249	82	0	Taeniopygia guttata	zebra finch	PREDICTED: golgi associated PDZ and coiled-coil motif containing [Taeniopygia guttata]	XP_002190270.1
3211073	5717	1661	1371	1138	1547	43.8867	1298	1730	2.40158	3.22748	0.973548	1	395533538	61	7e-157	Sarcophilus harrisii	Tasmanian devil	PREDICTED: sentrin-specific protease 3 [Sarcophilus harrisii]	XP_003768814.1
3211069	5713	1891	1066	1130	1626	38.4386	480	2836	0.888725	5.29454	0.214352	1	334330688	62	0	Monodelphis domestica	gray short-tailed opossum	PREDICTED: spermatogenesis-associated protein 13-like [Monodelphis domestica]	XP_001375757.2
3211067	5713	1680	1286	1180	1567	43.1647	2642	1884	4.89169	3.51725	0.554036	1	224076727	96	0	Taeniopygia guttata	zebra finch	PREDICTED: neurofibromin 1 [Taeniopygia guttata]	XP_002196954.1
3211065	5709	1170	1525	1347	1667	50.3065	21	665	0.038909	1.24236	0.0540362	0.579284	301621321	41	0	Xenopus (Silurana) tropicalis	western clawed frog	PREDICTED: sperm flagellar protein 2-like, partial [Xenopus (Silurana) tropicalis]	XP_002940003.1
3211063	5703	1690	1129	1187	1697	40.6102	270	1079	0.500784	2.01792	0.408394	1	224098089	63	0	Taeniopygia guttata	zebra finch	PREDICTED: similar to insulin receptor substrate 4 [Taeniopygia guttata]	XP_002192854.1
3211061	5703	1836	1104	1273	1490	41.6798	364	704	0.675132	1.3166	0.841094	1	363730543	74	0	Gallus gallus	chicken	PREDICTED: LOW QUALITY PROTEIN: myosin-X [Gallus gallus]	XP_419000.3
3211059	5700	1634	1056	1277	1733	40.9298	1910	4832	3.54445	9.04145	0.633294	1	224044234	42	0	Taeniopygia guttata	zebra finch	PREDICTED: prostaglandin F2 receptor negative regulator [Taeniopygia guttata]	XP_002191196.1
3211057	5697	1510	1336	1436	1415	48.6572	78	1296	0.144823	2.4263	0.0586961	0.60238	301627601	48	0	Xenopus (Silurana) tropicalis	western clawed frog	PREDICTED: LOW QUALITY PROTEIN: A disintegrin and metalloproteinase with thrombospondin motifs 13-like [Xenopus (Silurana) tropicalis]	XP_002942962.1
3211055	5694	1587	1078	1175	1854	39.568	30930	25348	57.4583	47.4802	0.492187	1	62543523	72	1e-41	Rattus norvegicus	Norway rat,brown rat,rat,rats	DEAD (Asp-Glu-Ala-Asp) box polypeptide 17	NP_001015018.1
3211053	5692	1768	1167	1114	1643	40.0738	539	104	1.00165	0.194874	0.131507	0.884948	118088741	62	0	Gallus gallus	chicken	PREDICTED: transcription regulator protein BACH2 [Gallus gallus]	XP_419833.2
3211051	5691	1679	1118	1194	1700	40.6255	1473	2287	2.73782	4.28611	0.936169	1	417413780	58	0	Desmodus rotundus	common vampire bat	Putative synaptic vesicle protein ehs-1, partial [Desmodus rotundus]	JAA53202.1
3211047	5688	1984	1130	1155	1419	40.1723	48	1506	0.0892631	2.82391	0.0197358	0.337849	326912812	50	5e-52	Meleagris gallopavo	turkey	PREDICTED: sperm-associated antigen 17-like [Meleagris gallopavo]	XP_003202740.1
3211045	5681	1559	1308	1346	1468	46.7171	80	2081	0.148955	3.90691	0.0217574	0.359157	291220986	65	0	Saccoglossus kowalevskii	Saccoglossus kowalevskii	PREDICTED: putative transient receptor potential channel-like, partial [Saccoglossus kowalevskii]	XP_002730504.1
3211043	5679	1485	1242	1149	1803	42.1025	836	1424	1.55713	2.67439	0.873177	1	347326525	47	0	Xenopus laevis	African clawed frog	Rif1 protein [Xenopus laevis]	AEO79987.1
3211041	5678	1507	1213	1159	1799	41.7753	29	2184	0.0540248	4.10245	0.0033868	0.122856	149640494	42	0	Ornithorhynchus anatinus	platypus	PREDICTED: FH2 domain-containing protein 1 [Ornithorhynchus anatinus]	XP_001511976.1
3211039	5676	1846	1179	1079	1572	39.7815	2666	2729	4.9683	5.12799	0.780747	1	126304129	62	0	Monodelphis domestica	gray short-tailed opossum	PREDICTED: heparan-alpha-glucosaminide N-acetyltransferase [Monodelphis domestica]	XP_001381943.1
3211037	5672	1860	1074	944	1794	35.5783	1946	1488	3.62908	2.79803	0.594842	1	327267698	63	3e-157	Anolis carolinensis	green anole	PREDICTED: BRISC complex subunit Abro1-like [Anolis carolinensis]	XP_003218636.1
3211035	5669	1432	1286	1298	1653	45.5812	906	757	1.69049	1.42421	0.648611	1	213982739	65	0	Xenopus (Silurana) tropicalis	western clawed frog	PR domain containing 10	NP_001135541.1
3211033	5667	1697	1097	1229	1644	41.0446	4448	3647	8.30237	6.86386	0.636497	1	363736745	65	0	Gallus gallus	chicken	PREDICTED: lysine-specific demethylase 4A [Gallus gallus]	XP_422410.2
3211029	5655	1179	1672	1388	1416	54.1114	1	966	0.0018705	1.82192	0.000349274	0.0297631	345329189	75	9e-104	Ornithorhynchus anatinus	platypus	PREDICTED: collagen alpha-6(IV) chain-like [Ornithorhynchus anatinus]	XP_003431345.1
3211027	5653	1579	1176	1277	1621	43.3929	746	2174	1.39589	4.10172	0.520449	1	327264961	65	0	Anolis carolinensis	green anole	PREDICTED: spermatogenesis-associated protein 20-like [Anolis carolinensis]	XP_003217277.1
3211025	5652	1829	1011	1192	1620	38.9774	837	919	1.56644	1.7342	0.831273	1	296208084	56	0	Callithrix jacchus	common marmoset,white ear-tufted marmoset,white-tu	Myb-like, SWIRM and MPN domains 1	XP_002750923.1
3211023	5642	1600	1344	1124	1574	43.7434	766	1441	1.4361	2.72406	0.804906	1	71895577	88	0	Gallus gallus	bantam,chicken,chickens	chromosome 11 open reading frame, human C16orf70	NP_001025736.1
3211021	5641	1489	1195	1082	1875	40.3652	1051	1695	1.97077	3.20479	0.906963	1	17998677	41	0	Canis lupus familiaris	dog,dogs	NA	NA
3211019	5640	1497	1383	1157	1603	45.0355	1070	1236	2.00676	2.33736	0.868394	1	37360054	55	0	Mus musculus	house mouse	mKIAA0709 protein [Mus musculus]	BAC98005.1
3211017	5635	1832	1037	935	1831	34.9956	3406	6393	6.39354	12.1003	0.853156	1	45382385	41	0	Gallus gallus	bantam,chicken,chickens	interleukin 6 signal transducer (gp130, oncostatin M receptor)	NP_990202.1
3211015	5635	1593	1249	1068	1725	41.118	1344	3339	2.52288	6.31987	0.624653	1	338728028	57	0	Equus caballus	horse	PREDICTED: LOW QUALITY PROTEIN: receptor-type tyrosine-protein phosphatase mu [Equus caballus]	XP_001915077.2
3211013	5632	1729	1169	1158	1576	41.3175	160	865	0.300502	1.6381	0.315717	1	33330955	53	5e-94	Paramyxine sheni	Paramyxine sheni	L-lactate dehydrogenase A [Paramyxine sheni]	AAQ10728.1
3211009	5629	1650	1088	1158	1733	39.9005	2435	1137	4.57571	2.15434	0.333119	1	224074597	83	0	Taeniopygia guttata	zebra finch	PREDICTED: suppressor of zeste 12 homolog (Drosophila) [Taeniopygia guttata]	XP_002195042.1
3211005	5626	1674	1258	1173	1521	43.2101	1635	3017	3.07403	5.71955	0.820313	1	332213596	71	0	Nomascus leucogenys	Northern white-cheeked gibbon,White-cheeked Gibbon	LATS, large tumor suppressor, homolog 1 (Drosophila)	XP_003255911.1
3211001	5625	1905	1036	1048	1636	37.0489	1077	1301	2.02527	2.46684	0.900238	1	224043192	68	0	Taeniopygia guttata	zebra finch	PREDICTED: LATS, large tumor suppressor, homolog 2 (Drosophila) [Taeniopygia guttata]	XP_002191107.1
3211003	5625	1527	1354	1271	1473	46.6667	1567	1287	2.94671	2.44029	0.64048	1	34872960	73	0	Rattus norvegicus	Norway rat,brown rat,rat,rats	smg-8 homolog, nonsense mediated mRNA decay factor (C. elegans)	XP_213430.2
3210999	5624	1685	1119	1113	1707	39.6871	1446	738	2.71965	1.39958	0.3777	1	402862686	41	2e-102	Papio anubis	olive baboon	PREDICTED: SUN domain-containing protein 1 isoform 1 [Papio anubis]	XP_003895677.1
3210993	5613	1736	1108	1102	1667	39.3729	300	751	0.565349	1.42702	0.685338	1	347543734	55	0	Sus scrofa	pig,pigs,swine,wild boar	SIX homeobox 4	NP_001231543.1
3210987	5607	1696	1172	983	1756	38.4341	619	1597	1.16775	3.03781	0.599384	1	363742363	79	0	Gallus gallus	chicken	PREDICTED: KIAA0319-like [Gallus gallus]	XP_417781.3
3210985	5606	1652	1015	1160	1779	38.7977	1393	1239	2.62838	2.35724	0.68976	1	224047254	94	0	Taeniopygia guttata	zebra finch	PREDICTED: similar to WD repeat domain 26 [Taeniopygia guttata]	XP_002197206.1
3210983	5603	1714	1171	1197	1521	42.2631	2797	2555	5.28034	4.86358	0.705489	1	61098260	66	2e-99	Gallus gallus	bantam,chicken,chickens	SR-related CTD-associated factor 4	NP_001012840.1
3210981	5593	1412	1337	1099	1745	43.5544	1874	28	3.54418	0.0533948	0.00128986	0.068328	301622890	55	7e-20	Xenopus (Silurana) tropicalis	western clawed frog	PREDICTED: interferon-induced very large GTPase 1-like [Xenopus (Silurana) tropicalis]	XP_002940759.1
3210979	5591	1541	1176	1305	1569	44.3749	1083	518	2.04894	0.988158	0.349682	1	395506230	73	0	Sarcophilus harrisii	Tasmanian devil	PREDICTED: nucleoporin NUP188 homolog [Sarcophilus harrisii]	XP_003757438.1
3210973	5581	1471	1264	1296	1550	45.8699	467	903	0.885106	1.72569	0.816148	1	363741213	65	0	Gallus gallus	chicken	PREDICTED: HEAT repeat-containing protein 6 [Gallus gallus]	XP_415906.3
3210971	5580	1695	1147	1021	1717	38.853	2125	858	4.02824	1.63998	0.277176	1	224042989	84	0	Taeniopygia guttata	zebra finch	PREDICTED: inositol polyphosphate-4-phosphatase, type I, 107kDa [Taeniopygia guttata]	XP_002196909.1
3210969	5579	1703	998	1111	1767	37.8025	1130	1215	2.14246	2.32277	0.818364	1	363745004	50	8e-103	Gallus gallus	chicken	PREDICTED: zinc finger CCCH domain-containing protein 10-like [Gallus gallus]	XP_003643170.1
3210967	5579	1587	1214	1054	1724	40.6524	2433	1333	4.61292	2.54835	0.406308	1	363744847	61	0	Gallus gallus	chicken	PREDICTED: angiopoietin-1 receptor [Gallus gallus]	XP_424944.3
3210965	5576	1770	1046	1398	1362	43.8307	1940	6	3.68018	0.0114766	5.81976e-05	0.0103905	297462925	42	2e-13	Bos taurus	cattle	PREDICTED: collagen alpha-6(VI) chain [Bos taurus]	XP_608567.5
3210961	5572	1404	1300	1352	1516	47.5951	4	3169	0.00759345	6.06593	3.43746e-05	0.0078907	301776867	50	0	Ailuropoda melanoleuca	giant panda	PREDICTED: LOW QUALITY PROTEIN: trafficking kinesin-binding protein 1-like [Ailuropoda melanoleuca]	XP_002923855.1
3210959	5570	1530	1188	1149	1703	41.9569	1388	99	2.63587	0.189568	0.0193448	0.333708	224094364	42	2e-21	Taeniopygia guttata	zebra finch	PREDICTED: plexin C1 [Taeniopygia guttata]	XP_002189112.1
3210957	5569	1665	1021	1064	1819	37.4394	1025	4697	1.94687	8.99558	0.317677	1	410897038	56	1e-10	Takifugu rubripes	torafugu	PREDICTED: cordon-bleu protein-like 1-like [Takifugu rubripes]	XP_003962006.1
3210955	5569	1681	1243	1237	1408	44.5322	3894	723	7.39621	1.38467	0.0904988	0.746869	327272876	58	0	Anolis carolinensis	green anole	PREDICTED: receptor-type tyrosine-protein phosphatase beta-like, partial [Anolis carolinensis]	XP_003221210.1
3210951	5565	1650	1053	1214	1648	40.7367	539	647	1.0245	1.24001	0.874675	1	326675824	68	0	Danio rerio	leopard danio,zebra danio,zebra fish,zebrafish	protein KIAA0317-like	XP_002663081.2
3210949	5562	1679	1109	1161	1613	40.8127	2	3613	0.00380355	6.92824	1.18227e-05	0.00650978	379698087	95	0	Triakis scyllium	banded houndshark	cystic fibrosis transmembrane conductance regulator [Triakis scyllium]	BAL70330.1
3210947	5560	1517	1183	1181	1679	42.518	1236	1045	2.35144	2.0046	0.657602	1	327271818	56	0	Anolis carolinensis	green anole	PREDICTED: junctophilin-2-like [Anolis carolinensis]	XP_003220684.1
3210945	5558	1604	1034	1179	1741	39.8165	56	7092	0.106576	13.6093	0.00167657	0.0809097	333951639	93	0	Scyliorhinus canicula	smaller spotted catshark,smaller spotted dogfish,s	NA	NA
3210941	5557	1791	1108	962	1696	37.2503	2315	2676	4.40657	5.13608	0.866111	1	224051871	59	0	Taeniopygia guttata	zebra finch	PREDICTED: chromosome 14 open reading frame 135 [Taeniopygia guttata]	XP_002200638.1
3210943	5557	1629	1003	1127	1798	38.33	1420	324	2.70295	0.621857	0.125677	0.868918	327287318	65	0	Anolis carolinensis	green anole	PREDICTED: TBC1 domain family member 24-like [Anolis carolinensis]	XP_003228376.1
3210939	5552	1961	1027	1480	1084	45.1549	814	2409	1.55083	4.62779	0.506337	1	296226141	46	8e-48	Callithrix jacchus	white-tufted-ear marmoset	PREDICTED: golgin subfamily B member 1 isoform 1 [Callithrix jacchus]	XP_002758798.1
3210935	5547	1504	1131	983	1929	38.1107	1595	1233	3.04154	2.37078	0.602641	1	355678653	64	4e-106	Mustela putorius furo	domestic ferret	chromodomain helicase DNA binding protein 1 [Mustela putorius furo]	AER96174.1
3210933	5544	1545	1194	1112	1693	41.5945	112	708	0.21369	1.36206	0.301122	1	426381268	43	6e-104	Gorilla gorilla gorilla	Western lowland gorilla	PREDICTED: uncharacterized protein LOC101140736 [Gorilla gorilla gorilla]	XP_004057273.1
3210931	5543	1475	1296	1402	1370	48.674	579	1656	1.1049	3.18641	0.538108	1	327264149	78	0	Anolis carolinensis	green anole	PREDICTED: neuropathy target esterase-like [Anolis carolinensis]	XP_003216878.1
3210929	5538	1266	1527	1324	1421	51.4807	2388	1837	4.56112	3.53787	0.599729	1	363732666	41	3e-06	Gallus gallus	chicken	PREDICTED: collagen alpha-6(IV) chain [Gallus gallus]	XP_420322.3
3210921	5537	1623	1072	1027	1815	37.9086	4036	4301	7.71022	8.28478	0.799724	1	417406872	53	0	Desmodus rotundus	common vampire bat	Putative pericentriolar material 1 protein [Desmodus rotundus]	JAA50076.1
3210923	5537	1642	1162	1346	1387	45.2953	403	1389	0.769876	2.67555	0.450842	1	395515786	68	0	Sarcophilus harrisii	Tasmanian devil	PREDICTED: intraflagellar transport protein 140 homolog [Sarcophilus harrisii]	XP_003762080.1
3210925	5537	1887	981	1080	1589	37.2223	439	3088	0.838649	5.94824	0.167993	0.976005	327261230	77	0	Anolis carolinensis	green anole	PREDICTED: arf-GAP with SH3 domain, ANK repeat and PH domain-containing protein 2-like [Anolis carolinensis]	XP_003215434.1
3210927	5537	1429	1388	1107	1613	45.0605	1987	2821	3.79589	5.43394	1	1	363734774	94	0	Gallus gallus	chicken	PREDICTED: E3 ubiquitin-protein ligase HECTD1 [Gallus gallus]	XP_421227.3
3210919	5533	1436	1547	1225	1325	50.0994	46468	18141	88.8349	34.9693	0.247446	1	165881924	49	2e-06	Scyliorhinus canicula	smaller spotted catshark,smaller spotted dogfish,s	NA	NA
3210917	5531	1553	1182	1167	1629	42.4697	386	898	0.7382	1.73164	0.705496	1	326931974	76	0	Meleagris gallopavo	turkey	PREDICTED: peroxidasin homolog [Meleagris gallopavo]	XP_003212098.1
3210913	5529	1691	932	1069	1837	36.191	681	1068	1.30284	2.06021	0.93895	1	355723052	85	1e-37	Mustela putorius furo	black ferret,domestic ferret,ferret	NA	NA
3210911	5526	1361	1574	1503	1088	55.6822	43338	13996	82.9561	27.0134	0.220716	1	224053917	51	3e-06	Taeniopygia guttata	zebra finch	PREDICTED: fibronectin 1, partial [Taeniopygia guttata]	XP_002189679.1
3210909	5524	1735	1012	1059	1718	37.4909	2773	1969	5.3099	3.8017	0.551341	1	395731317	71	4e-114	Pongo abelii	Sumatran orangutan	PREDICTED: ski oncogene [Pongo abelii]	XP_003780673.1
3210907	5521	1474	1211	1020	1816	40.4093	2041	1376	3.91035	2.65819	0.520582	1	291393823	75	0	Oryctolagus cuniculus	European rabbit,Japanese white rabbit,domestic rab	polybromo 1	XP_002713288.1
3210905	5520	1779	924	1039	1778	35.5616	2426	8051	4.64881	15.556	0.519543	1	224048873	61	0	Taeniopygia guttata	zebra finch	ectonucleotide pyrophosphatase/phosphodiesterase 4 (putative)	XP_002190564.1
3210901	5516	1790	1020	1042	1664	37.3822	2845	330	5.45567	0.638081	0.0396626	0.496871	326922475	65	0	Meleagris gallopavo	turkey	PREDICTED: major facilitator superfamily domain-containing protein 6-like [Meleagris gallopavo]	XP_003207474.1
3210903	5516	1746	1154	925	1691	37.6904	2112	2972	4.05005	5.74659	1	1	148700105	76	0	Mus musculus	house mouse	hect domain and RLD 4, isoform CRA_b [Mus musculus]	EDL32052.1
3210899	5514	1813	1114	1596	991	49.1476	3928	5946	7.53521	11.5012	0.996241	1	49114816	43	2e-108	Xenopus laevis	African clawed frog,clawed frog,common platanna,pl	NA	NA
3210897	5513	1358	1334	1248	1573	46.8348	699	349	1.34116	0.675186	0.375057	1	284172377	76	0	Danio rerio	leopard danio,zebra danio,zebra fish,zebrafish	adenylate cyclase 5	NP_001165056.1
3210893	5505	1805	939	1155	1606	38.0381	593	2555	1.13943	4.95016	0.327736	1	224046114	54	0	Taeniopygia guttata	zebra finch	lipin 2	XP_002193065.1
3210891	5503	1761	967	1085	1690	37.2888	386	1252	0.741956	2.42656	0.487913	1	224045884	65	0	Taeniopygia guttata	zebra finch	protein tyrosine phosphatase, non-receptor type 3	XP_002188576.1
3210889	5502	1364	1360	1218	1560	46.8557	651	1027	1.25156	1.99084	0.936557	1	363734236	63	0	Gallus gallus	chicken	PREDICTED: LOW QUALITY PROTEIN: autophagy-related protein 2 homolog B [Gallus gallus]	XP_421350.3
3210887	5496	1564	919	1203	1810	38.6099	695	1244	1.33761	2.41412	0.844255	1	301606987	64	4e-171	Xenopus (Silurana) tropicalis	western clawed frog	cysteine-rich with EGF-like domain protein 1-like	XP_002933095.1
3210885	5495	1689	969	1019	1818	36.1783	835	1075	1.60735	2.08654	0.943493	1	326924960	55	6e-106	Meleagris gallopavo	turkey	PREDICTED: zinc finger protein 281-like [Meleagris gallopavo]	XP_003208690.1
3210883	5493	1561	1156	1082	1694	40.7428	1974	435	3.80126	0.844628	0.11607	0.83974	327282676	84	0	Anolis carolinensis	green anole	PREDICTED: protein deltex-1-like [Anolis carolinensis]	XP_003226068.1
3210881	5491	1917	953	1266	1355	40.4116	1657	2324	3.19199	4.51409	1	1	344925838	46	0	Gallus gallus	chicken	FYVE and coiled-coil domain-containing protein 1 [Gallus gallus]	NP_001039304.2
3210879	5490	1254	1146	1295	1795	44.4627	1565	1165	3.01531	2.26329	0.577434	1	332243363	44	0	Nomascus leucogenys	White-cheeked Gibbon	PREDICTED: histone-lysine N-methyltransferase MLL3 [Nomascus leucogenys]	XP_003270849.1
3210877	5489	1695	1005	1136	1653	39.0053	309	3454	0.595464	6.71143	0.0825585	0.715484	71895171	67	0	Gallus gallus	bantam,chicken,chickens	ATP-binding cassette, sub-family C (CFTR/MRP), member 4	NP_001025990.1
3210875	5488	1627	1175	992	1694	39.4862	1960	1807	3.77774	3.5118	0.713609	1	395532866	88	0	Sarcophilus harrisii	Tasmanian devil	PREDICTED: vesicle-fusing ATPase [Sarcophilus harrisii]	XP_003768487.1
3210873	5481	1694	978	1046	1763	36.9276	1168	1852	2.2541	3.60385	0.921127	1	395507737	64	1e-169	Sarcophilus harrisii	Tasmanian devil	PREDICTED: monoacylglycerol lipase ABHD12 [Sarcophilus harrisii]	XP_003758177.1
3210871	5476	1711	1012	1149	1604	39.4631	232	571	0.448141	1.11214	0.741061	1	395537724	52	0	Sarcophilus harrisii	Tasmanian devil	PREDICTED: putative helicase Mov10l1 [Sarcophilus harrisii]	XP_003770843.1
3210867	5469	1550	1209	1069	1641	41.653	5898	6891	11.4074	13.4388	0.840166	1	118083913	92	0	Gallus gallus	bantam,chicken,chickens	ubiquitin specific peptidase 9, X-linked	XP_416773.2
3210865	5468	1453	1121	1251	1643	43.3797	144	927	0.278564	1.80816	0.259376	1	224045027	66	0	Taeniopygia guttata	zebra finch	PREDICTED: GLI-Kruppel family member GLI3 (Greig cephalopolysyndactyly syndrome) isoform 2 [Taeniopygia guttata]	XP_002198730.1
3210863	5466	1442	1163	1044	1817	40.3769	2803	699	5.4243	1.36393	0.139885	0.907205	50513523	42	1e-27	Bos taurus	cattle	Chain B, Crystal Structure Of Bovine Factor Vai	1SDD_B
3210861	5463	1502	1160	1059	1742	40.6187	2515	537	4.86964	1.0484	0.110322	0.82028	125821301	58	1e-11	Danio rerio	zebrafish	PREDICTED: hypothetical protein LOC100005938 [Danio rerio]	XP_001339537.1
3210859	5462	1434	1336	1226	1466	46.9059	598	299	1.15808	0.583856	0.384358	1	326671881	60	0	Danio rerio	zebrafish	PREDICTED: rho guanine nucleotide exchange factor 10-like protein-like [Danio rerio]	XP_001339790.3
3210857	5461	1356	1300	1163	1642	45.1016	212	1385	0.410633	2.70498	0.208205	1	348533969	71	0	Oreochromis niloticus	Nile tilapia	PREDICTED: FH1/FH2 domain-containing protein 3-like [Oreochromis niloticus]	XP_003454476.1
3210853	5459	1808	922	1179	1550	38.4869	2571	362	4.98172	0.707264	0.0548731	0.584051	326921670	52	0	Meleagris gallopavo	turkey	PREDICTED: macrophage mannose receptor 1-like protein 1-like [Meleagris gallopavo]	XP_003207079.1
3210851	5458	1230	1192	870	2166	37.7794	275	555	0.532954	1.08454	0.852222	1	56792342	49	3e-155	Homo sapiens	human,man	NA	NA
3210847	5455	1452	1238	1057	1708	42.0715	312	1382	0.604993	2.70209	0.341231	1	156547421	41	5e-14	Nasonia vitripennis	jewel wasp	PREDICTED: laminin subunit gamma-1-like [Nasonia vitripennis]	XP_001604560.1
3210849	5455	1477	1130	1159	1689	41.9615	776	1366	1.50473	2.6708	0.85204	1	118097624	64	2e-28	Gallus gallus	chicken	PREDICTED: RNA-binding protein 27 [Gallus gallus]	XP_414664.2
3210845	5454	1365	1270	1382	1437	48.6249	689	213	1.33627	0.416534	0.217783	1	348575197	74	0	Cavia porcellus	domestic guinea pig	PREDICTED: slit homolog 3 protein [Cavia porcellus]	XP_003473376.1
3210843	5451	1441	1025	1084	1901	38.6901	86	2880	0.166883	5.63511	0.0123337	0.261969	149016969	43	3e-62	Rattus norvegicus	Norway rat	cordon-bleu (predicted), isoform CRA_b [Rattus norvegicus]	EDL76074.1
3210841	5448	1581	1171	1241	1455	44.2731	4159	4234	8.07499	8.28895	0.769953	1	363744372	75	0	Gallus gallus	chicken	PREDICTED: LOW QUALITY PROTEIN: mitogen-activated protein kinase kinase kinase 1 [Gallus gallus]	XP_424734.3
3210839	5446	1492	1191	1282	1481	45.4095	2767	2865	5.3743	5.61091	0.787471	1	363738749	80	0	Gallus gallus	chicken	PREDICTED: cullin-associated NEDD8-dissociated protein 1 isoform 2 [Gallus gallus]	XP_414452.3
3210837	5444	1637	1041	1118	1648	39.6583	1453	818	2.82318	1.60259	0.422129	1	154152051	73	0	Bos taurus	bovine,cattle,cow,domestic cattle,domestic cow	glycerol-3-phosphate dehydrogenase 2 (mitochondrial)	NP_001093766.1
3210835	5439	1642	953	1029	1815	36.4405	1608	3032	3.12721	5.94561	0.805403	1	403284440	74	0	Saimiri boliviensis boliviensis	Bolivian squirrel monkey	PREDICTED: ganglioside-induced differentiation-associated protein 2 [Saimiri boliviensis boliviensis]	XP_003933578.1
3210831	5438	1381	1250	1138	1669	43.9132	786	3255	1.52888	6.38407	0.345868	1	334326164	75	0	Monodelphis domestica	gray short-tailed opossum	PREDICTED: leucine-rich repeat-containing protein 16A isoform 3 [Monodelphis domestica]	XP_001366647.2
3210833	5438	1696	933	1037	1772	36.2266	4093	1435	7.96146	2.81448	0.231642	1	190888201	97	0	Squalus acanthias	spiny dogfish	NA	NA
3210829	5437	1518	1084	1223	1612	42.4315	2349	2237	4.56998	4.38826	0.735403	1	315075292	66	0	Gallus gallus	chicken	E3 ubiquitin-protein ligase Arkadia [Gallus gallus]	NP_001186680.1
3210827	5434	1645	1082	943	1764	37.2654	1562	2745	3.04055	5.38777	0.852964	1	126331825	55	2e-154	Monodelphis domestica	gray short-tailed opossum	PREDICTED: protein NOXP20-like [Monodelphis domestica]	XP_001374188.1
3210825	5434	1431	1265	1292	1446	47.0556	909	863	1.76944	1.69386	0.733463	1	363739712	71	0	Gallus gallus	chicken	PREDICTED: calpain-15 [Gallus gallus]	XP_414704.3
3210821	5429	1658	994	1306	1471	42.3651	894	909	1.74184	1.78579	0.779243	1	395516015	43	4e-07	Sarcophilus harrisii	Tasmanian devil	PREDICTED: multiple PDZ domain protein [Sarcophilus harrisii]	XP_003762192.1
3210823	5429	1549	989	1054	1837	37.6312	7999	4888	15.585	9.60279	0.466828	1	118404994	84	4e-61	Xenopus (Silurana) tropicalis	western clawed frog	solute carrier family 25, member 28	NP_001072892.1
3210817	5416	1468	1173	1011	1764	40.325	1545	1617	3.01745	3.18432	0.801168	1	395511263	62	0	Sarcophilus harrisii	Tasmanian devil	PREDICTED: tetratricopeptide repeat protein 37 [Sarcophilus harrisii]	XP_003759880.1
3210811	5413	1559	1133	1098	1623	41.2156	1122	736	2.19253	1.45019	0.500771	1	327278973	68	0	Anolis carolinensis	green anole	PREDICTED: protein MICAL-2-like [Anolis carolinensis]	XP_003224233.1
3210813	5413	1636	1184	893	1700	38.3706	2021	4311	3.94929	8.49427	0.737427	1	347921826	72	0	Gallus gallus	bantam,chicken,chickens	leucine zipper-EF-hand containing transmembrane protein 1	NP_001006461.2
3210809	5409	1699	1064	1187	1459	41.6158	237	3882	0.46347	7.65464	0.0442039	0.525446	47220812	41	9e-24	Tetraodon nigroviridis	spotted green pufferfish	unnamed protein product [Tetraodon nigroviridis]	CAG00019.1
3210807	5406	1713	1075	951	1667	37.4769	425	530	0.831579	1.04565	0.882276	1	301756723	89	5e-118	Ailuropoda melanoleuca	giant panda	rho-related GTP-binding protein RhoJ-like	XP_002914211.1
3210805	5403	1261	1614	1568	960	58.8932	1677	212	3.28313	0.418492	0.0465452	0.53778	348513889	62	0	Oreochromis niloticus	Nile tilapia	PREDICTED: ankyrin-1-like [Oreochromis niloticus]	XP_003444473.1
3210797	5391	1191	1239	1424	1537	49.3971	178	556	0.349254	1.1	0.634619	1	429484486	65	0	Gallus gallus	chicken	zinc finger protein GLI2 isoform 1 [Gallus gallus]	NP_001258830.1
3210795	5390	1714	980	1040	1656	37.4768	909	1532	1.78388	3.03149	0.877925	1	156717230	75	0	Xenopus (Silurana) tropicalis	western clawed frog	FCH and double SH3 domains 2	NP_001096157.1
3210789	5380	1490	1194	1307	1389	46.487	350	2082	0.688139	4.12747	0.212058	1	296222786	75	0	Callithrix jacchus	white-tufted-ear marmoset	PREDICTED: LOW QUALITY PROTEIN: PH domain leucine-rich repeat-containing protein phosphatase 1 [Callithrix jacchus]	XP_002807551.1
3210785	5372	1505	1216	1035	1616	41.9025	1636	476	3.22135	0.945055	0.176872	0.9959	47523034	76	0	Sus scrofa	pig,pigs,swine,wild boar	Janus kinase 2	NP_999278.1
3210783	5371	1775	1062	948	1586	37.4232	1215	1498	2.39283	2.9747	0.917548	1	209735764	58	8e-33	Salmo salar	Atlantic salmon	NA	NA
3210779	5367	1570	1033	1171	1593	41.0658	1666	4584	3.28348	9.10959	0.578573	1	118094543	74	0	Gallus gallus	chicken	PREDICTED: E3 ubiquitin-protein ligase HECTD3 [Gallus gallus]	XP_422429.2
3210777	5365	1386	1108	1525	1346	49.0774	944	132	1.8612	0.262416	0.0700054	0.657017	432858053	58	0	Oryzias latipes	Japanese medaka	PREDICTED: multiple epidermal growth factor-like domains protein 6-like [Oryzias latipes]	XP_004068804.1
3210773	5361	1670	880	1066	1745	36.2992	736	758	1.45219	1.50803	0.781998	1	118096539	83	0	Gallus gallus	chicken	PREDICTED: kelch-like protein 36 [Gallus gallus]	XP_414178.2
3210771	5360	1768	1076	869	1647	36.2873	1311	983	2.58719	1.95603	0.582968	1	224090583	70	0	Taeniopygia guttata	zebra finch	PREDICTED: similar to mesoderm induction early response 1, family member 3 (predicted) [Taeniopygia guttata]	XP_002187257.1
3210769	5358	1652	1026	1108	1572	39.8283	1386	3715	2.73622	7.39507	0.5815	1	57530344	70	0	Gallus gallus	bantam,chicken,chickens	isoleucyl-tRNA synthetase 2, mitochondrial	NP_001006397.1
3210767	5356	1593	1184	1293	1286	46.2472	1116	245	2.20401	0.487878	0.122597	0.860044	224068208	67	0	Taeniopygia guttata	zebra finch	PREDICTED: dedicator of cytokinesis 2 [Taeniopygia guttata]	XP_002190294.1
3210765	5354	1531	1024	1177	1622	41.1095	1028	2336	2.03098	4.65351	0.673171	1	224073512	81	0	Taeniopygia guttata	zebra finch	PREDICTED: ubiquitin specific peptidase 20 [Taeniopygia guttata]	XP_002198543.1
3210763	5353	1434	1266	928	1725	40.9864	969	2181	1.91477	4.34555	0.679631	1	50539690	79	0	Danio rerio	leopard danio,zebra danio,zebra fish,zebrafish	intraflagellar transport 172	NP_001002312.1
3210761	5351	1776	969	1148	1458	39.5627	1150	1851	2.27328	3.68941	0.90986	1	327263639	72	0	Anolis carolinensis	green anole	PREDICTED: rho GTPase-activating protein 5-like [Anolis carolinensis]	XP_003216626.1
3210759	5350	1458	1060	914	1918	36.8972	1673	25	3.30775	0.0498393	0.000802818	0.0504786	326671190	42	2e-07	Danio rerio	zebrafish	PREDICTED: poly [ADP-ribose] polymerase 14-like [Danio rerio]	XP_002663580.2
3210757	5347	1732	1006	1046	1563	38.3767	1436	326	2.84076	0.650269	0.123982	0.862702	395742319	75	0	Pongo abelii	Sumatran orangutan	PREDICTED: anoctamin-1 [Pongo abelii]	XP_002821456.2
3210755	5346	1617	1361	1342	1026	50.5612	2023	2460	4.00274	4.90786	0.904805	1	148229910	41	3e-23	Xenopus laevis	African clawed frog,clawed frog,common platanna,pl	nuclear receptor corepressor 2	NP_001084492.1
3210753	5341	1825	983	945	1588	36.0981	2954	1923	5.8503	3.8401	0.502236	1	351701320	84	0	Heterocephalus glaber	naked mole-rat	ELAV-like protein 1, partial [Heterocephalus glaber]	EHB04239.1
3210747	5333	1178	1496	875	1784	44.459	3617	3151	7.1741	6.30177	0.674018	1	297265187	62	7e-55	Macaca mulatta	rhesus monkey	PREDICTED: leucine-rich repeat flightless-interacting protein 1-like isoform 3 [Macaca mulatta]	XP_002799144.1
3210743	5325	1349	1064	1260	1652	43.6432	1519	1131	3.01737	2.26532	0.577752	1	327279482	54	3e-114	Anolis carolinensis	green anole	PREDICTED: probable helicase with zinc finger domain-like [Anolis carolinensis]	XP_003224485.1
3210741	5323	1527	1131	1093	1572	41.781	2524	1315	5.0156	2.63485	0.381163	1	403310662	85	0	Rattus norvegicus	Norway rat	ubiquitin conjugation factor E4 B [Rattus norvegicus]	NP_001258127.1
3210739	5322	1784	1015	942	1581	36.7719	921	365	1.83052	0.731483	0.285145	1	334331424	70	2e-150	Monodelphis domestica	gray short-tailed opossum	PREDICTED: SH3 domain and tetratricopeptide repeats-containing protein 1 [Monodelphis domestica]	XP_001372562.2
3210737	5321	1504	1079	1080	1658	40.5751	1019	1849	2.02568	3.70621	0.826291	1	348502182	71	0	Oreochromis niloticus	Nile tilapia	PREDICTED: mitochondrial Rho GTPase 2-like [Oreochromis niloticus]	XP_003438648.1
3210735	5319	1411	1170	1204	1534	44.6324	139	2135	0.276424	4.28108	0.0500499	0.557998	334347566	60	0	Monodelphis domestica	gray short-tailed opossum	PREDICTED: contactin-1 [Monodelphis domestica]	XP_001377637.2
3210729	5317	1444	1299	1290	1284	48.6929	2288	1496	4.55176	3.0009	0.504605	1	326930135	65	2e-47	Meleagris gallopavo	turkey	PREDICTED: LOW QUALITY PROTEIN: ATP-binding cassette sub-family A member 2-like [Meleagris gallopavo]	XP_003211207.1
3210733	5317	1517	1129	1064	1607	41.2451	2352	999	4.67909	2.00394	0.292768	1	14017885	87	0	Homo sapiens	human	KIAA1834 protein [Homo sapiens]	BAB47463.1
3210725	5314	1529	1037	1263	1485	43.2819	373	2684	0.742468	5.387	0.159907	0.961382	224050356	77	0	Taeniopygia guttata	zebra finch	PREDICTED: similar to attractin [Taeniopygia guttata]	XP_002188287.1
3210723	5309	1297	1247	1290	1475	47.7868	776	1063	1.54611	2.13553	0.98578	1	363744343	78	0	Gallus gallus	chicken	PREDICTED: rapamycin-insensitive companion of mTOR-like [Gallus gallus]	XP_003643026.1
3210719	5306	1678	1097	1371	1160	46.5134	1883	9551	3.75382	19.1985	0.33754	1	9789027	75	2e-115	Homo sapiens	human,man	NA	NA
3210721	5306	1596	1058	1195	1457	42.4614	1667	1621	3.32322	3.25838	0.750793	1	326931132	75	0	Meleagris gallopavo	turkey	PREDICTED: huntingtin-interacting protein 1-like [Meleagris gallopavo]	XP_003211688.1
3210717	5305	1657	1073	860	1715	36.4373	396	2721	0.789587	5.47053	0.169999	0.981161	380783379	77	0	Macaca mulatta	rhesus monkey	formin-binding protein 1-like isoform 1 [Macaca mulatta]	AFE63565.1
3210711	5297	1217	1317	1302	1461	49.4431	2211	164	4.41519	0.330217	0.0178023	0.319943	410915995	45	4e-07	Takifugu rubripes	torafugu	PREDICTED: collagen alpha-1(XII) chain-like [Takifugu rubripes]	XP_003971472.1
3210713	5297	1450	1104	1262	1481	44.6668	2638	2626	5.26787	5.2875	0.762517	1	348567543	85	0	Cavia porcellus	domestic guinea pig	PREDICTED: ankyrin repeat and FYVE domain-containing protein 1-like [Cavia porcellus]	XP_003469558.1
3210709	5293	958	1467	1505	1363	56.1496	597	849	1.19306	1.71077	0.997407	1	327265021	51	0	Anolis carolinensis	green anole	PREDICTED: caskin-2-like [Anolis carolinensis]	XP_003217307.1
3210707	5292	1389	1444	1387	1072	53.4958	1495	349	2.98821	0.703382	0.129909	0.878717	281337788	73	0	Ailuropoda melanoleuca	giant panda	NA	NA
3210705	5289	1642	1200	1015	1432	41.8794	643	585	1.28596	1.17969	0.698601	1	348555343	75	0	Cavia porcellus	Domestic guinea pig,guinea pig	glucose 1,6-bisphosphate synthase-like	XP_003463483.1
3210703	5287	1393	1227	1236	1431	46.586	912	309	1.82463	0.623355	0.235498	1	148681493	48	3e-12	Mus musculus	house mouse	contactin associated protein-like 2, isoform CRA_b [Mus musculus]	EDL13440.1
3210701	5286	1392	1204	1031	1659	42.2815	1601	1821	3.20372	3.67425	0.859002	1	118088304	74	0	Gallus gallus	chicken	PREDICTED: mitogen-activated protein kinase kinase kinase 4 [Gallus gallus]	XP_419617.2
3210697	5285	1384	1255	980	1666	42.2895	3023	2657	6.05039	5.36207	0.682769	1	326920815	48	0	Meleagris gallopavo	turkey	PREDICTED: YLP motif-containing protein 1-like [Meleagris gallopavo]	XP_003206663.1
3210699	5285	1562	995	1029	1699	38.2971	4687	4507	9.38081	9.09554	0.730279	1	355709241	62	8e-96	Mustela putorius furo	black ferret,domestic ferret,ferret	NA	NA
3210693	5283	1688	1046	898	1651	36.7973	1891	2391	3.78618	4.82708	0.933158	1	327280572	85	0	Anolis carolinensis	green anole	PREDICTED: activin receptor type-2A-like [Anolis carolinensis]	XP_003225026.1
3210691	5279	1714	841	1092	1632	36.6168	1725	841	3.45643	1.69914	0.350168	1	338715847	48	0	Equus caballus	horse	PREDICTED: LOW QUALITY PROTEIN: integrin alpha-4 [Equus caballus]	XP_001917636.2
3210689	5278	1542	1244	1345	1147	49.0527	386	931	0.773586	1.88134	0.680748	1	327281476	56	0	Anolis carolinensis	green anole	PREDICTED: rho guanine nucleotide exchange factor 17-like [Anolis carolinensis]	XP_003225474.1
3210685	5278	1466	1107	967	1738	39.2952	1938	1600	3.88396	3.23323	0.642439	1	410947113	58	0	Felis catus	domestic cat	PREDICTED: zinc finger MYM-type protein 2 [Felis catus]	XP_003980298.1
3210687	5278	1440	1372	1274	1192	50.1326	1127	728	2.25863	1.47112	0.49656	1	326933811	77	0	Meleagris gallopavo	turkey	PREDICTED: LOW QUALITY PROTEIN: SLIT-ROBO Rho GTPase-activating protein 2-like [Meleagris gallopavo]	XP_003212992.1
3210681	5275	1670	962	1221	1422	41.3839	924	535	1.85285	1.08173	0.443159	1	301608173	70	0	Xenopus (Silurana) tropicalis	western clawed frog	PREDICTED: DNA polymerase alpha catalytic subunit [Xenopus (Silurana) tropicalis]	XP_002933658.1
3210679	5275	1476	1061	1077	1661	40.5308	984	1363	1.97316	2.75587	0.996469	1	224078734	76	0	Taeniopygia guttata	zebra finch	sulfatase 2	XP_002189215.1
3210675	5273	1457	1147	978	1691	40.2996	1098	1102	2.2026	2.229	0.771043	1	224074573	50	0	Taeniopygia guttata	zebra finch	PREDICTED: similar to Samd9l protein [Taeniopygia guttata]	XP_002194798.1
3210673	5269	1324	1162	1384	1399	48.3204	1918	1739	3.85044	3.52012	0.702838	1	348513593	56	0	Oreochromis niloticus	Nile tilapia	PREDICTED: histone deacetylase complex subunit SAP130-like [Oreochromis niloticus]	XP_003444326.1
3210669	5268	1743	890	1088	1547	37.5475	697	1156	1.39951	2.34044	0.89992	1	224044189	43	8e-53	Taeniopygia guttata	zebra finch	PREDICTED: zinc finger protein 654 [Taeniopygia guttata]	XP_002190058.1
3210665	5260	1431	1182	1219	1428	45.6464	571	590	1.14826	1.19633	0.776685	1	297481810	46	1e-08	Bos taurus	cattle	PREDICTED: LOW QUALITY PROTEIN: laminin subunit alpha-5 [Bos taurus]	XP_002707771.1
3210661	5256	1660	961	1119	1516	39.5738	2020	2476	4.06524	5.02437	0.910046	1	410967932	86	0	Felis catus	domestic cat	PREDICTED: protein FAM40A [Felis catus]	XP_003990467.1
3210659	5255	1708	927	998	1622	36.6318	16	1631	0.0322061	3.3103	0.00221771	0.0954519	301128883	84	2e-94	Scyliorhinus canicula	smaller spotted catshark,smaller spotted dogfish,s	NA	NA
3210657	5251	1606	1101	1059	1485	41.135	3472	2589	6.99404	5.25867	0.581163	1	431913271	47	0	Pteropus alecto	black flying fox	hypothetical protein PAL_GLEAN10016422 [Pteropus alecto]	ELK14949.1
3210655	5249	1716	1078	993	1462	39.4551	5546	1326	11.1762	2.69434	0.142098	0.912645	348505866	53	5e-53	Oreochromis niloticus	Nile tilapia	PREDICTED: Krueppel-like factor 13-like [Oreochromis niloticus]	XP_003440481.1
3210653	5248	1475	1109	1179	1485	43.5976	803	4276	1.6185	8.6902	0.254391	1	296488443	48	0	Bos taurus	bovine,cattle,cow,domestic cattle,domestic cow	NA	NA
3210651	5248	1458	1230	1058	1502	43.5976	1042	3247	2.10022	6.59894	0.48837	1	149042013	67	0	Rattus norvegicus	Norway rat	rCG58270 [Rattus norvegicus]	EDL95854.1
3210649	5248	1526	1099	1158	1465	43.0069	1597	1112	3.21886	2.25994	0.537984	1	126323432	96	0	Monodelphis domestica	gray short-tailed opossum	PREDICTED: MAU2 chromatid cohesion factor homolog [Monodelphis domestica]	XP_001366119.1
3210647	5247	1618	1121	1167	1341	43.6059	1027	2330	2.07038	4.73621	0.674189	1	395535126	46	2e-166	Sarcophilus harrisii	Tasmanian devil	PREDICTED: SAM and SH3 domain-containing protein 1 [Sarcophilus harrisii]	XP_003769583.1
3210643	5246	1477	1074	1104	1591	41.5173	702	576	1.41547	1.17106	0.636561	1	350591832	51	1e-60	Sus scrofa	pig,pigs,swine,wild boar	coiled-coil domain-containing protein 50-like	XP_003483344.1
3210639	5240	1368	1253	1198	1421	46.7748	631	1883	1.27376	3.8327	0.510526	1	348513617	71	0	Oreochromis niloticus	Nile tilapia	PREDICTED: probable phospholipid-transporting ATPase VA-like [Oreochromis niloticus]	XP_003444338.1
3210637	5236	1547	1171	1145	1373	44.2322	360	1285	0.727266	2.61752	0.434845	1	224058379	89	0	Taeniopygia guttata	zebra finch	PREDICTED: similar to VWFA and cache domain-containing protein 1 [Taeniopygia guttata]	XP_002195213.1
3210635	5234	1669	1106	1119	1340	42.5105	231	545	0.466841	1.11058	0.773496	1	326927870	78	0	Meleagris gallopavo	turkey	PREDICTED: serine/threonine-protein kinase WNK2-like, partial [Meleagris gallopavo]	XP_003210111.1
3210633	5233	1632	1091	949	1561	38.9834	2813	2420	5.68603	4.93231	0.667263	1	344246850	82	0	Cricetulus griseus	Chinese hamster,Chinese hamsters	NA	NA
3210631	5232	1619	965	1033	1615	38.1881	2825	1365	5.71138	2.7826	0.3478	1	432867928	85	0	Oryzias latipes	Japanese medaka	PREDICTED: signal transducer and activator of transcription 5B-like [Oryzias latipes]	XP_004071341.1
3210629	5231	1299	1262	1057	1613	44.3319	1768	1626	3.5751	3.31529	0.713013	1	327271281	56	5e-74	Anolis carolinensis	green anole	PREDICTED: transcription factor SOX-13-like [Anolis carolinensis]	XP_003220416.1
3210627	5230	1261	1127	994	1848	40.5545	611	177	1.23575	0.360959	0.204594	1	301789367	48	1e-06	Ailuropoda melanoleuca	giant panda	PREDICTED: breast cancer type 1 susceptibility protein homolog [Ailuropoda melanoleuca]	XP_002930103.1
3210625	5229	1309	1203	1004	1713	42.2069	1254	1334	2.5367	2.72097	0.810896	1	327277758	74	0	Anolis carolinensis	green anole	PREDICTED: membrane-associated guanylate kinase, WW and PDZ domain-containing protein 1-like [Anolis carolinensis]	XP_003223630.1
3210621	5224	1527	1029	1048	1620	39.7588	1016	482	2.05722	0.984079	0.345549	1	395505613	56	6e-119	Sarcophilus harrisii	Tasmanian devil	PREDICTED: multiple epidermal growth factor-like domains protein 9 [Sarcophilus harrisii]	XP_003757134.1
3210617	5223	1431	1100	1200	1492	44.036	1944	2129	3.93701	4.34752	0.832955	1	118083917	84	0	Gallus gallus	chicken	PREDICTED: mediator of RNA polymerase II transcription subunit 14 [Gallus gallus]	XP_416776.2
3210615	5221	1096	1233	1000	1892	42.7696	5891	6994	11.9351	14.2876	0.849856	1	326924668	66	0	Meleagris gallopavo	turkey	PREDICTED: nucleoprotein TPR-like [Meleagris gallopavo]	XP_003208547.1
3210613	5220	1625	979	953	1663	37.0115	2075	4547	4.20473	9.29053	0.722367	1	349732129	55	0	Gallus gallus	chicken	rho GTPase-activating protein 29 [Gallus gallus]	NP_001231811.1
3210611	5218	1395	1264	1243	1316	48.0452	828	1680	1.67848	3.43393	0.749266	1	126303595	76	0	Monodelphis domestica	gray short-tailed opossum	PREDICTED: anaphase-promoting complex subunit 1 [Monodelphis domestica]	XP_001373854.1
3210609	5218	1563	847	1023	1785	35.8375	2101	1410	4.25905	2.88205	0.517853	1	29611667	90	3e-142	Mus musculus	house mouse,mouse	pleckstrin homology domain containing, family F (with FYVE domain) member 2	NP_780384.1
3210603	5217	1468	1055	914	1780	37.742	924	1536	1.87345	3.14019	0.887976	1	193786698	47	0	Homo sapiens	human,man	NA	NA
3210605	5217	1393	1267	1048	1509	44.3742	1058	787	2.14514	1.60894	0.580012	1	327282366	52	2e-177	Anolis carolinensis	green anole	PREDICTED: protein phosphatase 1 regulatory subunit 12C-like [Anolis carolinensis]	XP_003225914.1
3210601	5216	1615	1026	995	1580	38.7462	2257	1883	4.57704	3.85034	0.650482	1	45383327	62	0	Gallus gallus	chicken	retinoblastoma-associated protein [Gallus gallus]	NP_989750.1
3210597	5214	1667	936	959	1652	36.3445	2304	1179	4.67414	2.41173	0.375001	1	402857740	60	0	Papio anubis	olive baboon	PREDICTED: DENN domain-containing protein 1B [Papio anubis]	XP_003893403.1
3210595	5211	1450	1205	1288	1268	47.8411	1937	2556	3.93187	5.23149	0.962402	1	73988016	67	0	Canis lupus familiaris	dog	PREDICTED: phosphatidylinositol-3,4,5-trisphosphate 5-phosphatase 2 isoform 1 [Canis lupus familiaris]	XP_542327.2
3210593	5210	1681	864	920	1745	34.2418	156	1034	0.316721	2.11675	0.234639	1	187960105	76	0	Mus musculus	house mouse,mouse	peroxisome proliferator activated receptor gamma	NP_035276.2
3210591	5208	1565	1096	1013	1534	40.4954	1091	769	2.21587	1.57486	0.54158	1	327285456	73	0	Anolis carolinensis	green anole	PREDICTED: AP-1 complex subunit gamma-1-like isoform 1 [Anolis carolinensis]	XP_003227449.1
3210585	5205	1509	1077	1052	1567	40.903	7	493	0.0142255	1.01021	0.0408385	0.503489	363728669	41	0	Gallus gallus	chicken	PREDICTED: uncharacterized protein LOC418583 [Gallus gallus]	XP_416785.3
3210587	5205	1644	949	1101	1511	39.3852	2306	2406	4.68629	4.93016	0.796607	1	126307878	48	0	Monodelphis domestica	gray short-tailed opossum	PREDICTED: next to BRCA1 gene 1 protein isoform 2 [Monodelphis domestica]	XP_001362433.1
3210583	5204	1349	1203	1003	1649	42.3905	1610	1253	3.2725	2.56803	0.606695	1	61098035	73	0	Gallus gallus	bantam,chicken,chickens	jumonji, AT rich interactive domain 2	NP_001012880.1
3210581	5200	1468	964	1118	1650	40.0385	1820	1954	3.70219	4.00781	0.820465	1	45360679	64	4e-98	Xenopus (Silurana) tropicalis	western clawed frog	MOB kinase activator 2	NP_989013.1
3210579	5199	1467	1185	1137	1410	44.6624	1079	64	2.19529	0.131294	0.0172124	0.313765	334324026	43	0	Monodelphis domestica	gray short-tailed opossum	PREDICTED: CD109 antigen [Monodelphis domestica]	XP_001373651.2
3210577	5199	1602	1153	1004	1440	41.4887	1840	1988	3.74359	4.07833	0.824664	1	395535098	60	0	Sarcophilus harrisii	Tasmanian devil	PREDICTED: F-box only protein 30 [Sarcophilus harrisii]	XP_003769569.1
3210575	5199	1578	1127	982	1512	40.5655	5998	4015	12.2033	8.23667	0.520004	1	194382840	76	8e-12	Homo sapiens	human,man	NA	NA
3210573	5198	1536	1046	1022	1594	39.7845	1665	1510	3.38819	3.09832	0.70394	1	344298146	92	0	Loxodonta africana	African bush elephant,African savanna elephant,Afr	cullin-2-like	XP_003420755.1
3210569	5195	1292	1060	923	1920	38.1713	586	264	1.19317	0.542006	0.342702	1	260447040	45	4e-27	Xenopus laevis	African clawed frog,clawed frog,common platanna,pl	centromere protein C 1	NP_001159485.1
3210567	5194	1784	951	935	1524	36.3111	977	1058	1.98968	2.17255	0.822959	1	55926060	97	1e-164	Danio rerio	zebrafish	E3 ubiquitin-protein ligase Siah2 [Danio rerio]	NP_956721.1
3210563	5190	931	1440	1432	1387	55.3372	555	1239	1.13114	2.54618	0.701527	1	363739553	52	0	Gallus gallus	chicken	PREDICTED: trinucleotide repeat-containing gene 18 protein [Gallus gallus]	XP_001233346.2
3210561	5189	1548	1016	913	1712	37.1748	875	2235	1.78367	4.59388	0.599638	1	326920905	71	0	Meleagris gallopavo	turkey	PREDICTED: tyrosine-protein phosphatase non-receptor type 21-like [Meleagris gallopavo]	XP_003206707.1
3210559	5188	1657	970	1062	1499	39.1673	469	543	0.956232	1.11631	0.838976	1	326914347	50	0	Meleagris gallopavo	turkey	PREDICTED: poly [ADP-ribose] polymerase 4-like [Meleagris gallopavo]	XP_003203487.1
3210557	5187	1413	1149	1027	1598	41.951	2	3657	0.00407853	7.5196	1.1581e-05	0.00650978	363744522	65	0	Gallus gallus	chicken	PREDICTED: transient receptor potential cation channel subfamily M member 6 [Gallus gallus]	XP_003643069.1
3210555	5185	1606	1066	929	1584	38.4764	792	824	1.61572	1.69498	0.790254	1	395526702	63	0	Sarcophilus harrisii	Tasmanian devil	PREDICTED: zinc finger and BTB domain-containing protein 8B [Sarcophilus harrisii]	XP_003765497.1
3210553	5185	1469	1068	1133	1515	42.4494	2090	604	4.26371	1.24244	0.173424	0.987804	224044401	72	0	Taeniopygia guttata	zebra finch	PREDICTED: Cas-Br-M (murine) ecotropic retroviral transforming sequence b [Taeniopygia guttata]	XP_002192985.1
3210547	5180	1418	1186	1641	935	54.5753	1542	364	3.1488	0.749476	0.133141	0.888805	327281719	58	1e-08	Anolis carolinensis	green anole	PREDICTED: collagen alpha-1(XVI) chain-like [Anolis carolinensis]	XP_003225594.1
3210549	5180	1559	1087	1078	1456	41.7954	914	1412	1.86641	2.90731	0.941153	1	224067433	79	0	Taeniopygia guttata	zebra finch	PREDICTED: similar to E3 ubiquitin-protein ligase NEURL3 [Taeniopygia guttata]	XP_002193115.1
3210545	5178	1672	998	899	1609	36.6358	3375	2186	6.89449	4.50271	0.499521	1	334348166	51	1e-29	Monodelphis domestica	gray short-tailed opossum	PREDICTED: protein SCAF11 [Monodelphis domestica]	XP_001374915.2
3210543	5178	1599	1075	849	1655	37.1572	1222	2363	2.49632	4.86729	0.781688	1	125821356	70	0	Danio rerio	leopard danio,zebra danio,zebra fish,zebrafish	glucosidase, beta (bile acid) 2	XP_687652.2
3210541	5177	1521	1111	948	1597	39.7721	20	2003	0.0408641	4.12657	0.00196989	0.0891173	395508546	62	0	Sarcophilus harrisii	Tasmanian devil	PREDICTED: protein spire homolog 2, partial [Sarcophilus harrisii]	XP_003758571.1
3210539	5172	1232	1260	1170	1510	46.9838	2716	1995	5.55471	4.11406	0.571191	1	363740385	61	0	Gallus gallus	chicken	PREDICTED: FK506-binding protein 15 [Gallus gallus]	XP_415541.3
3210537	5169	1578	1010	1142	1439	41.6328	1629	1834	3.33353	3.78424	0.851614	1	395735256	73	0	Pongo abelii	Sumatran orangutan	PREDICTED: protein transport protein Sec24B [Pongo abelii]	XP_002815081.2
3210533	5168	1546	1133	1099	1390	43.1889	3980	2846	8.14612	5.87352	0.556294	1	326929064	65	0	Meleagris gallopavo	turkey	PREDICTED: limkain-b1-like [Meleagris gallopavo]	XP_003210691.1
3210531	5166	1459	1077	978	1652	39.7793	1613	1661	3.30271	3.42927	0.789612	1	432853790	58	0	Oryzias latipes	Japanese medaka	PREDICTED: DNA-directed RNA polymerase, mitochondrial-like [Oryzias latipes]	XP_004067873.1
3210529	5160	1585	1023	1061	1491	40.3876	1140	1899	2.33693	3.92519	0.885784	1	158262741	51	0	Canis lupus familiaris	dog,dogs	thyroid adenoma associated	NP_001103429.1
3210527	5159	1402	1052	1045	1660	40.6474	1979	2883	4.05761	5.96026	0.985341	1	50926056	77	0	Mus musculus	house mouse	4932438A13Rik protein [Mus musculus]	AAH79623.1
3210525	5159	1398	1013	1103	1645	41.0157	2222	2821	4.55584	5.83208	0.931956	1	395510827	95	2e-32	Sarcophilus harrisii	Tasmanian devil	PREDICTED: E3 ubiquitin-protein ligase MARCH6-like, partial [Sarcophilus harrisii]	XP_003759670.1
3210521	5155	1407	1225	1143	1380	45.936	642	1261	1.31734	2.60899	0.781901	1	149408604	83	0	Ornithorhynchus anatinus	platypus	PREDICTED: tetratricopeptide repeat protein 7B [Ornithorhynchus anatinus]	XP_001506427.1
3210517	5149	1310	1345	1290	1204	51.175	2773	1541	5.69662	3.19202	0.417846	1	395543819	66	0	Sarcophilus harrisii	Tasmanian devil	PREDICTED: nuclear pore complex protein Nup160 [Sarcophilus harrisii]	XP_003773810.1
3210515	5148	1494	1165	1192	1297	45.7848	1986	1893	4.08067	3.92191	0.738513	1	417402315	77	0	Desmodus rotundus	common vampire bat	Putative serine/threonine-protein phosphatase 2b catalytic subunit gamma isoform isoform 2 [Desmodus rotundus]	JAA48008.1
3210513	5147	1382	989	1293	1483	44.3365	2040	630	4.19244	1.30549	0.189531	1	355718462	57	0	Mustela putorius furo	domestic ferret	sema domain, immunoglobulin domain , transmembrane domain and short cytoplasmic domain, 4C [Mustela putorius furo]	AES06276.1
3210511	5144	1379	1095	1220	1450	45.0039	4927	1578	10.1315	3.27184	0.211893	1	348519942	88	0	Oreochromis niloticus	Nile tilapia	PREDICTED: disco-interacting protein 2 homolog A [Oreochromis niloticus]	XP_003447488.1
3210509	5143	1385	1169	1097	1492	44.0599	6246	8614	12.8462	17.8638	0.938358	1	327266398	86	7e-12	Anolis carolinensis	green anole	PREDICTED: serine/threonine-protein phosphatase 1 regulatory subunit 10-like [Anolis carolinensis]	XP_003217993.1
3210503	5135	1388	1097	1093	1557	42.6485	3905	3067	8.04398	6.37029	0.610438	1	363738094	72	0	Gallus gallus	chicken	PREDICTED: enhancer of mRNA-decapping protein 4 [Gallus gallus]	XP_414022.3
3210501	5134	1588	928	941	1677	36.4044	3166	2087	6.52297	4.33563	0.509095	1	326930865	62	4e-65	Meleagris gallopavo	turkey	PREDICTED: cdc42 effector protein 4-like [Meleagris gallopavo]	XP_003211559.1
3210499	5131	1665	911	954	1601	36.3477	474	1047	0.977162	2.17636	0.719875	1	119598712	71	0	Homo sapiens	human	ATP-binding cassette, sub-family C (CFTR/MRP), member 5, isoform CRA_a [Homo sapiens]	EAW78306.1
3210497	5131	1511	1029	1017	1574	39.8753	1467	1726	3.02426	3.58777	0.883358	1	363733438	72	0	Gallus gallus	chicken	PREDICTED: ubiquitin-like modifier activating enzyme 6 [Gallus gallus]	XP_420609.3
3210495	5130	1506	1116	970	1538	40.6628	980	754	2.02069	1.56762	0.598098	1	326918480	58	0	Meleagris gallopavo	turkey	PREDICTED: protein Jade-1-like [Meleagris gallopavo]	XP_003205516.1
3210489	5130	1388	1195	1185	1362	46.3938	88	551	0.181449	1.14557	0.368369	1	301615341	73	0	Xenopus (Silurana) tropicalis	western clawed frog	protein patched homolog 1-like	XP_002937129.1
3210491	5130	1518	1010	1038	1564	39.922	501	1235	1.03302	2.56765	0.642094	1	334333770	77	4e-90	Monodelphis domestica	gray short-tailed opossum	PREDICTED: LOW QUALITY PROTEIN: transmembrane protein 204-like [Monodelphis domestica]	XP_003341762.1
3210493	5130	1424	1153	934	1619	40.6823	974	609	2.00832	1.26615	0.481944	1	327274651	79	0	Anolis carolinensis	green anole	PREDICTED: supervillin-like [Anolis carolinensis]	XP_003222090.1
3210487	5129	1094	1101	1259	1675	46.0129	2183	116	4.50206	0.241219	0.00977505	0.228128	26329151	46	3e-28	Mus musculus	house mouse	unnamed protein product [Mus musculus]	BAC28314.1
3210483	5126	1797	1077	1254	998	45.4741	2686	2505	5.54265	5.21213	0.719533	1	224058854	51	3e-82	Taeniopygia guttata	zebra finch	PREDICTED: similar to BAT2 domain containing 1 [Taeniopygia guttata]	XP_002190049.1
3210481	5122	1572	834	1048	1668	36.7435	1391	1569	2.87262	3.26715	0.854216	1	363737385	72	0	Gallus gallus	chicken	PREDICTED: probable phospholipid-transporting ATPase IF [Gallus gallus]	XP_422773.3
3210479	5116	1223	1091	1185	1617	44.4879	1102	1228	2.27846	2.56008	0.843312	1	345314890	44	7e-60	Ornithorhynchus anatinus	platypus	PREDICTED: AF4/FMR2 family member 1 [Ornithorhynchus anatinus]	XP_001515909.2
3210477	5115	1388	1149	1260	1318	47.0968	752	1064	1.55512	2.21861	1	1	301613195	73	0	Xenopus (Silurana) tropicalis	western clawed frog	PREDICTED: phosphorylase b kinase regulatory subunit alpha, liver isoform-like [Xenopus (Silurana) tropicalis]	XP_002936102.1
3210475	5110	1286	1197	978	1649	42.5636	319	1228	0.660329	2.56309	0.406382	1	363738910	59	0	Gallus gallus	chicken	PREDICTED: protein KIBRA [Gallus gallus]	XP_414499.3
3210473	5106	1572	1049	1149	1336	43.0474	690	1407	1.42942	2.939	0.75236	1	296195648	81	0	Callithrix jacchus	common marmoset,white ear-tufted marmoset,white-tu	KIAA1109 ortholog	XP_002745479.1
3210471	5105	1437	1141	997	1530	41.8805	3334	44	6.90813	0.091927	0.000874994	0.0531131	62088852	41	3e-14	Homo sapiens	human,man	NA	NA
3210469	5104	1466	1127	1106	1405	43.75	499	30	1.03414	0.0626898	0.0319043	0.444646	118096073	68	0	Gallus gallus	bantam,chicken,chickens	sphingomyelin phosphodiesterase 3, neutral membrane (neutral sphingomyelinase II)	XP_429344.2
3210467	5103	1748	943	856	1556	35.2538	4099	6114	8.49655	12.7787	1	1	213511110	87	2e-16	Salmo salar	Atlantic salmon	tyrosine phosphatase type IVA 2	NP_001133579.1
3210465	5100	1351	1222	980	1547	43.1765	840	766	1.74221	1.60193	0.703719	1	329665076	64	0	Bos taurus	cattle	putative ATP-dependent RNA helicase DHX57 [Bos taurus]	NP_001192980.1
3210463	5099	1092	1397	1106	1504	49.0881	303	541	0.628562	1.13161	0.923445	1	189458814	77	0	Mus musculus	house mouse,mouse	chromodomain helicase DNA binding protein 5	NP_083492.2
3210459	5096	1126	1418	1313	1239	53.5911	316	709	0.655916	1.48389	0.753678	1	300250984	45	1e-06	Siniperca chuatsi	Chautsi bass,Chinese bass,Chinese perch,mandarin f	NA	NA
3210457	5094	1293	1094	965	1742	40.4201	1901	1601	3.94742	3.35211	0.655209	1	224058208	55	7e-23	Taeniopygia guttata	zebra finch	PREDICTED: zinc finger, CCHC domain containing 11 [Taeniopygia guttata]	XP_002193471.1
3210455	5093	1494	1077	1052	1470	41.8025	1306	1351	2.71244	2.82923	0.791469	1	363731985	94	0	Gallus gallus	chicken	PREDICTED: mediator of RNA polymerase II transcription subunit 23 isoform 1 [Gallus gallus]	XP_003641044.1
3210453	5092	1625	942	1030	1495	38.7274	4031	2630	8.37365	5.50875	0.505881	1	395536136	86	0	Sarcophilus harrisii	Tasmanian devil	PREDICTED: transcription elongation factor SPT6 [Sarcophilus harrisii]	XP_003770076.1
3210451	5088	1120	1395	1482	1091	56.5448	534	754	1.11016	1.58056	0.988396	1	334347190	44	0	Monodelphis domestica	gray short-tailed opossum	serine/threonine kinase 36	XP_001364823.2
3210449	5086	1501	1009	1167	1409	42.7841	479	1942	0.996207	4.07248	0.352982	1	149744793	66	0	Equus caballus	horse	PREDICTED: copper-transporting ATPase 1 [Equus caballus]	XP_001501623.1
3210447	5085	1578	1054	1114	1339	42.6352	1360	1047	2.82904	2.19605	0.598665	1	89273950	61	5e-165	Xenopus (Silurana) tropicalis	western clawed frog	NA	NA
3210445	5084	1539	978	942	1625	37.7655	1716	788	3.57028	1.65313	0.329137	1	18652863	47	6e-115	Gallus gallus	chicken	soluble vascular endothelial growth factor receptor-1 [Gallus gallus]	BAB84691.1
3210443	5078	1400	1061	995	1622	40.4884	706	196	1.47063	0.41167	0.187869	1	118102546	77	0	Gallus gallus	chicken	PREDICTED: inositol 1,4,5-trisphosphate receptor type 3 [Gallus gallus]	XP_418035.2
3210441	5072	1404	1087	995	1586	41.0489	2026	2416	4.22523	5.08047	0.891253	1	345325425	60	4e-155	Ornithorhynchus anatinus	platypus	PREDICTED: protein osteopotentia homolog [Ornithorhynchus anatinus]	XP_001515140.2
3210439	5071	1244	1327	1370	1130	53.1848	759	144	1.58321	0.302869	0.11174	0.826152	395539399	80	0	Sarcophilus harrisii	Tasmanian devil	PREDICTED: plexin-A4 isoform 1 [Sarcophilus harrisii]	XP_003771658.1
3210437	5071	1672	833	1048	1518	37.0933	1183	2146	2.46764	4.51359	0.8253	1	61098208	84	0	Gallus gallus	bantam,chicken,chickens	kinesin family member 3B	NP_001012852.1
3210435	5069	1573	1052	1046	1398	41.3888	431	3467	0.899384	7.29487	0.137823	0.903242	421952596	43	3e-38	Acipenser baerii	Siberian sturgeon	growth hormone receptor [Acipenser baerii]	AFX71646.1
3210433	5067	1719	1092	935	1321	40.0039	630	350	1.31516	0.736721	0.423476	1	118086402	59	3e-14	Gallus gallus	chicken	PREDICTED: zinc finger protein 40 [Gallus gallus]	XP_418944.2
3210429	5060	1565	926	1088	1481	39.8024	1656	1814	3.46179	3.8236	0.832399	1	395513507	48	0	Sarcophilus harrisii	Tasmanian devil	PREDICTED: ankyrin repeat and LEM domain-containing protein 2 [Sarcophilus harrisii]	XP_003760965.1
3210425	5059	1325	1233	966	1535	43.4671	775	994	1.62042	2.0956	0.939411	1	363733448	83	0	Gallus gallus	chicken	PREDICTED: ankyrin repeat domain-containing protein 50 [Gallus gallus]	XP_420618.3
3210427	5059	1597	986	1002	1474	39.2963	194	501	0.405628	1.05623	0.75043	1	431908827	84	0	Pteropus alecto	black flying fox	Inward rectifier potassium channel 2 [Pteropus alecto]	ELK12419.1
3210423	5054	1531	1012	1050	1461	40.7994	1360	1152	2.84639	2.4311	0.658316	1	224062477	63	0	Taeniopygia guttata	zebra finch	PREDICTED: similar to epsilon-adaptin [Taeniopygia guttata]	XP_002196416.1
3210421	5053	1412	1132	1192	1317	45.9925	32	1142	0.0669871	2.41048	0.0217065	0.358859	363739276	54	0	Gallus gallus	chicken	PREDICTED: von Willebrand factor A domain-containing protein 3A-like [Gallus gallus]	XP_414917.3
3210417	5053	1593	913	943	1604	36.7307	188	580	0.393549	1.22423	0.629727	1	224091797	90	0	Taeniopygia guttata	zebra finch	PREDICTED: neural precursor cell expressed, developmentally down-regulated 4-like [Taeniopygia guttata]	XP_002186734.1
3210415	5051	1599	904	961	1587	36.9234	2718	1346	5.69197	2.84219	0.360737	1	41152022	91	3e-163	Danio rerio	leopard danio,zebra danio,zebra fish,zebrafish	mitogen-activated protein kinase-activated protein kinase 2a	NP_958460.1
3210411	5046	1691	1036	963	1356	39.6155	1667	1799	3.49445	3.80251	0.821886	1	327263068	62	3e-149	Anolis carolinensis	green anole	PREDICTED: serine incorporator 5-like [Anolis carolinensis]	XP_003216343.1
3210409	5042	1431	973	913	1725	37.4058	154	1076	0.323079	2.27612	0.21725	1	6599244	51	0	Homo sapiens	human	hypothetical protein [Homo sapiens]	CAB63770.1
3210407	5041	1293	1066	964	1718	40.2698	18	938	0.0377699	1.9846	0.0166725	0.30951	296479132	43	0	Bos taurus	cattle	hCG1647286-like [Bos taurus]	DAA21247.1
3210405	5038	1437	1129	1046	1426	43.1719	921	1355	1.93371	2.86858	0.976307	1	118098129	84	0	Gallus gallus	chicken	PREDICTED: inactive rhomboid protein 1 [Gallus gallus]	XP_414944.2
3210403	5035	1359	1069	1157	1450	44.2105	2032	1459	4.26889	3.09059	0.556908	1	345305227	76	0	Ornithorhynchus anatinus	platypus	PREDICTED: lethal(2) giant larvae protein homolog 1 [Ornithorhynchus anatinus]	XP_001510364.2
3210401	5033	1273	1039	1043	1678	41.367	269	718	0.565348	1.52154	0.657561	1	326915254	66	0	Meleagris gallopavo	turkey	PREDICTED: pleckstrin homology domain-containing family H member 2-like [Meleagris gallopavo]	XP_003203934.1
3210399	5033	1548	1023	1059	1403	41.367	1065	2668	2.23827	5.65386	0.612517	1	326930500	76	0	Meleagris gallopavo	turkey	PREDICTED: G-protein-signaling modulator 1-like [Meleagris gallopavo]	XP_003211384.1
3210397	5032	1275	1096	896	1765	39.5866	483	302	1.01531	0.640107	0.484948	1	363733489	58	0	Gallus gallus	chicken	PREDICTED: centrosomal protein of 135 kDa [Gallus gallus]	XP_420699.3
3210395	5028	1664	1020	878	1466	37.7486	1722	2346	3.62267	4.97644	0.989245	1	348516951	75	0	Oreochromis niloticus	Nile tilapia	PREDICTED: ATP-binding cassette sub-family B member 7, mitochondrial-like [Oreochromis niloticus]	XP_003446000.1
3210387	5024	1457	977	904	1686	37.4403	477	174	1.00429	0.36939	0.271854	1	326919469	71	0	Meleagris gallopavo	common turkey,turkey,wild turkey	actin filament-associated protein 1-like	XP_003206003.1
3210385	5018	1404	1081	967	1566	40.8131	2245	1887	4.73234	4.01076	0.655268	1	118088785	63	0	Gallus gallus	chicken	PREDICTED: inhibitor of Bruton tyrosine kinase [Gallus gallus]	XP_419865.2
3210381	5016	1361	1103	1072	1480	43.3612	2185	4657	4.6077	9.90227	0.742287	1	2494281	74	0	Discopyge ommata	electric ray,ocellated electric ray	NA	NA
3210379	5015	1725	897	816	1577	34.1575	1548	2351	3.26505	4.99997	0.952342	1	387015034	74	2e-45	Crotalus adamanteus	eastern diamondback rattlesnake	Coiled-coil domain-containing protein 126-like [Crotalus adamanteus]	AFJ49636.1
3210375	5014	1453	1005	932	1624	38.6318	3130	81	6.60314	0.172301	0.00285863	0.110752	224090449	55	0	Taeniopygia guttata	zebra finch	PREDICTED: integrin, alpha 1 [Taeniopygia guttata]	XP_002195035.1
3210377	5014	1664	987	1040	1323	40.4268	1231	863	2.59695	1.83575	0.544029	1	224098334	55	0	Taeniopygia guttata	zebra finch	PREDICTED: similar to Kinase insert domain receptor like [Taeniopygia guttata]	XP_002195725.1
3210373	5013	1563	961	1064	1425	40.395	811	810	1.71125	1.72335	0.76317	1	297292486	78	0	Macaca mulatta	rhesus monkey	PREDICTED: amyloid beta A4 precursor protein-binding family B member 2 isoform 6 [Macaca mulatta]	XP_001097537.2
3210371	5011	1440	977	1019	1575	39.8324	265	561	0.559386	1.19406	0.824449	1	432879764	64	4e-161	Oryzias latipes	Japanese medaka	PREDICTED: cyclin-J-like [Oryzias latipes]	XP_004073536.1
3210367	5009	1630	972	1022	1385	39.8083	1576	107	3.32809	0.227834	0.017543	0.317702	301620179	53	0	Xenopus (Silurana) tropicalis	western clawed frog	PREDICTED: actin-binding protein anillin-like [Xenopus (Silurana) tropicalis]	XP_002939460.1
3210365	5009	1455	892	1059	1603	38.9499	2438	4565	5.14841	9.72021	0.829504	1	66472530	86	0	Danio rerio	leopard danio,zebra danio,zebra fish,zebrafish	GDP dissociation inhibitor 1	NP_001018444.1
3210361	5006	1323	1047	1093	1543	42.7487	1427	2611	3.01525	5.56291	0.820887	1	186910233	62	0	Xenopus (Silurana) tropicalis	western clawed frog	breast cancer anti-estrogen resistance 1	NP_001119536.1
3210363	5006	1449	936	1052	1569	39.7123	1433	981	3.02793	2.09009	0.529038	1	118095211	79	0	Gallus gallus	bantam,chicken,chickens	ATP-binding cassette, sub-family C (CFTR/MRP), member 5	XP_422754.2
3210359	5005	1316	1181	1111	1397	45.7942	2690	2859	5.68511	6.09251	0.805472	1	61098426	96	0	Gallus gallus	bantam,chicken,chickens	exportin 7	NP_001012960.1
3210357	5004	1515	850	1017	1622	37.3102	1250	2299	2.64231	4.90013	0.816313	1	327265214	66	0	Anolis carolinensis	green anole	PREDICTED: prenylcysteine oxidase-like [Anolis carolinensis]	XP_003217403.1
3210353	5000	1351	1165	1032	1452	43.94	1680	1828	3.5541	3.89935	0.827492	1	363737298	75	0	Gallus gallus	chicken	PREDICTED: probable ATP-dependent RNA helicase DHX36 isoform 2 [Gallus gallus]	XP_422834.3
3210351	4998	1678	900	1181	1239	41.6367	32839	9814	69.4999	20.9428	0.220395	1	301610455	75	0	Xenopus (Silurana) tropicalis	western clawed frog	PREDICTED: LOW QUALITY PROTEIN: myosin-9-like [Xenopus (Silurana) tropicalis]	XP_002934764.1
3210349	4997	1321	1169	1045	1462	44.3066	386	1909	0.817087	4.07458	0.276058	1	163914997	85	0	Xenopus (Silurana) tropicalis	western clawed frog	intraflagellar transport 122 homolog	NP_001106492.1
3210343	4996	1335	1102	970	1589	41.4732	892	1172	1.88857	2.50202	0.958915	1	194223883	65	0	Equus caballus	horse	PREDICTED: LOW QUALITY PROTEIN: ATP-dependent RNA helicase DHX29-like [Equus caballus]	XP_001916425.1
3210345	4996	1542	1003	1016	1435	40.4123	3029	949	6.41309	2.02595	0.196296	1	301757705	77	0	Ailuropoda melanoleuca	giant panda	PREDICTED: forkhead box protein P1-like isoform 2 [Ailuropoda melanoleuca]	XP_002914703.1
3210347	4996	1654	908	1019	1415	38.5709	742	4014	1.57098	8.56921	0.247744	1	397474870	78	2e-77	Pan paniscus	pygmy chimpanzee	PREDICTED: rab11 family-interacting protein 3-like, partial [Pan paniscus]	XP_003808879.1
3210341	4995	1137	1080	1209	1569	45.8258	60	2502	0.127059	5.34242	0.0091963	0.221533	432964249	49	9e-67	Oryzias latipes	Japanese medaka	PREDICTED: unconventional myosin-XV-like [Oryzias latipes]	XP_004086895.1
3210339	4992	1577	994	835	1586	36.6386	595	1185	1.26076	2.5318	0.776863	1	221117484	50	1e-06	Hydra magnipapillata	green hydra	PREDICTED: similar to predicted protein [Hydra magnipapillata]	XP_002155874.1
3210333	4991	1029	1491	1174	1297	53.3961	176	1006	0.373006	2.14979	0.280327	1	50370122	41	0	Mus musculus	house mouse,mouse	NA	NA
3210335	4991	1433	1129	926	1503	41.1741	1523	2583	3.22777	5.51979	0.877336	1	326935212	84	0	Meleagris gallopavo	turkey	PREDICTED: bifunctional UDP-N-acetylglucosamine 2-epimerase/N-acetylmannosamine kinase-like, partial [Meleagris gallopavo]	XP_003213670.1
3210331	4988	1144	1232	1065	1547	46.0505	667	768	1.41446	1.64218	0.855143	1	410960810	68	0	Felis catus	domestic cat	PREDICTED: S phase cyclin A-associated protein in the endoplasmic reticulum [Felis catus]	XP_003986980.1
3210329	4985	1306	1231	1179	1269	48.345	2087	1338	4.42841	2.86271	0.492443	1	160373115	88	0	Squalus acanthias	spiny dogfish	NA	NA
3210327	4984	1449	1174	976	1385	43.138	291	1040	0.617597	2.22557	0.459988	1	332833493	95	0	Pan troglodytes	chimpanzee	PREDICTED: disco-interacting protein 2 homolog C [Pan troglodytes]	XP_507617.3
3210325	4982	1115	1226	1091	1550	46.5074	801	1979	1.70067	4.2367	0.619574	1	224047287	82	0	Taeniopygia guttata	zebra finch	PREDICTED: similar to CDC42 binding protein kinase alpha (DMPK-like) [Taeniopygia guttata]	XP_002194942.1
3210323	4981	1795	865	790	1531	33.2263	1078	1377	2.28925	2.94852	0.939979	1	327268327	57	2e-17	Anolis carolinensis	green anole	PREDICTED: cyclin-dependent kinase-like 5-like [Anolis carolinensis]	XP_003218949.1
3210321	4976	1727	895	714	1640	32.3352	1309	1082	2.78259	2.31917	0.64301	1	326677925	73	8e-15	Danio rerio	zebrafish	PREDICTED: UPF0474 protein C5orf41 homolog [Danio rerio]	XP_001920126.3
3210313	4964	1429	1163	1037	1335	44.3191	1995	2029	4.2511	4.3595	0.779017	1	74005872	91	0	Canis lupus familiaris	dog	PREDICTED: retinoblastoma-binding protein 5 isoform 2 [Canis lupus familiaris]	XP_848552.1
3210311	4961	1274	956	1183	1548	43.1163	1248	1788	2.66094	3.84401	0.992851	1	224050440	68	3e-106	Taeniopygia guttata	zebra finch	PREDICTED: glutamine and serine rich 1 [Taeniopygia guttata]	XP_002195876.1
3210309	4961	1529	1071	966	1395	41.0603	75	905	0.159913	1.94565	0.121062	0.855837	224064318	73	0	Taeniopygia guttata	zebra finch	sal-like 1	XP_002193873.1
3210307	4959	1487	936	1023	1513	39.5039	516	2144	1.10064	4.61123	0.34575	1	395816380	62	0	Otolemur garnettii	small-eared galago	PREDICTED: protein broad-minded isoform 1 [Otolemur garnettii]	XP_003781681.1
3210305	4956	1455	1056	943	1502	40.3349	1284	1311	2.74046	2.82135	0.782563	1	334322846	47	0	Monodelphis domestica	gray short-tailed opossum	PREDICTED: LOW QUALITY PROTEIN: pleckstrin homology domain-containing family M member 1-like [Monodelphis domestica]	XP_003340309.1
3210303	4953	1280	1198	970	1505	43.7715	4221	4831	9.01441	10.4029	0.842557	1	47086637	66	0	Danio rerio	zebrafish	hypoxia up-regulated protein 1 precursor [Danio rerio]	NP_997868.1
3210299	4951	1554	918	983	1496	38.3963	1031	756	2.2027	1.6286	0.571831	1	327288861	64	2e-122	Anolis carolinensis	green anole	PREDICTED: uncharacterized protein KIAA1539 homolog [Anolis carolinensis]	XP_003229143.1
3210301	4951	1456	1010	950	1535	39.588	1744	1319	3.72601	2.84144	0.588626	1	348585989	67	0	Cavia porcellus	Domestic guinea pig,guinea pig	enhancer of polycomb homolog 2-like	XP_003478753.1
3210297	4951	1477	822	1012	1640	37.043	584	1510	1.2477	3.25289	0.600475	1	395541964	75	5e-173	Sarcophilus harrisii	Tasmanian devil	PREDICTED: protein phosphatase 1K, mitochondrial [Sarcophilus harrisii]	XP_003772906.1
3210295	4949	1108	1276	1087	1478	47.747	687	723	1.46835	1.55814	0.794738	1	349603991	53	1e-06	Equus caballus	horse	E3 ubiquitin-protein ligase DZIP3-like protein, partial [Equus caballus]	AEP99664.1
3210293	4946	1198	1207	1215	1326	48.9689	255	519	0.545351	1.11918	0.860287	1	363739610	45	7e-09	Gallus gallus	chicken	PREDICTED: ubiquitin carboxyl-terminal hydrolase 31, partial [Gallus gallus]	XP_003642194.1
3210291	4944	1397	1044	1057	1446	42.496	1302	1582	2.78563	3.41282	0.906749	1	410953726	81	0	Felis catus	domestic cat	PREDICTED: ral GTPase-activating protein subunit beta isoform 3 [Felis catus]	XP_003983521.1
3210287	4941	1388	1163	961	1429	42.9872	1203	574	2.57538	1.23903	0.345246	1	395816721	70	0	Otolemur garnettii	small-eared galago	PREDICTED: integrin alpha-9 [Otolemur garnettii]	XP_003781842.1
3210283	4939	1560	995	964	1420	39.6639	2159	2398	4.62385	5.17841	0.840481	1	158253722	91	0	Danio rerio	leopard danio,zebra danio,zebra fish,zebrafish	NA	NA
3210281	4937	1632	865	1160	1280	41.0168	1803	1324	3.86298	2.86029	0.570628	1	363728562	61	0	Gallus gallus	chicken	PREDICTED: zinc finger and BTB domain-containing protein 11 [Gallus gallus]	XP_416615.3
3210277	4935	1665	927	1038	1305	39.8176	697	2542	1.49395	5.49382	0.39914	1	149689580	86	0	Equus caballus	horse	PREDICTED: dedicator of cytokinesis protein 1 [Equus caballus]	XP_001489814.1
3210273	4934	1470	1021	1082	1361	42.6226	1767	119	3.78816	0.257237	0.0154528	0.296909	118099650	51	0	Gallus gallus	chicken	PREDICTED: protein unc-13 homolog D [Gallus gallus]	XP_415627.2
3210269	4930	1392	895	962	1681	37.6673	884	4982	1.89669	10.7781	0.246538	1	213982851	68	0	Xenopus (Silurana) tropicalis	western clawed frog	uncharacterized LOC100216148	NP_001135593.1
3210267	4926	1590	1008	1150	1178	43.8084	679	1088	1.45803	2.3557	0.92613	1	224098654	85	0	Taeniopygia guttata	zebra finch	PREDICTED: TAF1 RNA polymerase II, TATA box binding protein (TBP)-associated factor, 250kDa [Taeniopygia guttata]	XP_002187692.1
3210265	4920	1405	1025	1107	1383	43.3333	5328	14869	11.4549	32.2331	0.692579	1	160774198	81	0	Danio rerio	leopard danio,zebra danio,zebra fish,zebrafish	NA	NA
3210259	4917	1246	1125	870	1676	40.5735	1693	1602	3.64206	3.47495	0.732344	1	403297310	62	0	Saimiri boliviensis boliviensis	Bolivian squirrel monkey	PREDICTED: TATA element modulatory factor [Saimiri boliviensis boliviensis]	XP_003939515.1
3210257	4916	1507	979	970	1460	39.6461	1840	1001	3.9591	2.17174	0.399978	1	344295398	86	0	Loxodonta africana	African savanna elephant	PREDICTED: ARF GTPase-activating protein GIT2 isoform 2 [Loxodonta africana]	XP_003419399.1
3210253	4915	1345	1140	955	1475	42.6246	1787	1256	3.84584	2.72554	0.544918	1	338720423	63	0	Equus caballus	horse	PREDICTED: elongator complex protein 1 [Equus caballus]	XP_001492556.3
3210255	4915	1396	1039	1007	1473	41.6277	4485	4666	9.65227	10.1253	0.780263	1	363739179	64	0	Gallus gallus	chicken	PREDICTED: protein transport protein Sec24A [Gallus gallus]	XP_414630.2
3210251	4914	1723	865	991	1335	37.7696	1386	2800	2.98345	6.07727	0.756367	1	148671782	48	1e-15	Mus musculus	house mouse	tetratricopeptide repeat domain 3, isoform CRA_a [Mus musculus]	EDL03729.1
3210249	4912	1237	1355	1480	840	57.7158	1861	2039	4.00755	4.42736	0.830926	1	327261903	82	0	Anolis carolinensis	green anole	PREDICTED: e3 ubiquitin-protein ligase HUWE1-like [Anolis carolinensis]	XP_003215766.1
3210247	4910	1508	983	1186	1233	44.1752	2875	98	6.19365	0.212878	0.00417061	0.141872	334326782	66	0	Monodelphis domestica	gray short-tailed opossum	PREDICTED: minor histocompatibility protein HA-1 [Monodelphis domestica]	XP_003340799.1
3210245	4908	1325	1121	1038	1424	43.9894	1233	1368	2.65735	2.97281	0.840184	1	2058662	43	4e-25	Sus scrofa	pig,pigs,swine,wild boar	NA	NA
3210241	4908	1626	941	819	1522	35.8598	856	1773	1.84484	3.85292	0.734389	1	395508550	80	0	Sarcophilus harrisii	Tasmanian devil	PREDICTED: differentially expressed in FDCP 8 homolog [Sarcophilus harrisii]	XP_003758573.1
3210231	4907	1677	905	960	1365	38.0069	1240	513	2.67298	1.11503	0.292557	1	224046118	42	0	Taeniopygia guttata	zebra finch	PREDICTED: hypothetical protein [Taeniopygia guttata]	XP_002194229.1
3210237	4907	1569	887	1008	1443	38.6183	908	1034	1.95731	2.24745	0.857533	1	344273139	68	0	Loxodonta africana	African savanna elephant	PREDICTED: deubiquitinating protein VCIP135-like [Loxodonta africana]	XP_003408384.1
3210235	4907	1289	1152	1022	1444	44.3041	1221	1190	2.63203	2.58653	0.751051	1	345329409	69	0	Ornithorhynchus anatinus	platypus	PREDICTED: protein ELYS [Ornithorhynchus anatinus]	XP_001514988.2
3210239	4907	1210	1205	1088	1404	46.7292	8	829	0.017245	1.80187	0.00750322	0.200647	348501966	84	0	Oreochromis niloticus	Nile tilapia	PREDICTED: dynein heavy chain 9, axonemal [Oreochromis niloticus]	XP_003438540.1
3210227	4905	1620	1041	1073	1171	43.0989	1492	2252	3.21751	4.89683	0.960571	1	149024545	46	0	Rattus norvegicus	Norway rat	PR domain containing 2, with ZNF domain (mapped), isoform CRA_b [Rattus norvegicus]	EDL81042.1
3210223	4901	1422	1057	951	1471	40.9712	384	941	0.828776	2.04782	0.670169	1	301776709	49	2e-75	Ailuropoda melanoleuca	giant panda	crossover junction endonuclease EME1-like	XP_002923772.1
3210221	4901	1513	904	1004	1480	38.9308	374	787	0.807193	1.71268	0.780615	1	224084942	67	0	Taeniopygia guttata	zebra finch	PREDICTED: similar to Leucine-rich repeat-containing G protein-coupled receptor 6 [Taeniopygia guttata]	XP_002195449.1
3210219	4899	1487	931	964	1517	38.6814	2650	1992	5.72175	4.33678	0.585051	1	326917003	55	0	Meleagris gallopavo	turkey	PREDICTED: enhancer of filamentation 1-like [Meleagris gallopavo]	XP_003204794.1
3210217	4897	1587	1028	838	1444	38.105	1610	2697	3.47765	5.87404	0.886838	1	77695935	83	0	Rattus norvegicus	Norway rat,brown rat,rat,rats	transforming growth factor, beta receptor 1	NP_036907.2
3210215	4894	1352	1067	964	1511	41.4998	1111	2976	2.40127	6.48567	0.575582	1	301773800	43	0	Ailuropoda melanoleuca	giant panda	sperm specific antigen 2	XP_002922318.1
3210207	4888	1446	940	1046	1456	40.6301	1730	1336	3.74374	2.91515	0.601344	1	327273560	66	0	Anolis carolinensis	green anole	PREDICTED: ataxin-7-like protein 1-like [Anolis carolinensis]	XP_003221548.1
3210203	4882	1457	959	1113	1353	42.4416	7444	6445	16.1287	14.0803	0.655959	1	350590384	96	0	Sus scrofa	pig,pigs,swine,wild boar	importin subunit beta-1-like	XP_003131576.3
3210201	4881	1318	1165	843	1555	41.1391	3423	5378	7.41803	11.7516	0.963707	1	410916281	71	0	Takifugu rubripes	torafugu	PREDICTED: translocation protein SEC63 homolog [Takifugu rubripes]	XP_003971615.1
3210199	4874	1347	1006	959	1562	40.316	3	779	0.00651068	1.70466	0.00246115	0.101399	119617981	42	3e-175	Homo sapiens	human	FLJ44112 protein [Homo sapiens]	EAW97575.1
3210195	4873	1621	860	1097	1295	40.1601	4823	3713	10.4691	8.1267	0.598632	1	301613955	51	1e-09	Xenopus (Silurana) tropicalis	western clawed frog	serine/threonine-protein kinase PRP4 homolog	XP_002936474.1
3210191	4869	1240	1261	1319	1049	52.9883	2675	2394	5.81132	5.24409	0.693062	1	426245041	61	0	Ovis aries	sheep	PREDICTED: nuclear pore complex protein Nup98-Nup96 isoform 2 [Ovis aries]	XP_004016323.1
3210193	4869	1454	1074	1116	1225	44.9784	1337	858	2.90457	1.87946	0.486682	1	348587086	71	0	Cavia porcellus	domestic guinea pig	PREDICTED: E3 ubiquitin-protein ligase TRIM33-like isoform 1 [Cavia porcellus]	XP_003479299.1
3210189	4866	1433	1001	1213	1219	45.4994	3320	2005	7.21699	4.39469	0.458271	1	74136491	77	0	Monodelphis domestica	gray short-tailed opossum	DNA (cytosine-5-)-methyltransferase 1	NP_001028141.1
3210187	4865	1393	971	1058	1443	41.7061	1076	786	2.33948	1.72316	0.569204	1	326929734	86	0	Meleagris gallopavo	turkey	PREDICTED: ubiquitin-protein ligase E3B-like [Meleagris gallopavo]	XP_003211011.1
3210185	4864	1451	923	1135	1355	42.3109	1668	2981	3.62738	6.53664	0.842528	1	114572726	71	0	Pan troglodytes	chimpanzee	RAB3 GTPase activating protein subunit 2 (non-catalytic)	XP_514211.2
3210181	4862	1488	976	1047	1351	41.6084	1551	2476	3.37433	5.43152	0.916795	1	126273353	80	0	Monodelphis domestica	gray short-tailed opossum	PREDICTED: WD repeat-containing protein 11 [Monodelphis domestica]	XP_001376637.1
3210179	4861	1194	1255	1156	1256	49.5988	4323	4733	9.40698	10.3848	0.813676	1	327260370	64	0	Anolis carolinensis	green anole	zinc finger, DHHC-type containing 5	XP_003215007.1
3210177	4861	1462	1035	953	1411	40.8969	1273	1010	2.77009	2.21606	0.61758	1	395845873	86	0	Otolemur garnettii	small-eared galago	PREDICTED: ribosomal protein S6 kinase beta-1 isoform 1 [Otolemur garnettii]	XP_003795644.1
3210175	4860	1103	1231	1365	1161	53.4156	515	590	1.12089	1.2948	0.840692	1	326912311	85	0	Meleagris gallopavo	turkey	PREDICTED: LOW QUALITY PROTEIN: DENN domain-containing protein 5B-like [Meleagris gallopavo]	XP_003202497.1
3210173	4859	1472	999	1213	1175	45.5238	1242	348	2.70374	0.763868	0.174274	0.989439	151553653	45	0	Bos taurus	bovine,cattle,cow,domestic cattle,domestic cow	phosphodiesterase 4D interacting protein	NP_001095372.1
3210171	4858	1364	1103	825	1566	39.6871	1714	1401	3.73202	3.07586	0.636754	1	149631935	65	0	Ornithorhynchus anatinus	platypus	PREDICTED: probable ATP-dependent RNA helicase DDX10 [Ornithorhynchus anatinus]	XP_001509692.1
3210167	4857	1497	934	1057	1369	40.9924	368	5116	0.801438	11.2344	0.0631295	0.625331	395530624	62	0	Sarcophilus harrisii	Tasmanian devil	PREDICTED: rho GTPase-activating protein SYDE2 [Sarcophilus harrisii]	XP_003767389.1
3210165	4856	1325	1184	1271	1076	50.556	985	656	2.1456	1.44082	0.515436	1	363743820	48	0	Gallus gallus	chicken	PREDICTED: microtubule-associated protein 1S-like, partial [Gallus gallus]	XP_003642927.1
3210161	4855	1345	958	1038	1514	41.1123	704	1348	1.53382	2.96133	0.795269	1	334330690	73	3e-105	Monodelphis domestica	gray short-tailed opossum	PREDICTED: protein shisa-2 homolog [Monodelphis domestica]	XP_001375835.2
3210163	4855	1304	946	1007	1598	40.2266	399	623	0.869309	1.36863	0.988643	1	148226933	74	0	Xenopus laevis	African clawed frog,clawed frog,common platanna,pl	TRH4 protein	NP_001083908.1
3210155	4851	1314	1043	928	1566	40.6308	1424	2560	3.10505	5.62853	0.832972	1	118100976	65	0	Gallus gallus	chicken	PREDICTED: centrosomal protein of 104 kDa [Gallus gallus]	XP_417542.2
3210157	4851	1683	881	1166	1121	42.1975	2540	1636	5.53851	3.59698	0.495984	1	326674234	80	0	Danio rerio	zebrafish	PREDICTED: myosin-XVIIIa [Danio rerio]	XP_687391.4
3210151	4850	1334	1101	1110	1305	45.5876	4331	3167	9.44576	6.96454	0.568203	1	126337307	66	0	Monodelphis domestica	gray short-tailed opossum	PREDICTED: tripeptidyl-peptidase 2 isoform 2 [Monodelphis domestica]	XP_001365861.1
3210153	4850	1327	1111	911	1501	41.6907	1154	1214	2.51683	2.6697	0.803264	1	149633399	68	0	Ornithorhynchus anatinus	platypus	PREDICTED: probable ATP-dependent RNA helicase DHX37 [Ornithorhynchus anatinus]	XP_001508258.1
3210147	4849	1394	1117	936	1402	42.3386	3178	2395	6.93254	5.26792	0.585405	1	224055950	65	0	Taeniopygia guttata	zebra finch	PREDICTED: integrin, alpha V (vitronectin receptor, alpha polypeptide, antigen CD51) [Taeniopygia guttata]	XP_002192413.1
3210149	4849	1201	1308	1231	1109	52.3613	2658	819	5.7982	1.80143	0.190519	1	348507290	72	0	Oreochromis niloticus	Nile tilapia	PREDICTED: thrombospondin-2-like [Oreochromis niloticus]	XP_003441189.1
3210143	4848	1365	974	1105	1404	42.8837	568	2403	1.2393	5.28661	0.330755	1	327268445	63	0	Anolis carolinensis	green anole	PREDICTED: LOW QUALITY PROTEIN: receptor-interacting serine/threonine-protein kinase 4-like [Anolis carolinensis]	XP_003219008.1
3210145	4848	1514	883	911	1540	37.005	1788	2112	3.90117	4.64641	0.887016	1	119627007	93	2e-51	Homo sapiens	human	nuclear factor I/A, isoform CRA_b [Homo sapiens]	EAX06602.1
3210141	4844	1565	1006	885	1388	39.038	677	4442	1.47834	9.78048	0.193467	1	118089513	86	0	Gallus gallus	chicken	PREDICTED: H(+)/Cl(-) exchange transporter 5 [Gallus gallus]	XP_420265.2
3210139	4843	1560	914	913	1456	37.7246	400	4548	0.873647	10.0159	0.0840389	0.721414	326927235	81	0	Meleagris gallopavo	turkey	PREDICTED: LOW QUALITY PROTEIN: sodium-dependent noradrenaline transporter-like [Meleagris gallopavo]	XP_003209798.1
3210137	4842	1542	888	910	1502	37.1334	12	2329	0.0262148	5.13016	0.00040424	0.0324533	327284249	70	0	Anolis carolinensis	green anole	PREDICTED: galactosylceramide sulfotransferase-like [Anolis carolinensis]	XP_003226851.1
3210135	4841	1231	1241	1109	1260	48.5437	1299	805	2.83834	1.77356	0.474592	1	402895486	51	0	Papio anubis	olive baboon	PREDICTED: C2 domain-containing protein 2-like [Papio anubis]	XP_003910857.1
3210131	4839	1182	1161	1156	1340	47.8818	934	441	2.04165	0.972006	0.346023	1	301616233	42	1e-44	Xenopus (Silurana) tropicalis	western clawed frog	PREDICTED: roundabout homolog 4-like [Xenopus (Silurana) tropicalis]	XP_002937566.1
3210129	4832	1721	887	958	1266	38.1829	2658	2608	5.8186	5.75661	0.752823	1	115528642	56	1e-119	Danio rerio	leopard danio,zebra danio,zebra fish,zebrafish	NA	NA
3210127	4828	1563	930	1054	1281	41.0936	1166	2094	2.55459	4.62589	0.832507	1	334346796	46	3e-13	Monodelphis domestica	gray short-tailed opossum	PREDICTED: e3 SUMO-protein ligase RanBP2 [Monodelphis domestica]	XP_001372776.2
3210125	4828	1506	910	1018	1394	39.9337	948	1150	2.07698	2.54048	0.902528	1	327263401	69	0	Anolis carolinensis	green anole	PREDICTED: cytosolic carboxypeptidase 1-like isoform 1 [Anolis carolinensis]	XP_003216508.1
3210123	4826	1392	1140	1020	1274	44.7576	782	770	1.714	1.70172	0.753157	1	71980108	73	0	Gallus gallus	chicken	LIN-41, partial [Gallus gallus]	AAZ57335.1
3210121	4825	1283	1158	1084	1300	46.4663	306	527	0.670833	1.16493	0.94855	1	326913226	60	0	Meleagris gallopavo	turkey	PREDICTED: protein dopey-2-like [Meleagris gallopavo]	XP_003202941.1
3210119	4822	1504	862	872	1584	35.9602	783	558	1.71761	1.23422	0.555115	1	395532832	46	1e-11	Sarcophilus harrisii	Tasmanian devil	PREDICTED: uncharacterized protein LOC100914990 [Sarcophilus harrisii]	XP_003768471.1
3210117	4822	1263	1035	987	1537	41.9328	1039	382	2.27918	0.844933	0.254052	1	345326832	48	2e-24	Ornithorhynchus anatinus	platypus	PREDICTED: multimerin-1 [Ornithorhynchus anatinus]	XP_001508863.2
3210115	4821	1535	889	947	1450	38.0834	1607	1720	3.52589	3.8052	0.816679	1	326924820	52	0	Meleagris gallopavo	turkey	PREDICTED: protein-associating with the carboxyl-terminal domain of ezrin-like [Meleagris gallopavo]	XP_003208623.1
3210113	4821	1495	991	994	1341	41.174	373	1267	0.818393	2.80302	0.459923	1	147906661	60	0	Xenopus laevis	African clawed frog,clawed frog,common platanna,pl	myosin XIX	NP_001089346.1
3210111	4818	1369	929	1185	1335	43.8771	2996	10362	6.57757	22.9384	0.524691	1	46249667	80	0	Xenopus laevis	African clawed frog,clawed frog,common platanna,pl	NA	NA
3210107	4817	1202	1240	1180	1195	50.2387	936	1111	2.05537	2.45993	0.886877	1	224054649	78	0	Taeniopygia guttata	zebra finch	uncharacterized LOC100221691	XP_002189131.1
3210105	4816	1517	828	1054	1417	39.0781	4327	3251	9.50366	7.19973	0.583535	1	126326666	89	0	Monodelphis domestica	gray short-tailed opossum	PREDICTED: radixin-like [Monodelphis domestica]	XP_001371343.1
3210103	4815	1301	1043	995	1476	42.3261	2672	499	5.8699	1.10533	0.0865338	0.729834	363735067	79	0	Gallus gallus	chicken	PREDICTED: ras-GEF domain-containing family member 1A [Gallus gallus]	XP_003641504.1
3210099	4812	1408	1023	979	1402	41.6043	186	1419	0.408863	3.14516	0.167336	0.975757	363733789	71	0	Gallus gallus	chicken	PREDICTED: probable G-protein coupled receptor 125 [Gallus gallus]	XP_420763.3
3210097	4812	1401	1126	912	1373	42.3525	870	683	1.91242	1.51384	0.610596	1	349732127	86	0	Xenopus (Silurana) tropicalis	western clawed frog	pantothenate kinase 4	NP_001120490.2
3210101	4812	1382	1055	939	1436	41.4381	4741	4182	10.4216	9.26924	0.678079	1	126337523	88	0	Monodelphis domestica	gray short-tailed opossum	PREDICTED: importin-5 [Monodelphis domestica]	XP_001377119.1
3210095	4811	1246	1149	1165	1251	48.0981	2757	1478	6.06166	3.27661	0.396454	1	118082550	74	0	Gallus gallus	chicken	PREDICTED: nuclear pore complex protein Nup205 [Gallus gallus]	XP_416176.2
3210093	4809	1434	1018	1116	1241	44.3751	1312	470	2.88582	1.04239	0.240907	1	363733698	74	0	Gallus gallus	chicken	PREDICTED: rho GTPase-activating protein 7 [Gallus gallus]	XP_420693.3
3210091	4808	1403	900	974	1531	38.9767	1143	1564	2.51462	3.46943	0.987791	1	291411069	96	0	Oryctolagus cuniculus	European rabbit,Japanese white rabbit,domestic rab	ankyrin repeat and SOCS box containing 7	XP_002721815.1
3210089	4806	1366	1051	929	1460	41.1985	1248	396	2.74676	0.878815	0.204315	1	344289114	54	0	Loxodonta africana	African bush elephant,African savanna elephant,Afr	SKI-like oncogene	XP_003416290.1
3210087	4803	1490	824	1002	1487	38.0179	924	1867	2.03493	4.14589	0.752651	1	357394861	71	0	Danio rerio	leopard danio,zebra danio,zebra fish,zebrafish	acyl-CoA synthetase long-chain family member 3b	NP_001139404.1
3210085	4802	1341	988	892	1581	39.1504	461	503	1.01547	1.1172	0.799112	1	326913024	50	3e-75	Meleagris gallopavo	turkey	PREDICTED: HMG box transcription factor BBX-like [Meleagris gallopavo]	XP_003202842.1
3210083	4802	1380	1084	972	1366	42.8155	1024	18798	2.25563	41.7518	0.0872831	0.732383	348522504	61	0	Oreochromis niloticus	Nile tilapia	PREDICTED: acyl-CoA synthetase family member 2, mitochondrial-like [Oreochromis niloticus]	XP_003448764.1
3210081	4799	1540	901	954	1404	38.6539	352	640	0.775858	1.42238	0.8895	1	363744712	46	0	Gallus gallus	chicken	PREDICTED: uncharacterized protein KIAA0825-like [Gallus gallus]	XP_003643109.1
3210079	4797	1443	886	1028	1440	39.8999	1457	356	3.21277	0.791528	0.137444	0.901847	224070025	43	1e-144	Taeniopygia guttata	zebra finch	PREDICTED: similar to class II, major histocompatibility complex, transactivator [Taeniopygia guttata]	XP_002195062.1
3210075	4792	1410	997	1108	1277	43.9274	2001	743	4.41693	1.6537	0.247147	1	327264505	54	0	Anolis carolinensis	green anole	PREDICTED: LOW QUALITY PROTEIN: extended synaptotagmin-1-like [Anolis carolinensis]	XP_003217054.1
3210073	4791	1440	965	877	1509	38.4471	301	824	0.664555	1.83437	0.62697	1	334348346	58	0	Monodelphis domestica	gray short-tailed opossum	PREDICTED: LOW QUALITY PROTEIN: semaphorin-3D-like [Monodelphis domestica]	XP_003342047.1
3210071	4789	1426	912	1063	1388	41.2403	482	1149	1.06462	2.55895	0.668391	1	327267123	75	0	Anolis carolinensis	green anole	PREDICTED: phosphatidylinositol-4,5-bisphosphate 3-kinase catalytic subunit beta isoform-like [Anolis carolinensis]	XP_003218352.1
3210069	4788	1327	1039	963	1459	41.8129	1644	1259	3.63194	2.80451	0.596614	1	363730885	68	0	Gallus gallus	chicken	PREDICTED: protein virilizer homolog [Gallus gallus]	XP_418337.3
3210067	4787	1591	838	829	1529	34.8235	3212	2102	7.09745	4.68334	0.50512	1	118098085	81	3e-54	Gallus gallus	bantam,chicken,chickens	calcium regulated heat stable protein 1, 24kDa	XP_414938.2
3210065	4786	1456	1023	904	1403	40.2633	3148	2419	6.95749	5.39075	0.596976	1	224091425	80	0	Taeniopygia guttata	zebra finch	3-hydroxy-3-methylglutaryl-Coenzyme A reductase	XP_002187727.1
3210059	4783	1542	869	1026	1346	39.6195	933	146	2.06334	0.325566	0.082479	0.715064	363730205	78	0	Gallus gallus	chicken	PREDICTED: phospholipase C-like 2 [Gallus gallus]	XP_418744.3
3210061	4783	1520	865	947	1451	37.8842	5166	6021	11.4247	13.4262	0.846932	1	395527082	88	0	Sarcophilus harrisii	Tasmanian devil	PREDICTED: ubiquitin-protein ligase E3A [Sarcophilus harrisii]	XP_003765680.1
3210057	4782	1479	1059	937	1307	41.7399	607	1809	1.34267	4.03473	0.512359	1	62087554	81	0	Homo sapiens	human,man	solute carrier family 2 (facilitated glucose transporter), member 1	NP_006507.2
3210055	4780	1242	1085	910	1543	41.7364	3416	2070	7.55928	4.61879	0.461105	1	332833463	54	9e-10	Pan troglodytes	chimpanzee	PREDICTED: histone-lysine N-methyltransferase EHMT1 [Pan troglodytes]	XP_520395.3
3210051	4778	1461	937	1017	1363	40.8958	931	1641	2.06108	3.6631	0.84539	1	355560834	52	0	Macaca mulatta	Rhesus monkey,rhesus macaque,rhesus macaques,rhesu	NA	NA
3210049	4778	1436	911	1023	1408	40.4772	1536	1092	3.40044	2.4376	0.550299	1	334332809	81	0	Monodelphis domestica	gray short-tailed opossum	PREDICTED: death-associated protein kinase 1 [Monodelphis domestica]	XP_001367129.2
3210047	4777	1497	950	1108	1222	43.0814	882	562	1.95301	1.25478	0.490491	1	224095593	58	0	Taeniopygia guttata	zebra finch	PREDICTED: similar to KIAA1277 protein [Taeniopygia guttata]	XP_002197636.1
3210045	4768	1050	1304	1372	1042	56.1242	837	592	1.85686	1.32425	0.550417	1	194210753	51	0	Equus caballus	domestic horse,equine,horse	DENN/MADD domain containing 4B	XP_001493908.2
3210043	4768	1533	826	889	1520	35.969	174	1321	0.386014	2.95497	0.176016	0.993683	410922469	58	7e-162	Takifugu rubripes	torafugu	PREDICTED: bone morphogenetic protein 3-like [Takifugu rubripes]	XP_003974705.1
3210041	4765	1637	804	1113	1211	40.2308	6904	5140	15.326	11.505	0.57632	1	301620363	93	0	Xenopus (Silurana) tropicalis	western clawed frog	PREDICTED: structural maintenance of chromosomes protein 3 [Xenopus (Silurana) tropicalis]	XP_002939544.1
3210037	4757	1287	1240	1107	1123	49.3378	1447	1205	3.21755	2.70172	0.647136	1	50949391	53	1e-39	Homo sapiens	human	hypothetical protein [Homo sapiens]	CAB75669.2
3210035	4756	1477	1080	950	1249	42.6829	1516	1664	3.37169	3.73162	0.834328	1	348508986	98	0	Oreochromis niloticus	Nile tilapia	PREDICTED: DDB1- and CUL4-associated factor 7-like [Oreochromis niloticus]	XP_003442033.1
3210033	4754	1506	921	945	1382	39.2512	2482	4155	5.52247	9.32176	0.902897	1	3327074	56	7e-116	Homo sapiens	human,man	NA	NA
3210029	4752	1288	968	1071	1425	42.9082	1477	1260	3.28772	2.828	0.662454	1	224078513	61	0	Taeniopygia guttata	zebra finch	PREDICTED: protein phosphatase 4, regulatory subunit 1 [Taeniopygia guttata]	XP_002195669.1
3210025	4750	1479	895	1099	1277	41.9789	854	1580	1.90176	3.54772	0.813231	1	118095820	73	0	Gallus gallus	chicken	PREDICTED: elongation factor Tu GTP-binding domain-containing protein 1 isoform 1 [Gallus gallus]	XP_001232512.1
3210023	4748	1256	1020	917	1555	40.7961	1129	962	2.51521	2.16098	0.662975	1	395516974	54	2e-93	Sarcophilus harrisii	Tasmanian devil	PREDICTED: protein FAM208A [Sarcophilus harrisii]	XP_003762657.1
3210019	4744	1497	986	920	1341	40.1771	16	955	0.0356751	2.14706	0.0120037	0.257557	363739068	57	0	Gallus gallus	bantam,chicken,chickens	ATPase, class V, type 10B	XP_414491.3
3210017	4744	1478	837	997	1432	38.6594	1226	1633	2.73361	3.67136	0.972368	1	345329322	82	0	Ornithorhynchus anatinus	platypus	PREDICTED: sorting nexin-13-like [Ornithorhynchus anatinus]	XP_001514591.2
3210015	4743	1238	1198	1199	1108	50.5376	1646	1984	3.67085	4.46143	0.899288	1	4502477	80	0	Homo sapiens	human,man	NA	NA
3210013	4736	1419	995	918	1404	40.3927	104	1444	0.23228	3.25193	0.0709807	0.66144	395502092	57	0	Sarcophilus harrisii	Tasmanian devil	PREDICTED: von Willebrand factor A domain-containing protein 2 [Sarcophilus harrisii]	XP_003755420.1
3210011	4735	1435	920	955	1425	39.5987	186	1323	0.415512	2.98007	0.189302	1	126277135	54	0	Monodelphis domestica	gray short-tailed opossum	leucine rich repeat containing 49	XP_001367973.1
3210007	4734	1567	742	819	1606	32.9742	1450	1361	3.23989	3.06631	0.727778	1	355713210	69	1e-23	Mustela putorius furo	black ferret,domestic ferret,ferret	NA	NA
3210009	4734	1467	855	953	1459	38.1918	617	977	1.37863	2.20116	0.937973	1	301755612	78	0	Ailuropoda melanoleuca	giant panda	WD repeat and FYVE domain containing 3	XP_002913641.1
3210005	4731	1447	904	1005	1375	40.3509	1380	1298	3.08544	2.92622	0.726732	1	291190206	56	0	Salmo salar	Atlantic salmon	GLE1 RNA export mediator homolog (yeast)	NP_001167089.1
3210001	4729	1507	940	835	1447	37.5344	1108	664	2.47834	1.49756	0.45274	1	224085223	81	0	Taeniopygia guttata	zebra finch	peroxisome proliferator-activated receptor delta	XP_002199092.1
3209995	4728	1411	1021	1043	1253	43.6548	802	969	1.79427	2.18591	0.897606	1	89130677	54	2e-94	Danio rerio	leopard danio,zebra danio,zebra fish,zebrafish	NA	NA
3209999	4728	1338	1107	1255	1028	49.9577	983	2364	2.19921	5.33281	0.636877	1	326679111	57	0	Danio rerio	zebrafish	PREDICTED: ubiquitin carboxyl-terminal hydrolase 19 [Danio rerio]	XP_689922.5
3209997	4728	1306	995	867	1560	39.3824	583	553	1.30431	1.24748	0.722449	1	344264625	59	3e-18	Loxodonta africana	African bush elephant,African savanna elephant,Afr	caspase 8 associated protein 2	XP_003404392.1
3209993	4727	1805	809	983	1130	37.9099	461	703	1.03159	1.58619	0.989036	1	395534551	44	0	Sarcophilus harrisii	Tasmanian devil	PREDICTED: protein QN1 homolog [Sarcophilus harrisii]	XP_003769304.1
3209991	4726	1493	990	870	1373	39.3567	1189	959	2.66121	2.16427	0.628197	1	326935965	93	0	Meleagris gallopavo	turkey	PREDICTED: e3 ubiquitin-protein ligase NRDP1-like [Meleagris gallopavo]	XP_003214033.1
3209989	4721	1431	935	1047	1308	41.9826	1039	229	2.32794	0.517354	0.126233	0.870741	224050778	85	0	Taeniopygia guttata	zebra finch	PREDICTED: DENN/MADD domain containing 5A [Taeniopygia guttata]	XP_002197478.1
3209987	4718	1454	1002	1245	1017	47.6261	617	1519	1.3833	3.43389	0.629634	1	417412308	83	0	Desmodus rotundus	common vampire bat	Putative ribonuclease inhibitor type leucine-rich repeat protein, partial [Desmodus rotundus]	JAA52544.1
3209985	4715	1190	1102	1144	1279	47.6352	98	2899	0.219854	6.55771	0.016078	0.302754	363739812	61	0	Gallus gallus	bantam,chicken,chickens	G protein-coupled receptor 133	XP_415094.3
3209981	4713	1363	924	1096	1330	42.8602	448	3028	1.00547	6.85243	0.175552	0.9929	47230270	56	0	Tetraodon nigroviridis	spotted green pufferfish	unnamed protein product [Tetraodon nigroviridis]	CAG10684.1
3209983	4713	1454	1072	1124	1063	46.5945	801	1888	1.79773	4.27258	0.649629	1	403256017	72	0	Saimiri boliviensis boliviensis	Bolivian squirrel monkey	PREDICTED: zinc finger protein 608 [Saimiri boliviensis boliviensis]	XP_003920698.1
3209979	4712	1390	988	983	1351	41.8294	569	102	1.27731	0.230877	0.116873	0.842688	301615497	61	2e-125	Xenopus (Silurana) tropicalis	western clawed frog	PREDICTED: sex comb on midleg-like protein 4-like [Xenopus (Silurana) tropicalis]	XP_002937206.1
3209975	4706	1356	1043	954	1353	42.4352	1560	1086	3.50641	2.4613	0.538026	1	326930927	76	0	Meleagris gallopavo	turkey	PREDICTED: LOW QUALITY PROTEIN: serine/threonine-protein kinase/endoribonuclease IRE1-like [Meleagris gallopavo]	XP_003211589.1
3209977	4706	1435	858	923	1490	37.8453	522	1265	1.1733	2.86698	0.650376	1	326922047	77	0	Meleagris gallopavo	common turkey,turkey,wild turkey	uncharacterized glycosyltransferase AGO61-like	XP_003207263.1
3209971	4705	1504	939	852	1410	38.0659	446	818	1.00269	1.8543	0.859209	1	213982765	90	0	Xenopus (Silurana) tropicalis	western clawed frog	protein kinase, AMP-activated, alpha 2 catalytic subunit	NP_001135554.1
3209973	4705	1471	843	934	1457	37.7683	1666	4130	3.74547	9.36217	0.637372	1	118150528	94	0	Danio rerio	leopard danio,zebra danio,zebra fish,zebrafish	G protein pathway suppressor 1	NP_001071227.1
3209969	4703	1473	919	1029	1282	41.4204	1004	904	2.25813	2.05012	0.698901	1	363742984	67	0	Gallus gallus	chicken	PREDICTED: LOW QUALITY PROTEIN: bromodomain and PHD finger-containing protein 3 [Gallus gallus]	XP_419262.3
3209967	4703	1427	922	988	1366	40.6124	295	1968	0.663495	4.46309	0.183399	1	336176078	67	0	Gallus gallus	chicken	neural cell adhesion molecule 1 precursor [Gallus gallus]	NP_001229533.1
3209965	4702	1458	807	909	1528	36.4951	1500	2156	3.37442	4.89049	0.99104	1	348527432	89	0	Oreochromis niloticus	Nile tilapia	PREDICTED: serine/threonine-protein phosphatase 2A 56 kDa regulatory subunit epsilon isoform [Oreochromis niloticus]	XP_003451223.1
3209963	4701	1358	932	1122	1289	43.6928	927	1220	2.08583	2.76793	0.960687	1	73980555	69	0	Canis lupus familiaris	dog	PREDICTED: neuroblastoma-amplified sequence [Canis lupus familiaris]	XP_540088.2
3209961	4698	1209	1325	1075	1089	51.0856	604	537	1.35992	1.21912	0.683108	1	327286719	41	3e-15	Anolis carolinensis	green anole	PREDICTED: hypothetical protein LOC100560600 [Anolis carolinensis]	XP_003228077.1
3209957	4697	1218	963	1069	1447	43.2617	1798	3816	4.04911	8.6651	0.732083	1	348520913	60	1e-146	Oreochromis niloticus	Nile tilapia	PREDICTED: cysteine protease ATG4D-like [Oreochromis niloticus]	XP_003447971.1
3209959	4697	1336	941	987	1433	41.0475	1430	1170	3.22037	2.65675	0.636044	1	395741392	64	0	Pongo abelii	Sumatran orangutan	PREDICTED: protein AF-10 [Pongo abelii]	XP_003777574.1
3209955	4695	1359	1041	912	1383	41.5974	1221	911	2.75087	2.06952	0.580585	1	61098450	82	0	Gallus gallus	bantam,chicken,chickens	PAN2 poly(A) specific ribonuclease subunit homolog (S. cerevisiae)	NP_001012972.1
3209953	4693	1410	834	981	1468	38.6746	5047	5685	11.3756	12.9201	0.823721	1	348587930	69	2e-56	Cavia porcellus	domestic guinea pig	PREDICTED: BCL2/adenovirus E1B 19 kDa protein-interacting protein 3-like [Cavia porcellus]	XP_003479720.1
3209951	4693	1414	978	990	1311	41.9348	1261	868	2.8422	1.97267	0.533356	1	334314467	95	0	Monodelphis domestica	gray short-tailed opossum	PREDICTED: mothers against decapentaplegic homolog 3 isoform 1 [Monodelphis domestica]	XP_001367375.2
3209949	4692	1115	1232	1085	1260	49.3819	65	508	0.146536	1.15476	0.334307	1	395325419	41	1e-06	Dichomitus squalens LYAD-421 SS1	Dichomitus squalens LYAD-421 SS1	nuclear distribution protein PAC1 [Dichomitus squalens LYAD-421 SS1]	EJF57842.1
3209947	4691	1569	1011	881	1230	40.3326	810	928	1.82646	2.10993	0.860294	1	149062680	41	5e-26	Rattus norvegicus	Norway rat	rCG47386 [Rattus norvegicus]	EDM13103.1
3209945	4685	1059	1359	1288	979	56.4995	508	464	1.14695	1.05632	0.691715	1	224076347	52	3e-85	Taeniopygia guttata	zebra finch	PREDICTED: similar to mCG132656 [Taeniopygia guttata]	XP_002194363.1
3209943	4684	1182	1124	1051	1327	46.4347	5499	6634	12.4182	15.1058	0.863551	1	181608	45	4e-07	Homo sapiens	human	desmoplakin, partial [Homo sapiens]	AAA35766.1
3209939	4683	1590	858	858	1377	36.6432	2047	1942	4.62364	4.42294	0.732066	1	326934590	64	2e-57	Meleagris gallopavo	turkey	PREDICTED: solute carrier family 35 member E1-like, partial [Meleagris gallopavo]	XP_003213371.1
3209941	4683	1595	860	952	1276	38.6931	306	1056	0.691174	2.40506	0.477197	1	380813792	85	0	Macaca mulatta	rhesus monkey	1-phosphatidylinositol-4,5-bisphosphate phosphodiesterase beta-4 isoform a [Macaca mulatta]	AFE78770.1
3209937	4682	1302	1038	935	1407	42.1401	2027	1815	4.57944	4.13458	0.694175	1	395536076	68	0	Sarcophilus harrisii	Tasmanian devil	PREDICTED: DNA ligase 3 [Sarcophilus harrisii]	XP_003770046.1
3209935	4682	1421	891	946	1424	39.2354	1936	4273	4.37385	9.73391	0.714255	1	327278416	94	0	Anolis carolinensis	green anole	PREDICTED: nck-associated protein 1-like isoform 1 [Anolis carolinensis]	XP_003223958.1
3209933	4680	1303	1070	861	1446	41.2607	2521	2184	5.69793	4.97729	0.673083	1	326927783	80	0	Meleagris gallopavo	turkey	PREDICTED: isoleucyl-tRNA synthetase, cytoplasmic-like [Meleagris gallopavo]	XP_003210068.1
3209929	4676	1266	1025	1105	1280	45.5518	206	485	0.465997	1.10625	0.804126	1	410899559	59	6e-167	Takifugu rubripes	torafugu	PREDICTED: amphoterin-induced protein 1-like [Takifugu rubripes]	XP_003963264.1
3209925	4676	1025	1107	1215	1329	49.6578	48	502	0.108582	1.14503	0.268136	1	354499867	85	0	Cricetulus griseus	Chinese hamster	PREDICTED: Down syndrome cell adhesion molecule-like protein 1 homolog [Cricetulus griseus]	XP_003512026.1
3209923	4674	1422	790	951	1511	37.2486	556	1854	1.25828	4.23065	0.446917	1	311250195	86	0	Sus scrofa	pig	PREDICTED: kelch-like protein 3 isoform 1 [Sus scrofa]	XP_003124016.1
3209921	4673	1389	953	1159	1172	45.1958	0	3277	0	7.4794	4.15326e-06	0.00650978	432871584	42	6e-11	Oryzias latipes	Japanese medaka	PREDICTED: uncharacterized protein LOC101170592 [Oryzias latipes]	XP_004071988.1
3209917	4673	1406	966	850	1451	38.8615	1633	1963	3.69642	4.48033	0.897483	1	363733889	85	0	Gallus gallus	chicken	PREDICTED: receptor-type tyrosine-protein phosphatase alpha isoform 2 [Gallus gallus]	XP_426359.3
3209913	4670	1389	910	979	1392	40.4497	144	1554	0.326164	3.54912	0.101532	0.789706	119616393	43	4e-64	Homo sapiens	human	monogenic, audiogenic seizure susceptibility 1 homolog (mouse), isoform CRA_b [Homo sapiens]	EAW95987.1
3209911	4668	1269	929	961	1509	40.4884	2052	1348	4.64983	3.07996	0.50598	1	327267546	75	0	Anolis carolinensis	green anole	transmembrane protein 180-like	XP_003218561.1
3209909	4664	1386	932	925	1421	39.8156	619	540	1.40386	1.23487	0.67203	1	426335778	41	2e-27	Gorilla gorilla gorilla	Western lowland gorilla	PREDICTED: ewing's tumor-associated antigen 1 [Gorilla gorilla gorilla]	XP_004029385.1
3209907	4663	1336	953	1096	1278	43.9417	1078	1479	2.44537	3.3829	0.993905	1	345307381	53	0	Ornithorhynchus anatinus	platypus	PREDICTED: transmembrane and coiled-coil domain-containing protein 7 [Ornithorhynchus anatinus]	XP_001510457.2
3209903	4659	1599	788	859	1413	35.3509	1205	112	2.7358	0.256396	0.0331335	0.452898	224090451	48	0	Taeniopygia guttata	zebra finch	PREDICTED: similar to Integrin alpha-2 [Taeniopygia guttata]	XP_002195054.1
3209899	4659	1460	919	813	1467	37.1754	1266	1173	2.8743	2.68529	0.71705	1	302632539	82	0	Danio rerio	zebrafish	sorting nexin-17 [Danio rerio]	NP_001038622.2
3209897	4658	1720	775	939	1224	36.7969	638	747	1.44881	1.71044	0.86503	1	345327104	50	0	Ornithorhynchus anatinus	platypus	PREDICTED: oral-facial-digital syndrome 1 protein [Ornithorhynchus anatinus]	XP_001515341.2
3209895	4654	1320	1133	1173	1028	49.5488	756	1323	1.71825	3.03193	0.856968	1	363739553	82	1e-106	Gallus gallus	chicken	PREDICTED: trinucleotide repeat-containing gene 18 protein [Gallus gallus]	XP_001233346.2
3209891	4651	1293	974	1033	1351	43.152	1439	1034	3.27269	2.37116	0.557018	1	363736077	73	0	Gallus gallus	chicken	PREDICTED: LOW QUALITY PROTEIN: ATP-binding cassette sub-family B member 6, mitochondrial [Gallus gallus]	XP_423449.3
3209889	4650	1467	1066	992	1125	44.2581	1045	367	2.37713	0.841781	0.239928	1	74191813	54	9e-13	Mus musculus	house mouse	unnamed protein product [Mus musculus]	BAE32859.1
3209879	4647	1542	868	838	1399	36.7119	1818	237	4.1382	0.543953	0.0512816	0.565832	326929805	73	0	Meleagris gallopavo	turkey	PREDICTED: protein-tyrosine sulfotransferase 2-like [Meleagris gallopavo]	XP_003211046.1
3209881	4647	1276	905	1027	1439	41.5752	715	547	1.62751	1.25545	0.595475	1	387915808	95	3e-140	Callorhinchus milii	ghost shark	zinc finger MYND domain-containing protein 19-like protein [Callorhinchus milii]	AFK11513.1
3209875	4646	1142	1110	1218	1176	50.1076	1304	1394	2.96885	3.20014	0.814106	1	432863282	47	0	Oryzias latipes	Japanese medaka	PREDICTED: uncharacterized protein LOC101156971 [Oryzias latipes]	XP_004070060.1
3209877	4646	1503	752	942	1449	36.4615	718	1245	1.63469	2.85809	0.865463	1	347920886	90	0	Gallus gallus	bantam,chicken,chickens	karyopherin alpha 6 (importin alpha 7)	NP_001012859.2
3209871	4641	1354	985	859	1443	39.7328	554	1301	1.26267	2.98987	0.667124	1	58332580	53	0	Xenopus (Silurana) tropicalis	western clawed frog	extended synaptotagmin-like protein 3	NP_001011364.1
3209865	4639	916	1338	1164	1221	53.934	1283	1153	2.92545	2.65088	0.696886	1	327266512	46	8e-14	Anolis carolinensis	green anole	PREDICTED: histone-lysine N-methyltransferase EHMT2-like [Anolis carolinensis]	XP_003218049.1
3209867	4639	1299	976	1052	1312	43.7163	879	1050	2.00426	2.41408	0.890953	1	326921401	71	0	Meleagris gallopavo	turkey	PREDICTED: sterol regulatory element-binding protein cleavage-activating protein-like [Meleagris gallopavo]	XP_003206948.1
3209869	4639	1454	953	919	1313	40.3535	1222	5271	2.78636	12.1187	0.352218	1	147900137	80	0	Xenopus laevis	African clawed frog,clawed frog,common platanna,pl	dachshund homolog 1	NP_001090187.1
3209863	4638	1468	943	926	1301	40.2975	4222	2095	9.62893	4.81769	0.365468	1	334312852	89	6e-09	Monodelphis domestica	gray short-tailed opossum	PREDICTED: putative Polycomb group protein ASXL2 isoform 2 [Monodelphis domestica]	XP_003339786.1
3209857	4636	1403	835	867	1531	36.7127	146	973	0.333119	2.23849	0.240898	1	118097725	59	0	Gallus gallus	bantam,chicken,chickens	BAI1-associated protein 2-like 1	XP_414749.2
3209859	4636	1288	1018	957	1373	42.6014	564	468	1.28684	1.07668	0.640467	1	62078671	66	6e-108	Rattus norvegicus	Norway rat,brown rat,rat,rats	CUE domain containing 1	NP_001013993.1
3209855	4635	1232	1102	948	1353	44.2287	1206	1030	2.75225	2.37014	0.664176	1	224051209	58	0	Taeniopygia guttata	zebra finch	PREDICTED: ubiquitin protein ligase E3 component n-recognin 1 [Taeniopygia guttata]	XP_002199185.1
3209853	4634	1339	1174	1135	986	49.8274	253	474	0.577504	1.09096	0.92245	1	426233696	49	0	Ovis aries	sheep	PREDICTED: tubulin polyglutamylase TTLL5 [Ovis aries]	XP_004010850.1
3209851	4633	1186	1046	909	1492	42.1973	193	971	0.440642	2.23534	0.329721	1	410978535	82	0	Felis catus	domestic cat	PREDICTED: protein unc-13 homolog B [Felis catus]	XP_003995645.1
3209849	4631	1408	985	1087	1151	44.742	967	648	2.20873	1.4924	0.519063	1	16580116	59	0	Xenopus laevis	African clawed frog	angiopoietin receptor Xtie-2, partial [Xenopus laevis]	AAK72490.1
3209845	4631	1344	972	973	1342	41.9996	2062	2172	4.70982	5.00231	0.805254	1	426343964	82	0	Gorilla gorilla gorilla	Western lowland gorilla	PREDICTED: O-phosphoseryl-tRNA(Sec) selenium transferase [Gorilla gorilla gorilla]	XP_004038548.1
3209843	4630	1565	843	1031	1191	40.4752	1750	211	3.99804	0.486057	0.0427957	0.516753	147898636	79	0	Xenopus laevis	African clawed frog,clawed frog,common platanna,pl	structural maintenance of chromosomes 2	NP_001081372.1
3209841	4628	1264	990	852	1522	39.8012	1859	1652	4.2489	3.80717	0.69002	1	395533263	76	0	Sarcophilus harrisii	Tasmanian devil	PREDICTED: putative sodium-coupled neutral amino acid transporter 10 [Sarcophilus harrisii]	XP_003768680.1
3209839	4627	1647	975	1039	966	43.5271	2058	2059	4.70475	4.74616	0.770335	1	62089362	72	1e-20	Homo sapiens	human,man	NA	NA
3209835	4626	1260	1087	918	1361	43.342	2668	661	6.10057	1.52399	0.138991	0.905027	327267750	73	0	Anolis carolinensis	green anole	PREDICTED: phosphatidylinositide phosphatase SAC2-like [Anolis carolinensis]	XP_003218662.1
3209833	4624	1561	1017	900	1146	41.4576	759	1251	1.73626	2.88553	0.899955	1	281341602	46	0	Ailuropoda melanoleuca	giant panda	NA	NA
3209831	4624	1489	943	933	1259	40.5709	197	495	0.450649	1.14176	0.767713	1	363740512	76	0	Gallus gallus	chicken	PREDICTED: disabled homolog 2-interacting protein [Gallus gallus]	XP_415400.3
3209829	4623	1393	984	1045	1201	43.8892	511	1421	1.1692	3.27836	0.56225	1	126320889	75	0	Monodelphis domestica	gray short-tailed opossum	PREDICTED: cadherin-6 [Monodelphis domestica]	XP_001364843.1
3209827	4622	1279	925	997	1421	41.5837	1597	16150	3.65481	37.2674	0.174092	0.98902	332224576	74	0	Nomascus leucogenys	Northern white-cheeked gibbon,White-cheeked Gibbon	ATPase, H+ transporting, lysosomal V0 subunit a4	XP_003261446.1
3209825	4622	1349	952	884	1437	39.7231	1879	2281	4.30019	5.26358	0.905175	1	326912153	85	0	Meleagris gallopavo	turkey	PREDICTED: WASH complex subunit 7-like [Meleagris gallopavo]	XP_003202418.1
3209823	4621	1504	948	811	1358	38.0654	640	597	1.46499	1.37792	0.714279	1	118089600	72	1e-127	Gallus gallus	chicken	PREDICTED: palmitoyltransferase ZDHHC15 [Gallus gallus]	XP_420303.2
3209821	4620	1339	971	959	1351	41.7749	3124	1153	7.15253	2.66179	0.247019	1	45384138	72	0	Gallus gallus	bantam,chicken,chickens	bleomycin hydrolase	NP_990435.1
3209819	4618	1350	838	997	1433	39.7358	1045	1037	2.39361	2.39503	0.763396	1	338723179	83	0	Equus caballus	horse	PREDICTED: solute carrier family 12 member 4-like isoform 3 [Equus caballus]	XP_003364669.1
3209817	4617	1519	910	822	1366	37.5135	3698	1368	8.47222	3.16018	0.248487	1	224062471	66	3e-63	Taeniopygia guttata	zebra finch	LysM, putative peptidoglycan-binding, domain containing 2	XP_002198252.1
3209813	4612	1370	995	922	1325	41.5655	1049	1718	2.40589	3.97301	0.899042	1	363727609	76	0	Gallus gallus	chicken	PREDICTED: transmembrane and TPR repeat-containing protein 3 [Gallus gallus]	XP_416131.3
3209815	4612	1380	981	922	1329	41.2619	3137	718	7.19475	1.66043	0.121649	0.858173	45382899	82	3e-170	Gallus gallus	bantam,chicken,chickens	testis derived transcript (3 LIM domains)	NP_989954.1
3209811	4611	1443	905	760	1503	36.1093	6755	6050	15.496	13.9941	0.678458	1	9956070	47	2e-25	Homo sapiens	human,man	matrin 3	NP_061322.2
3209805	4609	1244	1061	973	1331	44.131	1341	1654	3.0776	3.8275	0.917133	1	224059785	85	0	Taeniopygia guttata	zebra finch	PREDICTED: serine/threonine kinase 25 (STE20 homolog, yeast) [Taeniopygia guttata]	XP_002193965.1
3209799	4605	1475	836	934	1360	38.4365	223	601	0.512231	1.39197	0.685568	1	395542475	52	0	Sarcophilus harrisii	Tasmanian devil	PREDICTED: folliculin-interacting protein 2 [Sarcophilus harrisii]	XP_003773155.1
3209803	4605	1238	960	1119	1288	45.1466	576	547	1.32307	1.2669	0.722905	1	224059422	85	0	Taeniopygia guttata	zebra finch	PREDICTED: kelch-like 24 (Drosophila) [Taeniopygia guttata]	XP_002189988.1
3209795	4603	1182	1025	895	1501	41.7119	1523	211	3.49985	0.488908	0.0554391	0.587931	301776925	44	0	Ailuropoda melanoleuca	giant panda	PREDICTED: LOW QUALITY PROTEIN: ras and Rab interactor 3-like, partial [Ailuropoda melanoleuca]	XP_002923885.1
3209789	4602	1412	903	778	1509	36.5276	2216	1699	5.09347	3.93761	0.595692	1	326929539	73	3e-160	Meleagris gallopavo	turkey	PREDICTED: Golgin subfamily A member 3-like [Meleagris gallopavo]	XP_003210920.1
3209791	4602	1411	984	792	1415	38.5919	3577	2854	8.22172	6.61444	0.62079	1	395846068	78	0	Otolemur garnettii	small-eared galago	PREDICTED: striatin [Otolemur garnettii]	XP_003795737.1
3209787	4599	1565	726	949	1359	36.421	158	1143	0.363399	2.65075	0.199072	1	113676708	66	0	Danio rerio	zebrafish	protein Hook homolog 1 [Danio rerio]	NP_001038663.1
3209785	4598	1583	853	954	1208	39.2997	257	485	0.591227	1.12502	0.914647	1	395512239	49	0	Sarcophilus harrisii	Tasmanian devil	PREDICTED: sperm-associated antigen 1 [Sarcophilus harrisii]	XP_003760350.1
3209783	4595	1511	804	954	1326	38.259	1	1259	0.002302	2.92231	0.00013786	0.0170805	299507666	53	3e-46	Callorhinchus milii	Australian ghost shark,elephant fish,elephant shar	NA	NA
3209781	4594	1408	819	995	1372	39.4863	1472	1530	3.38928	3.55211	0.796904	1	126341098	81	0	Monodelphis domestica	gray short-tailed opossum	PREDICTED: ubiquitin-protein ligase E3C [Monodelphis domestica]	XP_001364947.1
3209779	4592	1125	1116	1024	1327	46.6028	14218	7777	32.7512	18.0633	0.417442	1	66392162	80	0	Gallus gallus	bantam,chicken,chickens	myosin IC	NP_001006220.2
3209775	4591	1396	975	825	1395	39.2071	3641	3550	8.38888	8.24721	0.744118	1	426224749	66	0	Ovis aries	sheep	PREDICTED: nuclear pore complex protein Nup107 [Ovis aries]	XP_004006531.1
3209773	4590	1258	1056	1012	1264	45.0545	1999	342	4.60671	0.794693	0.07578	0.684579	301605058	53	0	Xenopus (Silurana) tropicalis	western clawed frog	PREDICTED: putative helicase MOV-10-like [Xenopus (Silurana) tropicalis]	XP_002932163.1
3209771	4589	1104	1163	1043	1279	48.0715	2779	1965	6.40562	4.56699	0.548921	1	301605006	59	0	Xenopus (Silurana) tropicalis	western clawed frog	PREDICTED: scavenger receptor class F member 2-like [Xenopus (Silurana) tropicalis]	XP_002932148.1
3209769	4588	1410	1017	994	1167	43.8317	894	976	2.06113	2.26888	0.828027	1	395504573	80	0	Sarcophilus harrisii	Tasmanian devil	PREDICTED: endoribonuclease Dicer [Sarcophilus harrisii]	XP_003756622.1
3209759	4586	1113	1083	937	1453	44.0471	1522	1381	3.51052	3.21178	0.705026	1	50732850	59	0	Gallus gallus	chicken	PREDICTED: DNA topoisomerase 2-binding protein 1 [Gallus gallus]	XP_418794.1
3209755	4585	1494	949	779	1363	37.6881	837	1179	1.93097	2.74259	1	1	326919439	68	0	Meleagris gallopavo	turkey	PREDICTED: wolframin-like [Meleagris gallopavo]	XP_003205988.1
3209751	4584	1165	1067	892	1460	42.7356	713	2019	1.64526	4.69762	0.537727	1	224046755	61	0	Taeniopygia guttata	zebra finch	PREDICTED: zinc finger and AT hook domain containing [Taeniopygia guttata]	XP_002188278.1
3209753	4584	1414	975	865	1330	40.1396	1429	2123	3.29745	4.93959	0.967223	1	57525062	90	0	Gallus gallus	bantam,chicken,chickens	WD repeat domain, phosphoinositide interacting 2	NP_001006162.1
3209749	4583	1750	774	1009	1050	38.9046	295	904	0.680867	2.1038	0.556127	1	62740095	43	5e-74	Xenopus laevis	African clawed frog,clawed frog,common platanna,pl	NA	NA
3209747	4582	1542	856	733	1451	34.6792	1171	1172	2.70329	2.72809	0.76907	1	219521858	89	0	Gallus gallus	chicken	kelch-like protein 15 isoform 1 [Gallus gallus]	NP_001137142.1
3209745	4580	1005	1160	809	1606	42.9913	4663	18972	10.7694	44.1808	0.52754	1	327264641	85	8e-52	Anolis carolinensis	green anole	myosin-10-like	XP_003217121.1
3209739	4577	1351	817	882	1527	37.1204	3349	1293	7.73971	3.01303	0.2636	1	395816634	80	0	Otolemur garnettii	small-eared galago	PREDICTED: sodium bicarbonate cotransporter 3 isoform 1 [Otolemur garnettii]	XP_003781803.1
3209735	4574	1221	987	1109	1257	45.8242	1801	1059	4.16493	2.46937	0.445254	1	348508605	57	0	Oreochromis niloticus	Nile tilapia	PREDICTED: protein transport protein Sec31A-like [Oreochromis niloticus]	XP_003441844.1
3209733	4573	1216	994	825	1538	39.777	2798	468	6.47198	1.09152	0.0724659	0.668638	326922819	52	0	Meleagris gallopavo	turkey	PREDICTED: interferon-induced helicase C domain-containing protein 1-like [Meleagris gallopavo]	XP_003207642.1
3209731	4570	1461	882	736	1491	35.4048	1692	1540	3.91629	3.5941	0.706177	1	224046024	71	2e-175	Taeniopygia guttata	zebra finch	PREDICTED: similar to thioredoxin domain containing 10 [Taeniopygia guttata]	XP_002186706.1
3209727	4569	1348	983	841	1397	39.9212	1577	736	3.65091	1.71808	0.333296	1	395533293	47	3e-69	Sarcophilus harrisii	Tasmanian devil	PREDICTED: chromobox protein homolog 8 [Sarcophilus harrisii]	XP_003768695.1
3209729	4569	1453	796	962	1358	38.4767	4921	10262	11.3926	23.955	0.825688	1	395504406	72	0	Sarcophilus harrisii	Tasmanian devil	PREDICTED: heat shock 70 kDa protein 4 [Sarcophilus harrisii]	XP_003756542.1
3209723	4567	1323	1060	934	1250	43.661	4210	2677	9.75083	6.25177	0.492173	1	224059938	76	0	Taeniopygia guttata	zebra finch	similar to APG16 autophagy 16-like	XP_002197316.1
3209713	4566	1163	1008	850	1545	40.6921	1857	2259	4.30196	5.27675	0.906879	1	5912034	41	1e-19	Homo sapiens	human	hypothetical protein [Homo sapiens]	CAB55975.1
3209715	4566	1014	1207	981	1364	47.9194	2326	4143	5.38845	9.67754	0.85932	1	345796073	45	7e-151	Canis lupus familiaris	dog	PREDICTED: LOW QUALITY PROTEIN: golgin subfamily B member 1 [Canis lupus familiaris]	XP_535757.3
3209719	4566	1294	939	1096	1237	44.5686	1408	1252	3.2618	2.92452	0.689532	1	62955833	76	7e-176	Homo sapiens	human	protein DDI1 homolog 2 [Homo sapiens]	NP_115717.3
3209711	4565	1429	900	1000	1236	41.621	199	510	0.461108	1.19156	0.749054	1	224088318	73	0	Taeniopygia guttata	zebra finch	PREDICTED: similar to KIAA0427 [Taeniopygia guttata]	XP_002199773.1
3209709	4563	1308	990	887	1378	41.1352	3491	3207	8.09263	7.49608	0.707738	1	291403962	93	0	Oryctolagus cuniculus	European rabbit,Japanese white rabbit,domestic rab	cytoplasmic FMR1 interacting protein 1-like	XP_002718324.1
3209707	4562	1484	929	911	1238	40.3332	15	481	0.0347797	1.12454	0.097932	0.775466	327261969	42	0	Anolis carolinensis	green anole	PREDICTED: calpain-7-like protein-like [Anolis carolinensis]	XP_003215799.1
3209705	4562	1379	870	1005	1308	41.1004	4000	302	9.2746	0.706054	0.0191307	0.331596	118089836	80	0	Gallus gallus	chicken	PREDICTED: TBC1 domain family member 9 isoform 1 [Gallus gallus]	XP_001232386.1
3209703	4561	980	1056	724	1801	39.0265	670	1116	1.55384	2.6097	0.898995	1	74201677	56	7e-148	Mus musculus	house mouse,mouse	NA	NA
3209699	4554	1520	862	829	1343	37.1322	867	815	2.0138	1.90876	0.723787	1	19354204	43	5e-45	Mus musculus	house mouse	Adnp2 protein [Mus musculus]	AAH24969.1
3209695	4553	1160	968	903	1522	41.0938	446	762	1.03616	1.78502	0.910093	1	345792339	57	0	Canis lupus familiaris	dog	PREDICTED: pleckstrin homology domain-containing family A member 5 [Canis lupus familiaris]	XP_534874.3
3209697	4553	1428	965	1020	1140	43.5976	2930	5050	6.80707	11.8299	0.896387	1	363731671	72	0	Gallus gallus	chicken	PREDICTED: utrophin [Gallus gallus]	XP_419648.3
3209687	4549	1422	897	1024	1206	42.2291	1708	439	3.97157	1.02928	0.146357	0.925476	363734426	41	0	Gallus gallus	chicken	PREDICTED: mitogen-activated protein kinase-binding protein 1 [Gallus gallus]	XP_003641396.1
3209689	4549	1022	1063	856	1608	42.1851	281	1886	0.653402	4.42193	0.183531	1	126277707	45	0	Monodelphis domestica	gray short-tailed opossum	PREDICTED: cingulin-like 1 [Monodelphis domestica]	XP_001377867.1
3209691	4549	1272	831	959	1487	39.3493	2018	1496	4.69241	3.50753	0.575941	1	410955810	82	0	Felis catus	domestic cat	PREDICTED: tribbles homolog 2 [Felis catus]	XP_003984543.1
3209683	4547	1344	878	941	1384	40.0044	7781	8016	18.1009	18.8026	0.753987	1	57524928	66	0	Gallus gallus	chicken	ubiquitin carboxyl-terminal hydrolase 10 [Gallus gallus]	NP_001006130.1
3209681	4546	1473	826	761	1486	34.9098	1113	1166	2.58974	2.73562	0.800421	1	326935698	82	2e-169	Meleagris gallopavo	turkey	PREDICTED: traB domain-containing protein-like [Meleagris gallopavo]	XP_003213905.1
3209677	4542	1294	876	987	1385	41.0172	2491	2989	5.80119	7.01883	0.893363	1	126324274	55	0	Monodelphis domestica	gray short-tailed opossum	PREDICTED: MLX-interacting protein [Monodelphis domestica]	XP_001373965.1
3209679	4542	1413	898	807	1424	37.5385	2139	3379	4.98143	7.93464	0.936822	1	224070599	82	0	Taeniopygia guttata	zebra finch	PREDICTED: hypothetical protein [Taeniopygia guttata]	XP_002197964.1
3209675	4539	1370	991	840	1338	40.3393	1956	2408	4.55826	5.65825	0.914296	1	224070444	48	4e-49	Taeniopygia guttata	zebra finch	PREDICTED: similar to unc-84 homolog A (C. elegans) [Taeniopygia guttata]	XP_002191460.1
3209673	4539	1016	1161	1113	1249	50.0991	1042	3760	2.42828	8.83514	0.416172	1	395833503	68	0	Otolemur garnettii	small-eared galago	PREDICTED: TBC1 domain family member 4 isoform 1 [Otolemur garnettii]	XP_003789771.1
3209671	4538	1431	923	900	1284	40.1719	2695	675	6.28181	1.58645	0.139311	0.905481	27817279	89	0	Danio rerio	zebrafish	SI:dZ46M7.1 (novel protein similar to human and mouse lysophosphatidic acid receptor (EDG2)) [Danio rerio]	CAD61082.1
3209669	4538	1364	923	884	1367	39.8193	1248	979	2.90898	2.30093	0.610723	1	88604786	92	0	Leucoraja erinacea	little skate	NA	NA
3209667	4537	1022	1248	1285	982	55.8298	1070	761	2.49463	1.78896	0.553773	1	148230454	55	0	Xenopus laevis	African clawed frog,clawed frog,common platanna,pl	integrin, alpha 5 (fibronectin receptor, alpha polypeptide)	NP_001081072.1
3209665	4537	1473	878	835	1351	37.7562	1709	1840	3.98441	4.32549	0.819994	1	395838612	74	0	Otolemur garnettii	small-eared galago	PREDICTED: son of sevenless homolog 2 isoform 2 [Otolemur garnettii]	XP_003792206.1
3209661	4536	1297	961	1121	1157	45.8995	82	1923	0.191219	4.5216	0.0266039	0.40207	327277653	41	1e-154	Anolis carolinensis	green anole	PREDICTED: desmoglein-2-like [Anolis carolinensis]	XP_003223578.1
3209659	4532	1147	1190	886	1309	45.8076	848	1279	1.97923	3.01	0.960512	1	326930714	61	0	Meleagris gallopavo	turkey	PREDICTED: ubiquitin-conjugating enzyme E2 O-like [Meleagris gallopavo]	XP_003211487.1
3209657	4531	1374	858	921	1378	39.2629	1589	309	3.70954	0.727362	0.0972529	0.77282	327264762	50	0	Anolis carolinensis	green anole	PREDICTED: LOW QUALITY PROTEIN: transmembrane channel-like protein 6-like [Anolis carolinensis]	XP_003217180.1
3209655	4531	1297	992	895	1347	41.6464	206	1324	0.48091	3.11659	0.214425	1	148225246	72	4e-33	Xenopus laevis	African clawed frog,clawed frog,common platanna,pl	enabled homolog	NP_001085660.1
3209651	4530	1218	1042	1022	1248	45.5629	1325	1163	3.09391	2.73821	0.681407	1	363730432	46	0	Gallus gallus	chicken	PREDICTED: zinc finger CCHC domain-containing protein 2 [Gallus gallus]	XP_418991.3
3209653	4530	1312	878	1099	1241	43.6424	1013	949	2.36538	2.23436	0.724889	1	147899700	84	0	Xenopus laevis	African clawed frog,clawed frog,common platanna,pl	polymerase (DNA directed), delta 1, catalytic subunit 125kDa	NP_001087694.1
3209647	4528	1608	818	891	1211	37.7429	1	541	0.00233606	1.27432	0.0045522	0.148049	390352050	45	0	Strongylocentrotus purpuratus	purple urchin	PREDICTED: uncharacterized protein LOC580601 [Strongylocentrotus purpuratus]	XP_785745.3
3209645	4526	1364	961	843	1358	39.8586	1347	1252	3.14806	2.95036	0.72188	1	327271604	86	0	Anolis carolinensis	green anole	PREDICTED: leucine-zipper-like transcriptional regulator 1-like [Anolis carolinensis]	XP_003220577.1
3209643	4525	1270	957	857	1441	40.0884	582	1583	1.36049	3.7312	0.56879	1	224072083	82	2e-128	Taeniopygia guttata	zebra finch	PREDICTED: cytospin A [Taeniopygia guttata]	XP_002196744.1
3209641	4524	1014	1057	1071	1382	47.038	771	976	1.80269	2.30098	0.926487	1	395511027	72	4e-14	Sarcophilus harrisii	Tasmanian devil	PREDICTED: nuclear receptor coactivator 2 [Sarcophilus harrisii]	XP_003759764.1
3209637	4522	1340	939	817	1426	38.8324	8841	6425	20.6805	15.154	0.557892	1	348562468	87	0	Cavia porcellus	domestic guinea pig	PREDICTED: signal transducer and activator of transcription 3 isoform 1 [Cavia porcellus]	XP_003467032.1
3209635	4520	1255	813	847	1605	36.7257	2533	1819	5.92771	4.2922	0.558353	1	149422794	98	1e-29	Ornithorhynchus anatinus	platypus	PREDICTED: serine/arginine-rich splicing factor 7-like, partial [Ornithorhynchus anatinus]	XP_001506905.1
3209633	4519	985	1248	1111	1175	52.2018	895	752	2.09494	1.77485	0.652111	1	26330822	57	4e-174	Mus musculus	house mouse,mouse	NA	NA
3209631	4519	1150	973	913	1483	41.7349	133	761	0.311315	1.79609	0.322354	1	221044232	66	6e-120	Homo sapiens	human,man	NA	NA
3209629	4519	1304	982	1116	1117	46.4262	1446	1553	3.38467	3.66535	0.819664	1	327264959	67	0	Anolis carolinensis	green anole	PREDICTED: xylosyltransferase 2-like [Anolis carolinensis]	XP_003217276.1
3209623	4515	1310	898	891	1416	39.6235	1108	964	2.59581	2.27722	0.676421	1	171846479	55	0	Xenopus (Silurana) tropicalis	western clawed frog	NA	NA
3209619	4513	1554	811	900	1248	37.9127	3263	2348	7.6479	5.54905	0.558356	1	395503712	60	0	Sarcophilus harrisii	Tasmanian devil	PREDICTED: ATP-dependent RNA helicase DDX24 [Sarcophilus harrisii]	XP_003756207.1
3209621	4513	1343	936	855	1379	39.6854	2885	1709	6.76193	4.0389	0.450801	1	410351475	71	0	Pan troglodytes	chimpanzee	ectonucleotide pyrophosphatase/phosphodiesterase 2 [Pan troglodytes]	JAA42341.1
3209617	4512	1447	844	969	1252	40.1817	638	683	1.49569	1.6145	0.80402	1	403303320	63	3e-29	Saimiri boliviensis boliviensis	Bolivian squirrel monkey	PREDICTED: histone-lysine N-methyltransferase SETDB2 [Saimiri boliviensis boliviensis]	XP_003942282.1
3209609	4511	1340	819	951	1401	39.2374	173	579	0.405661	1.36896	0.59245	1	198427886	55	4e-10	Ciona intestinalis	Ciona intestinalis	PREDICTED: similar to predicted protein [Ciona intestinalis]	XP_002122315.1
3209605	4509	1405	952	893	1259	40.9182	819	9458	1.9213	22.372	0.11221	0.82779	432851071	66	2e-29	Oryzias latipes	Japanese medaka	PREDICTED: inositol hexakisphosphate and diphosphoinositol-pentakisphosphate kinase 1-like [Oryzias latipes]	XP_004066842.1
3209603	4506	1399	880	861	1366	38.6374	1794	1382	4.21135	3.27117	0.599555	1	348566208	84	0	Cavia porcellus	domestic guinea pig	PREDICTED: ran-binding protein 9-like [Cavia porcellus]	XP_003468894.1
3209601	4505	1294	1029	944	1238	43.7958	1864	2622	4.37665	6.2076	1	1	12836061	68	3e-101	Mus musculus	house mouse,mouse	NA	NA
3209599	4503	1280	989	942	1292	42.8825	1445	1245	3.39435	2.94885	0.66895	1	52345630	92	0	Xenopus (Silurana) tropicalis	western clawed frog	SWI/SNF related, matrix associated, actin dependent regulator of chromatin, subfamily d, member 1	NP_001004862.1
3209595	4500	1169	963	867	1501	40.6667	2991	791	7.03063	1.87478	0.153276	0.94418	348509300	41	9e-29	Oreochromis niloticus	Nile tilapia	PREDICTED: hypothetical protein LOC100698035 [Oreochromis niloticus]	XP_003442188.1
3209593	4499	1581	735	918	1265	36.7415	12	2147	0.0282134	5.08982	0.000492981	0.0369762	427779291	52	2e-07	Rhipicephalus pulchellus	Rhipicephalus pulchellus	Putative tick transposon [Rhipicephalus pulchellus]	JAA55097.1
3209589	4499	1284	899	1000	1316	42.2094	2552	2953	6.00005	7.00057	0.867582	1	363739507	53	0	Gallus gallus	bantam,chicken,chickens	thioredoxin domain containing 11	XP_414741.3
3209591	4499	1271	975	871	1382	41.0313	3093	419	7.27201	0.993308	0.0529791	0.573764	327267580	70	0	Anolis carolinensis	green anole	PREDICTED: paladin-like [Anolis carolinensis]	XP_003218577.1
3209583	4496	1445	880	965	1206	41.0365	4659	6719	10.9612	15.9391	0.98431	1	224087476	78	4e-124	Taeniopygia guttata	zebra finch	PREDICTED: similar to Adapter-related protein complex 3 delta 1 subunit isoform 2 [Taeniopygia guttata]	XP_002194099.1
3209581	4496	1337	808	917	1434	38.3674	1640	1925	3.85841	4.56657	0.880714	1	73992400	85	5e-105	Canis lupus familiaris	dog,dogs	slowmo homolog 2 (Drosophila)	XP_534469.2
3209579	4495	835	1312	1326	1022	58.6874	309	1066	0.727142	2.52938	0.473041	1	345329419	68	0	Ornithorhynchus anatinus	platypus	PREDICTED: kinesin family member 26B [Ornithorhynchus anatinus]	XP_001513441.2
3209575	4495	1402	702	849	1542	34.505	1683	2046	3.96045	4.85469	0.905367	1	224045190	93	2e-114	Taeniopygia guttata	zebra finch	similar to hCG33088	XP_002187345.1
3209571	4494	1159	957	805	1573	39.2078	2207	2437	5.19469	5.78374	0.835922	1	342349344	52	0	Sus scrofa	pig	protein Niban-like [Sus scrofa]	NP_001230148.1
3209573	4494	1411	917	926	1240	41.0102	1111	1323	2.615	3.13988	0.889998	1	118096079	76	0	Gallus gallus	bantam,chicken,chickens	phospholipase A2, group XV	XP_001231519.1
3209569	4493	1161	913	1082	1337	44.4024	3	1829	0.00706277	4.34173	9.5267e-05	0.0136312	126335706	64	0	Monodelphis domestica	gray short-tailed opossum	PREDICTED: zinc finger protein GLIS3 [Monodelphis domestica]	XP_001371069.1
3209565	4490	1280	967	902	1341	41.6258	150	1239	0.353375	2.94314	0.160599	0.962242	395543148	54	0	Sarcophilus harrisii	Tasmanian devil	PREDICTED: lateral signaling target protein 2 homolog [Sarcophilus harrisii]	XP_003773483.1
3209563	4490	1469	833	936	1252	39.3987	321	508	0.756222	1.20671	0.997886	1	327273859	60	0	Anolis carolinensis	green anole	PREDICTED: type II inositol-3,4-bisphosphate 4-phosphatase-like [Anolis carolinensis]	XP_003221697.1
3209559	4489	1205	1076	924	1284	44.5534	97	522	0.228566	1.24024	0.440824	1	363737085	43	1e-54	Gallus gallus	chicken	PREDICTED: PAS domain-containing serine/threonine-protein kinase [Gallus gallus]	XP_422656.3
3209557	4487	1486	914	826	1261	38.7787	568	1328	1.33901	3.15666	0.668379	1	363739309	56	0	Gallus gallus	chicken	PREDICTED: transmembrane protein 8A [Gallus gallus]	XP_425255.3
3209555	4487	1050	1069	1073	1295	47.7379	455	890	1.07262	2.11553	0.810001	1	224076203	67	1e-120	Taeniopygia guttata	zebra finch	PREDICTED: similar to growth arrest-specific 2 like 2 [Taeniopygia guttata]	XP_002193402.1
3209553	4486	1168	1050	1063	1205	47.1021	371	422	0.874792	1.00332	0.809809	1	156717224	81	0	Xenopus (Silurana) tropicalis	western clawed frog	DnaJ (Hsp40) homolog, subfamily C, member 27	NP_001096154.1
3209549	4484	1094	1104	1227	1059	51.9848	1700	1881	4.01027	4.47414	0.839019	1	327264786	71	0	Anolis carolinensis	green anole	PREDICTED: neurogenic locus notch homolog protein 2-like [Anolis carolinensis]	XP_003217192.1
3209547	4483	1566	830	1036	1051	41.6239	889	1460	2.0976	3.47352	0.897312	1	118092092	65	0	Gallus gallus	chicken	PREDICTED: thyroid receptor-interacting protein 11 [Gallus gallus]	XP_421324.2
3209545	4479	1219	900	870	1490	39.5177	359	1279	0.84782	3.04562	0.436641	1	410907101	42	4e-08	Takifugu rubripes	torafugu	PREDICTED: peroxisome proliferator-activated receptor gamma coactivator 1-alpha [Takifugu rubripes]	XP_003967030.1
3209541	4476	1493	815	986	1182	40.2368	1096	1604	2.59007	3.82208	0.975745	1	326936469	41	9e-139	Meleagris gallopavo	turkey	PREDICTED: LIM domain and actin-binding protein 1-like isoform 2 [Meleagris gallopavo]	XP_003214276.1
3209537	4475	1389	932	794	1360	38.5698	1549	2570	3.66141	6.12528	0.892534	1	301607385	82	0	Xenopus (Silurana) tropicalis	western clawed frog	PREDICTED: elongation factor G, mitochondrial-like [Xenopus (Silurana) tropicalis]	XP_002933285.1
3209535	4474	1461	843	951	1219	40.0983	296	511	0.69982	1.21818	0.952048	1	38148640	56	6e-179	Mus musculus	house mouse	Bahcc1 protein [Mus musculus]	AAH60615.1
3209533	4474	1296	870	886	1422	39.249	5272	1031	12.4644	2.45781	0.103877	0.796974	355690256	57	3e-91	Mustela putorius furo	domestic ferret	glucocorticoid induced transcript 1 [Mustela putorius furo]	AER99096.1
3209529	4468	1311	825	994	1338	40.7117	1890	1199	4.47444	2.86215	0.485036	1	224047788	61	0	Taeniopygia guttata	zebra finch	PREDICTED: similar to glyceronephosphate O-acyltransferase [Taeniopygia guttata]	XP_002190269.1
3209527	4468	1153	1048	1013	1254	46.128	1217	1933	2.88116	4.61429	0.919363	1	327282483	86	0	Anolis carolinensis	green anole	PREDICTED: exostosin-like 3-like [Anolis carolinensis]	XP_003225972.1
3209525	4467	1271	1005	896	1295	42.5565	999	772	2.36559	1.84326	0.603207	1	327265514	45	6e-115	Anolis carolinensis	green anole	PREDICTED: mastermind-like protein 1-like [Anolis carolinensis]	XP_003217553.1
3209523	4466	1500	919	1255	792	48.6789	1113	2053	2.63613	4.90294	0.813962	1	363734566	65	0	Gallus gallus	chicken	PREDICTED: protein Daple [Gallus gallus]	XP_421320.3
3209521	4465	1229	929	1123	1184	45.9574	467	1219	1.10633	2.91184	0.609349	1	224083309	41	3e-19	Taeniopygia guttata	zebra finch	PREDICTED: sortilin-related receptor, L(DLR class) A repeats-containing [Taeniopygia guttata]	XP_002191173.1
3209513	4460	1522	760	972	1206	38.8341	1327	2886	3.14722	6.90156	0.707356	1	20521680	49	1e-164	Homo sapiens	human,man	NA	NA
3209511	4459	1383	1000	988	1088	44.584	468	3766	1.11019	9.00801	0.137159	0.901069	387014574	71	0	Crotalus adamanteus	eastern diamondback rattlesnake	Angiotensin-converting enzyme-like [Crotalus adamanteus]	AFJ49406.1
3209507	4458	1443	832	983	1200	40.7133	1066	532	2.52934	1.27279	0.367604	1	402872373	64	0	Papio anubis	olive baboon	PREDICTED: centrosomal protein of 120 kDa isoform 1 [Papio anubis]	XP_003900092.1
3209505	4457	1384	863	855	1355	38.5461	3812	4342	9.04692	10.3904	0.844608	1	224046420	58	8e-119	Taeniopygia guttata	zebra finch	PREDICTED: similar to zinc finger protein 704 [Taeniopygia guttata]	XP_002199681.1
3209503	4454	1205	1035	1078	1136	47.4405	462	1855	1.09719	4.44201	0.360434	1	15620873	41	4e-06	Homo sapiens	human	KIAA1907 protein [Homo sapiens]	BAB67800.1
3209501	4453	1605	781	1113	954	42.5331	473	1068	1.12357	2.55802	0.704072	1	335280176	44	0	Sus scrofa	pig	PREDICTED: uveal autoantigen with coiled-coil domains and ankyrin repeats protein-like isoform 2 [Sus scrofa]	XP_003353515.1
3209497	4450	1035	1187	1276	952	55.3483	713	1052	1.69481	2.5214	0.985225	1	326918943	60	0	Meleagris gallopavo	turkey	PREDICTED: LOW QUALITY PROTEIN: ankyrin repeat domain-containing protein 50-like [Meleagris gallopavo]	XP_003205744.1
3209493	4448	1116	1090	991	1251	46.7851	1085	507	2.58021	1.21571	0.33892	1	301612255	66	0	Xenopus (Silurana) tropicalis	western clawed frog	PREDICTED: transmembrane protein 2 [Xenopus (Silurana) tropicalis]	XP_002935631.1
3209495	4448	1167	1122	1070	1089	49.2806	1349	1620	3.20802	3.88451	0.898589	1	326913402	70	0	Meleagris gallopavo	turkey	PREDICTED: LOW QUALITY PROTEIN: trafficking protein particle complex subunit 10-like, partial [Meleagris gallopavo]	XP_003203027.1
3209489	4446	1298	884	916	1348	40.4858	1160	2839	2.75981	6.81055	0.62792	1	395535740	85	0	Sarcophilus harrisii	Tasmanian devil	PREDICTED: vang-like protein 1 [Sarcophilus harrisii]	XP_003769879.1
3209485	4442	1253	1014	1139	1036	48.4692	1825	1744	4.34585	4.18749	0.738176	1	38013978	66	5e-68	Homo sapiens	human	GIGYF2 protein [Homo sapiens]	AAH08072.2
3209487	4442	1504	845	1132	961	44.507	1452	822	3.45763	1.97369	0.423329	1	383408891	74	0	Macaca mulatta	rhesus monkey	DNA repair protein RAD50 [Macaca mulatta]	AFH27659.1
3209483	4435	1547	785	738	1365	34.3405	1130	1646	2.6951	3.95842	0.9787	1	126310863	83	3e-173	Monodelphis domestica	gray short-tailed opossum	UDP-N-acetylglucosamine transporter-like	XP_001372111.1
3209481	4435	1315	789	854	1477	37.0462	4790	7872	11.4244	18.9312	0.960797	1	41393075	97	3e-127	Danio rerio	leopard danio,zebra danio,zebra fish,zebrafish	RAB2A, member RAS oncogene family	NP_958862.1
3209477	4433	1473	829	764	1367	35.935	725	1230	1.72994	2.95933	0.881357	1	349604877	89	1e-47	Equus caballus	horse	Single-stranded DNA-binding protein 2-like protein, partial [Equus caballus]	AEQ00305.1
3209469	4430	1354	851	1001	1224	41.8059	522	343	1.2464	0.825803	0.510052	1	363728648	55	0	Gallus gallus	chicken	PREDICTED: nucleolar pre-ribosomal-associated protein 1-like [Gallus gallus]	XP_003640527.1
3209467	4430	1429	721	901	1379	36.614	266	1620	0.635138	3.90029	0.217522	1	224051582	65	0	Taeniopygia guttata	zebra finch	PREDICTED: similar to stonin 2 (predicted) [Taeniopygia guttata]	XP_002200062.1
3209465	4429	1266	1021	944	1198	44.3667	1385	1078	3.30776	2.59597	0.605222	1	149723309	59	0	Equus caballus	domestic horse,equine,horse	golgi-associated, gamma adaptin ear containing, ARF binding protein 3	XP_001496096.1
3209461	4427	1411	929	925	1162	41.8794	1118	2056	2.6713	4.95336	0.815823	1	363738167	86	0	Gallus gallus	chicken	PREDICTED: zinc finger protein 423 [Gallus gallus]	XP_414103.3
3209459	4426	1441	689	767	1529	32.8965	2429	2708	5.80506	6.52564	0.84016	1	395543232	85	8e-76	Sarcophilus harrisii	Tasmanian devil	PREDICTED: diacylglycerol kinase theta [Sarcophilus harrisii]	XP_003773523.1
3209455	4425	1439	858	804	1324	37.5593	4293	242	10.2621	0.583295	0.011837	0.255115	338724592	60	2e-10	Equus caballus	horse	PREDICTED: capZ-interacting protein-like [Equus caballus]	XP_001490480.3
3209453	4424	1177	1125	892	1230	45.5922	834	1870	1.99407	4.5083	0.681378	1	56118793	72	0	Xenopus (Silurana) tropicalis	western clawed frog	unc-45 homolog A	NP_001008190.1
3209451	4423	1329	920	813	1361	39.1816	229	1285	0.547657	3.09865	0.259473	1	327269170	60	0	Anolis carolinensis	green anole	PREDICTED: hephaestin-like protein 1-like [Anolis carolinensis]	XP_003219368.1
3209449	4419	1332	842	856	1389	38.425	1698	3149	4.06447	7.60037	0.817947	1	187607609	83	0	Xenopus (Silurana) tropicalis	western clawed frog	YTH domain family, member 3	NP_001120433.1
3209447	4418	931	1051	1175	1261	50.3848	1683	134	4.02948	0.323493	0.0219787	0.361512	410896135	58	6e-165	Takifugu rubripes	torafugu	PREDICTED: rho GTPase-activating protein 17-like [Takifugu rubripes]	XP_003961555.1
3209445	4418	1377	894	761	1386	37.4604	360	1322	0.86192	3.19148	0.423802	1	50754681	59	3e-84	Gallus gallus	chicken	PREDICTED: CXXC-type zinc finger protein 5 [Gallus gallus]	XP_414471.1
3209443	4418	1187	967	805	1459	40.1086	1130	950	2.70547	2.29342	0.654476	1	329664862	67	0	Bos taurus	cattle	S1 RNA-binding domain-containing protein 1 [Bos taurus]	NP_001192701.1
3209441	4415	969	967	1125	1354	47.3839	2446	2349	5.86025	5.67464	0.740197	1	118098171	78	0	Gallus gallus	chicken	PREDICTED: CREB-binding protein [Gallus gallus]	XP_414964.2
3209439	4411	1151	1161	962	1137	48.1297	1080	4836	2.58986	11.6932	0.326311	1	26347589	41	6e-121	Mus musculus	house mouse,mouse	protein tyrosine phosphatase, receptor type, H	NP_997153.2
3209435	4409	1127	885	1003	1394	42.8215	243	1423	0.582984	3.44232	0.239779	1	355714480	48	1e-109	Mustela putorius furo	black ferret,domestic ferret,ferret	NA	NA
3209437	4409	1285	787	974	1363	39.941	677	774	1.6242	1.87235	0.850846	1	395530841	98	0	Sarcophilus harrisii	Tasmanian devil	PREDICTED: kelch-like protein 20 [Sarcophilus harrisii]	XP_003767495.1
3209433	4408	1321	884	830	1373	38.8838	8	880	0.0191972	2.12925	0.00631688	0.182219	395542286	48	3e-142	Sarcophilus harrisii	Tasmanian devil	PREDICTED: protein FAM149A [Sarcophilus harrisii]	XP_003773064.1
3209431	4407	1348	1017	832	1210	41.956	2731	4338	6.55495	10.4986	0.941322	1	61098189	70	0	Gallus gallus	bantam,chicken,chickens	ER membrane protein complex subunit 1	NP_001012856.1
3209429	4406	1283	889	933	1301	41.3527	994	1091	2.38634	2.64099	0.832354	1	410928395	78	0	Takifugu rubripes	torafugu	PREDICTED: ATP-binding cassette sub-family D member 2-like [Takifugu rubripes]	XP_003977586.1
3209427	4404	1187	1148	1118	951	51.4532	573	1129	1.37625	2.73421	0.787063	1	326672479	57	0	Danio rerio	zebrafish	PREDICTED: dynamin-binding protein-like [Danio rerio]	XP_001921555.2
3209423	4401	1388	796	876	1341	37.9914	168	1273	0.403783	3.08506	0.17758	0.997195	118089922	57	0	Gallus gallus	chicken	PREDICTED: PDZ domain-containing protein 6 [Gallus gallus]	XP_420459.2
3209421	4400	1449	852	795	1304	37.4318	1343	2136	3.2286	5.17767	0.919289	1	126303519	87	0	Monodelphis domestica	gray short-tailed opossum	myotubularin related protein 9	XP_001373533.1
3209419	4399	1253	832	917	1397	39.759	2461	1182	5.91763	2.86582	0.348037	1	119609489	46	0	Homo sapiens	human	ATP-binding cassette, sub-family A (ABC1), member 5, isoform CRA_c [Homo sapiens]	EAW89083.1
3209417	4399	1317	958	805	1319	40.0773	1182	1062	2.8422	2.57488	0.697076	1	224044961	88	0	Taeniopygia guttata	zebra finch	PREDICTED: hypothetical protein [Taeniopygia guttata]	XP_002197582.1
3209415	4398	1337	818	885	1358	38.7221	872	918	2.09726	2.22625	0.802684	1	20306347	60	2e-123	Homo sapiens	human	RFFL protein [Homo sapiens]	AAH28424.1
3209413	4396	836	1382	1296	882	60.919	5209	1128	12.5339	2.73676	0.119181	0.849041	213626291	51	0	Xenopus laevis	African clawed frog,clawed frog,common platanna,pl	NA	NA
3209411	4396	1361	951	809	1275	40.0364	2378	2042	5.72196	4.95432	0.668149	1	410933165	64	5e-45	Takifugu rubripes	torafugu	PREDICTED: partner of Y14 and mago A-like [Takifugu rubripes]	XP_003979962.1
3209409	4392	1438	865	1007	1082	42.623	1548	1097	3.7282	2.66398	0.54841	1	350592895	62	0	Sus scrofa	pig,pigs,swine,wild boar	DNA excision repair protein ERCC-6-like	XP_003483566.1
3209405	4392	1347	853	810	1382	37.8643	1017	1120	2.44934	2.71983	0.834842	1	363742444	75	0	Gallus gallus	chicken	PREDICTED: zinc finger and BTB domain-containing protein 44 [Gallus gallus]	XP_417873.3
3209407	4392	1453	850	755	1334	36.5437	416	873	1.00189	2.12001	0.7694	1	3090419	82	0	Homo sapiens	human	6-phosphofructo-2-kinase [Homo sapiens]	CAA06605.1
3209403	4389	1298	849	898	1344	39.8041	4179	3807	10.0716	9.25131	0.698036	1	302191625	94	0	Gallus gallus	bantam,chicken,chickens	karyopherin alpha 3 (importin alpha 4)	NP_001180504.1
3209401	4388	1349	884	779	1376	37.8988	366	598	0.882277	1.45352	0.960426	1	224042915	71	0	Taeniopygia guttata	zebra finch	PREDICTED: hypothetical protein [Taeniopygia guttata]	XP_002192865.1
3209399	4388	1373	843	958	1214	41.0438	5	706	0.012053	1.71603	0.00592165	0.175007	334325425	88	0	Monodelphis domestica	gray short-tailed opossum	PREDICTED: dynein heavy chain 5, axonemal [Monodelphis domestica]	XP_001372767.2
3209397	4384	1360	935	724	1365	37.8422	23	1388	0.0554942	3.3768	0.00726475	0.197697	327261805	76	0	Anolis carolinensis	green anole	PREDICTED: glutamate decarboxylase-like protein 1-like [Anolis carolinensis]	XP_003215718.1
3209395	4384	1344	855	976	1209	41.7655	375	1159	0.904797	2.81967	0.520743	1	363734885	79	0	Gallus gallus	bantam,chicken,chickens	cyclin-dependent kinase-like 1 (CDC2-related kinase)	XP_421464.3
3209385	4374	1220	894	976	1284	42.7526	5233	1533	12.655	3.73809	0.187834	1	348520746	57	1e-168	Oreochromis niloticus	Nile tilapia	PREDICTED: M-phase inducer phosphatase 2-like [Oreochromis niloticus]	XP_003447888.1
3209381	4374	1372	840	874	1288	39.1861	115	803	0.278105	1.95805	0.253163	1	348531118	69	0	Oreochromis niloticus	Nile tilapia	PREDICTED: tyrosine-protein kinase FRK [Oreochromis niloticus]	XP_003453057.1
3209379	4372	1359	800	788	1425	36.322	4154	8943	10.0502	21.8167	0.792177	1	432897633	86	5e-130	Oryzias latipes	Japanese medaka	PREDICTED: dihydrolipoyllysine-residue acetyltransferase component of pyruvate dehydrogenase complex, mitochondrial-like [Oryzias latipes]	XP_004076486.1
3209377	4372	1241	992	676	1463	38.1519	6027	8162	14.5818	19.9114	0.926421	1	380798711	89	1e-131	Macaca mulatta	rhesus monkey	RNA-binding protein 25, partial [Macaca mulatta]	AFE71231.1
3209371	4362	1167	975	854	1366	41.9303	952	621	2.30856	1.51842	0.504697	1	126306819	52	0	Monodelphis domestica	gray short-tailed opossum	PREDICTED: ribosomal protein S6 kinase delta-1 isoform 1 [Monodelphis domestica]	XP_001366992.1
3209369	4362	1278	972	1079	1033	47.0197	3371	4087	8.17454	9.99321	0.887211	1	417413107	58	0	Desmodus rotundus	common vampire bat	Putative zz-type zinc finger-containing protein 3, partial [Desmodus rotundus]	JAA52900.1
3209367	4361	1184	916	995	1266	43.8202	439	1175	1.0648	2.87368	0.596613	1	292617489	55	0	Danio rerio	zebrafish	PREDICTED: insulin receptor substrate 2 [Danio rerio]	XP_700746.4
3209365	4361	1373	819	853	1316	38.3398	2434	757	5.90371	1.85138	0.192096	1	45383502	64	5e-167	Gallus gallus	chicken	forkhead box O1 [Gallus gallus]	NP_989659.1
3209363	4360	1336	835	839	1350	38.3945	279	452	0.676874	1.1057	1	1	224052284	58	2e-118	Taeniopygia guttata	zebra finch	PREDICTED: similar to family with sequence similarity 13, member C1 [Taeniopygia guttata]	XP_002188428.1
3209359	4359	1109	1106	1004	1140	48.4056	1058	3553	2.56737	8.69349	0.446448	1	32400189	84	0	Leucoraja erinacea	little skate	anion exchanger 2 [Leucoraja erinacea]	CAD61186.1
3209357	4358	1341	911	848	1258	40.3626	2371	294	5.75486	0.719525	0.0445017	0.527227	348529154	84	0	Oreochromis niloticus	Nile tilapia	PREDICTED: fatty acyl-CoA reductase 1-like [Oreochromis niloticus]	XP_003452079.1
3209355	4354	1345	810	955	1244	40.5374	1162	1041	2.82298	2.55005	0.695193	1	314122237	79	0	Gallus gallus	chicken	SNF-related serine/threonine-protein kinase [Gallus gallus]	NP_001186631.1
3209353	4353	1250	780	982	1341	40.4778	1803	1364	4.38124	3.34204	0.588553	1	26347023	62	2e-89	Mus musculus	house mouse	unnamed protein product [Mus musculus]	BAC37160.1
3209349	4352	1234	1008	946	1164	44.8989	1544	416	3.75274	1.01951	0.158446	0.958076	326928600	50	0	Meleagris gallopavo	turkey	PREDICTED: beta-type platelet-derived growth factor receptor-like [Meleagris gallopavo]	XP_003210464.1
3209343	4348	1436	928	907	1077	42.2033	1077	617	2.62009	1.5135	0.433981	1	363743754	64	0	Gallus gallus	chicken	PREDICTED: histone-lysine N-methyltransferase, H3 lysine-79 specific [Gallus gallus]	XP_003642910.1
3209341	4348	994	1237	1071	1046	53.0819	79	1475	0.192189	3.61817	0.0439798	0.524193	118404656	75	0	Xenopus (Silurana) tropicalis	western clawed frog	5-oxoprolinase (ATP-hydrolysing)	NP_001072883.1
3209335	4347	1375	833	976	1163	41.6149	2337	2767	5.68669	6.78899	0.882209	1	301769837	68	4e-100	Ailuropoda melanoleuca	giant panda	AP-3 complex subunit beta-1-like	XP_002920335.1
3209329	4346	1102	1028	1097	1119	48.8955	202	582	0.491645	1.4283	0.659746	1	355756461	41	7e-42	Macaca fascicularis	crab eating macaque,crab-eating macaque,cynomolgus	NA	NA
3209327	4346	1461	842	783	1260	37.3907	1752	491	4.26417	1.20497	0.168475	0.977179	55742616	62	4e-122	Xenopus (Silurana) tropicalis	western clawed frog	zinc finger protein 534	NP_001006745.1
3209331	4346	1048	1107	954	1237	47.4229	3166	954	7.70569	2.34123	0.183038	1	117616626	77	0	synthetic construct	synthetic construct	phospholipase C-gamma1 [synthetic construct]	ABK42331.1
3209325	4344	1348	787	786	1423	36.2109	1813	1894	4.41467	4.65025	0.801858	1	387017000	78	0	Crotalus adamanteus	eastern diamondback rattlesnake	Mitogen-activated protein kinase kinase kinase kinase 5 [Crotalus adamanteus]	AFJ50618.1
3209321	4342	1269	852	898	1323	40.304	1888	1087	4.59941	2.67009	0.435514	1	118094793	63	0	Gallus gallus	chicken	PREDICTED: male-specific lethal 2 homolog [Gallus gallus]	XP_426675.2
3209319	4342	1297	784	802	1459	36.5269	1455	7194	3.54457	17.6712	0.320461	1	349603086	90	1e-13	Equus caballus	horse	Serine/threonine-protein phosphatase 2B catalytic subunit beta isoform-like protein, partial [Equus caballus]	AEP99025.1
3209313	4340	1371	840	969	1160	41.682	126	3008	0.307094	7.39221	0.0222128	0.363524	213983233	62	0	Xenopus (Silurana) tropicalis	western clawed frog	synaptojanin 2	NP_001135511.1
3209311	4339	986	1207	1361	785	59.1841	1031	843	2.51339	2.07216	0.637503	1	56744180	50	0	Mus musculus	house mouse	mixed lineage leukemia 2 [Mus musculus]	BAD81031.1
3209309	4338	1489	778	862	1209	37.8054	433	1067	1.05582	2.62338	0.65308	1	291233304	41	2e-84	Saccoglossus kowalevskii	Saccoglossus kowalevskii	PREDICTED: tetratricopeptide repeat domain 16-like [Saccoglossus kowalevskii]	XP_002736593.1
3209303	4337	933	1239	1040	1125	52.5478	3680	2664	8.9753	6.55135	0.563601	1	395814889	61	0	Otolemur garnettii	small-eared galago	PREDICTED: arf-GAP with Rho-GAP domain, ANK repeat and PH domain-containing protein 1 isoform 1 [Otolemur garnettii]	XP_003780970.1
3209299	4336	1192	1056	872	1216	44.4649	1611	872	3.93004	2.14493	0.398912	1	410902464	63	2e-99	Takifugu rubripes	torafugu	PREDICTED: transcription factor AP-4-like [Takifugu rubripes]	XP_003964714.1
3209297	4336	1209	956	926	1245	43.4041	1225	1369	2.98839	3.36744	0.84854	1	334323037	77	0	Monodelphis domestica	gray short-tailed opossum	mediator complex subunit 24	XP_001370359.2
3209301	4336	1362	967	755	1252	39.714	1178	952	2.87373	2.34171	0.629475	1	118104446	79	0	Gallus gallus	chicken	PREDICTED: sorting nexin-30 [Gallus gallus]	XP_424910.2
3209291	4330	1269	863	1049	1149	44.157	764	1298	1.86636	3.19722	0.878011	1	344268408	70	0	Loxodonta africana	African savanna elephant	PREDICTED: protein TANC1 [Loxodonta africana]	XP_003406052.1
3209293	4330	1231	916	964	1219	43.418	217	545	0.530105	1.34244	0.743055	1	207028333	72	0	Xenopus laevis	African clawed frog,clawed frog,common platanna,pl	smoothened, frizzled family receptor	NP_001128704.1
3209287	4328	1323	844	771	1390	37.3152	4571	3008	11.1716	7.4127	0.5102	1	327267710	67	5e-111	Anolis carolinensis	green anole	uroporphyrinogen-III synthase-like	XP_003218642.1
3209285	4328	1182	1014	902	1230	44.2699	1177	982	2.8766	2.41997	0.649488	1	50510427	73	0	Mus musculus	house mouse,mouse	NA	NA
3209289	4328	1296	744	828	1460	36.3216	2063	2125	5.04199	5.2367	0.790057	1	343961277	90	1e-60	Pan troglodytes	chimpanzee	NA	NA
3209283	4326	1319	930	824	1253	40.5455	1140	2025	2.78746	4.99257	0.840087	1	125852928	83	0	Danio rerio	zebrafish	PREDICTED: transcription factor CP2 [Danio rerio]	XP_001336482.1
3209279	4324	1173	1138	887	1126	46.8316	904	1622	2.21143	4.00084	0.833295	1	387016552	57	0	Crotalus adamanteus	eastern diamondback rattlesnake	Protein jagged-2-like [Crotalus adamanteus]	AFJ50395.1
3209281	4324	1290	802	896	1336	39.2692	2846	243	6.96209	0.599386	0.0246102	0.384401	291409214	83	5e-59	Oryctolagus cuniculus	rabbit	PREDICTED: ets variant gene 1-like isoform 6 [Oryctolagus cuniculus]	XP_002720889.1
3209273	4321	1419	918	940	1044	42.9993	358	635	0.876373	1.56738	0.904612	1	50415272	43	1e-130	Xenopus laevis	African clawed frog,clawed frog,common platanna,pl	NA	NA
3209271	4320	1158	1015	1019	1128	47.0833	1292	1311	3.16351	3.23672	0.778266	1	301618672	51	0	Xenopus (Silurana) tropicalis	western clawed frog	PREDICTED: ankyrin repeat and BTB/POZ domain-containing protein BTBD11-like [Xenopus (Silurana) tropicalis]	XP_002938736.1
3209261	4317	1367	943	864	1143	41.8578	1016	1679	2.48944	4.14815	0.89346	1	317418908	56	3e-52	Dicentrarchus labrax	European sea bass,European seabass	NA	NA
3209263	4317	1377	747	907	1286	38.3136	2622	2951	6.42453	7.29077	0.847992	1	327267041	98	0	Anolis carolinensis	green anole	PREDICTED: cullin-3-like [Anolis carolinensis]	XP_003218311.1
3209257	4313	1313	881	992	1127	43.4268	3106	5515	7.6175	13.638	0.881273	1	297690468	49	0	Pongo abelii	Orang-utan,Orangutan,Sumatran orangutan,orang utan	Rho guanine nucleotide exchange factor (GEF) 12	XP_002822637.1
3209255	4311	1156	991	909	1255	44.0733	1345	3088	3.30016	7.63986	0.673055	1	363728632	71	0	Gallus gallus	chicken	PREDICTED: A disintegrin and metalloproteinase with thrombospondin motifs 1 [Gallus gallus]	XP_416687.3
3209249	4310	891	976	875	1568	42.9466	1606	2089	3.94147	5.16948	0.953153	1	55726080	61	0	Pongo abelii	Orang-utan,Orangutan,Sumatran orangutan,orang utan	NA	NA
3209247	4308	1235	911	1129	1033	47.3538	820	939	2.01339	2.32475	0.860118	1	327284750	72	0	Anolis carolinensis	green anole	PREDICTED: DNA polymerase subunit gamma-1-like [Anolis carolinensis]	XP_003227099.1
3209245	4308	1237	834	1026	1211	43.1755	1368	4310	3.35893	10.6706	0.491676	1	326932536	85	0	Meleagris gallopavo	common turkey,turkey,wild turkey	mitofusin-2-like	XP_003212371.1
3209241	4303	1297	725	938	1343	38.6475	3536	11994	8.69223	29.7289	0.551377	1	432936067	74	0	Oryzias latipes	Japanese medaka	PREDICTED: trifunctional enzyme subunit alpha, mitochondrial-like [Oryzias latipes]	XP_004082104.1
3209237	4300	1411	797	934	1158	40.2558	585	2151	1.43906	5.33529	0.400256	1	327266108	59	0	Anolis carolinensis	green anole	PREDICTED: FERM domain-containing protein 4B-like [Anolis carolinensis]	XP_003217848.1
3209235	4300	1093	963	882	1362	42.907	920	671	2.26313	1.66433	0.567124	1	149039889	69	0	Rattus norvegicus	Norway rat,brown rat,rat,rats	NA	NA
3209233	4299	1257	1044	1009	989	47.7553	1483	3006	3.64892	7.45774	0.755447	1	224059824	53	4e-155	Taeniopygia guttata	zebra finch	PREDICTED: similar to angiomotin like 2 [Taeniopygia guttata]	XP_002192826.1
3209231	4297	1351	1032	980	934	46.8234	568	613	1.39821	1.52153	0.802031	1	334330381	56	0	Monodelphis domestica	gray short-tailed opossum	PREDICTED: histone-lysine N-methyltransferase MLL [Monodelphis domestica]	XP_001380704.2
3209229	4297	1169	1019	824	1285	42.8904	1488	438	3.66292	1.08716	0.179954	1	149642515	74	0	Ornithorhynchus anatinus	platypus	PREDICTED: lymphoid-specific helicase [Ornithorhynchus anatinus]	XP_001505934.1
3209227	4295	1131	990	1015	1159	46.6822	2032	23	5.00439	0.0571151	0.000432932	0.0340885	395530980	46	8e-17	Sarcophilus harrisii	Tasmanian devil	PREDICTED: hemicentin-1 [Sarcophilus harrisii]	XP_003767562.1
3209225	4294	1295	813	981	1205	41.7792	284	1135	0.699595	2.81916	0.397837	1	326925390	62	0	Meleagris gallopavo	turkey	PREDICTED: low-density lipoprotein receptor-related protein 8-like [Meleagris gallopavo]	XP_003208899.1
3209221	4292	1236	1032	834	1190	43.4762	22	848	0.0542192	2.10728	0.0273306	0.408734	395526182	56	0	Sarcophilus harrisii	Tasmanian devil	PREDICTED: nephrocystin-4 [Sarcophilus harrisii]	XP_003765247.1
3209215	4287	1262	778	880	1367	38.6751	2138	1903	5.27527	4.73447	0.68974	1	47224369	76	0	Tetraodon nigroviridis	spotted green pufferfish	unnamed protein product [Tetraodon nigroviridis]	CAG09215.1
3209213	4284	1398	790	734	1362	35.5742	2221	2037	5.4839	5.0714	0.711518	1	327266092	81	1e-52	Anolis carolinensis	green anole	PREDICTED: RING1 and YY1-binding protein-like [Anolis carolinensis]	XP_003217840.1
3209211	4282	1156	964	841	1321	42.1532	1476	1407	3.64611	3.50456	0.73803	1	345789180	85	0	Canis lupus familiaris	dog	PREDICTED: LOW QUALITY PROTEIN: dnaJ homolog subfamily C member 13 [Canis lupus familiaris]	XP_542783.3
3209207	4281	1223	986	974	1098	45.7837	1003	77	2.47826	0.191837	0.0276362	0.409633	348533410	60	0	Oreochromis niloticus	Nile tilapia	PREDICTED: nitric oxide synthase, brain [Oreochromis niloticus]	XP_003454198.1
3209205	4277	1125	905	853	1394	41.1036	2122	1919	5.24803	4.78544	0.700174	1	224049184	55	0	Taeniopygia guttata	zebra finch	PREDICTED: ubiquitin specific peptidase 53 [Taeniopygia guttata]	XP_002187389.1
3209201	4276	1102	871	825	1478	39.6632	2121	1993	5.24679	4.97113	0.72803	1	260827242	43	5e-55	Branchiostoma floridae	Florida lancelet	hypothetical protein	XP_002608574.1
3209203	4276	1207	823	862	1384	39.406	766	1278	1.89488	3.18771	0.89067	1	126310723	64	0	Monodelphis domestica	gray short-tailed opossum	tubby-related protein 4-like	XP_001371220.1
3209199	4276	1303	952	913	1108	43.6155	2601	2775	6.43418	6.92168	0.812322	1	224064214	79	0	Taeniopygia guttata	zebra finch	similar to autocrine motility factor receptor	XP_002188534.1
3209195	4275	1348	914	840	1173	41.0292	715	465	1.76913	1.16012	0.498575	1	281348690	43	2e-80	Ailuropoda melanoleuca	giant panda	NA	NA
3209191	4274	1164	837	854	1419	39.5648	569	623	1.40821	1.55467	0.814923	1	332026473	42	5e-09	Acromyrmex echinatior	Panamanian leafcutter ant	Krueppel-like proteinous protein 1 [Acromyrmex echinatior]	EGI66600.1
3209187	4274	1201	804	894	1375	39.7286	21879	23875	54.1481	59.5792	0.660266	1	363743179	44	3e-21	Gallus gallus	chicken	PREDICTED: protein phosphatase 1 regulatory subunit 15B-like [Gallus gallus]	XP_003642789.1
3209193	4274	1562	698	1031	983	40.4539	772	1248	1.91062	3.11434	0.913636	1	224047088	44	2e-15	Taeniopygia guttata	zebra finch	PREDICTED: similar to KIAA0268 [Taeniopygia guttata]	XP_002189949.1
3209189	4274	1067	1150	1080	977	52.1759	1612	96	3.98952	0.239565	0.0133863	0.273206	149026389	73	0	Rattus norvegicus	Norway rat	similar to OL-protocadherin isoform (predicted), isoform CRA_b [Rattus norvegicus]	EDL82591.1
3209185	4271	1212	898	748	1413	38.539	37628	20025	93.1906	50.0068	0.345519	1	348550597	85	0	Cavia porcellus	domestic guinea pig	PREDICTED: endoplasmin-like [Cavia porcellus]	XP_003461118.1
3209183	4268	1151	971	860	1286	42.9007	1148	2326	2.84517	5.81261	0.749832	1	326914763	69	0	Meleagris gallopavo	turkey	PREDICTED: tyrosine-protein kinase-like 7-like [Meleagris gallopavo]	XP_003203692.1
3209175	4267	1495	823	886	1063	40.0516	1511	2143	3.74569	5.35655	1	1	326927906	41	2e-102	Meleagris gallopavo	turkey	PREDICTED: coiled-coil domain-containing protein 66-like [Meleagris gallopavo]	XP_003210129.1
3209173	4267	1464	842	821	1140	38.9735	607	655	1.50472	1.63721	0.807599	1	363744499	49	1e-119	Gallus gallus	chicken	PREDICTED: selenocysteine insertion sequence-binding protein 2 [Gallus gallus]	XP_424425.3
3209169	4264	1187	994	796	1287	41.9794	490	841	1.21554	2.10361	0.897323	1	327277059	51	1e-140	Anolis carolinensis	green anole	PREDICTED: dnaJ homolog subfamily C member 14-like [Anolis carolinensis]	XP_003223283.1
3209167	4264	1377	824	793	1270	37.9221	7	1376	0.0173649	3.44181	0.000875522	0.0531131	262088942	96	9e-42	Squalus acanthias	spiny dogfish	NA	NA
3209163	4263	1267	754	939	1303	39.7138	14545	1291	36.0902	3.22996	0.0448259	0.528758	348509095	78	1e-153	Oreochromis niloticus	Nile tilapia	PREDICTED: serine/threonine-protein kinase 17A-like [Oreochromis niloticus]	XP_003442087.1
3209161	4263	1026	946	1013	1278	45.9536	2058	1795	5.10647	4.49092	0.679875	1	345306977	82	0	Ornithorhynchus anatinus	platypus	PREDICTED: histone deacetylase 4-like [Ornithorhynchus anatinus]	XP_001510939.2
3209165	4263	1411	690	880	1282	36.8285	1452	2273	3.60281	5.68683	0.933933	1	292624321	85	1e-65	Danio rerio	zebrafish	PREDICTED: retinitis pigmentosa 9 protein homolog isoform 1 [Danio rerio]	XP_002665618.1
3209157	4261	1081	983	758	1439	40.859	1668	137	4.14071	0.342922	0.0239407	0.379491	387912665	65	1e-46	Callorhinchus milii	ghost shark	inner centromere protein [Callorhinchus milii]	AFK10200.1
3209159	4261	985	1207	1186	883	56.1605	92	1008	0.228385	2.5231	0.128467	0.875932	348511095	70	0	Oreochromis niloticus	Nile tilapia	PREDICTED: pleckstrin homology domain-containing family H member 1-like [Oreochromis niloticus]	XP_003443080.1
3209151	4258	1348	814	857	1239	39.2438	452	86	1.12285	0.215416	0.130724	0.881753	410898317	47	4e-161	Takifugu rubripes	torafugu	PREDICTED: rho GTPase-activating protein 11A-like [Takifugu rubripes]	XP_003962644.1
3209153	4258	1383	761	961	1153	40.4415	3709	2914	9.21386	7.29911	0.611285	1	327262837	88	0	Anolis carolinensis	green anole	PREDICTED: superkiller viralicidic activity 2-like 2-like [Anolis carolinensis]	XP_003216230.1
3209143	4248	731	1399	925	1193	54.7081	526	40	1.30976	0.10043	0.0408821	0.503597	363738634	57	7e-12	Gallus gallus	chicken	PREDICTED: collagen alpha-1(VII) chain-like [Gallus gallus]	XP_425157.3
3209141	4247	1099	953	843	1352	42.2887	1667	1167	4.15187	2.93072	0.537262	1	326916598	65	0	Meleagris gallopavo	turkey	PREDICTED: ATPase family AAA domain-containing protein 2B-like [Meleagris gallopavo]	XP_003204593.1
3209139	4246	1309	845	835	1257	39.5667	2635	93160	6.56434	234.011	0.958406	1	327259260	66	0	Anolis carolinensis	green anole	PREDICTED: UPF0317 protein C14orf159 homolog, mitochondrial-like [Anolis carolinensis]	XP_003214456.1
3209135	4246	1167	855	924	1300	41.8983	1587	1160	3.95355	2.91383	0.566452	1	224085577	78	0	Taeniopygia guttata	zebra finch	PREDICTED: phosphoinositide-3-kinase, class 2, beta polypeptide, partial [Taeniopygia guttata]	XP_002187993.1
3209125	4242	1088	959	833	1362	42.2442	4149	2715	10.3458	6.8263	0.507412	1	395531168	43	1e-139	Sarcophilus harrisii	Tasmanian devil	PREDICTED: zinc finger CCCH domain-containing protein 11A-like isoform 2 [Sarcophilus harrisii]	XP_003767654.1
3209127	4242	1097	960	795	1390	41.372	927	724	2.31153	1.82035	0.610092	1	84043967	57	0	Homo sapiens	human	DNA repair protein REV1 isoform 2 [Homo sapiens]	NP_001032961.1
3209123	4241	1319	835	731	1356	36.9253	3605	3720	8.9914	9.35536	0.780523	1	193786721	77	1e-144	Homo sapiens	human,man	NA	NA
3209119	4240	1218	896	1050	1076	45.8962	918	259	2.29017	0.651508	0.18258	1	432868601	78	0	Oryzias latipes	Japanese medaka	PREDICTED: inactive phospholipase C-like protein 2-like [Oryzias latipes]	XP_004071618.1
3209117	4239	1308	680	752	1499	33.7816	1536	1442	3.83282	3.62817	0.727455	1	37360326	95	4e-40	Mus musculus	house mouse	mKIAA1323 protein [Mus musculus]	BAC98141.1
3209115	4238	1085	1023	1050	1080	48.9146	1550	2363	3.86867	5.94687	0.949009	1	189217820	78	0	Xenopus laevis	African clawed frog,clawed frog,common platanna,pl	ATPase type 13A1	NP_001121351.1
3209111	4237	1176	915	839	1307	41.3972	1294	745	3.23047	1.87536	0.431045	1	395834021	73	0	Otolemur garnettii	small-eared galago	PREDICTED: N-alpha-acetyltransferase 25, NatB auxiliary subunit [Otolemur garnettii]	XP_003790015.1
3209109	4235	1287	834	829	1285	39.268	1236	2553	3.08713	6.42959	0.737337	1	327262456	54	4e-39	Anolis carolinensis	green anole	profilin-3-like	XP_003216042.1
3209107	4234	1269	912	874	1179	42.1823	1158	1815	2.893	4.57206	0.929662	1	157649922	71	0	Callorhinchus milii	Australian ghost shark,elephant fish,elephant shar	NA	NA
3209103	4233	1005	1229	980	1019	52.1852	802	677	2.00409	1.70579	0.654663	1	197245693	69	0	Xenopus (Silurana) tropicalis	western clawed frog	NA	NA
3209101	4232	1051	1080	1022	1079	49.6692	774	871	1.93458	2.19512	0.846993	1	149068640	77	0	Rattus norvegicus	Norway rat	stromal interaction molecule 1 (predicted), isoform CRA_b [Rattus norvegicus]	EDM18192.1
3209097	4230	1396	862	863	1109	40.7801	1392	721	3.48088	1.81795	0.383469	1	326929621	41	0	Meleagris gallopavo	turkey	PREDICTED: m-phase phosphoprotein 9-like [Meleagris gallopavo]	XP_003210957.1
3209099	4230	1242	946	717	1325	39.3144	801	3162	2.00301	7.97274	0.367842	1	62752841	81	0	Xenopus (Silurana) tropicalis	western clawed frog	acyl-CoA dehydrogenase family, member 9	NP_001015788.1
3209093	4229	1270	897	821	1241	40.6243	1490	1646	3.72682	4.15124	0.838983	1	334328465	60	0	Monodelphis domestica	gray short-tailed opossum	PREDICTED: probable cation-transporting ATPase 13A2 [Monodelphis domestica]	XP_001376873.2
3209091	4228	1371	728	843	1286	37.157	1215	5890	3.03971	14.8582	0.305476	1	57529469	76	8e-101	Gallus gallus	bantam,chicken,chickens	family with sequence similarity 172, member A	NP_001006574.1
3209085	4226	1263	826	1020	1117	43.682	1475	1504	3.69193	3.79581	0.783638	1	224050299	81	0	Taeniopygia guttata	zebra finch	PREDICTED: spermine oxidase [Taeniopygia guttata]	XP_002189301.1
3209083	4226	1147	1049	1065	965	50.0237	809	577	2.02493	1.45624	0.55533	1	149732818	87	0	Equus caballus	domestic horse,equine,horse	drosha, ribonuclease type III	XP_001500764.1
3209079	4223	1276	792	886	1269	39.7348	42	1793	0.105201	4.5284	0.010402	0.236154	294441148	87	0	Callorhinchus milii	Australian ghost shark,elephant fish,elephant shar	NA	NA
3209075	4222	1131	911	944	1236	43.9365	1032	596	2.58554	1.50562	0.435602	1	301615420	47	1e-165	Xenopus (Silurana) tropicalis	western clawed frog	PREDICTED: FAST kinase domain-containing protein 2-like [Xenopus (Silurana) tropicalis]	XP_002937162.1
3209073	4222	1228	881	810	1303	40.0521	786	906	1.96922	2.28874	0.863995	1	363739374	58	0	Gallus gallus	chicken	PREDICTED: smith-Magenis syndrome chromosomal region candidate gene 8 protein [Gallus gallus]	XP_414823.3
3209071	4220	1239	848	939	1194	42.346	958	276	2.40128	0.697562	0.184814	1	395539080	77	0	Sarcophilus harrisii	Tasmanian devil	PREDICTED: semaphorin-3D [Sarcophilus harrisii]	XP_003771501.1
3209069	4220	1126	957	789	1348	41.3744	298	869	0.746955	2.19631	0.586816	1	301614638	77	0	Xenopus (Silurana) tropicalis	western clawed frog	PREDICTED: tetratricopeptide repeat protein 21B-like [Xenopus (Silurana) tropicalis]	XP_002936805.1
3209067	4219	1158	970	893	1198	44.1574	15	1220	0.0376073	3.08416	0.00503757	0.158144	326926650	46	0	Meleagris gallopavo	turkey	PREDICTED: LOW QUALITY PROTEIN: WD repeat-containing protein 72-like [Meleagris gallopavo]	XP_003209511.1
3209065	4218	1482	777	997	962	42.0578	2697	2271	6.7634	5.74244	0.654352	1	327272932	55	8e-16	Anolis carolinensis	green anole	PREDICTED: protein SCAF11-like [Anolis carolinensis]	XP_003221238.1
3209063	4218	1408	762	638	1410	33.1911	9	544	0.0225697	1.37556	0.0392395	0.49431	224054980	86	0	Taeniopygia guttata	zebra finch	similar to UDP-Gal:betaGlcNAc beta 1,3-galactosyltransferase 1	XP_002198128.1
3209061	4216	1219	951	858	1188	42.908	246	642	0.617199	1.62413	0.688248	1	126302838	87	0	Monodelphis domestica	gray short-tailed opossum	PREDICTED: probable phospholipid-transporting ATPase IIA [Monodelphis domestica]	XP_001369186.1
3209059	4215	1436	825	693	1261	36.0142	330	845	0.828146	2.13818	0.656814	1	112418464	89	5e-12	Xenopus (Silurana) tropicalis	western clawed frog	NA	NA
3209055	4213	1086	982	972	1173	46.3803	259	1743	0.650277	4.41257	0.18381	1	327282282	67	0	Anolis carolinensis	green anole	PREDICTED: LOW QUALITY PROTEIN: lysosomal alpha-glucosidase-like [Anolis carolinensis]	XP_003225872.1
3209053	4212	1388	702	723	1399	33.8319	91	490	0.22853	1.24078	0.461903	1	218456211	96	0	Oryctolagus cuniculus	European rabbit,Japanese white rabbit,domestic rab	NA	NA
3209051	4210	1297	815	783	1315	37.9572	984	1775	2.47231	4.49679	0.831258	1	334311876	60	0	Monodelphis domestica	gray short-tailed opossum	PREDICTED: zinc finger protein 618 [Monodelphis domestica]	XP_001362917.2
3209049	4209	1120	935	779	1375	40.7223	942	952	2.36735	2.41237	0.77544	1	395511186	65	0	Sarcophilus harrisii	Tasmanian devil	PREDICTED: DNA-dependent protein kinase catalytic subunit [Sarcophilus harrisii]	XP_003759842.1
3209047	4209	1445	747	686	1331	34.0461	907	3935	2.27939	9.9713	0.331885	1	197100810	84	3e-104	Pongo abelii	Orang-utan,Orangutan,Sumatran orangutan,orang utan	ADP-ribosylation factor-like 15	NP_001124605.1
3209039	4203	1279	885	1049	990	46.0148	576	940	1.44962	2.38536	0.920899	1	363732563	78	0	Gallus gallus	chicken	PREDICTED: kinesin family member 13B [Gallus gallus]	XP_003641120.1
3209033	4202	1325	869	898	1110	42.0514	958	2230	2.41157	5.66024	0.657876	1	395511672	61	2e-97	Sarcophilus harrisii	Tasmanian devil	PREDICTED: homeobox protein TGIF1 isoform 1 [Sarcophilus harrisii]	XP_003760079.1
3209037	4202	1138	974	884	1206	44.217	1330	1811	3.348	4.59672	0.987522	1	326930655	70	0	Meleagris gallopavo	turkey	PREDICTED: LOW QUALITY PROTEIN: tubulin-specific chaperone D-like [Meleagris gallopavo]	XP_003211459.1
3209029	4199	1260	809	736	1394	36.7945	4468	5247	11.2553	13.3276	0.855713	1	327277107	58	0	Anolis carolinensis	green anole	PREDICTED: LOW QUALITY PROTEIN: poly(ADP-ribose) glycohydrolase-like [Anolis carolinensis]	XP_003223307.1
3209027	4197	1092	918	1094	1093	47.939	914	1058	2.30355	2.68864	0.869133	1	327265947	62	0	Anolis carolinensis	green anole	PREDICTED: NCK-interacting protein with SH3 domain-like [Anolis carolinensis]	XP_003217769.1
3209025	4196	1098	943	893	1262	43.756	895	941	2.2562	2.39188	0.80212	1	363734269	60	0	Gallus gallus	chicken	PREDICTED: phosphatidylinositol-4-phosphate 3-kinase C2 domain-containing subunit alpha [Gallus gallus]	XP_421003.2
3209023	4194	1227	894	819	1254	40.8441	1313	1300	3.31151	3.30598	0.761441	1	345776653	78	0	Canis lupus familiaris	dog	PREDICTED: vacuolar protein sorting-associated protein 54 isoform 2 [Canis lupus familiaris]	XP_865972.2
3209019	4193	1323	868	846	1156	40.8777	422	853	1.06458	2.16975	0.795501	1	395519906	51	0	Sarcophilus harrisii	Tasmanian devil	PREDICTED: protein FAM171B, partial [Sarcophilus harrisii]	XP_003764082.1
3209015	4190	1234	909	924	1123	43.747	701	155	1.76968	0.394551	0.140564	0.9084	348544365	42	1e-06	Oreochromis niloticus	Nile tilapia	PREDICTED: NACHT, LRR and PYD domains-containing protein 14-like [Oreochromis niloticus]	XP_003459652.1
3209013	4190	1214	791	966	1219	41.9332	946	430	2.38818	1.09456	0.32918	1	431918364	61	0	Pteropus alecto	black flying fox	hypothetical protein PAL_GLEAN10007353 [Pteropus alecto]	ELK17589.1
3209007	4186	1200	880	937	1169	43.4066	1989	4331	5.02604	11.0351	0.723918	1	395519327	81	0	Sarcophilus harrisii	Tasmanian devil	PREDICTED: heparan-sulfate 6-O-sulfotransferase 1 [Sarcophilus harrisii]	XP_003763802.1
3209009	4186	1271	853	682	1380	36.6699	125	3397	0.315865	8.6553	0.0178053	0.319943	313229359	82	9e-17	Oikopleura dioica	NA	NA	NA
3209001	4185	1253	867	870	1195	41.5054	4651	2266	11.7555	5.77498	0.358763	1	410914365	44	7e-131	Takifugu rubripes	torafugu	PREDICTED: ETS-related transcription factor Elf-4-like [Takifugu rubripes]	XP_003970658.1
3209005	4185	1263	764	778	1380	36.8459	261	4767	0.659683	12.1489	0.0389155	0.49223	56203165	82	2e-40	Homo sapiens	human,man	NA	NA
3208999	4184	1190	829	873	1292	40.6788	608	3033	1.5371	7.73155	0.272568	1	326918152	73	0	Meleagris gallopavo	common turkey,turkey,wild turkey	solute carrier family 45, member 4	XP_003205355.1
3208997	4184	1137	899	1019	1129	45.8413	1780	4801	4.50006	12.2384	0.593396	1	313760707	84	0	Gallus gallus	chicken	protein MON2 homolog [Gallus gallus]	NP_001186534.1
3208995	4183	1359	799	930	1095	41.334	3788	2029	9.57883	5.17345	0.402577	1	33319723	55	0	Homo sapiens	human	XB130 [Homo sapiens]	AAQ05765.1
3208989	4180	1274	708	935	1263	39.3062	938	1948	2.37365	4.97048	0.733761	1	432852302	78	0	Oryzias latipes	Japanese medaka	PREDICTED: paraplegin-like [Oryzias latipes]	XP_004067180.1
3208991	4180	976	957	1000	1247	46.8182	217	1604	0.549128	4.09274	0.16637	0.973754	148699102	78	0	Mus musculus	house mouse	protein tyrosine phosphatase, receptor type, D [Mus musculus]	EDL31049.1
3208987	4179	1099	967	1036	1077	47.9301	324	2674	0.820093	6.82457	0.133094	0.888787	348540357	58	0	Oreochromis niloticus	Nile tilapia	PREDICTED: A disintegrin and metalloproteinase with thrombospondin motifs 8 [Oreochromis niloticus]	XP_003457654.1
3208983	4177	1140	970	907	1160	44.9366	484	1524	1.22566	3.89141	0.488519	1	187607447	83	0	Xenopus (Silurana) tropicalis	western clawed frog	CAP-GLY domain containing linker protein 3	NP_001120145.1
3208979	4176	1100	936	911	1229	44.2289	2	2334	0.00506594	5.9611	3.06214e-05	0.0074772	224048380	84	0	Taeniopygia guttata	zebra finch	similar to single-minded homolog 1	XP_002196673.1
3208981	4176	1270	750	826	1330	37.7395	772	369	1.95545	0.942436	0.359298	1	118092175	92	0	Gallus gallus	chicken	PREDICTED: E3 ubiquitin-protein ligase pellino homolog 2 [Gallus gallus]	XP_001234988.1
3208975	4174	1280	881	963	1050	44.1782	1075	3779	2.72425	9.65629	0.428173	1	432845632	53	0	Oryzias latipes	Japanese medaka	PREDICTED: ubiquitin carboxyl-terminal hydrolase 43-like [Oryzias latipes]	XP_004065833.1
3208973	4173	1296	838	865	1174	40.81	291	1968	0.737624	5.02994	0.181223	1	194211747	65	0	Equus caballus	horse	PREDICTED: receptor-type tyrosine-protein phosphatase O isoform 1 [Equus caballus]	XP_001916862.1
3208971	4172	1369	850	907	1046	42.1141	308	493	0.780903	1.26034	0.997739	1	390460916	41	3e-118	Callithrix jacchus	white-tufted-ear marmoset	PREDICTED: LIM and calponin homology domains-containing protein 1 isoform 1 [Callithrix jacchus]	XP_002745938.2
3208969	4170	1322	768	850	1230	38.801	476	248	1.20743	0.63431	0.39612	1	39654350	77	2e-76	Mus musculus	house mouse	Chain A, Crystal Structure Of A Collagen Viii Nc1 Domain Trimer	1O91_A
3208967	4169	1212	792	978	1187	42.4562	1935	1970	4.90953	5.03988	0.783158	1	33411670	62	4e-38	Xenopus laevis	African clawed frog	XRnf12 [Xenopus laevis]	BAC81441.1
3208965	4169	1206	801	894	1268	40.6572	3473	7576	8.81177	19.3818	0.76985	1	387915554	79	0	Callorhinchus milii	ghost shark	dihydrolipoamide S-succinyltransferase [Callorhinchus milii]	AFK11386.1
3208961	4168	1314	750	820	1284	37.6679	925	436	2.34749	1.11569	0.348369	1	395511846	67	5e-135	Sarcophilus harrisii	Tasmanian devil	PREDICTED: nuclear factor of activated T-cells, cytoplasmic 1 [Sarcophilus harrisii]	XP_003760162.1
3208963	4168	1337	734	832	1265	37.572	2610	2838	6.62374	7.26224	0.821471	1	345327092	70	4e-162	Ornithorhynchus anatinus	platypus	PREDICTED: male-specific lethal 3 homolog [Ornithorhynchus anatinus]	XP_001515141.2
3208957	4167	1121	977	1011	1058	47.7082	2735	2773	6.94263	7.09761	0.777178	1	194389578	52	0	Homo sapiens	human,man	NA	NA
3208959	4167	1258	800	889	1220	40.5328	2	1172	0.00507688	2.99978	0.000287487	0.0261481	327267175	71	0	Anolis carolinensis	green anole	PREDICTED: calsyntenin-2-like [Anolis carolinensis]	XP_003218378.1
3208949	4165	1249	768	906	1242	40.1921	3430	399	8.71103	1.02175	0.0396986	0.496871	45384228	64	0	Gallus gallus	bantam,chicken,chickens	integrin, alpha 8	NP_990619.1
3208953	4165	1463	716	852	1134	37.6471	489	5012	1.24189	12.8346	0.100025	0.783746	152941178	66	6e-65	Bos taurus	bovine,cattle,cow,domestic cattle,domestic cow	NA	NA
3208955	4165	1168	1037	990	970	48.6675	236	1429	0.59936	3.65934	0.228769	1	395528011	82	0	Sarcophilus harrisii	Tasmanian devil	PREDICTED: mediator of RNA polymerase II transcription subunit 12-like protein [Sarcophilus harrisii]	XP_003766128.1
3208951	4165	1203	905	803	1254	41.0084	1450	1089	3.68251	2.78868	0.58323	1	224052213	83	0	Taeniopygia guttata	zebra finch	PREDICTED: tubulin, gamma complex associated protein 2 [Taeniopygia guttata]	XP_002186642.1
3208947	4161	1179	860	854	1268	41.192	267	1315	0.678741	3.37065	0.300134	1	327260087	47	1e-99	Anolis carolinensis	green anole	PREDICTED: solute carrier family 22 member 18-like [Anolis carolinensis]	XP_003214867.1
3208943	4159	1107	864	903	1285	42.4862	36	1761	0.0915596	4.51603	0.00753578	0.20107	113671514	50	5e-165	Danio rerio	leopard danio,zebra danio,zebra fish,zebrafish	stimulated by retinoic acid gene 6 homolog (mouse)	NP_001038777.1
3208939	4159	1367	786	875	1131	39.9375	915	2060	2.32714	5.2828	0.680083	1	387915812	77	0	Callorhinchus milii	ghost shark	RNA 3'-terminal phosphate cyclase-like protein-like protein [Callorhinchus milii]	AFK11515.1
3208941	4159	1169	907	768	1315	40.2741	2484	2066	6.31761	5.29819	0.647472	1	410350923	96	0	Pan troglodytes	chimpanzee	F-box protein 11 [Pan troglodytes]	JAA42065.1
3208935	4155	1263	851	769	1272	38.9892	640	77	1.62929	0.197654	0.0656268	0.637252	126335565	64	0	Monodelphis domestica	gray short-tailed opossum	PREDICTED: cyclin-F [Monodelphis domestica]	XP_001367966.1
3208933	4155	1206	890	769	1290	39.9278	326	655	0.829921	1.68134	0.827638	1	48735147	69	0	Xenopus laevis	African clawed frog,clawed frog,common platanna,pl	NA	NA
3208929	4149	1211	796	863	1279	39.9855	3379	3658	8.6146	9.40343	0.813633	1	410923024	92	0	Takifugu rubripes	torafugu	PREDICTED: septin-2A-like [Takifugu rubripes]	XP_003974982.1
3208927	4148	1296	719	737	1396	35.1013	2497	1531	6.36752	3.93661	0.465451	1	126331904	87	2e-130	Monodelphis domestica	gray short-tailed opossum	ras-related protein Rab-28-like	XP_001363631.1
3208925	4147	1300	848	821	1178	40.246	791	1748	2.01759	4.49566	0.692584	1	363744595	64	0	Gallus gallus	chicken	PREDICTED: GPI ethanolamine phosphate transferase 2 [Gallus gallus]	XP_424872.3
3208921	4146	1293	712	914	1227	39.2185	4673	4332	11.9222	11.1441	0.708261	1	417403489	67	1e-10	Desmodus rotundus	common vampire bat	Putative sister chromatid cohesion complex cohesin subunit [Desmodus rotundus]	JAA48545.1
3208915	4145	1190	788	832	1335	39.0832	669	1814	1.70723	4.66765	0.565368	1	326930580	64	0	Meleagris gallopavo	common turkey,turkey,wild turkey	solute carrier family 2, facilitated glucose transporter member 8-like	XP_003211424.1
3208919	4145	1363	790	666	1326	35.1267	2896	2836	7.39034	7.29739	0.752965	1	85701297	81	0	Danio rerio	zebrafish	RecName: Full=ATPase family AAA domain-containing protein 1-B	Q503W7.2
3208917	4145	1125	953	804	1263	42.3884	270	1188	0.689017	3.05688	0.35763	1	344279333	82	0	Loxodonta africana	African savanna elephant	PREDICTED: WD repeat-containing protein 19 [Loxodonta africana]	XP_003411443.1
3208911	4144	1095	982	853	1214	44.2809	1069	1769	2.72865	4.55296	0.891452	1	148224899	82	0	Xenopus laevis	African clawed frog,clawed frog,common platanna,pl	ATPase family, AAA domain containing 3A	NP_001089330.1
3208907	4143	1353	748	896	1146	39.6814	2103	1925	5.36926	4.95566	0.708184	1	363737173	65	0	Gallus gallus	chicken	PREDICTED: DIS3-like exonuclease 2-like [Gallus gallus]	XP_422741.3
3208909	4143	1249	840	934	1120	42.8192	389	679	0.993173	1.748	0.906751	1	18859567	86	0	Danio rerio	leopard danio,zebra danio,zebra fish,zebrafish	wingless-type MMTV integration site family, member 5b	NP_571012.1
3208905	4142	1379	743	918	1102	40.1014	9	409	0.0229839	1.05317	0.105863	0.804075	301614766	43	0	Xenopus (Silurana) tropicalis	western clawed frog	PREDICTED: TPR repeat-containing protein C10orf93 [Xenopus (Silurana) tropicalis]	XP_002936855.1
3208903	4141	1396	761	759	1225	36.7061	654	300	1.67056	0.772684	0.346652	1	327273552	58	0	Anolis carolinensis	green anole	PREDICTED: prestin-like [Anolis carolinensis]	XP_003221544.1
3208901	4141	1143	882	871	1245	42.3328	748	533	1.91067	1.3728	0.555301	1	348507401	68	0	Oreochromis niloticus	Nile tilapia	PREDICTED: lysosomal-trafficking regulator-like [Oreochromis niloticus]	XP_003441244.1
3208897	4140	1270	923	790	1157	41.3768	1024	1094	2.61631	2.8184	0.813814	1	71896951	90	0	Gallus gallus	bantam,chicken,chickens	zinc finger, DHHC-type containing 17	NP_001025916.1
3208889	4139	902	1018	905	1314	46.4605	830	904	2.12116	2.32948	0.822415	1	363727843	43	4e-71	Gallus gallus	chicken	PREDICTED: transcription factor 20 [Gallus gallus]	XP_416218.3
3208893	4139	1121	932	1086	1000	48.7557	566	6	1.44648	0.0154611	0.00302629	0.114669	13872813	47	4e-45	Homo sapiens	human	fibulin-6 [Homo sapiens]	CAC37630.1
3208891	4139	1302	759	767	1311	36.8688	680	37	1.73782	0.0953438	0.0211468	0.35465	50748730	65	2e-21	Gallus gallus	chicken	PREDICTED: protein LBH-like [Gallus gallus]	XP_421381.1
3208883	4138	1261	783	877	1217	40.116	462	902	1.18098	2.32489	0.810259	1	334314765	56	0	Monodelphis domestica	gray short-tailed opossum	PREDICTED: hypothetical protein LOC100031655 [Monodelphis domestica]	XP_001380857.2
3208887	4138	1240	865	810	1223	40.4785	1332	2612	3.4049	6.73238	0.772941	1	327265617	63	0	Anolis carolinensis	green anole	PREDICTED: acylamino-acid-releasing enzyme-like isoform 1 [Anolis carolinensis]	XP_003217604.1
3208881	4138	1091	798	955	1294	42.3635	821	2062	2.09866	5.31477	0.611099	1	313103007	79	0	Gallus gallus	bantam,chicken,chickens	transmembrane and coiled-coil domains 3	NP_990198.2
3208879	4137	1321	956	846	1014	43.5581	803	941	2.05315	2.426	0.872805	1	260782413	48	1e-12	Branchiostoma floridae	Florida lancelet	hypothetical protein	XP_002586282.1
3208875	4133	1237	829	834	1233	40.2371	1	478	0.00255932	1.23353	0.00826533	0.210073	390331459	46	9e-24	Strongylocentrotus purpuratus	purple urchin	PREDICTED: uncharacterized protein K02A2.6-like [Strongylocentrotus purpuratus]	XP_003723279.1
3208871	4133	992	1053	752	1336	43.6729	1509	1160	3.86202	2.99349	0.597095	1	313747527	80	0	Gallus gallus	chicken	ribosome biogenesis protein BMS1 homolog [Gallus gallus]	NP_001186449.1
3208869	4132	1065	1124	1193	750	56.0745	1153	676	2.95161	1.74491	0.445113	1	334326345	52	9e-62	Monodelphis domestica	gray short-tailed opossum	PREDICTED: KN motif and ankyrin repeat domain-containing protein 2 [Monodelphis domestica]	XP_001364818.2
3208865	4129	763	1133	1143	1090	55.1223	417	812	1.06827	2.09748	0.822744	1	432872024	42	1e-10	Oryzias latipes	Japanese medaka	PREDICTED: uncharacterized protein LOC101174673 [Oryzias latipes]	XP_004072079.1
3208863	4127	1142	846	932	1207	43.0821	1212	787	3.10641	2.03388	0.498279	1	19386564	97	0	Raja eglanteria	clearnose skate	EBF1 [Raja eglanteria]	AAL86576.1
3208859	4126	1304	922	964	936	45.7101	358	702	0.917792	1.81465	0.83366	1	327269964	50	2e-06	Anolis carolinensis	green anole	PREDICTED: zinc finger protein 516-like [Anolis carolinensis]	XP_003219762.1
3208861	4126	1286	865	770	1205	39.6268	1020	1141	2.61494	2.94946	0.845789	1	71896833	65	0	Gallus gallus	bantam,chicken,chickens	leucine rich repeat containing 40	NP_001026466.1
3208857	4126	1146	999	941	1040	47.0189	3843	3543	9.85216	9.15857	0.707619	1	327315389	93	0	Mus musculus	house mouse,mouse	CCR4-NOT transcription complex, subunit 1	NP_694804.3
3208855	4125	1245	925	761	1194	40.8727	3384	3188	8.67754	8.24291	0.72444	1	71895537	81	0	Gallus gallus	bantam,chicken,chickens	dynein, cytoplasmic 1, light intermediate chain 2	NP_001025744.1
3208847	4121	1068	924	960	1169	45.7171	3990	4801	10.2414	12.4255	0.87717	1	27881639	53	8e-28	Mus musculus	house mouse	Raver1 protein, partial [Mus musculus]	AAH43698.1
3208845	4118	919	988	1028	1183	48.9558	1121	1062	2.87945	2.75058	0.732163	1	309951121	63	0	Gallus gallus	chicken	nuclear factor related to kappa-B-binding protein [Gallus gallus]	NP_001185485.1
3208841	4117	1197	905	751	1264	40.2235	171	706	0.439345	1.82898	0.452527	1	344275726	55	4e-178	Loxodonta africana	African savanna elephant	PREDICTED: tripartite motif-containing protein 45-like isoform 1 [Loxodonta africana]	XP_003409662.1
3208839	4116	1106	868	1040	1102	46.3557	1103	896	2.83459	2.32177	0.633079	1	149639127	72	0	Ornithorhynchus anatinus	platypus	PREDICTED: paired amphipathic helix protein Sin3b [Ornithorhynchus anatinus]	XP_001511618.1
3208835	4114	1156	970	762	1226	42.1001	1052	1683	2.70484	4.36321	0.912105	1	345791320	71	7e-129	Canis lupus familiaris	dog,dogs	Rab interacting lysosomal protein-like 1	XP_534647.3
3208831	4112	1139	869	1010	1094	45.6955	3911	3295	10.0606	8.5465	0.652195	1	126723443	67	0	Xenopus (Silurana) tropicalis	western clawed frog	ribosomal RNA processing 12 homolog	NP_001075884.1
3208833	4112	1141	960	754	1257	41.6829	1352	2357	3.47788	6.11354	0.853898	1	224087194	85	0	Taeniopygia guttata	zebra finch	PREDICTED: similar to lon peptidase 1, mitochondrial [Taeniopygia guttata]	XP_002189153.1
3208823	4109	1278	808	848	1175	40.3018	800	895	2.05942	2.32313	0.840336	1	327278543	59	0	Anolis carolinensis	green anole	PREDICTED: fibulin-2-like [Anolis carolinensis]	XP_003224021.1
3208821	4107	1010	1031	769	1297	43.8276	736	720	1.89559	1.86979	0.74773	1	410913095	80	0	Takifugu rubripes	torafugu	PREDICTED: pre-mRNA-splicing factor ATP-dependent RNA helicase PRP16-like isoform 2 [Takifugu rubripes]	XP_003970024.1
3208813	4105	1248	830	813	1214	40.0244	159	542	0.409708	1.40823	0.603733	1	334326246	74	0	Monodelphis domestica	gray short-tailed opossum	PREDICTED: epithelial splicing regulatory protein 1 [Monodelphis domestica]	XP_001379501.2
3208809	4104	1343	832	880	1049	41.7154	872	634	2.2475	1.64766	0.565711	1	148228350	50	0	Xenopus laevis	African clawed frog,clawed frog,common platanna,pl	transcription termination factor, RNA polymerase II	NP_001084942.1
3208811	4104	1374	767	743	1220	36.7934	898	388	2.31451	1.00835	0.311986	1	344239731	91	9e-61	Cricetulus griseus	Chinese hamster,Chinese hamsters	NA	NA
3208807	4103	1097	922	856	1228	43.3341	11	6566	0.0283584	17.0681	7.39751e-05	0.0117382	301610556	61	0	Xenopus (Silurana) tropicalis	western clawed frog	PREDICTED: microsomal triglyceride transfer protein large subunit-like [Xenopus (Silurana) tropicalis]	XP_002934813.1
3208803	4101	1257	846	989	1009	44.7452	1537	1218	3.96437	3.1677	0.618213	1	118085281	58	0	Gallus gallus	bantam,chicken,chickens	protein-kinase, interferon-inducible double stranded RNA dependent inhibitor, repressor of (P58 repr	XP_425679.2
3208799	4098	1102	900	1107	989	48.9751	1756	1801	4.53255	4.68735	0.78635	1	126282298	65	0	Monodelphis domestica	gray short-tailed opossum	PREDICTED: serine/threonine-protein kinase Nek9 isoform 1 [Monodelphis domestica]	XP_001367770.1
3208797	4096	1066	885	933	1212	44.3848	1043	1454	2.69349	3.78609	1	1	24158431	88	0	Danio rerio	leopard danio,zebra danio,zebra fish,zebrafish	netrin 1a	NP_571104.1
3208795	4096	1157	1062	1040	837	51.3184	999	802	2.57986	2.08834	0.626334	1	395516544	89	0	Sarcophilus harrisii	Tasmanian devil	PREDICTED: SLIT-ROBO Rho GTPase-activating protein 3 isoform 1 [Sarcophilus harrisii]	XP_003762447.1
3208793	4094	1221	757	902	1214	40.5227	1898	2741	4.90387	7.1408	0.992336	1	395513203	82	2e-157	Sarcophilus harrisii	Tasmanian devil	PREDICTED: abhydrolase domain-containing protein FAM108A-like [Sarcophilus harrisii]	XP_003760818.1
3208791	4093	943	1072	741	1337	44.2951	483	463	1.24823	1.20649	0.719368	1	327274976	48	1e-12	Anolis carolinensis	green anole	PREDICTED: collagen alpha-6(VI) chain-like [Anolis carolinensis]	XP_003222250.1
3208789	4089	1291	884	796	1118	41.0858	4313	1277	11.1571	3.33089	0.187568	1	148236563	71	0	Xenopus laevis	African clawed frog,clawed frog,common platanna,pl	solute carrier family 44, member 2	NP_001085138.1
3208785	4087	1185	757	794	1351	37.9496	1064	1741	2.75377	4.54339	0.89982	1	327260776	65	2e-84	Anolis carolinensis	green anole	PREDICTED: uncharacterized protein C2orf47 homolog, mitochondrial-like [Anolis carolinensis]	XP_003215209.1
3208777	4085	1216	791	825	1253	39.5594	737	968	1.90838	2.52737	0.954901	1	281340012	60	0	Ailuropoda melanoleuca	giant panda	NA	NA
3208781	4085	1223	802	965	1095	43.2558	794	897	2.05598	2.342	0.846874	1	395853511	69	0	Otolemur garnettii	small-eared galago	PREDICTED: DNA-directed RNA polymerase I subunit RPA1 isoform 1 [Otolemur garnettii]	XP_003799250.1
3208779	4085	1342	733	679	1331	34.5655	169	3811	0.437608	9.95022	0.0265931	0.40207	297682338	70	0	Pongo abelii	Orang-utan,Orangutan,Sumatran orangutan,orang utan	EF-hand domain family, member A2	XP_002818880.1
3208773	4083	1230	789	770	1294	38.1827	9	1414	0.023316	3.69365	0.0018942	0.0871473	224070609	47	0	Taeniopygia guttata	zebra finch	PREDICTED: similar to Transmembrane channel-like protein 5 [Taeniopygia guttata]	XP_002193210.1
3208771	4082	1228	882	1019	953	46.5703	2170	1750	5.62312	4.57247	0.626921	1	326931196	50	0	Meleagris gallopavo	turkey	PREDICTED: myb-binding protein 1A-like protein-like [Meleagris gallopavo]	XP_003211719.1
3208769	4081	1323	835	811	1112	40.3333	1249	288	3.23732	0.752683	0.128459	0.875932	327271674	41	9e-131	Anolis carolinensis	green anole	PREDICTED: plakophilin-1-like [Anolis carolinensis]	XP_003220612.1
3208765	4080	1251	836	739	1254	38.6029	1927	1135	4.99588	2.96703	0.441608	1	326929018	70	0	Meleagris gallopavo	turkey	PREDICTED: epsin-2-like [Meleagris gallopavo]	XP_003210669.1
3208763	4079	1185	895	755	1244	40.4511	102	1601	0.264507	4.18623	0.0558277	0.590014	170285045	46	0	Xenopus (Silurana) tropicalis	western clawed frog	NA	NA
3208761	4078	1431	782	947	918	42.3982	1997	925	5.1799	2.41925	0.32752	1	336244725	66	8e-135	Struthio camelus	ostrich	NA	NA
3208759	4078	1002	921	971	1184	46.3953	633	1420	1.6419	3.71387	0.690254	1	363736609	85	0	Gallus gallus	chicken	PREDICTED: microtubule-associated serine/threonine-protein kinase 2 [Gallus gallus]	XP_422443.3
3208749	4072	1294	786	949	1043	42.6081	376	1138	0.976721	2.98071	0.533409	1	326926571	52	2e-105	Meleagris gallopavo	turkey	PREDICTED: GRINL1A complex locus protein 1-like, partial [Meleagris gallopavo]	XP_003209472.1
3208747	4071	1351	812	862	1046	41.1201	741	121	1.92534	0.317008	0.0924649	0.753564	327274130	47	0	Anolis carolinensis	green anole	PREDICTED: alpha-protein kinase 1-like [Anolis carolinensis]	XP_003221831.1
3208745	4068	1250	978	1142	698	52.1141	2279	1861	5.92589	4.87923	0.636935	1	301621902	62	1e-22	Xenopus (Silurana) tropicalis	western clawed frog	PREDICTED: hypothetical protein LOC100492850 [Xenopus (Silurana) tropicalis]	XP_002940283.1
3208741	4067	940	1150	1071	906	54.6103	593	571	1.54231	1.49743	0.729481	1	281183227	86	0	Papio anubis	Doguera baboon,Kenya baboon,Olive baboon,baboon	phosphorylase, glycogen, muscle	NP_001162469.1
3208743	4067	1298	716	840	1213	38.2592	2205	2110	5.73489	5.53343	0.73952	1	126306381	93	0	Monodelphis domestica	gray short-tailed opossum	PREDICTED: parafibromin-like [Monodelphis domestica]	XP_001367517.1
3208739	4065	1078	933	662	1392	39.2374	1237	417	3.21884	1.09411	0.21926	1	387915598	63	0	Callorhinchus milii	ghost shark	kinetochore protein NDC80-like protein [Callorhinchus milii]	AFK11408.1
3208737	4065	1331	812	683	1239	36.7774	3649	4878	9.49519	12.7987	0.950038	1	387913872	82	0	Callorhinchus milii	ghost shark	translocating chain-associated membrane protein 1-like 1 [Callorhinchus milii]	AFK10545.1
3208733	4064	1315	742	818	1189	38.3858	4173	641	10.8614	1.68225	0.0667726	0.643048	297487346	51	0	Bos taurus	cattle	PREDICTED: RING finger protein 213 [Bos taurus]	XP_002696190.1
3208731	4064	1211	785	857	1211	40.4035	892	1215	2.32168	3.18866	0.984001	1	50729961	51	0	Gallus gallus	chicken	PREDICTED: biotin--protein ligase [Gallus gallus]	XP_416725.1
3208727	4063	1452	659	706	1246	33.5959	965	899	2.5123	2.35993	0.721176	1	291400733	77	1e-29	Oryctolagus cuniculus	rabbit	PREDICTED: zinc finger, CCHC domain containing 10 [Oryctolagus cuniculus]	XP_002716764.1
3208721	4062	1214	828	851	1169	41.3343	2562	1444	6.67159	3.79152	0.421713	1	326930078	71	0	Meleagris gallopavo	turkey	PREDICTED: mediator of RNA polymerase II transcription subunit 13-like [Meleagris gallopavo]	XP_003211179.1
3208719	4061	1136	798	839	1288	40.3103	1306	2468	3.40174	6.48184	0.79786	1	21359854	86	0	Homo sapiens	human,man	Rab geranylgeranyltransferase, beta subunit	NP_004573.2
3208717	4060	1283	757	812	1208	38.6453	70	834	0.182374	2.19092	0.130794	0.881753	390477002	87	8e-175	Callithrix jacchus	white-tufted-ear marmoset	PREDICTED: nicotinamide mononucleotide adenylyltransferase 2 [Callithrix jacchus]	XP_002760308.2
3208713	4059	1213	928	833	1085	43.3851	1071	1022	2.79101	2.68545	0.737035	1	332224162	64	9e-84	Nomascus leucogenys	Northern white-cheeked gibbon,White-cheeked Gibbon	TGF-beta activated kinase 1/MAP3K7 binding protein 3	XP_003261232.1
3208715	4059	1241	832	759	1227	39.1968	1417	757	3.69268	1.98913	0.398568	1	300795485	71	0	Bos taurus	bovine,cattle,cow,domestic cattle,domestic cow	RAS p21 protein activator 2	NP_001179949.1
3208711	4059	1157	763	798	1341	38.4577	1615	2349	4.20866	6.17234	0.983189	1	211853092	79	0	Xenopus (Silurana) tropicalis	western clawed frog	NA	NA
3208707	4058	1102	1004	979	973	48.8664	28	1448	0.0729855	3.80577	0.00957173	0.225691	327287617	78	0	Anolis carolinensis	green anole	PREDICTED: dynein heavy chain 2, axonemal-like [Anolis carolinensis]	XP_003228525.1
3208705	4057	1211	914	837	1095	43.16	2483	1765	6.47384	4.64008	0.552535	1	348570196	51	0	Cavia porcellus	domestic guinea pig	PREDICTED: ubiquitin-associated protein 2-like isoform 2 [Cavia porcellus]	XP_003470883.1
3208703	4056	1308	872	831	1045	41.9872	1350	1394	3.52068	3.66565	0.790076	1	63101900	50	2e-93	Danio rerio	leopard danio,zebra danio,zebra fish,zebrafish	NA	NA
3208697	4051	1347	819	765	1120	39.1015	2736	34	7.14405	0.0895164	0.000462212	0.0354922	395503363	69	0	Sarcophilus harrisii	Tasmanian devil	PREDICTED: RAS guanyl-releasing protein 1 [Sarcophilus harrisii]	XP_003756037.1
3208695	4050	765	1022	1060	1203	51.4074	369	1404	0.963744	3.69741	0.401012	1	327275764	62	0	Anolis carolinensis	green anole	PREDICTED: SRC kinase signaling inhibitor 1-like [Anolis carolinensis]	XP_003222642.1
3208691	4049	1268	719	770	1292	36.7745	6	989	0.0156745	2.60516	0.00329003	0.120353	326667425	44	6e-145	Danio rerio	zebrafish	PREDICTED: RNA-directed DNA polymerase from mobile element jockey-like [Danio rerio]	XP_003198594.1
3208689	4049	1118	933	787	1211	42.4796	3348	2864	8.74637	7.54417	0.66408	1	193785307	46	0	Homo sapiens	human,man	NA	NA
3208687	4047	1224	767	767	1289	37.9046	2032	15923	5.31106	41.9641	0.237316	1	301625651	70	2e-36	Xenopus (Silurana) tropicalis	western clawed frog	PREDICTED: hypothetical protein LOC100497919 [Xenopus (Silurana) tropicalis]	XP_002942016.1
3208685	4046	1187	866	931	1062	44.4142	276	622	0.721562	1.63965	0.771296	1	194209084	75	0	Equus caballus	horse	PREDICTED: A disintegrin and metalloproteinase with thrombospondin motifs 3 [Equus caballus]	XP_001488461.2
3208683	4046	1179	715	775	1377	36.8265	1469	2439	3.84049	6.42942	0.892244	1	118090509	83	2e-108	Gallus gallus	chicken	PREDICTED: transmembrane protein 165 [Gallus gallus]	XP_426336.2
3208681	4044	975	980	1005	1084	49.0851	1425	14806	3.7273	39.0492	0.162347	0.964459	410933013	72	0	Takifugu rubripes	torafugu	PREDICTED: neutral amino acid transporter B(0)-like, partial [Takifugu rubripes]	XP_003979887.1
3208679	4044	1033	934	812	1265	43.1751	590	649	1.54323	1.71167	0.819492	1	395535100	80	0	Sarcophilus harrisii	Tasmanian devil	PREDICTED: E3 ubiquitin-protein ligase SHPRH [Sarcophilus harrisii]	XP_003769570.1
3208673	4042	1050	929	808	1255	42.9738	2161	1925	5.65521	5.07949	0.6929	1	126307880	95	0	Monodelphis domestica	gray short-tailed opossum	PREDICTED: ATP-dependent RNA helicase DHX8 [Monodelphis domestica]	XP_001363005.1
3208671	4041	1244	706	874	1217	39.0992	1745	2581	4.56769	6.81216	0.975548	1	410981750	87	0	Felis catus	domestic cat	PREDICTED: bifunctional arginine demethylase and lysyl-hydroxylase JMJD6 isoform 1 [Felis catus]	XP_003997229.1
3208667	4040	1356	694	720	1270	35	12	4521	0.0314189	11.9355	0.0001191	0.015658	47209758	44	1e-35	Tetraodon nigroviridis	spotted green pufferfish	unnamed protein product [Tetraodon nigroviridis]	CAF89950.1
3208669	4040	960	842	764	1474	39.7525	938	794	2.45591	2.09616	0.65945	1	118086870	47	8e-127	Gallus gallus	chicken	PREDICTED: N-acetyltransferase ESCO1 [Gallus gallus]	XP_419155.2
3208665	4038	1280	715	809	1234	37.7415	4547	15566	11.911	41.1147	0.583242	1	327289501	53	0	Anolis carolinensis	green anole	PREDICTED: LOW QUALITY PROTEIN: cadherin-1-like, partial [Anolis carolinensis]	XP_003229463.1
3208661	4035	1141	865	918	1111	44.1884	1712	834	4.48798	2.20449	0.356606	1	327287599	91	0	Anolis carolinensis	green anole	PREDICTED: nuclear respiratory factor 1-like [Anolis carolinensis]	XP_003228516.1
3208659	4034	1287	762	675	1310	35.6222	8663	5815	22.7155	15.3745	0.518918	1	363744693	46	2e-117	Gallus gallus	chicken	PREDICTED: leucyl-cystinyl aminopeptidase [Gallus gallus]	XP_424862.3
3208657	4032	1256	708	658	1410	33.879	507	1272	1.33008	3.36475	0.628818	1	327271842	60	0	Anolis carolinensis	green anole	PREDICTED: prostacyclin synthase-like [Anolis carolinensis]	XP_003220696.1
3208655	4032	1258	804	698	1272	37.252	272	2530	0.713574	6.69246	0.110309	0.82028	149640121	87	2e-78	Ornithorhynchus anatinus	platypus	PREDICTED: centrin-2-like [Ornithorhynchus anatinus]	XP_001514973.1
3208651	4030	1283	763	848	1136	39.9752	695	1420	1.82419	3.75811	0.750259	1	224045682	54	0	Taeniopygia guttata	zebra finch	PREDICTED: kinesin family member 13A [Taeniopygia guttata]	XP_002188391.1
3208653	4030	1044	1045	917	1024	48.6849	413	570	1.08402	1.50854	0.949271	1	126322087	59	0	Monodelphis domestica	gray short-tailed opossum	oxidative stress induced growth inhibitor family member 2	XP_001368562.1
3208647	4027	1265	663	842	1257	37.3727	2254	2875	5.92056	7.61451	0.934697	1	345790834	82	5e-107	Canis lupus familiaris	dog,dogs	inhibitor of growth family, member 5	XP_848604.2
3208645	4026	1364	736	799	1127	38.1272	13127	1363	34.4891	3.61084	0.0512057	0.565379	327275528	63	8e-98	Anolis carolinensis	green anole	polymerase I and transcript release factor-like	XP_003222525.1
3208643	4026	1074	891	843	1218	43.07	1443	539	3.79125	1.42791	0.250185	1	395526981	70	0	Sarcophilus harrisii	Tasmanian devil	PREDICTED: rho GTPase-activating protein 6-like [Sarcophilus harrisii]	XP_003765632.1
3208641	4025	1341	736	792	1156	37.9627	2	5954	0.00525599	15.7772	7.4883e-06	0.00650978	363739120	45	0	Gallus gallus	chicken	PREDICTED: cadherin-related family member 2-like [Gallus gallus]	XP_414546.3
3208637	4024	1283	836	699	1206	38.1461	2075	4204	5.45444	11.1427	0.770987	1	345307393	88	0	Ornithorhynchus anatinus	platypus	PREDICTED: AFG3-like protein 1-like [Ornithorhynchus anatinus]	XP_001510851.2
3208635	4023	1343	697	950	1033	40.9396	4160	418	10.9379	1.10818	0.0340004	0.458963	118102505	76	0	Gallus gallus	chicken	PREDICTED: differentially expressed in FDCP 6 homolog [Gallus gallus]	XP_418019.2
3208631	4019	1286	864	795	1074	41.2789	1158	5243	3.04776	13.9139	0.327646	1	126306660	83	6e-83	Monodelphis domestica	gray short-tailed opossum	PREDICTED: transmembrane protein 9-like [Monodelphis domestica]	XP_001363453.1
3208625	4018	1243	650	868	1257	37.78	2219	2611	5.84168	6.93079	0.879634	1	301772980	82	0	Ailuropoda melanoleuca	giant panda	PREDICTED: tyrosyl-tRNA synthetase, cytoplasmic-like [Ailuropoda melanoleuca]	XP_002921903.1
3208623	4016	1229	803	746	1238	38.5707	2363	2135	6.22387	5.67009	0.700861	1	224093019	50	1e-116	Taeniopygia guttata	zebra finch	leucine rich repeat containing 17	XP_002189313.1
3208619	4014	1049	1004	1039	922	50.8969	2	3084	0.00527039	8.19451	1.59539e-05	0.00650978	46048759	68	0	Gallus gallus	bantam,chicken,chickens	xanthine dehydrogenase	NP_990458.1
3208621	4014	1327	778	702	1207	36.871	1335	349	3.51799	0.927329	0.155911	0.951582	377823656	79	0	Dasyatis akajei	red stingray	calcitonin receptor-like receptor [Dasyatis akajei]	BAL63062.1
3208615	4013	1020	900	806	1287	42.5118	355	523	0.935728	1.39001	0.980197	1	45383073	58	0	Gallus gallus	bantam,chicken,chickens	inversin	NP_989882.1
3208613	4013	1014	922	942	1135	46.449	723	765	1.90572	2.03319	0.799774	1	327271361	63	0	Anolis carolinensis	green anole	PREDICTED: phosphatidylinositol-4-phosphate 3-kinase C2 domain-containing subunit beta-like [Anolis carolinensis]	XP_003220456.1
3208617	4013	913	981	978	1141	48.8163	1052	883	2.77292	2.34681	0.653762	1	327284958	75	3e-64	Anolis carolinensis	green anole	PREDICTED: MICAL-like protein 1-like [Anolis carolinensis]	XP_003227202.1
3208611	4012	1162	792	959	1099	43.6441	857	3723	2.25949	9.89733	0.327958	1	363742442	51	0	Gallus gallus	chicken	PREDICTED: suppressor of tumorigenicity 14 protein homolog [Gallus gallus]	XP_417872.3
3208609	4011	1036	955	926	1094	46.896	470	4558	1.23947	12.1201	0.106031	0.804841	363735700	73	0	Gallus gallus	chicken	PREDICTED: SH3 domain-binding protein 4-like [Gallus gallus]	XP_003641592.1
3208603	4009	1257	730	808	1214	38.3637	1336	1226	3.52501	3.26167	0.713477	1	126325642	59	6e-35	Monodelphis domestica	gray short-tailed opossum	PREDICTED: zinc finger and BTB domain-containing protein 11 [Monodelphis domestica]	XP_001370274.1
3208597	4007	1361	738	858	1050	39.8303	2132	44	5.62805	0.117117	0.00163069	0.0795809	71897363	51	0	Gallus gallus	bantam,chicken,chickens	phosphoinositide 3-kinase regulatory subunit 5	NP_001025868.1
3208595	4007	1120	807	917	1163	43.0247	23	1023	0.0607154	2.72297	0.0169421	0.311534	326925392	52	0	Meleagris gallopavo	turkey	PREDICTED: zinc finger protein GLIS1-like [Meleagris gallopavo]	XP_003208900.1
3208599	4007	1249	738	668	1352	35.0886	171	1051	0.451406	2.7975	0.256953	1	62857815	64	6e-117	Xenopus (Silurana) tropicalis	western clawed frog	glutaminyl-peptide cyclotransferase	NP_001017245.1
3208593	4006	1170	705	1044	1087	43.6595	631	1000	1.66613	2.66241	0.935816	1	363737552	80	2e-35	Gallus gallus	chicken	PREDICTED: sorting nexin-33 [Gallus gallus]	XP_003641861.1
3208591	4003	1112	720	851	1320	39.2456	2826	2620	7.46753	6.98074	0.717968	1	16550217	88	0	Homo sapiens	human	unnamed protein product [Homo sapiens]	BAB70930.1
3208587	4002	1072	843	758	1329	40.005	590	620	1.55943	1.65234	0.789059	1	334347372	50	0	Monodelphis domestica	gray short-tailed opossum	PREDICTED: a-kinase anchor protein SPHKAP [Monodelphis domestica]	XP_001373368.2
3208585	4002	1262	706	907	1127	40.3048	5767	7832	15.2427	20.8728	0.931483	1	444793	87	0	Canis lupus familiaris	dog	beta spectrin	1908227A
3208579	4001	1059	944	840	1158	44.5889	1055	1333	2.78917	3.55343	0.931603	1	301618095	53	0	Xenopus (Silurana) tropicalis	western clawed frog	PREDICTED: BAI1-associated protein 3-like [Xenopus (Silurana) tropicalis]	XP_002938461.1
3208581	4001	933	1080	1105	883	54.6113	624	1222	1.64971	3.25753	0.78574	1	432909012	53	0	Oryzias latipes	Japanese medaka	PREDICTED: HEAT repeat-containing protein 7A-like [Oryzias latipes]	XP_004078096.1
3208583	4001	1254	719	739	1289	36.4409	586	1174	1.54924	3.12958	0.773758	1	62859521	75	4e-72	Xenopus (Silurana) tropicalis	western clawed frog	methionine sulfoxide reductase B2	NP_001015905.1
3208575	3998	1018	884	882	1214	44.1721	455	1656	1.20381	4.41777	0.414002	1	326919653	65	0	Meleagris gallopavo	turkey	PREDICTED: sodium bicarbonate transporter-like protein 11-like [Meleagris gallopavo]	XP_003206094.1
3208573	3997	1083	906	956	1052	46.5849	1663	1119	4.40097	2.98595	0.513032	1	14029386	61	0	Homo sapiens	human	MMS19 [Homo sapiens]	AAK52668.1
3208571	3996	1349	645	862	1140	37.7127	574	245	1.51942	0.653923	0.324067	1	348525218	48	0	Oreochromis niloticus	Nile tilapia	PREDICTED: RING finger protein 213-like [Oreochromis niloticus]	XP_003450119.1
3208569	3996	1396	710	657	1233	34.2092	1571	1443	4.15854	3.85147	0.712768	1	432930056	97	7e-98	Oryzias latipes	Japanese medaka	PREDICTED: ubiquitin-conjugating enzyme E2 W-like [Oryzias latipes]	XP_004081298.1
3208565	3995	1247	814	643	1291	36.4706	1491	2226	3.94776	5.94284	0.964367	1	56605888	74	0	Gallus gallus	bantam,chicken,chickens	oxysterol binding protein-like 2	NP_001008448.1
3208567	3995	1239	905	733	1118	41.0013	543	257	1.43772	0.686123	0.362417	1	126327255	79	0	Monodelphis domestica	gray short-tailed opossum	checkpoint kinase 1	XP_001365273.1
3208561	3993	701	1228	885	1179	52.9176	4021	3650	10.6519	9.74944	0.700176	1	126340324	90	0	Monodelphis domestica	gray short-tailed opossum	PREDICTED: structural maintenance of chromosomes protein 1A-like [Monodelphis domestica]	XP_001362224.1
3208557	3992	813	1179	1078	922	56.5381	3123	2120	8.27507	5.6641	0.525368	1	348526274	69	0	Oreochromis niloticus	Nile tilapia	PREDICTED: valyl-tRNA synthetase-like [Oreochromis niloticus]	XP_003450645.1
3208559	3992	1113	757	894	1228	41.3577	503	658	1.33281	1.75801	0.926569	1	157787125	79	0	Danio rerio	leopard danio,zebra danio,zebra fish,zebrafish	SPRY domain containing 3	NP_001099164.1
3208555	3991	1226	711	769	1285	37.0834	2234	1212	5.92096	3.23897	0.400218	1	355730435	50	2e-16	Mustela putorius furo	black ferret,domestic ferret,ferret	NA	NA
3208551	3991	1289	818	712	1172	38.3363	595	941	1.57698	2.51474	0.940702	1	149639357	86	1e-113	Ornithorhynchus anatinus	duck-billed platypus,duckbill platypus,platypus	ras-related protein Rab-23-like	XP_001505274.1
3208549	3989	1312	653	766	1258	35.5728	5783	9600	15.3349	25.6681	0.968194	1	395502845	50	5e-151	Sarcophilus harrisii	Tasmanian devil	PREDICTED: cell cycle progression protein 1 [Sarcophilus harrisii]	XP_003755784.1
3208543	3987	982	1021	1117	867	53.6243	2517	1643	6.67771	4.39519	0.501341	1	326676550	45	4e-41	Danio rerio	zebrafish	PREDICTED: poly [ADP-ribose] polymerase 10-like [Danio rerio]	XP_693301.4
3208545	3987	1315	718	825	1129	38.7008	1758	2033	4.66405	5.43847	0.872698	1	334330254	86	0	Monodelphis domestica	gray short-tailed opossum	tousled-like kinase 1	XP_001375974.2
3208539	3984	1037	917	929	1101	46.3353	1412	1906	3.74892	5.10258	0.980673	1	148357106	51	2e-53	Danio rerio	leopard danio,zebra danio,zebra fish,zebrafish	zgc:162740	NP_001091863.1
3208541	3984	1301	684	728	1271	35.4418	6	2940	0.0159302	7.87071	7.22541e-05	0.0117187	48473946	59	0	Anguilla japonica	Japanese eel	NA	NA
3208537	3983	1253	778	755	1197	38.4886	799	340	2.12191	0.910447	0.314452	1	395539289	49	0	Sarcophilus harrisii	Tasmanian devil	PREDICTED: uncharacterized protein C7orf58 homolog [Sarcophilus harrisii]	XP_003771604.1
3208533	3983	1102	831	1000	1050	45.9704	3056	5189	8.11584	13.895	0.908086	1	348505617	66	0	Oreochromis niloticus	Nile tilapia	PREDICTED: alpha-mannosidase 2C1-like [Oreochromis niloticus]	XP_003440357.1
3208529	3983	1174	859	764	1186	40.7482	993	737	2.63712	1.97353	0.579281	1	354503104	67	0	Cricetulus griseus	Chinese hamster,Chinese hamsters	general transcription factor IIIC, polypeptide 4	XP_003513621.1
3208531	3983	1165	815	754	1249	39.3924	8815	343	23.4101	0.91848	0.00891983	0.218576	387915978	72	0	Callorhinchus milii	ghost shark	AMSH-like protease-like protein [Callorhinchus milii]	AFK11598.1
3208527	3982	1277	748	656	1301	35.2587	5323	4594	14.1399	12.3048	0.662099	1	392879368	87	2e-59	Callorhinchus milii	ghost shark	PEST proteolytic signal-containing nuclear protein-like protein [Callorhinchus milii]	AFM88516.1
3208525	3982	1151	787	960	1084	43.8724	2448	2756	6.5028	7.38183	0.846572	1	413081953	93	0	Rattus norvegicus	Norway rat	DNA damage-binding protein 1 [Rattus norvegicus]	NP_741992.2
3208523	3980	1236	716	769	1259	37.3116	1737	1657	4.61644	4.44043	0.737498	1	387915880	92	0	Callorhinchus milii	ghost shark	nuclear inhibitor of protein phosphatase 1 [Callorhinchus milii]	AFK11549.1
3208521	3979	1321	674	738	1246	35.4863	383	445	1.01816	1.19281	0.826734	1	326932890	41	2e-41	Meleagris gallopavo	common turkey,turkey,wild turkey	XK-related protein 8-like	XP_003212544.1
3208517	3979	1519	704	924	832	40.9148	650	664	1.72794	1.77984	0.773425	1	149047298	50	5e-105	Rattus norvegicus	Norway rat	rCG35912 [Rattus norvegicus]	EDL99967.1
3208519	3979	912	1132	1122	813	56.6474	3229	4288	8.5839	11.4939	0.948861	1	342165388	72	0	Danio rerio	zebrafish	RecName: Full=Plexin A3; Flags: Precursor	B0S5N4.2
3208511	3977	1103	847	911	1116	44.2042	1664	1517	4.42576	4.06833	0.707371	1	148233090	60	0	Xenopus laevis	African clawed frog,clawed frog,common platanna,pl	insulin receptor substrate 1	NP_001084092.1
3208509	3977	949	933	994	1101	48.4536	1048	2196	2.78738	5.88929	0.726858	1	297466341	67	0	Bos taurus	cattle	PREDICTED: cGMP-inhibited 3',5'-cyclic phosphodiesterase A [Bos taurus]	XP_616776.5
3208513	3977	1099	1051	964	863	50.6663	367	7931	0.976115	21.2696	0.0362679	0.476785	326928251	68	0	Meleagris gallopavo	turkey	PREDICTED: protocadherin-1-like [Meleagris gallopavo]	XP_003210294.1
3208507	3977	1151	935	744	1147	42.2178	1089	1633	2.89643	4.37942	0.958391	1	148235257	82	0	Xenopus laevis	African clawed frog,clawed frog,common platanna,pl	UBA domain containing 1	NP_001089374.1
3208503	3976	1204	725	694	1353	35.6891	2	959	0.00532076	2.57252	0.000683407	0.04582	344268376	69	8e-13	Loxodonta africana	African savanna elephant	PREDICTED: hypothetical protein LOC100658368 [Loxodonta africana]	XP_003406036.1
3208505	3976	1030	908	920	1118	45.9759	405	682	1.07745	1.82946	0.927224	1	327284467	76	0	Anolis carolinensis	green anole	PREDICTED: polycomb protein SCMH1-like [Anolis carolinensis]	XP_003226959.1
3208501	3974	1147	906	905	1016	45.5712	397	718	1.0567	1.927	0.882433	1	363743202	66	0	Gallus gallus	chicken	PREDICTED: leucine-rich repeats and immunoglobulin-like domains protein 2 [Gallus gallus]	XP_003642792.1
3208495	3972	1240	755	838	1139	40.1057	1261	524	3.35812	1.40705	0.29478	1	296193783	61	0	Callithrix jacchus	white-tufted-ear marmoset	PREDICTED: folliculin-interacting protein 1 [Callithrix jacchus]	XP_002744670.1
3208497	3972	1133	706	897	1236	40.3575	608	1972	1.61914	5.29522	0.464567	1	297301458	82	0	Macaca mulatta	rhesus monkey	PREDICTED: pantothenate kinase 1 [Macaca mulatta]	XP_002805797.1
3208491	3970	871	943	840	1316	44.9118	1355	1528	3.61027	4.10505	0.854201	1	149568893	48	3e-29	Ornithorhynchus anatinus	platypus	PREDICTED: intersectin-2-like, partial [Ornithorhynchus anatinus]	XP_001516691.1
3208489	3970	1175	811	906	1078	43.2494	658	4351	1.75318	11.6892	0.189014	1	348554349	64	0	Cavia porcellus	domestic guinea pig	PREDICTED: acyl-CoA dehydrogenase family member 10-like isoform 1 [Cavia porcellus]	XP_003462988.1
3208493	3970	1060	887	836	1187	43.4005	3690	607	9.83165	1.63074	0.0753774	0.682725	380787365	84	0	Macaca mulatta	rhesus monkey	ras GTPase-activating protein 3 [Macaca mulatta]	AFE65558.1
3208487	3969	1108	878	946	1037	45.9562	2521	1470	6.71865	3.95023	0.441822	1	363731276	70	0	Gallus gallus	chicken	PREDICTED: neutral amino acid transporter A [Gallus gallus]	XP_001232900.2
3208483	3969	1021	906	966	1076	47.1655	644	534	1.71631	1.43498	0.639208	1	50949894	72	0	Homo sapiens	human	hypothetical protein [Homo sapiens]	CAH10493.1
3208479	3968	1194	947	868	959	45.7409	1988	1374	5.2995	3.69318	0.534865	1	51703584	44	2e-127	Xenopus laevis	African clawed frog,clawed frog,common platanna,pl	NA	NA
3208477	3968	905	972	799	1292	44.6321	490	526	1.30622	1.41384	0.79169	1	363729021	98	0	Gallus gallus	chicken	PREDICTED: uncharacterized protein LOC418714 [Gallus gallus]	XP_416913.3
3208473	3966	1532	669	834	931	37.8971	560	679	1.49357	1.82601	0.883519	1	301610949	54	0	Xenopus (Silurana) tropicalis	western clawed frog	PREDICTED: ankyrin repeat domain-containing protein 26 [Xenopus (Silurana) tropicalis]	XP_002935004.1
3208471	3966	1129	691	871	1275	39.3848	598	3818	1.59492	10.2676	0.195888	1	118099245	85	0	Gallus gallus	chicken	PREDICTED: calcium-binding mitochondrial carrier protein SCaMC-2 isoform 2 [Gallus gallus]	XP_415513.2
3208467	3965	1130	820	824	1191	41.4628	979	976	2.61174	2.62538	0.766419	1	403272432	66	0	Saimiri boliviensis boliviensis	Bolivian squirrel monkey	PREDICTED: ubiquitin carboxyl-terminal hydrolase 38 [Saimiri boliviensis boliviensis]	XP_003928068.1
3208469	3965	1083	762	747	1373	38.058	640	60	1.70737	0.161396	0.0487148	0.549811	53127308	79	0	Gallus gallus	bantam,chicken,chickens	NA	NA
3208465	3964	1219	847	883	1015	43.6428	494	827	1.31821	2.22514	0.914974	1	118404426	88	0	Xenopus (Silurana) tropicalis	western clawed frog	serine/threonine-protein kinase tousled-like 2 [Xenopus (Silurana) tropicalis]	NP_001072711.1
3208463	3964	1263	802	698	1201	37.8406	1983	2233	5.29151	6.00815	0.851788	1	387916070	99	0	Callorhinchus milii	ghost shark	proteasome (prosome, macropain) 26S subunit, non-ATPase, 14 [Callorhinchus milii]	AFK11644.1
3208459	3963	1206	813	857	1087	42.1398	1307	145	3.48853	0.390238	0.0418956	0.509714	156717886	49	2e-109	Xenopus (Silurana) tropicalis	western clawed frog	budding uninhibited by benzimidazoles 1 homolog beta	NP_001096484.1
3208461	3963	1199	899	697	1168	40.2725	1179	1545	3.14688	4.15806	0.957906	1	126325791	59	2e-136	Monodelphis domestica	gray short-tailed opossum	WD repeat-containing protein 53-like	XP_003341252.1
3208457	3962	1162	1020	1071	709	52.7764	751	1258	2.00501	3.38651	0.888907	1	126277359	57	0	Monodelphis domestica	gray short-tailed opossum	zinc finger protein 609	XP_001375192.1
3208453	3961	1188	768	727	1278	37.743	132	19562	0.3525	52.6738	0.0032545	0.11976	126334116	65	4e-07	Monodelphis domestica	gray short-tailed opossum	PREDICTED: ERI1 exoribonuclease 2 [Monodelphis domestica]	XP_001366655.1
3208449	3958	1081	942	837	1098	44.9469	1022	2988	2.73128	8.05176	0.521985	1	126297805	67	0	Monodelphis domestica	gray short-tailed opossum	PREDICTED: protein FAM73B-like [Monodelphis domestica]	XP_001368280.1
3208445	3954	1128	859	960	1007	46.004	387	2025	1.0353	5.46228	0.254319	1	292619047	45	0	Danio rerio	zebrafish	PREDICTED: macrophage-stimulating protein receptor [Danio rerio]	XP_002663858.1
3208443	3954	994	996	873	1091	47.2686	1331	4065	3.56067	10.965	0.509145	1	334328230	74	0	Monodelphis domestica	gray short-tailed opossum	PREDICTED: endothelin-converting enzyme 1-like [Monodelphis domestica]	XP_003341052.1
3208441	3953	1158	808	872	1115	42.4994	865	1508	2.31462	4.06875	0.855189	1	126341306	59	0	Monodelphis domestica	gray short-tailed opossum	PREDICTED: protein FAM171A1-like [Monodelphis domestica]	XP_001368467.1
3208439	3951	975	1013	916	1047	48.8231	643	734	1.72145	1.98141	0.847854	1	327265711	81	0	Anolis carolinensis	green anole	PREDICTED: e3 ubiquitin-protein ligase RNF123-like [Anolis carolinensis]	XP_003217651.1
3208435	3950	1183	795	967	1005	44.6076	597	690	1.5987	1.86311	0.853428	1	224054027	54	0	Taeniopygia guttata	zebra finch	PREDICTED: ubiquitin specific peptidase 40 [Taeniopygia guttata]	XP_002190410.1
3208437	3950	1097	872	852	1129	43.6456	1149	2362	3.0769	6.37777	0.74007	1	355693552	76	0	Macaca mulatta	Rhesus monkey,rhesus macaque,rhesus macaques,rhesu	NA	NA
3208431	3948	1023	897	886	1142	45.1621	1711	11509	4.5842	31.0918	0.252182	1	62857613	64	7e-162	Xenopus (Silurana) tropicalis	western clawed frog	carbohydrate (N-acetylglucosamine-6-O) sulfotransferase 2	NP_001017162.1
3208429	3947	1029	996	769	1153	44.7175	459	39	1.23009	0.105386	0.0533283	0.575248	28280020	45	0	Mus musculus	house mouse	Mylk protein, partial [Mus musculus]	AAH45197.1
3208423	3946	814	1050	941	1141	50.4562	346	397	0.92749	1.07305	0.80791	1	149034999	52	1e-105	Rattus norvegicus	Norway rat	rCG42688 [Rattus norvegicus]	EDL89719.1
3208421	3946	1025	1003	1010	908	51.0137	1006	1116	2.69669	3.01643	0.839854	1	363729538	59	0	Gallus gallus	chicken	PREDICTED: FTS and Hook-interacting protein homolog [Gallus gallus]	XP_003640664.1
3208419	3945	1117	875	763	1190	41.5209	1428	1211	3.82888	3.27403	0.658791	1	190339936	59	2e-69	Danio rerio	leopard danio,zebra danio,zebra fish,zebrafish	NA	NA
3208417	3945	1358	717	666	1204	35.057	1133	8294	3.0379	22.4235	0.195329	1	226958643	78	0	Mus musculus	house mouse	pyruvate dehydrogenase kinase, isoenzyme 2 [Mus musculus]	NP_598428.2
3208411	3942	1268	765	719	1190	37.6459	1318	88	3.53663	0.238096	0.0193324	0.333625	224043109	70	6e-128	Taeniopygia guttata	zebra finch	PREDICTED: similar to G protein-coupled receptor 18 [Taeniopygia guttata]	XP_002196462.1
3208409	3942	1142	800	720	1280	38.5591	2642	98	7.08935	0.265152	0.00559028	0.16831	344292446	73	0	Loxodonta africana	African savanna elephant	PREDICTED: dedicator of cytokinesis protein 10 [Loxodonta africana]	XP_003417938.1
3208407	3942	1225	671	791	1255	37.0878	2620	1539	7.03032	4.16397	0.443587	1	387014962	82	3e-95	Crotalus adamanteus	eastern diamondback rattlesnake	Protein canopy homolog 3-like [Crotalus adamanteus]	AFJ49600.1
3208405	3940	1229	708	825	1178	38.9086	1180	1519	3.16793	4.11195	0.949094	1	148234024	70	0	Xenopus laevis	African clawed frog,clawed frog,common platanna,pl	solute carrier family 30 (zinc transporter), member 9	NP_001087162.1
3208399	3939	1243	773	600	1323	34.8566	1000	778	2.68537	2.10659	0.607268	1	327262404	43	4e-09	Anolis carolinensis	green anole	PREDICTED: uncharacterized protein KIAA0240-like [Anolis carolinensis]	XP_003216014.1
3208395	3938	897	1008	817	1216	46.3433	3337	2402	8.96336	6.50554	0.558451	1	410913167	84	0	Takifugu rubripes	torafugu	PREDICTED: LOW QUALITY PROTEIN: RNA polymerase-associated protein CTR9 homolog [Takifugu rubripes]	XP_003970060.1
3208391	3935	944	961	860	1170	46.277	538	474	1.4462	1.28475	0.671747	1	148677080	57	0	Mus musculus	house mouse	DEAH (Asp-Glu-Ala-His) box polypeptide 30 [Mus musculus]	EDL09027.1
3208389	3934	1154	960	872	948	46.5684	2353	1780	6.32671	4.82583	0.589718	1	74222731	75	0	Mus musculus	house mouse,mouse	NA	NA
3208387	3933	889	1062	840	1142	48.36	1401	1431	3.76795	3.88062	0.785302	1	327288760	81	0	Anolis carolinensis	green anole	PREDICTED: chromodomain-helicase-DNA-binding protein 3-like [Anolis carolinensis]	XP_003229093.1
3208385	3932	1138	775	845	1174	41.2004	958	4962	2.57717	13.4595	0.270159	1	326924326	71	0	Meleagris gallopavo	turkey	PREDICTED: glypican-4-like [Meleagris gallopavo]	XP_003208380.1
3208381	3931	1199	774	696	1262	37.3951	515	38	1.38578	0.103102	0.0409936	0.504068	363744708	63	2e-10	Gallus gallus	chicken	PREDICTED: multiple C2 and transmembrane domain-containing protein 1 [Gallus gallus]	XP_424705.3
3208379	3930	1301	757	1040	832	45.7252	454	360	1.22195	0.977003	0.60588	1	432877919	49	5e-17	Oryzias latipes	Japanese medaka	PREDICTED: uncharacterized protein LOC101171499 [Oryzias latipes]	XP_004073259.1
3208375	3929	1107	885	810	1127	43.1407	1607	1482	4.32638	4.02302	0.715257	1	71895307	71	0	Gallus gallus	chicken	spastin [Gallus gallus]	NP_001026232.1
3208377	3929	1111	918	938	962	47.2385	3113	4059	8.38084	11.0185	0.938493	1	224083038	77	0	Taeniopygia guttata	zebra finch	PREDICTED: similar to Vacuolar protein sorting-associated protein 11 homolog [Taeniopygia guttata]	XP_002187991.1
3208373	3928	929	870	1004	1125	47.7088	416	437	1.12024	1.18658	0.768385	1	363743481	75	2e-10	Gallus gallus	bantam,chicken,chickens	mediator complex subunit 1	XP_418125.3
3208371	3927	943	973	860	1151	46.6769	287	388	0.773057	1.0538	0.889795	1	126310385	56	0	Monodelphis domestica	gray short-tailed opossum	BEN domain containing 3	XP_001368191.1
3208367	3926	1113	806	796	1211	40.8049	1810	56	4.87662	0.152133	0.00432064	0.144354	363735150	52	0	Gallus gallus	chicken	PREDICTED: disintegrin and metalloproteinase domain-containing protein 8 [Gallus gallus]	XP_421552.3
3208369	3926	1222	784	703	1217	37.8757	877	1146	2.36287	3.11329	0.954171	1	432110831	81	0	Myotis davidii	Myotis davidii	D-glucuronyl C5-epimerase [Myotis davidii]	ELK34307.1
3208363	3925	1158	843	798	1126	41.8089	2012	1566	5.42224	4.25538	0.605474	1	77735395	64	0	Bos taurus	bovine,cattle,cow,domestic cattle,domestic cow	nucleoporin 88kDa	NP_001029394.1
3208361	3925	1169	812	824	1120	41.6815	822	776	2.21525	2.10867	0.726064	1	291394407	85	0	Oryctolagus cuniculus	rabbit	PREDICTED: rabconnectin-3 beta isoform 2 [Oryctolagus cuniculus]	XP_002713594.1
3208355	3923	995	854	833	1241	43.0028	602	417	1.62319	1.13371	0.539097	1	326928602	48	0	Meleagris gallopavo	turkey	PREDICTED: HMG domain-containing protein 3-like [Meleagris gallopavo]	XP_003210465.1
3208357	3923	1109	787	877	1150	42.4165	1254	1968	3.38119	5.35048	0.928066	1	148707445	49	4e-72	Mus musculus	house mouse	torsin A interacting protein 2, isoform CRA_b [Mus musculus]	EDL39392.1
3208349	3922	1251	618	759	1294	35.1096	3347	1926	9.0269	5.23763	0.43441	1	395502822	47	1e-15	Sarcophilus harrisii	Tasmanian devil	PREDICTED: zinc finger protein 280D [Sarcophilus harrisii]	XP_003755773.1
3208345	3922	1115	799	784	1224	40.3621	2380	7613	6.41889	20.703	0.534582	1	41053919	79	9e-155	Danio rerio	leopard danio,zebra danio,zebra fish,zebrafish	rogdi homolog (Drosophila)	NP_956257.1
3208341	3921	1127	992	893	909	48.0745	1126	945	3.03761	2.57052	0.65339	1	148228877	42	4e-128	Xenopus laevis	African clawed frog,clawed frog,common platanna,pl	KIAA1267	NP_001087458.1
3208339	3920	1136	906	913	965	46.4031	677	2254	1.82681	6.13273	0.445262	1	224093662	74	0	Taeniopygia guttata	zebra finch	similar to prickle homolog 1	XP_002196124.1
3208337	3919	1169	805	839	1106	41.9495	1278	232	3.44942	0.631391	0.0924584	0.753564	395842719	49	6e-106	Otolemur garnettii	small-eared galago	PREDICTED: protein FAM53B [Otolemur garnettii]	XP_003794161.1
3208335	3919	1107	986	722	1104	43.5825	2398	5054	6.47238	13.7545	0.755108	1	284004919	78	0	Oryctolagus cuniculus	European rabbit,Japanese white rabbit,domestic rab	NFS1 nitrogen fixation 1 homolog (S. cerevisiae)	NP_001164805.1
3208331	3917	1159	745	846	1167	40.6178	3259	3729	8.80078	10.1537	0.851223	1	45383117	82	0	Gallus gallus	bantam,chicken,chickens	SH3-domain GRB2-like 1	NP_989860.1
3208329	3917	1248	746	648	1275	35.5885	2235	255	6.03552	0.694341	0.0380746	0.486967	224048762	91	0	Taeniopygia guttata	zebra finch	similar to family with sequence similarity 49, member A	XP_002198505.1
3208327	3916	1161	853	1006	896	47.4719	129	803	0.348448	2.18705	0.283944	1	363733192	68	0	Gallus gallus	chicken	PREDICTED: protein WWC2 [Gallus gallus]	XP_420516.3
3208325	3915	1239	729	857	1090	40.5109	1668	1402	4.50666	3.81946	0.65465	1	395543169	46	2e-142	Sarcophilus harrisii	Tasmanian devil	PREDICTED: probable histone-lysine N-methyltransferase NSD2 [Sarcophilus harrisii]	XP_003773493.1
3208323	3915	1269	721	875	1050	40.7663	5386	4380	14.5521	11.9324	0.627634	1	417405025	84	0	Desmodus rotundus	common vampire bat	Putative acetyltransferase [Desmodus rotundus]	JAA49238.1
3208321	3914	990	827	871	1226	43.3827	481	1001	1.29991	2.72772	0.760615	1	348522052	91	0	Oreochromis niloticus	Nile tilapia	PREDICTED: hippocampus abundant transcript 1 protein-like [Oreochromis niloticus]	XP_003448540.1
3208317	3913	1276	747	696	1194	36.8771	8229	7924	22.2448	21.5983	0.713114	1	187607790	44	4e-55	Xenopus (Silurana) tropicalis	western clawed frog	uncharacterized LOC100145527	NP_001120439.1
3208319	3913	1243	793	652	1225	36.9282	6529	2141	17.6493	5.8357	0.224354	1	395535768	86	5e-146	Sarcophilus harrisii	Tasmanian devil	PREDICTED: protein FAM46C [Sarcophilus harrisii]	XP_003769893.1
3208313	3912	1172	709	789	1242	38.2924	2187	3184	5.91344	8.68081	0.988693	1	183986499	85	0	Xenopus (Silurana) tropicalis	western clawed frog	NA	NA
3208309	3911	1153	736	754	1268	38.0977	492	1405	1.33066	3.83155	0.548113	1	395537671	67	0	Sarcophilus harrisii	Tasmanian devil	PREDICTED: ceramide kinase [Sarcophilus harrisii]	XP_003770817.1
3208311	3911	1188	769	720	1234	38.0721	1993	1650	5.39026	4.49968	0.644003	1	355711512	82	0	Mustela putorius furo	black ferret,domestic ferret,ferret	NA	NA
3208307	3910	1442	685	835	948	38.8747	270	536	0.730428	1.46209	0.866527	1	308522721	56	0	Xenopus (Silurana) tropicalis	western clawed frog	leucine rich repeat and coiled-coil domain containing 1	NP_001184160.1
3208303	3908	1224	680	766	1238	37.001	356	409	0.963576	1.11623	0.812025	1	301616266	87	0	Xenopus (Silurana) tropicalis	western clawed frog	PREDICTED: dual specificity tyrosine-phosphorylation-regulated kinase 2-like [Xenopus (Silurana) tropicalis]	XP_002937581.1
3208301	3904	979	881	906	1138	45.7736	972	984	2.63358	2.68826	0.776754	1	224086185	46	0	Taeniopygia guttata	zebra finch	PREDICTED: hypothetical protein [Taeniopygia guttata]	XP_002191385.1
3208297	3902	1361	726	706	1109	36.6991	907	15	2.45873	0.0410006	0.00320056	0.118377	211639202	41	1e-28	Homo sapiens	human,man	NA	NA
3208295	3901	1226	768	850	1057	41.4765	2179	12	5.90842	0.0328089	0.000122662	0.0159332	164518956	46	0	Sus scrofa	pig	apomucin precursor [Sus scrofa]	NP_001106757.1
3208291	3900	1134	871	682	1213	39.8205	928	1935	2.51695	5.29179	0.731266	1	301614372	54	1e-163	Xenopus (Silurana) tropicalis	western clawed frog	PREDICTED: zinc finger and BTB domain-containing protein 10-like isoform 1 [Xenopus (Silurana) tropicalis]	XP_002936663.1
3208289	3899	1182	660	840	1217	38.4714	798	58	2.16491	0.158658	0.0290504	0.421834	301611394	62	0	Xenopus (Silurana) tropicalis	western clawed frog	PREDICTED: condensin-2 complex subunit G2-like [Xenopus (Silurana) tropicalis]	XP_002935219.1
3208287	3899	1071	816	792	1220	41.2413	684	1281	1.85564	3.50414	0.812666	1	326924025	62	0	Meleagris gallopavo	turkey	PREDICTED: PDZ domain-containing protein 8-like, partial [Meleagris gallopavo]	XP_003208233.1
3208285	3898	876	1203	1107	712	59.2612	450	312	1.22113	0.853687	0.534555	1	327287474	47	0	Anolis carolinensis	green anole	PREDICTED: LOW QUALITY PROTEIN: platelet endothelial aggregation receptor 1-like [Anolis carolinensis]	XP_003228454.1
3208281	3896	1071	875	810	1140	43.2495	11163	277	30.3077	0.75831	0.00526321	0.162061	224045160	51	0	Taeniopygia guttata	zebra finch	coagulation factor XIII, A1 polypeptide	XP_002199785.1
3208275	3894	915	809	604	1566	36.2866	1082	177	2.93915	0.484801	0.0825976	0.715516	292329	43	7e-106	Homo sapiens	human	putative M phase phosphoprotein (MPP1, partial [Homo sapiens]	AAC37542.1
3208273	3894	1134	795	1074	891	47.9969	1046	977	2.84136	2.67599	0.722872	1	363740927	76	0	Gallus gallus	chicken	PREDICTED: c-Jun-amino-terminal kinase-interacting protein 4 isoform 2 [Gallus gallus]	XP_420098.3
3208269	3893	984	848	985	1076	47.0845	659	763	1.79057	2.09038	0.858584	1	328784403	43	0	Apis mellifera	honey bee	PREDICTED: probable E3 ubiquitin-protein ligase HERC4-like [Apis mellifera]	XP_395217.4
3208263	3892	1127	809	865	1091	43.0113	1252	816	3.40269	2.23616	0.495971	1	224062249	62	0	Taeniopygia guttata	zebra finch	PREDICTED: similar to dual oxidase 2 [Taeniopygia guttata]	XP_002193556.1
3208267	3892	1063	822	760	1247	40.6475	886	38	2.40797	0.104135	0.0113209	0.248082	426338736	62	0	Gorilla gorilla gorilla	Western lowland gorilla	PREDICTED: dedicator of cytokinesis protein 10 [Gorilla gorilla gorilla]	XP_004033328.1
3208261	3891	1224	791	696	1180	38.2164	3456	1385	9.39513	3.79642	0.277535	1	118102574	68	3e-129	Gallus gallus	bantam,chicken,chickens	proline/arginine-rich end leucine-rich repeat protein	XP_418054.2
3208257	3889	1156	820	849	1064	42.9159	850	1204	2.31191	3.30198	1	1	224050137	63	0	Taeniopygia guttata	zebra finch	PREDICTED: hypothetical protein [Taeniopygia guttata]	XP_002194237.1
3208259	3889	1278	614	694	1303	33.6333	346	548	0.941084	1.50289	0.98842	1	380796349	68	4e-52	Macaca mulatta	rhesus monkey	junction-mediating and -regulatory protein, partial [Macaca mulatta]	AFE70050.1
3208251	3888	1175	843	732	1138	40.5093	1067	1654	2.90288	4.53728	0.934676	1	118101088	64	1e-114	Gallus gallus	chicken	PREDICTED: peroxisomal membrane protein PEX14 [Gallus gallus]	XP_001234697.1
3208253	3888	1140	825	688	1235	38.9146	258	948	0.701914	2.60057	0.456712	1	149050840	87	7e-121	Rattus norvegicus	Norway rat	rCG62324, isoform CRA_c [Rattus norvegicus]	EDM03013.1
3208249	3886	1027	806	815	1238	41.7138	1352	201	3.68014	0.55167	0.067132	0.644078	363727396	59	0	Gallus gallus	chicken	PREDICTED: inter-alpha-trypsin inhibitor heavy chain H5 [Gallus gallus]	XP_417299.3
3208245	3884	1048	920	756	1160	43.1514	285	1167	0.776169	3.20463	0.384207	1	113195560	62	0	Danio rerio	leopard danio,zebra danio,zebra fish,zebrafish	junctophilin 1b	NP_001037813.1
3208231	3881	1277	659	971	974	41.9995	1074	735	2.92719	2.0199	0.523714	1	301608671	65	3e-50	Xenopus (Silurana) tropicalis	western clawed frog	PREDICTED: inositol 2-dehydrogenase-like [Xenopus (Silurana) tropicalis]	XP_002933900.1
3208221	3880	1092	763	737	1288	38.6598	0	969	0	2.66366	0.000195926	0.0209366	301604033	51	6e-17	Xenopus (Silurana) tropicalis	western clawed frog	PREDICTED: phosphotidylinositol phosphatase PTPRQ-like [Xenopus (Silurana) tropicalis]	XP_002931677.1
3208219	3880	1266	673	721	1220	35.9278	410	1900	1.11774	5.22285	0.301268	1	410957143	69	6e-87	Felis catus	domestic cat	PREDICTED: tRNA methyltransferase 10 homolog A [Felis catus]	XP_003985194.1
3208227	3880	1221	777	722	1160	38.634	1883	2991	5.13345	8.22187	0.926375	1	126307024	86	0	Monodelphis domestica	gray short-tailed opossum	UDP-N-acetyl-alpha-D-galactosamine:polypeptide N-acetylgalactosaminyltransferase 2 (GalNAc-T2)	XP_001369295.1
3208217	3879	1096	827	835	1121	42.8461	232	1591	0.632643	4.37458	0.183957	1	327282758	84	0	Anolis carolinensis	green anole	PREDICTED: leucine-rich repeat-containing protein 1-like [Anolis carolinensis]	XP_003226109.1
3208213	3878	1174	723	825	1156	39.9175	463	51	1.26288	0.140265	0.0708592	0.660941	410045568	41	1e-83	Pan troglodytes	chimpanzee	PREDICTED: tumor necrosis factor receptor superfamily member 19L isoform 3 [Pan troglodytes]	XP_522102.3
3208211	3878	1123	823	800	1132	41.8515	288	617	0.785552	1.69693	0.800616	1	395833757	45	8e-143	Otolemur garnettii	small-eared galago	PREDICTED: Hermansky-Pudlak syndrome 4 protein [Otolemur garnettii]	XP_003789887.1
3208215	3878	1220	786	804	1068	41.0005	1076	2088	2.93491	5.7426	0.77897	1	126326210	76	0	Monodelphis domestica	gray short-tailed opossum	PREDICTED: plakophilin-4 isoform 1 [Monodelphis domestica]	XP_001366156.1
3208205	3877	1272	635	802	1168	37.0647	577	818	1.57424	2.25032	0.99391	1	355682546	83	0	Mustela putorius furo	domestic ferret	dishevelled associated activator of morphoproteinis 1 [Mustela putorius furo]	AER96949.1
3208203	3876	1069	896	975	936	48.2714	857	1296	2.33877	3.56621	0.958228	1	327280854	74	0	Anolis carolinensis	green anole	PREDICTED: protein HIRA-like [Anolis carolinensis]	XP_003225166.1
3208201	3876	1103	776	917	1080	43.6791	1009	2123	2.75358	5.84187	0.724148	1	327268015	81	0	Anolis carolinensis	green anole	PREDICTED: probable phospholipid-transporting ATPase IH-like [Anolis carolinensis]	XP_003218794.1
3208197	3875	786	1091	925	1073	52.0258	1449	1484	3.95537	4.08459	0.786872	1	224042800	67	0	Taeniopygia guttata	zebra finch	PREDICTED: WWC family member 3 [Taeniopygia guttata]	XP_002188752.1
3208191	3873	1187	882	745	1059	42.0088	144	381	0.393283	1.04921	0.826596	1	327276857	54	1e-87	Anolis carolinensis	green anole	PREDICTED: synaptopodin 2-like protein-like [Anolis carolinensis]	XP_003223183.1
3208193	3873	1168	782	821	1102	41.3891	1062	688	2.90046	1.89464	0.49944	1	344255620	56	2e-61	Cricetulus griseus	Chinese hamster,Chinese hamsters	NA	NA
3208195	3873	1256	842	771	1004	41.6473	1003	909	2.73933	2.50324	0.703137	1	326927315	81	0	Meleagris gallopavo	turkey	PREDICTED: LOW QUALITY PROTEIN: teashirt homolog 3-like [Meleagris gallopavo]	XP_003209838.1
3208185	3872	938	781	631	1522	36.4669	1703	139	4.65232	0.382882	0.0223127	0.364471	403277516	60	3e-16	Saimiri boliviensis boliviensis	Bolivian squirrel monkey	PREDICTED: uncharacterized protein LOC101049170 [Saimiri boliviensis boliviensis]	XP_003930404.1
3208181	3870	1165	772	731	1202	38.8372	1778	1895	4.85972	5.22257	0.812537	1	26380470	85	0	Mus musculus	house mouse	unnamed protein product [Mus musculus]	BAB29377.2
3208175	3868	1048	837	922	1061	45.4757	499	368	1.3646	1.01472	0.569095	1	363735069	75	0	Gallus gallus	chicken	PREDICTED: chondroitin sulfate N-acetylgalactosaminyltransferase 2 [Gallus gallus]	XP_421516.2
3208169	3864	995	1044	938	887	51.294	1400	1583	3.83249	4.36948	0.855854	1	237823848	58	2e-165	Homo sapiens	human	Chain A, Crystal Structure Of The Nucleoporin Nup214 In Complex With The Dead- Box Helicase Ddx19	3FMO_A
3208165	3862	1295	615	737	1215	35.0078	510	540	1.39685	1.49131	0.78476	1	224051771	60	4e-165	Taeniopygia guttata	zebra finch	BCL2-associated athanogene 5	XP_002200616.1
3208161	3861	1223	693	738	1207	37.0629	594	405	1.62734	1.11877	0.529387	1	327268696	61	0	Anolis carolinensis	green anole	PREDICTED: protein CIP2A homolog [Anolis carolinensis]	XP_003219132.1
3208159	3859	1298	669	797	1095	37.9891	1437	533	3.93888	1.47312	0.249911	1	4206175	53	0	Homo sapiens	human	ubiquitin-specific protease [Homo sapiens]	AAD11441.1
3208155	3858	1101	947	920	890	48.3929	904	1801	2.47854	4.97895	0.759883	1	426367897	69	0	Gorilla gorilla gorilla	Western lowland gorilla	PREDICTED: homeodomain-interacting protein kinase 3 isoform 1 [Gorilla gorilla gorilla]	XP_004050957.1
3208151	3857	904	907	704	1342	41.7682	415	1211	1.13812	3.34873	0.545974	1	307548914	72	0	Xenopus (Silurana) tropicalis	western clawed frog	kinesin family member 21A [Xenopus (Silurana) tropicalis]	NP_001182593.1
3208149	3856	1235	780	756	1085	39.834	894	2727	2.4524	7.54283	0.496994	1	224064163	66	1e-155	Taeniopygia guttata	zebra finch	PREDICTED: hypothetical protein [Taeniopygia guttata]	XP_002188183.1
3208147	3855	1187	694	819	1155	39.2477	3258	3062	8.93958	8.47163	0.723571	1	291395207	88	0	Oryctolagus cuniculus	European rabbit,Japanese white rabbit,domestic rab	threonyl-tRNA synthetase-like	XP_002714160.1
3208143	3854	1201	705	761	1187	38.0384	17644	16341	48.4257	45.2223	0.634334	1	395526617	65	0	Sarcophilus harrisii	Tasmanian devil	PREDICTED: adenylyl cyclase-associated protein 1 [Sarcophilus harrisii]	XP_003765456.1
3208145	3854	1043	937	906	968	47.8204	921	1240	2.52777	3.43159	0.976497	1	147900578	65	0	Xenopus (Silurana) tropicalis	western clawed frog	leucine proline-enriched proteoglycan (leprecan) 1	NP_001090700.1
3208139	3853	1220	760	881	992	42.5902	459	190	1.2601	0.525945	0.313204	1	363744318	55	0	Gallus gallus	chicken	PREDICTED: myosin-IIIa [Gallus gallus]	XP_424992.3
3208141	3853	1097	827	745	1184	40.7994	1019	7396	2.79747	20.4731	0.194464	1	363734095	77	5e-76	Gallus gallus	chicken	PREDICTED: leucine-rich repeat-containing G-protein coupled receptor 4 [Gallus gallus]	XP_426162.3
3208137	3852	1292	701	648	1211	35.0208	572	2142	1.57073	5.93088	0.391617	1	52546040	53	6e-59	Homo sapiens	human	hypothetical protein [Homo sapiens]	CAH56128.1
3208133	3852	1079	888	940	945	47.4559	35	2235	0.0961108	6.18838	0.00399915	0.138913	338723805	70	0	Equus caballus	horse	PREDICTED: neuronal cell adhesion molecule isoform 3 [Equus caballus]	XP_003364801.1
3208129	3849	1221	687	683	1258	35.5937	1758	1037	4.83127	2.87354	0.444643	1	54695768	81	1e-129	synthetic construct	synthetic construct	B lymphoma Mo-MLV insertion region (mouse) [synthetic construct]	AAV38256.1
3208131	3849	1171	766	836	1076	41.6212	2106	2105	5.78763	5.83298	0.769402	1	221219063	82	0	Danio rerio	leopard danio,zebra danio,zebra fish,zebrafish	dipeptidyl-peptidase 9	NP_001070781.2
3208127	3848	1143	789	745	1171	39.8649	8688	15872	23.8822	43.9929	0.969519	1	165940930	64	3e-32	Ovis aries	domestic sheep,lambs,sheep,wild sheep	NA	NA
3208125	3847	1129	714	754	1250	38.1596	2278	1604	6.26357	4.44701	0.544994	1	213512420	67	7e-100	Salmo salar	Atlantic salmon	Thymidine kinase, cytosolic	NP_001134920.1
3208123	3847	1191	786	690	1180	38.3676	633	1317	1.74049	3.65132	0.742392	1	387914904	91	5e-135	Callorhinchus milii	ghost shark	syntaxin-binding protein 6-like protein [Callorhinchus milii]	AFK11061.1
3208117	3845	1135	834	823	1053	43.0949	1271	4138	3.49655	11.4784	0.474727	1	148228993	53	4e-136	Xenopus laevis	African clawed frog,clawed frog,common platanna,pl	nitric oxide synthase 1 (neuronal) adaptor protein	NP_001087466.1
3208119	3845	949	951	840	1105	46.58	1545	63	4.25033	0.174755	0.00702934	0.194124	326911216	76	0	Meleagris gallopavo	common turkey,turkey,wild turkey	phosphatidylinositol-4,5-bisphosphate 3-kinase catalytic subunit gamma isoform-like	XP_003201957.1
3208115	3843	1007	805	619	1412	37.0544	2132	2194	5.86823	6.08909	0.78879	1	395505699	54	0	Sarcophilus harrisii	Tasmanian devil	PREDICTED: golgin subfamily A member 1 isoform 2 [Sarcophilus harrisii]	XP_003757177.1
3208113	3843	985	870	914	1074	46.4221	2886	10468	7.94358	29.0522	0.500821	1	348554245	84	9e-176	Cavia porcellus	Domestic guinea pig,guinea pig	erlin-2-like	XP_003462936.1
3208111	3842	859	1018	761	1204	46.304	1586	901	4.36653	2.50123	0.425002	1	426247524	64	0	Ovis aries	sheep	PREDICTED: MORC family CW-type zinc finger protein 2 [Ovis aries]	XP_004017535.1
3208109	3841	1020	784	727	1310	39.3387	798	463	2.1976	1.28565	0.442804	1	395530994	41	1e-125	Sarcophilus harrisii	Tasmanian devil	PREDICTED: transcriptional protein SWT1 [Sarcophilus harrisii]	XP_003767569.1
3208107	3841	1135	784	908	1014	44.051	2323	3664	6.39728	10.1741	0.940301	1	410929339	84	0	Takifugu rubripes	torafugu	PREDICTED: puromycin-sensitive aminopeptidase-like [Takifugu rubripes]	XP_003978057.1
3208105	3840	1031	761	713	1335	38.3854	32	661	0.0881473	1.83593	0.0917763	0.751974	344247221	47	1e-47	Cricetulus griseus	Chinese hamster,Chinese hamsters	NA	NA
3208103	3840	1090	798	801	1151	41.6406	1319	984	3.63332	2.73306	0.579894	1	410908251	53	8e-59	Takifugu rubripes	torafugu	PREDICTED: LOW QUALITY PROTEIN: Krueppel-like factor 13-like [Takifugu rubripes]	XP_003967604.1
3208099	3837	1210	700	803	1124	39.1712	561	380	1.54654	1.05628	0.525804	1	224052322	83	0	Taeniopygia guttata	zebra finch	PREDICTED: oxoglutarate (alpha-ketoglutarate) dehydrogenase (lipoamide) [Taeniopygia guttata]	XP_002193100.1
3208095	3836	1100	878	852	1006	45.0991	655	342	1.80615	0.950897	0.394909	1	326933289	69	0	Meleagris gallopavo	turkey	PREDICTED: e3 ubiquitin-protein ligase CBL-like [Meleagris gallopavo]	XP_003212739.1
3208093	3836	1118	799	734	1185	39.9635	995	851	2.74369	2.36612	0.66591	1	395501084	72	2e-147	Sarcophilus harrisii	Tasmanian devil	PREDICTED: high mobility group protein 20A [Sarcophilus harrisii]	XP_003754928.1
3208097	3836	1282	655	712	1187	35.6361	1011	2622	2.78781	7.29021	0.591023	1	301766570	80	5e-164	Ailuropoda melanoleuca	giant panda	PREDICTED: PTB domain-containing engulfment adapter protein 1-like [Ailuropoda melanoleuca]	XP_002918712.1
3208089	3835	1153	701	811	1170	39.4263	1935	139	5.33711	0.386576	0.0172752	0.31438	395546194	41	7e-79	Sarcophilus harrisii	Tasmanian devil	PREDICTED: interleukin-13 receptor subunit alpha-2 [Sarcophilus harrisii]	XP_003774976.1
3208085	3834	1164	811	751	1108	40.7407	1698	1669	4.68464	4.64291	0.757859	1	57525974	91	2e-96	Danio rerio	zebrafish	desumoylating isopeptidase 2 [Danio rerio]	NP_001003532.1
3208083	3833	1036	906	782	1109	44.0386	458	239	1.26391	0.665036	0.397663	1	432852686	56	0	Oryzias latipes	Japanese medaka	PREDICTED: semaphorin-4B-like [Oryzias latipes]	XP_004067334.1
3208081	3833	1183	830	796	1024	42.4211	3485	2834	9.61733	7.88582	0.632568	1	332264801	93	0	Nomascus leucogenys	White-cheeked Gibbon	PREDICTED: AP-1 complex subunit beta-1 isoform 6 [Nomascus leucogenys]	XP_003281417.1
3208077	3831	1190	817	937	887	45.7844	453	1319	1.25077	3.67213	0.533999	1	74192205	51	2e-77	Mus musculus	house mouse,mouse	NA	NA
3208079	3831	1126	693	779	1233	38.4234	1382	2159	3.81581	6.01072	0.93128	1	395502686	70	1e-139	Sarcophilus harrisii	Tasmanian devil	PREDICTED: poly [ADP-ribose] polymerase 16 [Sarcophilus harrisii]	XP_003755708.1
3208075	3831	1255	715	647	1214	35.5521	1782	2043	4.92024	5.68777	0.863021	1	55733280	71	0	Pongo abelii	Orang-utan,Orangutan,Sumatran orangutan,orang utan	NA	NA
3208071	3830	1188	804	653	1185	38.0418	1357	1141	3.74776	3.17741	0.653639	1	348577361	55	3e-16	Cavia porcellus	domestic guinea pig	PREDICTED: ubiquitin carboxyl-terminal hydrolase 40-like [Cavia porcellus]	XP_003474453.1
3208069	3829	1467	608	839	915	37.7905	876	751	2.41997	2.0919	0.66466	1	334311944	41	2e-80	Monodelphis domestica	gray short-tailed opossum	PREDICTED: transcription termination factor 1-like [Monodelphis domestica]	XP_001370784.2
3208067	3829	1178	814	604	1233	37.0332	4755	3009	13.1358	8.38152	0.484077	1	403270109	87	0	Saimiri boliviensis boliviensis	Bolivian squirrel monkey	PREDICTED: dnaJ homolog subfamily B member 11 [Saimiri boliviensis boliviensis]	XP_003927037.1
3208065	3828	1214	703	664	1247	35.7106	502	394	1.38715	1.09777	0.603201	1	259155086	61	0	Salmo salar	Atlantic salmon	FAST kinase domain-containing protein 1	NP_001158785.1
3208063	3827	901	1034	1075	817	55.1084	2663	1430	7.36043	3.98532	0.397113	1	326679575	55	0	Danio rerio	leopard danio,zebra danio,zebra fish,zebrafish	si:ch211-196f5.1	XP_684163.4
3208061	3827	1139	801	718	1169	39.6917	1234	1190	3.41073	3.31646	0.743854	1	332215491	81	0	Nomascus leucogenys	White-cheeked Gibbon	PREDICTED: upstream-binding protein 1 isoform 1 [Nomascus leucogenys]	XP_003256878.1
3208053	3824	1060	845	707	1212	40.5858	4600	4851	12.7242	13.53	0.787562	1	149714799	51	6e-117	Equus caballus	domestic horse,equine,horse	eukaryotic translation initiation factor 4B	XP_001504533.1
3208055	3824	1192	839	972	821	47.3588	405	709	1.12028	1.97749	0.903611	1	194209642	53	0	Equus caballus	domestic horse,equine,horse	protein phosphatase 1, regulatory subunit 9A	XP_001493414.2
3208059	3824	1155	973	811	885	46.6527	1617	1262	4.47283	3.51988	0.608369	1	293352584	54	1e-180	Rattus norvegicus	Norway rat	PREDICTED: ataxin 2 [Rattus norvegicus]	XP_213779.5
3208057	3824	1098	821	878	1027	44.4299	173	1280	0.47854	3.57008	0.185077	1	332217476	59	0	Nomascus leucogenys	Northern white-cheeked gibbon,White-cheeked Gibbon	protein FAM160A1-like	XP_003257885.1
3208047	3822	1175	731	745	1171	38.6185	1730	4573	4.78791	12.7613	0.602766	1	224052885	76	0	Taeniopygia guttata	zebra finch	uncharacterized LOC100218646	XP_002186625.1
3208045	3820	918	849	878	1175	45.2094	489	1636	1.35405	4.56779	0.450706	1	21619098	43	5e-06	Homo sapiens	human	SH3D19 protein [Homo sapiens]	AAH32468.1
3208041	3819	1264	732	659	1164	36.4231	956	734	2.64788	2.0499	0.596997	1	255742482	68	2e-160	Callorhinchus milii	Australian ghost shark,elephant fish,elephant shar	NA	NA
3208043	3819	1078	721	785	1235	39.4344	173	476	0.479167	1.32936	0.736231	1	58332384	91	0	Xenopus (Silurana) tropicalis	western clawed frog	GATS protein-like 1	NP_001011019.1
3208039	3819	1090	748	797	1184	40.4556	1836	1460	5.08526	4.07745	0.619344	1	118085608	94	0	Gallus gallus	chicken	PREDICTED: cyclin-Y [Gallus gallus]	XP_425973.2
3208037	3818	1010	859	870	1079	45.2855	1819	1181	5.0395	3.29913	0.493637	1	149410925	77	0	Ornithorhynchus anatinus	platypus	PREDICTED: protein DDX26B isoform 1 [Ornithorhynchus anatinus]	XP_001511539.1
3208031	3816	1156	756	847	1057	42.0073	2360	392	6.54175	1.09563	0.072175	0.667204	149409027	48	0	Ornithorhynchus anatinus	duck-billed platypus,duckbill platypus,platypus	tumor necrosis factor, alpha-induced protein 3	XP_001509168.1
3208033	3816	1238	723	621	1234	35.2201	5679	3265	15.7418	9.12559	0.442173	1	431907917	67	0	Pteropus alecto	black flying fox	Endoplasmic reticulum aminopeptidase 1 [Pteropus alecto]	ELK11524.1
3208029	3816	1151	656	765	1244	37.2379	3524	1009	9.76828	2.82013	0.171548	0.983953	308199492	80	0	Gallus gallus	chicken	malcavernin [Gallus gallus]	NP_001184073.1
3208027	3815	1126	741	708	1240	37.9817	194	520	0.537895	1.45377	0.723879	1	327274102	46	6e-25	Anolis carolinensis	green anole	PREDICTED: LOW QUALITY PROTEIN: Bardet-Biedl syndrome 12 protein-like [Anolis carolinensis]	XP_003221817.1
3208025	3815	1175	787	705	1148	39.1088	2917	4030	8.08784	11.2667	0.980538	1	332807417	86	9e-114	Pan troglodytes	chimpanzee	protein RER1-like	XP_003307815.1
3208013	3812	1111	754	827	1120	41.4743	308	1615	0.85465	4.51862	0.262871	1	301619567	66	1e-51	Xenopus (Silurana) tropicalis	western clawed frog	PREDICTED: tetratricopeptide repeat protein 39A-like [Xenopus (Silurana) tropicalis]	XP_002939160.1
3208015	3812	1113	819	828	1052	43.2057	1221	1229	3.38808	3.43863	0.772921	1	118100106	79	0	Gallus gallus	chicken	PREDICTED: putative ATP-dependent RNA helicase DHX33 [Gallus gallus]	XP_001233396.1
3208011	3811	959	774	772	1306	40.5668	266	401	0.7383	1.12225	0.950535	1	344241152	54	2e-23	Cricetulus griseus	Chinese hamster,Chinese hamsters	NA	NA
3208007	3811	1179	706	837	1089	40.4881	855	895	2.37311	2.50478	0.795664	1	355749258	71	0	Macaca fascicularis	crab eating macaque,crab-eating macaque,cynomolgus	NA	NA
3208003	3809	1169	713	742	1185	38.199	189	732	0.524857	2.04968	0.477082	1	191961774	72	1e-159	Xenopus (Silurana) tropicalis	western clawed frog	par-6 partitioning defective 6 homolog beta	NP_001122111.1
3208001	3808	1149	795	780	1084	41.3603	511	10	1.41943	0.0280084	0.00682989	0.191331	410910028	41	6e-108	Takifugu rubripes	torafugu	PREDICTED: transmembrane protease serine 13-like [Takifugu rubripes]	XP_003968492.1
3207999	3807	996	995	1041	775	53.4804	81	439	0.225057	1.22989	0.503861	1	363734426	41	0	Gallus gallus	chicken	PREDICTED: mitogen-activated protein kinase-binding protein 1 [Gallus gallus]	XP_003641396.1
3207997	3806	655	1215	1086	850	60.4572	2054	1322	5.7085	3.70466	0.49467	1	395503140	45	0	Sarcophilus harrisii	Tasmanian devil	PREDICTED: E3 ubiquitin-protein ligase RNF31 [Sarcophilus harrisii]	XP_003755930.1
3207995	3806	1060	734	781	1231	39.8056	2173	2405	6.03923	6.73957	0.837836	1	345322892	79	2e-85	Ornithorhynchus anatinus	platypus	PREDICTED: choline/ethanolaminephosphotransferase 1-like [Ornithorhynchus anatinus]	XP_001512358.2
3207991	3804	1274	802	795	933	41.9821	480	20	1.33472	0.0560758	0.0206881	0.349007	348539077	41	1e-10	Oreochromis niloticus	Nile tilapia	PREDICTED: laminin subunit beta-2-like [Oreochromis niloticus]	XP_003457016.1
3207989	3803	1005	937	681	1180	42.5454	57	717	0.15854	2.01085	0.143699	0.917494	354506164	49	0	Cricetulus griseus	Chinese hamster	PREDICTED: A disintegrin and metalloproteinase with thrombospondin motifs 20-like [Cricetulus griseus]	XP_003515135.1
3207985	3801	922	852	704	1323	40.9366	1	439	0.00278287	1.23184	0.0113245	0.248082	405968554	41	4e-29	Crassostrea gigas	Pacific oyster	hypothetical protein CGI_10016472 [Crassostrea gigas]	EKC33617.1
3207983	3799	1085	835	752	1127	41.7742	890	1343	2.47806	3.77045	0.958999	1	363736797	73	0	Gallus gallus	chicken	PREDICTED: zinc finger FYVE domain-containing protein 9 isoform 2 [Gallus gallus]	XP_422473.3
3207975	3798	1265	702	777	1054	38.9415	2194	6740	6.11043	18.9274	0.546316	1	62531155	54	0	Xenopus (Silurana) tropicalis	western clawed frog	NA	NA
3207979	3798	955	784	731	1328	39.8894	35	693	0.0974773	1.9461	0.086463	0.729521	301625372	60	0	Xenopus (Silurana) tropicalis	western clawed frog	PREDICTED: IQ and ubiquitin-like domain-containing protein [Xenopus (Silurana) tropicalis]	XP_002941875.1
3207967	3796	1196	738	864	998	42.2023	1999	168	5.57028	0.472029	0.024334	0.382927	308387370	57	0	Xenopus (Silurana) tropicalis	western clawed frog	kinesin-like protein KIF11 [Xenopus (Silurana) tropicalis]	NP_001016116.2
3207971	3796	1117	604	802	1273	37.039	4220	2598	11.7592	7.2996	0.469743	1	355786597	83	1e-100	Macaca fascicularis	crab eating macaque,crab-eating macaque,cynomolgus	NA	NA
3207965	3795	1094	707	747	1247	38.3136	4198	3031	11.7009	8.51844	0.561297	1	66773056	97	2e-140	Danio rerio	leopard danio,zebra danio,zebra fish,zebrafish	proteasome (prosome, macropain) subunit, alpha type, 2	NP_001019612.1
3207963	3793	1045	812	739	1197	40.8911	753	395	2.09992	1.11071	0.399638	1	406654338	56	0	Gallus gallus	chicken	nucleotide-binding oligomerization domain-containing protein 1 [Gallus gallus]	AFS49704.1
3207959	3793	1183	685	805	1120	39.2829	3078	2740	8.58373	7.70466	0.690419	1	387915644	77	0	Callorhinchus milii	ghost shark	pescadillo-like protein [Callorhinchus milii]	AFK11431.1
3207961	3793	1120	754	735	1184	39.2565	1211	1640	3.37716	4.61155	0.984294	1	344296461	79	0	Loxodonta africana	African savanna elephant	PREDICTED: transforming growth factor beta-2-like isoform 1 [Loxodonta africana]	XP_003419925.1
3207957	3792	1225	665	925	977	41.9304	234	2067	0.652737	5.81377	0.123523	0.860611	119626998	48	0	Homo sapiens	human	InaD-like (Drosophila), isoform CRA_a [Homo sapiens]	EAX06593.1
3207939	3787	1154	810	605	1218	37.3647	1449	3154	4.04728	8.88285	0.708627	1	327280338	98	3e-126	Anolis carolinensis	green anole	PREDICTED: v-type proton ATPase subunit D-like [Anolis carolinensis]	XP_003224909.1
3207937	3786	1098	852	798	1038	43.5816	1660	1768	4.63786	4.98067	0.812856	1	351720897	87	0	Xenopus laevis	African clawed frog	UPF0668 protein C10orf76 homolog [Xenopus laevis]	NP_001087026.2
3207929	3785	1017	1004	834	930	48.5601	1766	1005	4.93532	2.83195	0.428142	1	148228625	53	1e-161	Xenopus laevis	African clawed frog,clawed frog,common platanna,pl	protein phosphatase, Mg2+/Mn2+ dependent, 1D	NP_001085562.1
3207933	3785	1108	839	845	993	44.4914	1650	1304	4.61114	3.67449	0.61598	1	118098719	63	0	Gallus gallus	bantam,chicken,chickens	sphingomyelin phosphodiesterase 4, neutral membrane (neutral sphingomyelinase-3)	XP_415236.2
3207927	3785	674	1225	942	944	57.2523	3752	1692	10.4855	4.76783	0.328445	1	432092326	64	3e-07	Myotis davidii	Myotis davidii	Collagen alpha-1(IV) chain, partial [Myotis davidii]	ELK24946.1
3207925	3784	1272	716	627	1169	35.4915	3322	6191	9.28622	17.45	0.855704	1	417410019	98	2e-162	Desmodus rotundus	common vampire bat	Putative conserved protein mo25, partial [Desmodus rotundus]	JAA51492.1
3207921	3781	1293	737	637	1114	36.3396	825	887	2.30801	2.50209	0.813436	1	345327528	61	2e-58	Ornithorhynchus anatinus	platypus	PREDICTED: sentrin-specific protease 6 [Ornithorhynchus anatinus]	XP_001508785.2
3207919	3780	1160	613	763	1244	36.4021	1530	866	4.28144	2.4435	0.421671	1	334326069	74	0	Monodelphis domestica	gray short-tailed opossum	PREDICTED: Pyruvate dehydrogenase [acetyl-transferring]-phosphatase 1-like [Monodelphis domestica]	XP_001379432.2
3207917	3778	1104	807	789	1078	42.2446	713	1160	1.99626	3.27478	0.912709	1	410979593	59	3e-07	Felis catus	domestic cat	PREDICTED: taperin [Felis catus]	XP_003996166.1
3207911	3777	904	918	861	1094	47.1009	3801	3715	10.6449	10.4905	0.744352	1	426247850	56	1e-14	Ovis aries	sheep	PREDICTED: RNA-binding protein EWS [Ovis aries]	XP_004017689.1
3207913	3777	1127	757	734	1159	39.4758	753	64	2.10881	0.180725	0.0361895	0.47607	397511062	72	0	Pan paniscus	pygmy chimpanzee	PREDICTED: rac GTPase-activating protein 1 isoform 2 [Pan paniscus]	XP_003825900.1
3207909	3776	1206	808	931	831	46.054	675	567	1.89087	1.60154	0.650328	1	46048699	79	0	Gallus gallus	bantam,chicken,chickens	myosin VA (heavy chain 12, myoxin)	NP_990631.1
3207899	3775	652	1058	779	1286	48.6623	2591	3183	7.26007	8.99302	0.907794	1	363727685	59	0	Gallus gallus	chicken	PREDICTED: early endosome antigen 1 [Gallus gallus]	XP_416138.3
3207905	3775	1337	779	761	898	40.7947	745	838	2.08752	2.36763	0.842442	1	395514662	67	0	Sarcophilus harrisii	Tasmanian devil	PREDICTED: ubiquitin carboxyl-terminal hydrolase 42 [Sarcophilus harrisii]	XP_003761533.1
3207891	3774	1201	700	780	1093	39.2157	1155	2129	3.23721	6.01672	0.814337	1	327268086	66	0	Anolis carolinensis	green anole	PREDICTED: ubiquitin-protein ligase E3A-like [Anolis carolinensis]	XP_003218829.1
3207893	3774	939	878	924	1033	47.7477	612	188	1.7153	0.531303	0.21874	1	84579201	89	5e-177	Macaca fascicularis	crab eating macaque,crab-eating macaque,cynomolgus	NA	NA
3207887	3773	1220	641	726	1186	36.2311	579	546	1.62324	1.54345	0.718615	1	194218755	58	6e-175	Equus caballus	domestic horse,equine,horse	carbohydrate sulfotransferase 12-like	XP_001492298.2
3207889	3773	1025	838	751	1159	42.115	1	659	0.00280352	1.86288	0.00209912	0.0922697	194223990	72	0	Equus caballus	domestic horse,equine,horse	cadherin 12, type 2 (N-cadherin 2)	XP_001501060.2
3207885	3773	1189	855	688	1041	40.8958	3223	7196	9.03574	20.3418	0.747052	1	292627608	95	0	Danio rerio	leopard danio,zebra danio,zebra fish,zebrafish	ATPase, H+ transporting, lysosomal V1 subunit Ab	XP_002666686.1
3207881	3772	1121	885	1034	732	50.8749	935	1200	2.62199	3.39309	0.942717	1	397502026	54	0	Pan paniscus	pygmy chimpanzee	PREDICTED: trinucleotide repeat-containing gene 6B protein isoform 1 [Pan paniscus]	XP_003821672.1
3207883	3772	1033	732	743	1264	39.1039	48	561	0.134605	1.58627	0.21189	1	153792198	76	0	Danio rerio	leopard danio,zebra danio,zebra fish,zebrafish	novel protein similar to vertebrate solute carrier family 7 (cationic amino acid transporter, y+ sys	NP_001093492.1
3207875	3771	1197	747	781	1046	40.5198	86	455	0.241231	1.28689	0.496445	1	52221225	41	3e-29	Mus musculus	house mouse,mouse	leptin receptor	NP_001116371.1
3207877	3771	1059	814	828	1070	43.5428	2354	4161	6.60299	11.7687	0.864807	1	296204795	64	0	Callithrix jacchus	white-tufted-ear marmoset	PREDICTED: signal transducing adapter molecule 2 [Callithrix jacchus]	XP_002749486.1
3207873	3770	1076	800	848	1046	43.7135	46	572	0.129065	1.61823	0.190058	1	334312071	78	0	Monodelphis domestica	gray short-tailed opossum	chondroitin sulfate N-acetylgalactosaminyltransferase 1	XP_001373278.2
3207871	3769	881	960	1067	861	53.7808	1670	2316	4.68685	6.55388	0.999947	1	363731457	60	0	Gallus gallus	chicken	PREDICTED: peroxisome assembly factor 2, partial [Gallus gallus]	XP_415006.3
3207869	3768	1200	820	779	969	42.4363	573	1886	1.60855	5.33847	0.457571	1	431918438	73	0	Pteropus alecto	black flying fox	hypothetical protein PAL_GLEAN10009404 [Pteropus alecto]	ELK17662.1
3207867	3768	1267	712	728	1061	38.2166	1005	3618	2.82128	10.241	0.410967	1	432950271	89	8e-63	Oryzias latipes	Japanese medaka	PREDICTED: ubiquitin-like protein 3-like [Oryzias latipes]	XP_004084456.1
3207865	3767	1118	781	801	1067	41.9963	579	699	1.62582	1.9791	0.882	1	355687891	41	2e-133	Mustela putorius furo	domestic ferret	family with sequence similarity 35, member A [Mustela putorius furo]	AER98323.1
3207863	3767	935	934	843	1055	47.1728	873	488	2.45137	1.38169	0.424486	1	363732933	58	0	Gallus gallus	chicken	PREDICTED: stAR-related lipid transfer protein 13 [Gallus gallus]	XP_001232150.2
3207857	3767	1162	810	750	1045	41.4123	1170	147	3.28534	0.416205	0.0532602	0.574692	147903964	68	0	Xenopus laevis	African clawed frog,clawed frog,common platanna,pl	ATP-binding cassette, sub-family G (WHITE), member 2	NP_001091141.1
3207861	3767	906	891	887	1083	47.1994	4030	358	11.3162	1.01362	0.0253833	0.390909	326932388	71	0	Meleagris gallopavo	common turkey,turkey,wild turkey	phosphatidylinositol-4,5-bisphosphate 3-kinase catalytic subunit delta isoform-like	XP_003212301.1
3207855	3764	887	867	614	1396	39.3464	696	318	1.95592	0.90108	0.343386	1	74185186	42	5e-49	Mus musculus	house mouse,mouse	NA	NA
3207853	3763	1187	688	696	1192	36.7792	2598	1616	7.3029	4.58029	0.473883	1	45382103	68	5e-116	Gallus gallus	bantam,chicken,chickens	ubiquitin-conjugating enzyme E2, J1, U	NP_990094.1
3207851	3762	992	789	758	1223	41.1217	881	318	2.47712	0.901559	0.251438	1	432096354	44	1e-26	Myotis davidii	Myotis davidii	Multimerin-2 [Myotis davidii]	ELK27110.1
3207849	3761	1073	729	691	1268	37.7559	1184	519	3.32996	1.4718	0.312645	1	49022407	41	4e-07	Anas platyrhynchos	duck,mallard,mallard duck,mallard ducks	NA	NA
3207845	3760	985	971	835	969	48.0319	669	920	1.88204	2.60967	0.980309	1	326930452	70	0	Meleagris gallopavo	turkey	PREDICTED: general transcription factor 3C polypeptide 5-like [Meleagris gallopavo]	XP_003211361.1
3207839	3760	1076	822	859	1003	44.7074	2	2188	0.00562643	6.20648	3.63928e-05	0.00812131	156717334	82	0	Xenopus (Silurana) tropicalis	western clawed frog	adenylate cyclase 8 (brain)	NP_001096207.1
3207837	3759	1102	671	899	1087	41.7664	1132	1963	3.1854	5.56973	0.857142	1	335296435	84	0	Sus scrofa	pig	PREDICTED: cytoplasmic aconitate hydratase [Sus scrofa]	XP_003357777.1
3207831	3758	1181	723	656	1198	36.6951	307	502	0.864116	1.42473	0.985666	1	380799233	73	0	Macaca mulatta	rhesus monkey	UPF0586 protein C9orf41, partial [Macaca mulatta]	AFE71492.1
3207827	3757	1274	679	614	1190	34.4158	1113	4299	3.13361	12.2043	0.385511	1	26327641	78	5e-178	Mus musculus	house mouse	unnamed protein product [Mus musculus]	BAC27564.1
3207823	3755	1047	807	787	1114	42.4501	3783	13261	10.6566	37.6662	0.548709	1	350538301	71	5e-36	Taeniopygia guttata	zebra finch	thioredoxin 2	NP_001232779.1
3207813	3754	1243	725	862	924	42.2749	1879	1897	5.29448	5.38963	0.77799	1	294459945	60	2e-113	Taeniopygia guttata	zebra finch	DNA repair protein complementing XP-G cells [Taeniopygia guttata]	NP_001170894.1
3207819	3754	958	788	717	1291	40.0906	923	12442	2.60075	35.3494	0.0998667	0.78321	147900436	82	2e-82	Xenopus laevis	African clawed frog,clawed frog,common platanna,pl	IQ motif containing GTPase activating protein 2	NP_001082588.1
3207807	3752	955	844	772	1181	43.0704	1277	234	3.60013	0.66518	0.0932336	0.756153	224086304	43	3e-30	Taeniopygia guttata	zebra finch	PREDICTED: mitogen-activated protein kinase kinase kinase 14 [Taeniopygia guttata]	XP_002192526.1
3207809	3752	1016	612	875	1249	39.6322	343	741	0.966989	2.1064	0.773542	1	301607680	44	9e-42	Xenopus (Silurana) tropicalis	western clawed frog	PREDICTED: hypothetical protein LOC100498623 [Xenopus (Silurana) tropicalis]	XP_002933438.1
3207805	3752	1028	752	847	1125	42.6173	281	923	0.792198	2.62376	0.516537	1	326915338	80	0	Meleagris gallopavo	common turkey,turkey,wild turkey	transmembrane protein 63B-like	XP_003203976.1
3207811	3752	1173	747	617	1215	36.3539	545	822	1.53647	2.33666	0.98253	1	327283667	83	0	Anolis carolinensis	green anole	PREDICTED: arf-GAP with dual PH domain-containing protein 1-like [Anolis carolinensis]	XP_003226562.1
3207803	3752	1026	750	896	1080	43.8699	1965	358	5.53975	1.01767	0.0848988	0.723352	54696088	86	0	synthetic construct	synthetic construct	wingless-type MMTV integration site family, member 5A [synthetic construct]	AAV38416.1
3207799	3750	1036	788	878	1048	44.4267	632	709	1.78269	2.01651	0.835415	1	326922882	56	1e-125	Meleagris gallopavo	turkey	PREDICTED: protein FAM134A-like [Meleagris gallopavo]	XP_003207672.1
3207801	3750	980	848	919	1003	47.12	1214	1779	3.42435	5.05977	0.976543	1	109114571	83	0	Macaca mulatta	rhesus monkey	PREDICTED: integrator complex subunit 2-like isoform 2 [Macaca mulatta]	XP_001110216.1
3207793	3748	1079	707	823	1139	40.8218	66	1914	0.186267	5.44664	0.0192298	0.332782	194226615	73	0	Equus caballus	horse	PREDICTED: acyl-CoA synthetase short-chain family member 3, mitochondrial [Equus caballus]	XP_001915544.1
3207795	3748	1091	823	759	1075	42.2092	735	49	2.07433	0.139438	0.0265479	0.402057	432959892	78	0	Oryzias latipes	Japanese medaka	PREDICTED: methylenetetrahydrofolate reductase-like [Oryzias latipes]	XP_004086390.1
3207789	3745	1086	781	701	1177	39.5728	1000	1052	2.82448	2.99606	0.803097	1	61098344	69	0	Gallus gallus	bantam,chicken,chickens	conserved helix-loop-helix ubiquitous kinase	NP_001012922.1
3207787	3745	1123	689	669	1264	36.2617	1075	1267	3.03632	3.60837	0.882723	1	351703038	97	0	Heterocephalus glaber	naked mole-rat	Peripheral plasma membrane protein CASK, partial [Heterocephalus glaber]	EHB05957.1
3207785	3744	1016	802	807	1119	42.9754	2701	2270	7.63096	6.4666	0.653142	1	61098422	82	0	Gallus gallus	bantam,chicken,chickens	N-acetyltransferase 10 (GCN5-related)	NP_001012958.1
3207783	3743	930	867	863	1083	46.2196	1561	167	4.41137	0.475864	0.0356437	0.47089	50417766	57	0	Xenopus laevis	African clawed frog,clawed frog,common platanna,pl	NA	NA
3207779	3742	1061	792	800	1089	42.5441	845	1942	2.3886	5.53518	0.667566	1	363742495	52	8e-17	Gallus gallus	chicken	PREDICTED: serine/threonine-protein kinase SIK2 [Gallus gallus]	XP_001231564.2
3207781	3742	1023	845	758	1116	42.8381	3375	2064	9.54026	5.88291	0.466139	1	326667798	64	0	Danio rerio	zebrafish	PREDICTED: si:dkey-286j20.1 [Danio rerio]	XP_003198673.1
3207775	3741	864	983	888	1006	50.0134	2110	823	5.96603	2.34638	0.266044	1	363738755	69	0	Gallus gallus	chicken	PREDICTED: plexin-D1 [Gallus gallus]	XP_414455.3
3207773	3741	1145	761	695	1140	38.9201	2536	2357	7.17054	6.71982	0.718238	1	148237994	82	0	Xenopus laevis	African clawed frog,clawed frog,common platanna,pl	ankyrin repeat domain 13C	NP_001084851.1
3207769	3740	1115	687	799	1139	39.7326	2692	1303	7.61367	3.71586	0.352722	1	183986703	54	3e-48	Xenopus (Silurana) tropicalis	western clawed frog	Ran GTPase activating protein 1	NP_001116940.1
3207771	3740	933	890	779	1138	44.6257	1308	410	3.69936	1.16923	0.201247	1	126322650	68	0	Monodelphis domestica	gray short-tailed opossum	PREDICTED: ATPase family AAA domain-containing protein 2 [Monodelphis domestica]	XP_001381228.1
3207767	3740	1127	670	851	1092	40.6684	5430	4606	15.3574	13.1352	0.651556	1	327271524	76	1e-132	Anolis carolinensis	green anole	PREDICTED: eukaryotic translation initiation factor 2 subunit 2-like [Anolis carolinensis]	XP_003220537.1
3207765	3739	1239	708	653	1139	36.4001	612	1178	1.73136	3.36028	0.798969	1	344287831	64	9e-164	Loxodonta africana	African bush elephant,African savanna elephant,Afr	platelet derived growth factor D	XP_003415655.1
3207763	3739	1095	793	730	1121	40.7328	2016	2070	5.70329	5.90474	0.788252	1	3122036	81	0	Gallus gallus	bantam,chicken,chickens	NA	NA
3207757	3737	1056	826	657	1198	39.6842	8	4321	0.0226442	12.3324	6.4781e-05	0.0109359	326925931	56	0	Meleagris gallopavo	common turkey,turkey,wild turkey	antigen p97 (melanoma associated) identified by monoclonal antibodies 133.2 and 96.5	XP_003209160.1
3207755	3737	1097	756	920	964	44.8488	2781	2633	7.8717	7.51474	0.731968	1	327287278	86	0	Anolis carolinensis	green anole	PREDICTED: protein flightless-1 homolog [Anolis carolinensis]	XP_003228356.1
3207753	3736	1062	810	793	1071	42.9069	1219	1066	3.45134	3.04324	0.67938	1	57530548	85	0	Gallus gallus	bantam,chicken,chickens	cell division cycle 27 homolog (S. cerevisiae)	NP_001006331.1
3207751	3734	1202	780	800	952	42.3139	631	486	1.7875	1.38819	0.596045	1	118089937	46	1e-30	Gallus gallus	chicken	PREDICTED: OTU domain-containing protein 4 [Gallus gallus]	XP_420427.2
3207745	3734	1050	718	807	1159	40.8409	1685	1329	4.77327	3.79609	0.614551	1	334323104	84	1e-123	Monodelphis domestica	gray short-tailed opossum	PREDICTED: ataxin-7-like protein 3-like isoform 1 [Monodelphis domestica]	XP_001374641.2
3207737	3733	973	688	823	1249	40.4768	0	576	0	1.6457	0.00177144	0.0832315	301617343	46	4e-06	Xenopus (Silurana) tropicalis	western clawed frog	PREDICTED: RNA-directed DNA polymerase from mobile element jockey-like [Xenopus (Silurana) tropicalis]	XP_002938110.1
3207739	3733	1144	730	747	1112	39.566	604	1089	1.71147	3.1114	0.844195	1	221044340	70	2e-176	Homo sapiens	human,man	NA	NA
3207741	3733	1132	823	837	941	44.4683	1199	1265	3.39744	3.61425	0.805277	1	327272548	76	2e-81	Anolis carolinensis	green anole	PREDICTED: PPPDE peptidase domain-containing protein 2-like [Anolis carolinensis]	XP_003221046.1
3207743	3733	1029	848	713	1143	41.8162	2767	2124	7.84046	6.06852	0.597315	1	348509045	92	0	Oreochromis niloticus	Nile tilapia	PREDICTED: 116 kDa U5 small nuclear ribonucleoprotein component-like [Oreochromis niloticus]	XP_003442062.1
3207735	3732	778	959	1096	899	55.0643	733	1050	2.07756	3.00078	1	1	403302755	48	5e-23	Saimiri boliviensis boliviensis	Bolivian squirrel monkey	PREDICTED: regulation of nuclear pre-mRNA domain-containing protein 2 isoform 1 [Saimiri boliviensis boliviensis]	XP_003942018.1
3207733	3732	817	991	805	1119	48.1243	1430	932	4.05308	2.66355	0.501532	1	334325963	64	0	Monodelphis domestica	gray short-tailed opossum	PREDICTED: RNA polymerase II subunit A C-terminal domain phosphatase-like [Monodelphis domestica]	XP_001374906.2
3207731	3731	928	941	737	1125	44.9745	2036	1697	5.77222	4.85113	0.650942	1	395513864	72	0	Sarcophilus harrisii	Tasmanian devil	PREDICTED: squamous cell carcinoma antigen recognized by T-cells 3 [Sarcophilus harrisii]	XP_003761142.1
3207723	3729	1087	703	767	1172	39.4208	99	640	0.280823	1.83052	0.318725	1	118092128	64	0	Gallus gallus	chicken	PREDICTED: serine/threonine-protein phosphatase 4 regulatory subunit 4 [Gallus gallus]	XP_421339.2
3207729	3729	1062	811	681	1175	40.0107	249	1170	0.706313	3.34641	0.329239	1	334348414	66	0	Monodelphis domestica	gray short-tailed opossum	PREDICTED: semaphorin-3E [Monodelphis domestica]	XP_001369777.2
3207725	3729	1141	726	654	1208	37.0072	1263	1251	3.58263	3.57809	0.761894	1	326923003	68	0	Meleagris gallopavo	turkey	PREDICTED: LOW QUALITY PROTEIN: zinc finger protein 148-like [Meleagris gallopavo]	XP_003207731.1
3207721	3728	983	945	715	1085	44.5279	1084	1362	3.0757	3.89661	0.92823	1	327277996	77	0	Anolis carolinensis	green anole	PREDICTED: ATP-dependent RNA helicase SUPV3L1, mitochondrial-like [Anolis carolinensis]	XP_003223749.1
3207719	3726	1218	671	794	1043	39.3183	1121	1779	3.18239	5.09236	0.921122	1	355747847	86	0	Macaca fascicularis	crab eating macaque,crab-eating macaque,cynomolgus	NA	NA
3207717	3725	1026	883	763	1053	44.1879	3431	514	9.74282	1.47171	0.0637464	0.626854	71895081	88	0	Gallus gallus	bantam,chicken,chickens	ribonucleotide reductase M1	NP_001026008.1
3207715	3724	922	941	901	960	49.4629	652	1133	1.85195	3.24494	0.869312	1	282848143	65	0	Danio rerio	leopard danio,zebra danio,zebra fish,zebrafish	Fas-activated serine/threonine kinase	NP_001164290.1
3207711	3723	1147	699	663	1214	36.5834	1608	906	4.5686	2.5955	0.417743	1	380797521	48	1e-114	Macaca mulatta	rhesus monkey	bromodomain adjacent to zinc finger domain protein 1A isoform a, partial [Macaca mulatta]	AFE70636.1
3207713	3723	1142	771	681	1129	39.0008	1305	908	3.70773	2.60123	0.539133	1	126315219	82	0	Monodelphis domestica	gray short-tailed opossum	PREDICTED: importin-11 [Monodelphis domestica]	XP_001366208.1
3207709	3721	1158	685	752	1126	38.6187	491	801	1.39576	2.29593	0.934012	1	224077974	86	0	Taeniopygia guttata	zebra finch	PREDICTED: proto-oncogene tyrosine-protein kinase Yrk [Taeniopygia guttata]	XP_002191434.1
3207705	3719	1173	791	736	1019	41.0594	3461	104	9.84387	0.298259	0.00328221	0.120236	159159422	45	2e-49	Salmo salar	Atlantic salmon	NA	NA
3207697	3719	721	982	768	1248	47.0557	3746	798	10.6545	2.28856	0.11335	0.831413	363740744	51	0	Gallus gallus	chicken	PREDICTED: envoplakin [Gallus gallus]	XP_425376.3
3207699	3719	1024	842	810	1043	44.4205	707	646	2.01087	1.85265	0.703001	1	345328472	55	1e-92	Ornithorhynchus anatinus	platypus	PREDICTED: SLAIN motif-containing protein-like [Ornithorhynchus anatinus]	XP_001514934.2
3207693	3719	1166	723	685	1145	37.8596	152	782	0.432322	2.24268	0.352235	1	301608677	60	1e-147	Xenopus (Silurana) tropicalis	western clawed frog	PREDICTED: fibronectin type III domain-containing protein 1-like, partial [Xenopus (Silurana) tropicalis]	XP_002933916.1
3207701	3719	994	801	828	1096	43.8021	915	900	2.60247	2.58108	0.754243	1	45382403	73	4e-39	Gallus gallus	bantam,chicken,chickens	syndecan 3	NP_990714.1
3207707	3719	1210	745	629	1135	36.9454	434	986	1.23439	2.82772	0.708524	1	147899242	75	0	Xenopus laevis	African clawed frog,clawed frog,common platanna,pl	abhydrolase domain containing 6	NP_001086309.1
3207695	3719	921	860	751	1187	43.3181	451	507	1.28275	1.45401	0.817312	1	326926348	80	0	Meleagris gallopavo	turkey	PREDICTED: myosin-IXa-like [Meleagris gallopavo]	XP_003209364.1
3207703	3719	1074	821	771	1053	42.8072	1799	1047	5.11676	3.00266	0.435297	1	326929168	93	0	Meleagris gallopavo	turkey	PREDICTED: e3 ubiquitin-protein ligase TRAF7-like [Meleagris gallopavo]	XP_003210741.1
3207691	3718	1075	879	988	776	50.2152	2635	223	7.49655	0.639707	0.0231818	0.373735	363747030	43	0	Gallus gallus	chicken	PREDICTED: GEM-interacting protein [Gallus gallus]	XP_423689.3
3207689	3718	1224	682	733	1079	38.0581	1384	2774	3.93747	7.95762	0.76173	1	327275237	69	7e-90	Anolis carolinensis	green anole	MLN64 N-terminal domain homolog	XP_003222380.1
3207687	3717	1049	718	821	1129	41.4044	1688	2246	4.80364	6.44471	0.972634	1	387914942	88	0	Callorhinchus milii	ghost shark	tweety-like protein 3 [Callorhinchus milii]	AFK11080.1
3207681	3714	612	1083	1180	839	60.9316	3430	4120	9.76883	11.8315	0.884663	1	335286768	92	7e-17	Sus scrofa	pig	PREDICTED: ubiquilin-4 isoform 2 [Sus scrofa]	XP_003355179.1
3207679	3713	972	773	743	1225	40.8295	403	217	1.14808	0.623334	0.412261	1	126327603	65	0	Monodelphis domestica	gray short-tailed opossum	PREDICTED: vascular endothelial growth factor receptor 1 [Monodelphis domestica]	XP_001376286.1
3207673	3712	1105	722	802	1083	41.056	398	1941	1.13414	5.57704	0.281042	1	301610372	49	2e-56	Xenopus (Silurana) tropicalis	western clawed frog	PREDICTED: SERTA domain-containing protein 4-like [Xenopus (Silurana) tropicalis]	XP_002934745.1
3207675	3712	1039	720	784	1169	40.5172	1340	1123	3.81845	3.22669	0.651587	1	349605602	62	2e-78	Equus caballus	horse	Centrosome-associated protein 350-like protein, partial [Equus caballus]	AEQ00790.1
3207677	3712	1078	821	628	1185	39.0356	9038	3281	25.7546	9.42723	0.266018	1	4678403	64	0	Danio rerio	zebrafish	lamin B2 [Danio rerio]	CAB41015.1
3207667	3710	1075	753	688	1194	38.841	1727	1985	4.9239	5.70654	0.86877	1	224074605	67	4e-168	Taeniopygia guttata	zebra finch	PREDICTED: COX10 homolog, cytochrome c oxidase assembly protein, heme A: farnesyltransferase [Taeniopygia guttata]	XP_002198729.1
3207659	3709	1030	665	703	1311	36.8833	47	1705	0.134039	4.90291	0.0132744	0.271911	327267714	47	5e-34	Anolis carolinensis	green anole	PREDICTED: uncharacterized protein C10orf90-like [Anolis carolinensis]	XP_003218644.1
3207661	3709	914	812	684	1299	40.3343	46	407	0.131187	1.17037	0.389036	1	163915685	52	0	Xenopus (Silurana) tropicalis	western clawed frog	NA	NA
3207663	3709	1091	768	760	1090	41.1971	1660	1516	4.73415	4.35942	0.708498	1	417402232	87	0	Desmodus rotundus	common vampire bat	Putative ubiquitin carboxyl-terminal hydrolase 3 [Desmodus rotundus]	JAA47969.1
3207655	3705	1061	691	782	1171	39.7571	1155	217	3.2975	0.62468	0.100576	0.786643	125851883	57	5e-179	Danio rerio	zebrafish	PREDICTED: major facilitator superfamily domain-containing protein 2A-like [Danio rerio]	XP_698534.2
3207651	3704	1256	670	760	1018	38.6069	2205	27	6.29692	0.0777461	0.000857761	0.0523403	395853318	43	0	Otolemur garnettii	small-eared galago	PREDICTED: integrin alpha-E [Otolemur garnettii]	XP_003799162.1
3207653	3704	877	824	644	1359	39.6328	1186	895	3.38691	2.57714	0.587576	1	363743764	43	3e-35	Gallus gallus	chicken	PREDICTED: RNA exonuclease 1 homolog [Gallus gallus]	XP_425887.3
3207647	3704	1102	765	702	1135	39.6058	9071	5096	25.9045	14.6739	0.433612	1	224043978	78	1e-155	Taeniopygia guttata	zebra finch	PREDICTED: follistatin-like 1 [Taeniopygia guttata]	XP_002187912.1
3207641	3702	1106	743	674	1179	38.2766	1751	442	5.00311	1.27342	0.141615	0.911073	395519937	61	0	Sarcophilus harrisii	Tasmanian devil	PREDICTED: NGFI-A-binding protein 1 [Sarcophilus harrisii]	XP_003764097.1
3207643	3702	1023	690	862	1127	41.9233	375	2756	1.07148	7.94015	0.154308	0.946643	126322177	62	0	Monodelphis domestica	gray short-tailed opossum	frizzled-6-like	XP_001369392.1
3207637	3701	1295	720	726	960	39.0705	4	745	0.0114322	2.14696	0.00389416	0.13669	326679738	45	9e-08	Danio rerio	zebrafish	PREDICTED: hypothetical protein LOC100000814 [Danio rerio]	XP_001340940.4
3207639	3701	1099	746	723	1133	39.692	714	1747	2.04065	5.03454	0.628371	1	194377416	59	0	Homo sapiens	human,man	NA	NA
3207635	3700	1018	888	984	810	50.5946	418	414	1.19499	1.1934	0.731987	1	390462974	52	7e-94	Callithrix jacchus	white-tufted-ear marmoset	PREDICTED: centrobin, partial [Callithrix jacchus]	XP_002748010.2
3207629	3699	877	899	787	1136	45.5799	1196	1063	3.42009	3.06503	0.68995	1	326927135	59	0	Meleagris gallopavo	turkey	PREDICTED: protein FAM65A-like [Meleagris gallopavo]	XP_003209750.1
3207633	3699	1239	642	768	1050	38.1184	1592	1350	4.55249	3.89256	0.660621	1	62751341	63	0	Xenopus (Silurana) tropicalis	western clawed frog	SWI/SNF-related, matrix-associated actin-dependent regulator of chromatin, subfamily a, containing D	NP_001015697.1
3207631	3699	1070	730	711	1188	38.9565	547	783	1.5642	2.25769	0.998099	1	301762844	95	4e-160	Ailuropoda melanoleuca	giant panda	PREDICTED: f-box/LRR-repeat protein 20-like isoform 2 [Ailuropoda melanoleuca]	XP_002916842.1
3207621	3698	1081	849	912	856	47.6203	573	1272	1.639	3.66865	0.703569	1	395510731	60	0	Sarcophilus harrisii	Tasmanian devil	PREDICTED: pleckstrin homology domain-containing family G member 4B [Sarcophilus harrisii]	XP_003759624.1
3207627	3698	807	883	1020	988	51.4602	1253	1080	3.58405	3.11489	0.669903	1	118098424	67	0	Gallus gallus	chicken	PREDICTED: serine/threonine-protein kinase ULK1 [Gallus gallus]	XP_415091.2
3207625	3698	1156	739	744	1059	40.1028	660	1117	1.88785	3.2216	0.887536	1	395526889	67	0	Sarcophilus harrisii	Tasmanian devil	PREDICTED: sex comb on midleg-like protein 2 [Sarcophilus harrisii]	XP_003765587.1
3207615	3697	1155	636	762	1144	37.8144	1707	2023	4.88399	5.83623	0.887244	1	57530288	79	0	Gallus gallus	bantam,chicken,chickens	prolyl endopeptidase	NP_001006410.1
3207613	3696	949	963	937	847	51.4069	1039	614	2.97354	1.77183	0.450949	1	327275762	53	0	Anolis carolinensis	green anole	PREDICTED: protein AF-17-like [Anolis carolinensis]	XP_003222641.1
3207611	3696	1076	764	704	1152	39.7186	1763	3139	5.04558	9.05827	0.846394	1	327278985	71	0	Anolis carolinensis	green anole	PREDICTED: liprin-beta-2-like [Anolis carolinensis]	XP_003224239.1
3207607	3696	1142	730	804	1020	41.5043	235	855	0.672553	2.46729	0.479085	1	363730068	72	0	Gallus gallus	chicken	PREDICTED: oxysterol-binding protein-related protein 10 [Gallus gallus]	XP_418762.3
3207605	3695	896	895	815	1089	46.2788	2174	2965	6.22351	8.55847	0.980721	1	432091129	51	4e-06	Myotis davidii	Myotis davidii	Latent-transforming growth factor beta-binding protein 3 [Myotis davidii]	ELK24341.1
3207603	3695	674	990	1038	993	54.885	1495	1036	4.27974	2.99041	0.537152	1	363742625	56	0	Gallus gallus	chicken	PREDICTED: B-cell CLL/lymphoma 9-like [Gallus gallus]	XP_417923.3
3207597	3693	1165	779	794	955	42.5941	755	1232	2.16251	3.55809	0.907729	1	83638659	59	4e-117	Bos taurus	bovine,cattle,cow,domestic cattle,domestic cow	NA	NA
3207593	3692	1050	749	682	1211	38.7595	715	728	2.04849	2.10308	0.773688	1	395534662	55	0	Sarcophilus harrisii	Tasmanian devil	PREDICTED: ubiquitin carboxyl-terminal hydrolase 45 [Sarcophilus harrisii]	XP_003769359.1
3207591	3692	1124	716	830	1022	41.8743	1071	1157	3.06844	3.34239	0.821543	1	344267813	84	0	Loxodonta africana	African savanna elephant	PREDICTED: dynamin-1-like protein isoform 1 [Loxodonta africana]	XP_003405760.1
3207587	3690	1073	803	753	1061	42.168	3179	3968	9.11286	11.4692	0.909564	1	348507461	73	0	Oreochromis niloticus	Nile tilapia	PREDICTED: sphingosine-1-phosphate lyase 1 [Oreochromis niloticus]	XP_003441274.1
3207583	3688	1038	705	778	1167	40.2115	1503	3030	4.31081	8.76269	0.759321	1	386780772	51	8e-51	Macaca mulatta	rhesus monkey	synaptosomal-associated protein 29 [Macaca mulatta]	NP_001248290.1
3207577	3688	955	777	844	1112	43.9534	1590	1359	4.56033	3.9302	0.665729	1	344265235	68	7e-168	Loxodonta africana	African bush elephant,African savanna elephant,Afr	methionine adenosyltransferase 2 subunit beta-like	XP_003404690.1
3207581	3688	1137	603	669	1279	34.4902	891	1888	2.55551	5.46006	0.718017	1	157824144	79	4e-78	Rattus norvegicus	Norway rat,brown rat,rat,rats	cyclin-dependent kinase 14	NP_001102087.1
3207579	3688	990	889	741	1068	44.1974	12	654	0.0344176	1.89135	0.031199	0.4389	403293057	82	9e-78	Saimiri boliviensis boliviensis	Bolivian squirrel monkey	PREDICTED: ryanodine receptor 1 [Saimiri boliviensis boliviensis]	XP_003937540.1
3207575	3687	1182	750	826	929	42.7448	1332	1250	3.82139	3.61595	0.725339	1	363737731	68	0	Gallus gallus	chicken	PREDICTED: SECIS binding protein 2-like [Gallus gallus]	XP_413816.3
3207573	3687	1053	863	723	1048	43.016	716	922	2.05414	2.66713	0.940109	1	327270002	89	0	Anolis carolinensis	green anole	PREDICTED: probable phospholipid-transporting ATPase IIB-like [Anolis carolinensis]	XP_003219781.1
3207561	3683	1166	661	755	1101	38.4469	1410	439	4.04956	1.2713	0.195141	1	291400949	42	4e-134	Oryctolagus cuniculus	European rabbit,Japanese white rabbit,domestic rab	BTB and CNC homology 1, basic leucine zipper transcription factor 1	XP_002716828.1
3207557	3683	1145	685	588	1265	34.5642	424	607	1.21774	1.75781	0.977033	1	149574262	97	4e-10	Ornithorhynchus anatinus	platypus	PREDICTED: neuronal membrane glycoprotein M6-b-like, partial [Ornithorhynchus anatinus]	XP_001520085.1
3207555	3682	741	888	1041	1012	52.39	1221	2732	3.5077	7.91376	0.68781	1	45384250	47	4e-06	Gallus gallus	chicken	ras-responsive element-binding protein 1 [Gallus gallus]	NP_990380.1
3207551	3682	1227	746	806	903	42.151	2144	1828	6.1593	5.29515	0.662098	1	327263157	64	0	Anolis carolinensis	green anole	PREDICTED: protein LAP2-like isoform 1 [Anolis carolinensis]	XP_003216387.1
3207543	3679	929	877	804	1069	45.6918	507	619	1.4577	1.79451	0.882781	1	350400255	51	0	Bombus impatiens	Bombus impatiens	PREDICTED: histone-lysine N-methyltransferase E(z)-like isoform 1 [Bombus impatiens]	XP_003485776.1
3207541	3678	1042	865	643	1128	41.0005	1877	1846	5.39813	5.35311	0.757094	1	224094202	84	0	Taeniopygia guttata	zebra finch	PREDICTED: ATPase, Ca++ transporting, plasma membrane 1 isoform 1 [Taeniopygia guttata]	XP_002196606.1
3207539	3677	1178	809	691	999	40.7941	1032	1086	2.96877	3.15008	0.803374	1	327264794	58	1e-25	Anolis carolinensis	green anole	PREDICTED: protein Wiz-like [Anolis carolinensis]	XP_003217196.1
3207537	3676	875	836	816	1149	44.9402	1	446	0.0028775	1.29403	0.0109162	0.244124	260814245	43	0	Branchiostoma floridae	Florida lancelet	hypothetical protein	XP_002601826.1
3207531	3675	832	874	662	1307	41.7959	1399	1365	4.02671	3.96151	0.754146	1	387273331	60	0	Macaca mulatta	rhesus monkey	eukaryotic translation initiation factor 4 gamma 3 isoform 3 [Macaca mulatta]	AFJ70160.1
3207529	3675	1135	727	677	1136	38.2041	4603	4037	13.2487	11.7162	0.675494	1	326932871	62	0	Meleagris gallopavo	turkey	PREDICTED: eyes absent homolog 3-like [Meleagris gallopavo]	XP_003212535.1
3207527	3675	1169	682	751	1073	38.9932	33	431	0.0949832	1.25085	0.273402	1	363732398	89	0	Gallus gallus	chicken	PREDICTED: kelch-like protein 29 [Gallus gallus]	XP_001233683.2
3207523	3674	1216	736	678	1044	38.4867	1183	1125	3.40593	3.26587	0.73462	1	327285222	68	2e-166	Anolis carolinensis	green anole	PREDICTED: zinc phosphodiesterase ELAC protein 1-like [Anolis carolinensis]	XP_003227333.1
3207513	3671	799	976	1000	896	53.8273	1283	593	3.69686	1.72288	0.331783	1	224047984	44	6e-11	Taeniopygia guttata	zebra finch	PREDICTED: similar to MBP-2 (MHC Binding Protein-2) [Taeniopygia guttata]	XP_002198039.1
3207511	3670	1153	693	864	960	42.4251	2194	2256	6.32355	6.5563	0.787693	1	62751875	81	0	Xenopus (Silurana) tropicalis	western clawed frog	leucyl-tRNA synthetase	NP_001015831.1
3207505	3669	1339	676	688	966	37.1763	27	376	0.0778407	1.09301	0.31585	1	395520098	42	2e-28	Sarcophilus harrisii	Tasmanian devil	PREDICTED: uncharacterized protein C11orf63 homolog [Sarcophilus harrisii]	XP_003764175.1
3207507	3669	1051	750	839	1029	43.3088	2069	2332	5.9649	6.77902	0.851493	1	345323318	74	0	Ornithorhynchus anatinus	platypus	PREDICTED: iron-responsive element-binding protein 2 [Ornithorhynchus anatinus]	XP_001513243.2
3207503	3669	1069	741	890	969	44.4535	1051	1036	3.03002	3.0116	0.758805	1	348535774	78	0	Oreochromis niloticus	Nile tilapia	PREDICTED: E3 ubiquitin-protein ligase MIB2-like [Oreochromis niloticus]	XP_003455373.1
3207501	3667	1191	790	552	1134	36.5967	2487	2093	7.1739	6.08757	0.654906	1	326917887	71	6e-30	Meleagris gallopavo	turkey	PREDICTED: RNA-binding protein 12B-like [Meleagris gallopavo]	XP_003205226.1
3207497	3665	985	694	846	1140	42.0191	2037	1251	5.87905	3.64057	0.463512	1	332822560	95	0	Pan troglodytes	chimpanzee	PREDICTED: F-box/WD repeat-containing protein 11 isoform 2 [Pan troglodytes]	XP_003311005.1
3207491	3664	1248	694	619	1103	35.8352	884	1364	2.55204	3.9705	0.942609	1	327269769	69	8e-69	Anolis carolinensis	green anole	PREDICTED: transmembrane protein 70, mitochondrial-like [Anolis carolinensis]	XP_003219665.1
3207493	3664	1045	782	757	1080	42.0033	1150	106	3.31996	0.308558	0.034864	0.465408	189524719	76	0	Danio rerio	zebrafish	PREDICTED: PH and SEC7 domain-containing protein 3, partial [Danio rerio]	XP_001922171.1
3207495	3664	813	963	994	894	53.4116	801	704	2.31242	2.04929	0.679839	1	327289427	90	0	Anolis carolinensis	green anole	PREDICTED: phosphatidylinositol-4,5-bisphosphate 3-kinase catalytic subunit alpha isoform-like [Anolis carolinensis]	XP_003229426.1
3207489	3663	1189	683	729	1062	38.5476	1275	1290	3.68183	3.75611	0.779457	1	62859279	72	2e-58	Xenopus (Silurana) tropicalis	western clawed frog	chromosome 7 open reading frame 30	NP_001016140.1
3207483	3662	1009	722	801	1130	41.5893	955	242	2.75852	0.704828	0.156357	0.952614	416744	63	0	Gallus gallus	chicken	RecName: Full=Cadherin-13; AltName: Full=Truncated cadherin; Short=T-cad; Short=T-cadherin; Flags: Precursor	P33150.1
3207477	3662	1106	705	752	1099	39.787	658	694	1.90063	2.02128	0.795062	1	326918164	80	0	Meleagris gallopavo	turkey	PREDICTED: LOW QUALITY PROTEIN: trafficking protein particle complex subunit 9-like [Meleagris gallopavo]	XP_003205361.1
3207473	3661	1047	807	910	897	46.8998	782	2034	2.25942	5.92567	0.590175	1	148230052	50	7e-80	Xenopus laevis	African clawed frog,clawed frog,common platanna,pl	uncharacterized LOC495075	NP_001088244.1
3207475	3661	1025	703	834	1099	41.9831	418	11708	1.20772	34.109	0.0328135	0.450679	118102396	78	0	Gallus gallus	bantam,chicken,chickens	solute carrier family 41, member 1	XP_417968.2
3207467	3660	772	940	944	1004	51.4754	3711	3342	10.7251	9.73893	0.693979	1	395532085	51	0	Sarcophilus harrisii	Tasmanian devil	PREDICTED: double-stranded RNA-specific adenosine deaminase [Sarcophilus harrisii]	XP_003768102.1
3207465	3660	910	1023	924	803	53.1967	2426	2563	7.01133	7.46885	0.803901	1	327264786	65	0	Anolis carolinensis	green anole	PREDICTED: neurogenic locus notch homolog protein 2-like [Anolis carolinensis]	XP_003217192.1
3207469	3660	1062	790	660	1148	39.6175	969	266	2.80048	0.775151	0.177212	0.9959	387915892	69	0	Callorhinchus milii	ghost shark	fidgetin-like protein 1-like protein [Callorhinchus milii]	AFK11555.1
3207463	3659	810	886	724	1239	44.0011	614	1306	1.77499	3.80686	0.728229	1	224049725	55	0	Taeniopygia guttata	zebra finch	PREDICTED: NIMA (never in mitosis gene a)-related kinase 1 [Taeniopygia guttata]	XP_002187119.1
3207451	3656	975	969	820	892	48.9333	878	1018	2.54026	2.9698	0.869913	1	395536530	59	4e-77	Sarcophilus harrisii	Tasmanian devil	PREDICTED: nuclear envelope pore membrane protein POM 121 [Sarcophilus harrisii]	XP_003770268.1
3207449	3655	1036	676	770	1173	39.5622	781	342	2.26024	0.997987	0.324634	1	94732820	41	2e-177	Danio rerio	leopard danio,zebra danio,zebra fish,zebrafish	NA	NA
3207445	3654	962	1098	894	700	54.5156	871	1299	2.52139	3.79164	0.967858	1	334312325	47	3e-19	Monodelphis domestica	gray short-tailed opossum	PREDICTED: death-inducer obliterator 1 [Monodelphis domestica]	XP_001376502.2
3207443	3654	1019	772	784	1079	42.5835	432	669	1.25056	1.95274	0.981428	1	380798659	70	0	Macaca mulatta	rhesus monkey	protocadherin-17 precursor, partial [Macaca mulatta]	AFE71205.1
3207441	3652	1010	726	866	1050	43.5926	1780	1267	5.15561	3.70026	0.552341	1	40363531	85	0	Danio rerio	leopard danio,zebra danio,zebra fish,zebrafish	CTP synthase 1a	NP_954681.1
3207437	3651	644	1102	796	1109	51.9858	1036	2712	3.0015	7.92253	0.5884	1	284005524	45	0	Oryctolagus cuniculus	European rabbit,Japanese white rabbit,domestic rab	cingulin	NP_001164778.1
3207439	3651	770	1187	1140	554	63.736	792	912	2.29458	2.66421	0.860228	1	363727843	49	2e-62	Gallus gallus	chicken	PREDICTED: transcription factor 20 [Gallus gallus]	XP_416218.3
3207433	3650	1064	738	738	1110	40.4384	1421	470	4.11805	1.37338	0.215228	1	358340243	47	3e-10	Clonorchis sinensis	oriental liver fluke	NA	NA
3207429	3649	777	842	841	1189	46.1222	101	4935	0.292778	14.4244	0.00673979	0.189997	224050817	62	0	Taeniopygia guttata	zebra finch	PREDICTED: pleckstrin homology domain containing, family A member 7 [Taeniopygia guttata]	XP_002198361.1
3207427	3648	1042	842	825	939	45.6963	933	1726	2.70531	5.04629	0.810844	1	297695583	43	7e-167	Pongo abelii	Orang-utan,Orangutan,Sumatran orangutan,orang utan	angel homolog 1 (Drosophila)	XP_002825011.1
3207423	3648	1163	716	769	1000	40.7072	17281	10268	50.1077	30.0204	0.446654	1	126282665	86	0	Monodelphis domestica	gray short-tailed opossum	alpha-actinin-1-like	XP_001370108.1
3207415	3647	1070	742	848	987	43.5975	487	657	1.41248	1.92139	0.949534	1	326932441	57	0	Meleagris gallopavo	turkey	PREDICTED: pleckstrin homology domain-containing family M member 2-like [Meleagris gallopavo]	XP_003212326.1
3207417	3647	1122	771	814	940	43.4604	1973	2673	5.72245	7.81716	0.980302	1	335310234	78	4e-58	Sus scrofa	pig	PREDICTED: MAP/microtubule affinity-regulating kinase 3-like, partial [Sus scrofa]	XP_003361941.1
3207421	3647	1086	703	822	1036	41.8152	2421	1843	7.02182	5.38984	0.593269	1	224060821	96	0	Taeniopygia guttata	zebra finch	PREDICTED: transducin (beta)-like 1 X-linked receptor 1 [Taeniopygia guttata]	XP_002197525.1
3207413	3646	1112	666	647	1221	36.0121	964	917	2.79673	2.68249	0.734968	1	149408523	56	0	Ornithorhynchus anatinus	platypus	PREDICTED: cell cycle checkpoint protein RAD17 [Ornithorhynchus anatinus]	XP_001512393.1
3207405	3645	995	852	892	906	47.8464	463	97	1.34361	0.283831	0.148991	0.934367	327271718	59	5e-174	Anolis carolinensis	green anole	protein phosphatase 1 regulatory inhibitor subunit 16B-like	XP_003220634.1
3207409	3645	927	919	773	1026	46.4198	978	922	2.83813	2.69786	0.728974	1	293651608	76	0	Gallus gallus	chicken	cytoplasmic linker associated protein 2 [Gallus gallus]	NP_001170856.1
3207395	3642	854	747	770	1271	41.6529	1687	1954	4.89966	5.7223	0.871019	1	345304943	46	0	Ornithorhynchus anatinus	platypus	PREDICTED: PHD finger protein 3-like [Ornithorhynchus anatinus]	XP_001505863.2
3207397	3642	1087	681	659	1215	36.793	109	407	0.316575	1.1919	0.667191	1	224067784	85	0	Taeniopygia guttata	zebra finch	PREDICTED: RasGEF domain family, member 1C [Taeniopygia guttata]	XP_002199447.1
3207393	3642	1079	815	686	1062	41.2136	1186	1333	3.44457	3.9037	0.849304	1	224048374	89	0	Taeniopygia guttata	zebra finch	PREDICTED: HECT domain and ankyrin repeat containing, E3 ubiquitin protein ligase 1 [Taeniopygia guttata]	XP_002196437.1
3207399	3642	1184	677	852	929	41.9824	4004	2305	11.6291	6.7502	0.437675	1	326918376	93	0	Meleagris gallopavo	turkey	PREDICTED: SWI/SNF-related matrix-associated actin-dependent regulator of chromatin subfamily A member 5-like [Meleagris gallopavo]	XP_003205465.1
3207389	3641	1123	670	853	995	41.8292	787	411	2.28636	1.20395	0.394782	1	395857045	59	0	Otolemur garnettii	small-eared galago	PREDICTED: integrin alpha-6 isoform 1 [Otolemur garnettii]	XP_003800923.1
3207385	3640	1099	712	871	958	43.489	206	1141	0.598627	3.34326	0.273007	1	301612851	70	0	Xenopus (Silurana) tropicalis	western clawed frog	PREDICTED: f-box only protein 10-like [Xenopus (Silurana) tropicalis]	XP_002935922.1
3207379	3639	884	975	1097	683	56.9387	681	1786	1.9795	5.23462	0.585417	1	348543991	68	0	Oreochromis niloticus	Nile tilapia	PREDICTED: kinesin-like protein KIF1C-like [Oreochromis niloticus]	XP_003459465.1
3207377	3639	1000	809	716	1114	41.9071	169	419	0.491242	1.22806	0.821275	1	224048205	68	9e-176	Taeniopygia guttata	zebra finch	PREDICTED: ring finger protein 217 [Taeniopygia guttata]	XP_002188917.1
3207383	3639	1095	704	722	1118	39.1866	843	2379	2.45039	6.97266	0.540193	1	327282658	85	0	Anolis carolinensis	green anole	PREDICTED: short-chain specific acyl-CoA dehydrogenase, mitochondrial-like [Anolis carolinensis]	XP_003226059.1
3207381	3639	1220	609	735	1075	36.9332	993	950	2.88641	2.78437	0.738783	1	24637027	97	0	Squalus acanthias	spiny dogfish	BRAP2 [Squalus acanthias]	AAN63526.1
3207373	3638	1081	736	750	1071	40.8466	1780	5320	5.17545	15.5968	0.539834	1	50748450	92	0	Gallus gallus	bantam,chicken,chickens	Sec23 homolog A (S. cerevisiae)	XP_421250.1
3207371	3637	840	898	945	954	50.6736	7068	406	20.5562	1.19061	0.0148731	0.290401	395540868	61	0	Sarcophilus harrisii	Tasmanian devil	PREDICTED: nck-associated protein 1-like [Sarcophilus harrisii]	XP_003772372.1
3207369	3637	1075	746	673	1143	39.0157	756	740	2.19871	2.17007	0.748659	1	348525218	71	0	Oreochromis niloticus	Nile tilapia	PREDICTED: RING finger protein 213-like [Oreochromis niloticus]	XP_003450119.1
3207363	3636	907	865	754	1110	44.527	522	660	1.51858	1.936	0.908454	1	326932598	46	0	Meleagris gallopavo	turkey	PREDICTED: zinc finger and BTB domain-containing protein 40-like [Meleagris gallopavo]	XP_003212402.1
3207365	3636	1159	661	650	1166	36.0561	2153	6950	6.26341	20.3867	0.521349	1	224064518	60	2e-106	Taeniopygia guttata	zebra finch	PREDICTED: carbonic anhydrase VB, mitochondrial [Taeniopygia guttata]	XP_002192230.1
3207355	3635	1100	716	824	995	42.3659	1758	438	5.1157	1.28516	0.139762	0.907185	157822907	57	1e-165	Rattus norvegicus	Norway rat,brown rat,rat,rats	ArfGAP with GTPase domain, ankyrin repeat and PH domain 1	NP_001101700.1
3207357	3635	1223	674	641	1097	36.1761	974	1316	2.83429	3.86133	0.980176	1	224088501	76	9e-94	Taeniopygia guttata	zebra finch	PREDICTED: similar to RNF170 protein [Taeniopygia guttata]	XP_002189464.1
3207353	3634	1226	635	789	984	39.1855	1561	1890	4.54369	5.54706	0.903544	1	395507969	67	0	Sarcophilus harrisii	Tasmanian devil	PREDICTED: EH domain-binding protein 1 isoform 2 [Sarcophilus harrisii]	XP_003758289.1
3207351	3634	1075	694	822	1043	41.7171	1433	2845	4.17111	8.34994	0.768622	1	118089631	82	0	Gallus gallus	chicken	PREDICTED: long-chain-fatty-acid--CoA ligase 4 [Gallus gallus]	XP_420317.2
3207347	3634	1061	751	674	1148	39.213	1644	929	4.78528	2.72657	0.419951	1	301617608	92	0	Xenopus (Silurana) tropicalis	western clawed frog	PREDICTED: cAMP-specific 3',5'-cyclic phosphodiesterase 4D-like [Xenopus (Silurana) tropicalis]	XP_002938226.1
3207341	3633	1083	804	889	857	46.6006	1120	1963	3.26094	5.7629	0.849742	1	148227459	57	1e-41	Xenopus laevis	African clawed frog,clawed frog,common platanna,pl	MICAL-like 2	NP_001085831.1
3207339	3632	1131	626	613	1262	34.1134	831	603	2.42017	1.77075	0.5649	1	224065893	44	1e-56	Taeniopygia guttata	zebra finch	centromere protein P	XP_002193340.1
3207337	3631	1045	730	611	1245	36.932	2	1494	0.00582632	4.38844	0.00012318	0.0159528	221120559	44	5e-09	Hydra magnipapillata	green hydra	PREDICTED: similar to dumpy CG33196-PB [Hydra magnipapillata]	XP_002166044.1
3207325	3628	922	806	1031	869	50.634	767	75	2.23624	0.220485	0.0441557	0.52528	432938261	60	0	Oryzias latipes	Japanese medaka	PREDICTED: cohesin subunit SA-1-like [Oryzias latipes]	XP_004082503.1
3207327	3628	1222	686	704	1016	38.3131	28	641	0.0816359	1.88442	0.0835029	0.719375	114601123	74	0	Pan troglodytes	chimpanzee	erythrocyte membrane protein band 4.1 like 4A	XP_001143134.1
3207319	3626	1065	758	813	990	43.326	2172	1609	6.33611	4.73276	0.577778	1	363733060	43	0	Gallus gallus	chicken	PREDICTED: KIAA0922 [Gallus gallus]	XP_420366.3
3207323	3626	1104	776	676	1070	40.0441	1980	1965	5.77601	5.77991	0.762599	1	147907385	47	6e-34	Xenopus laevis	African clawed frog,clawed frog,common platanna,pl	MGC84194 protein	NP_001087541.1
3207321	3626	962	727	700	1237	39.3547	972	742	2.83549	2.18254	0.596099	1	113931390	62	0	Xenopus (Silurana) tropicalis	western clawed frog	spindle assembly 6 homolog	NP_001039141.1
3207317	3626	935	742	888	1061	44.9531	2494	675	7.27544	1.98546	0.155577	0.951021	431895072	82	6e-28	Pteropus alecto	black flying fox	Neuropilin-2 [Pteropus alecto]	ELK04865.1
3207313	3626	1062	649	800	1115	39.9614	1675	1404	4.88627	4.12976	0.652861	1	334322448	94	0	Monodelphis domestica	gray short-tailed opossum	amyloid beta precursor protein (cytoplasmic tail) binding protein 2	XP_003340245.1
3207311	3625	1301	711	624	989	36.8276	793	926	2.31396	2.72451	0.873344	1	189536110	76	0	Danio rerio	leopard danio,zebra danio,zebra fish,zebrafish	ethanolaminephosphotransferase 1-like	XP_685817.2
3207307	3624	1162	667	659	1136	36.5894	448	331	1.30762	0.97415	0.567274	1	327281906	57	6e-134	Anolis carolinensis	green anole	PREDICTED: cell division cycle-associated protein 7-like [Anolis carolinensis]	XP_003225686.1
3207309	3624	1042	769	795	1018	43.1567	12	1795	0.0350254	5.28278	0.000792067	0.0500201	301608466	69	0	Xenopus (Silurana) tropicalis	western clawed frog	PREDICTED: procollagen galactosyltransferase 2-like [Xenopus (Silurana) tropicalis]	XP_002933810.1
3207305	3624	1128	769	635	1092	38.7417	1887	1712	5.50775	5.0385	0.703434	1	148684035	99	0	Mus musculus	house mouse	speckle-type POZ protein, isoform CRA_b [Mus musculus]	EDL15982.1
3207297	3623	643	1150	1014	816	59.7295	438	462	1.27878	1.36006	0.774444	1	260797863	41	0	Branchiostoma floridae	Florida lancelet	hypothetical protein	XP_002593920.1
3207291	3621	819	880	649	1273	42.2259	862	649	2.51808	1.91162	0.58594	1	403263951	60	0	Saimiri boliviensis boliviensis	Bolivian squirrel monkey	PREDICTED: bromodomain adjacent to zinc finger domain protein 1A isoform 2 [Saimiri boliviensis boliviensis]	XP_003924260.1
3207287	3619	1011	796	886	926	46.4769	591	428	1.72739	1.26137	0.561364	1	301615251	43	0	Xenopus (Silurana) tropicalis	western clawed frog	PREDICTED: hypothetical protein LOC100493122 [Xenopus (Silurana) tropicalis]	XP_002937091.1
3207285	3618	1010	810	627	1171	39.7181	414	481	1.21038	1.41796	0.833207	1	49258170	52	4e-32	Danio rerio	leopard danio,zebra danio,zebra fish,zebrafish	NA	NA
3207279	3617	1051	756	661	1149	39.1761	1198	709	3.50347	2.09066	0.451896	1	208610023	61	0	Gallus gallus	chicken	ankyrin repeat domain-containing protein 27 [Gallus gallus]	NP_001129150.1
3207277	3617	1170	664	618	1165	35.4437	832	1030	2.43313	3.03721	0.915326	1	118084661	78	0	Gallus gallus	bantam,chicken,chickens	KDEL (Lys-Asp-Glu-Leu) containing 1	XP_416963.2
3207269	3615	796	848	686	1285	42.4343	673	1656	1.96923	4.88583	0.626797	1	363739559	55	8e-120	Gallus gallus	chicken	PREDICTED: myosin phosphatase Rho-interacting protein, partial [Gallus gallus]	XP_414806.3
3207263	3615	1087	650	641	1237	35.7123	75	547	0.219454	1.61386	0.328525	1	10945346	82	8e-79	Leucoraja erinacea	little skate	peripherin/rds [Leucoraja erinacea]	AAG24518.1
3207267	3615	1113	700	666	1136	37.787	1482	1032	4.33641	3.04479	0.531099	1	149019171	89	0	Rattus norvegicus	Norway rat	myosin Va, isoform CRA_b [Rattus norvegicus]	EDL77812.1
3207265	3615	1099	605	643	1268	34.5228	5847	3534	17.1086	10.4266	0.462337	1	397471268	96	2e-07	Pan paniscus	pygmy chimpanzee	PREDICTED: akirin-2-like, partial [Pan paniscus]	XP_003807218.1
3207259	3613	1083	661	618	1251	35.3999	111	439	0.324972	1.29593	0.613502	1	260799722	45	2e-34	Branchiostoma floridae	Florida lancelet	hypothetical protein	XP_002594833.1
3207255	3612	1005	788	699	1120	41.1683	2312	1415	6.77065	4.17825	0.46003	1	327285172	42	0	Anolis carolinensis	green anole	PREDICTED: NEDD4-binding protein 1-like [Anolis carolinensis]	XP_003227308.1
3207253	3612	1079	793	699	1041	41.3068	647	696	1.89473	2.05517	0.807729	1	395519527	60	0	Sarcophilus harrisii	Tasmanian devil	PREDICTED: methyl-CpG-binding domain protein 5 isoform 2 [Sarcophilus harrisii]	XP_003763896.1
3207257	3612	979	885	775	973	45.9579	1218	1718	3.56689	5.07296	1	1	149640706	81	0	Ornithorhynchus anatinus	platypus	PREDICTED: pyruvate dehydrogenase phosphatase regulatory subunit, mitochondrial [Ornithorhynchus anatinus]	XP_001506117.1
3207251	3611	856	946	1036	773	54.8878	2	1645	0.00585859	4.85875	8.81351e-05	0.0130059	125851984	52	0	Danio rerio	zebrafish	PREDICTED: phosphatidylinositol-4,5-bisphosphate 3-kinase catalytic subunit gamma isoform [Danio rerio]	XP_692697.2
3207245	3611	970	931	766	944	46.9953	407	4	1.19222	0.0118146	0.00574975	0.171445	301619837	80	0	Xenopus (Silurana) tropicalis	western clawed frog	PREDICTED: sodium/calcium exchanger 2-like [Xenopus (Silurana) tropicalis]	XP_002939292.1
3207241	3610	1104	752	738	1016	41.2742	88	806	0.257849	2.3813	0.183958	1	334348895	62	0	Monodelphis domestica	gray short-tailed opossum	PREDICTED: serine/threonine-protein kinase ULK4-like [Monodelphis domestica]	XP_001379045.2
3207239	3610	1096	679	649	1186	36.7867	6611	4150	19.3709	12.261	0.485102	1	148229244	93	1e-130	Xenopus laevis	African clawed frog,clawed frog,common platanna,pl	proteasome (prosome, macropain) subunit, beta type, 3	NP_001088741.1
3207237	3607	700	905	643	1359	42.9166	1086	2767	3.18474	8.1818	0.602485	1	326933380	45	1e-44	Meleagris gallopavo	turkey	PREDICTED: centrosomal protein of 164 kDa-like [Meleagris gallopavo]	XP_003212783.1
3207235	3606	910	807	892	997	47.1159	2149	3075	6.30378	9.09506	1	1	224095031	62	0	Taeniopygia guttata	zebra finch	PREDICTED: sterol regulatory element binding transcription factor 2 [Taeniopygia guttata]	XP_002197102.1
3207231	3606	1174	622	732	1078	37.5485	1687	1906	4.94857	5.63746	0.853653	1	74182179	63	0	Mus musculus	house mouse,mouse	NA	NA
3207227	3606	1239	660	627	1080	35.6905	84	2581	0.246402	7.63393	0.0147878	0.288995	149409535	83	2e-68	Ornithorhynchus anatinus	platypus	PREDICTED: growth arrest-specific protein 2-like isoform 1 [Ornithorhynchus anatinus]	XP_001509170.1
3207223	3604	743	1006	949	906	54.2453	4440	381	13.0313	1.12752	0.0259098	0.395251	326669750	54	0	Danio rerio	leopard danio,zebra danio,zebra fish,zebrafish	signal-induced proliferation-associated 1-like protein 2-like	XP_682857.5
3207221	3604	1092	709	647	1156	37.6249	830	1051	2.43604	3.11031	0.931535	1	395533273	61	0	Sarcophilus harrisii	Tasmanian devil	PREDICTED: brain-specific angiogenesis inhibitor 1-associated protein 2 isoform 2 [Sarcophilus harrisii]	XP_003768685.1
3207215	3603	1106	758	739	1000	41.5487	973	945	2.85653	2.79739	0.748825	1	327275403	67	2e-92	Anolis carolinensis	green anole	dephospho-CoA kinase domain-containing protein-like	XP_003222463.1
3207213	3603	916	989	884	814	51.9845	46156	17749	135.505	52.5407	0.254919	1	165881922	84	5e-19	Scyliorhinus canicula	smaller spotted catshark,smaller spotted dogfish,s	NA	NA
3207203	3602	1073	718	710	1101	39.6446	353	472	1.03662	1.3976	0.912377	1	291404414	45	1e-142	Oryctolagus cuniculus	rabbit	PREDICTED: tigger transposable element derived 6-like [Oryctolagus cuniculus]	XP_002718425.1
3207209	3602	1009	855	951	787	50.1388	471	1114	1.38314	3.29858	0.672707	1	149411539	54	0	Ornithorhynchus anatinus	duck-billed platypus,duckbill platypus,platypus	DENN/MADD domain containing 2C	XP_001507775.1
3207205	3602	989	862	723	1028	44.0033	1418	2051	4.16412	6.07306	0.985832	1	156717424	62	0	Xenopus (Silurana) tropicalis	western clawed frog	KIAA2013	NP_001096252.1
3207207	3602	956	891	794	961	46.7796	853	235	2.50493	0.695841	0.178382	0.998979	224045959	67	0	Taeniopygia guttata	zebra finch	PREDICTED: nuclear receptor subfamily 4, group A, member 3 [Taeniopygia guttata]	XP_002193091.1
3207211	3602	1142	578	677	1205	34.8418	825	978	2.42271	2.89588	0.884616	1	387915216	76	8e-53	Callorhinchus milii	ghost shark	Transmembrane protein 18 [Callorhinchus milii]	AFK11217.1
3207201	3601	907	804	773	1117	43.7934	753	819	2.21188	2.42575	0.819492	1	334331241	64	0	Monodelphis domestica	gray short-tailed opossum	PREDICTED: TBC1 domain family member 1 [Monodelphis domestica]	XP_001374386.2
3207193	3599	1222	679	574	1124	34.8152	4206	4022	12.3617	11.9192	0.730644	1	45387643	75	2e-54	Danio rerio	leopard danio,zebra danio,zebra fish,zebrafish	dynein, light chain, Tctex-type 3	NP_991171.1
3207189	3598	971	716	755	1156	40.8838	850	83	2.4989	0.246038	0.0424415	0.51405	50511241	44	7e-102	Mus musculus	house mouse	mKIAA2002 protein [Mus musculus]	BAD32606.1
3207191	3598	1138	807	749	904	43.2462	1807	2099	5.31236	6.2221	0.875234	1	348534919	67	0	Oreochromis niloticus	Nile tilapia	PREDICTED: disrupted in renal carcinoma protein 2 homolog [Oreochromis niloticus]	XP_003454949.1
3207187	3597	1124	671	734	1068	39.0603	503	1316	1.47917	3.90213	0.602103	1	259155166	69	0	Salmo salar	Atlantic salmon	acyl-Coenzyme A oxidase 3, pristanoyl	NP_001158825.1
3207185	3596	969	806	691	1130	41.6296	10	444	0.0294151	1.31689	0.0866795	0.730722	291243806	47	0	Saccoglossus kowalevskii	Saccoglossus kowalevskii	PREDICTED: hypothetical protein [Saccoglossus kowalevskii]	XP_002741792.1
3207181	3596	916	950	922	808	52.0578	299	392	0.879512	1.16266	0.875846	1	55846678	72	0	Macaca fascicularis	crab eating macaque,crab-eating macaque,cynomolgus	NA	NA
3207183	3596	812	763	901	1120	46.2736	370	427	1.08836	1.26647	0.818971	1	327277055	78	7e-30	Anolis carolinensis	green anole	PREDICTED: hypothetical protein LOC100554175 [Anolis carolinensis]	XP_003223281.1
3207175	3595	1167	685	788	955	40.9736	1067	1619	3.13947	4.80324	0.953823	1	297667658	71	0	Pongo abelii	Sumatran orangutan	PREDICTED: protein phosphatase 1 regulatory subunit 21 isoform 2 [Pongo abelii]	XP_002812089.1
3207173	3595	1031	800	940	824	48.4006	1726	398	5.07846	1.18078	0.124132	0.86353	166236935	80	7e-25	Gallus gallus	bantam,chicken,chickens	microtubule-associated protein tau	NP_001186122.1
3207169	3594	1260	641	612	1081	34.8637	195	512	0.573914	1.51942	0.737813	1	194390450	49	3e-75	Homo sapiens	human,man	NA	NA
3207171	3594	851	938	870	935	50.3061	1872	5446	5.50958	16.1616	0.557183	1	327281032	65	0	Anolis carolinensis	green anole	PREDICTED: lysosomal alpha-mannosidase-like [Anolis carolinensis]	XP_003225254.1
3207163	3592	968	889	720	1015	44.794	950	1005	2.79755	2.98412	0.806771	1	291400313	76	0	Oryctolagus cuniculus	rabbit	PREDICTED: vacuolar protein sorting 8 homolog isoform 1 [Oryctolagus cuniculus]	XP_002716516.1
3207159	3591	1071	767	672	1081	40.0724	378	857	1.11344	2.54537	0.726341	1	344281213	56	0	Loxodonta africana	African bush elephant,African savanna elephant,Afr	toll-like receptor 3-like	XP_003412374.1
3207153	3589	1025	799	788	977	44.2184	194	464	0.571766	1.37889	0.809558	1	345324317	44	1e-43	Ornithorhynchus anatinus	platypus	PREDICTED: hypothetical protein LOC100681698 [Ornithorhynchus anatinus]	XP_003430808.1
3207155	3589	1067	624	739	1159	37.9772	822	504	2.42264	1.49776	0.467792	1	118090343	70	1e-89	Gallus gallus	chicken	PREDICTED: AP-1 complex-associated regulatory protein-like isoform 2 [Gallus gallus]	XP_420646.2
3207149	3587	1152	742	691	1002	39.9498	1502	172	4.42924	0.511426	0.0433419	0.520163	149641475	58	0	Ornithorhynchus anatinus	duck-billed platypus,duckbill platypus,platypus	lamin B receptor	XP_001514211.1
3207151	3587	1090	781	660	1056	40.1728	803	2250	2.36796	6.69017	0.544689	1	194018648	84	3e-82	Xenopus (Silurana) tropicalis	western clawed frog	mitogen-activated protein kinase 8 interacting protein 3	NP_001123410.1
3207147	3583	1033	747	788	1015	42.8412	2219	52	6.5509	0.15479	0.00255517	0.103701	9408384	79	0	Raja eglanteria	clearnose skate	aiolos [Raja eglanteria]	AAF87273.1
3207145	3582	695	1037	1026	824	57.5935	408	3606	1.20483	10.7371	0.119121	0.849041	148227386	84	0	Xenopus laevis	African clawed frog,clawed frog,common platanna,pl	pyruvate carboxylase, gene 1	NP_001083226.1
3207137	3581	1109	735	651	1086	38.7043	180	437	0.53169	1.30156	0.816048	1	327274454	55	0	Anolis carolinensis	green anole	PREDICTED: WD repeat-containing protein 60-like, partial [Anolis carolinensis]	XP_003221992.1
3207143	3581	1146	707	806	922	42.2508	720	2104	2.12676	6.26653	0.513546	1	301622308	58	0	Xenopus (Silurana) tropicalis	western clawed frog	PREDICTED: synaptotagmin-like protein 4-like [Xenopus (Silurana) tropicalis]	XP_002940484.1
3207141	3581	923	882	835	941	47.9475	797	1702	2.35421	5.06922	0.71544	1	327281087	69	0	Anolis carolinensis	green anole	PREDICTED: TBC1 domain family member 17-like [Anolis carolinensis]	XP_003225281.1
3207139	3581	1031	850	780	920	45.518	721	993	2.12971	2.95754	0.988437	1	149721728	72	0	Equus caballus	domestic horse,equine,horse	low density lipoprotein receptor-related protein 12	XP_001494737.1
3207133	3580	1205	691	727	957	39.6089	2083	1912	6.15455	5.69627	0.710107	1	51593105	41	5e-125	Mus musculus	house mouse,mouse	SUMO1/sentrin specific peptidase 7	NP_001003971.1
3207135	3580	924	860	771	1025	45.5587	408	454	1.2055	1.35257	0.803928	1	431911971	82	0	Pteropus alecto	black flying fox	Baculoviral IAP repeat-containing protein 6 [Pteropus alecto]	ELK14115.1
3207125	3579	1152	632	663	1132	36.1833	927	1598	2.73973	4.76213	0.861359	1	395836815	68	2e-159	Otolemur garnettii	small-eared galago	PREDICTED: inactive hydroxysteroid dehydrogenase-like protein 1 [Otolemur garnettii]	XP_003791343.1
3207123	3578	1188	645	777	968	39.7429	845	218	2.49808	0.649834	0.167453	0.975757	431892024	45	3e-07	Pteropus alecto	black flying fox	DNA helicase B [Pteropus alecto]	ELK02471.1
3207117	3576	1031	781	747	1017	42.7293	1217	1342	3.59984	4.00259	0.83905	1	327275099	48	8e-96	Anolis carolinensis	green anole	PREDICTED: peptidyl-prolyl cis-trans isomerase FKBP9-like [Anolis carolinensis]	XP_003222311.1
3207115	3575	1152	709	782	932	41.7063	488	463	1.44389	1.38131	0.713494	1	402890519	45	0	Papio anubis	olive baboon	PREDICTED: NLR family CARD domain-containing protein 4 [Papio anubis]	XP_003908534.1
3207113	3575	1164	692	924	795	45.2028	543	495	1.60662	1.47678	0.695846	1	62414084	56	0	Danio rerio	leopard danio,zebra danio,zebra fish,zebrafish	kinesin family member 7	NP_001014816.1
3207111	3574	920	942	886	826	51.1472	1250	1224	3.69952	3.65269	0.754169	1	403180742	47	6e-73	Squalus acanthias	spiny dogfish	aryl hydrocarbon receptor 2a [Squalus acanthias]	AFR24093.1
3207105	3573	1025	722	738	1088	40.862	718	1713	2.1256	5.11341	0.644233	1	224044614	59	2e-116	Taeniopygia guttata	zebra finch	PREDICTED: Golgi reassembly stacking protein 1 [Taeniopygia guttata]	XP_002186577.1
3207099	3570	1198	681	832	859	42.381	2910	2876	8.62214	8.59224	0.755716	1	74006036	72	0	Canis lupus familiaris	dog,dogs	glutamyl-prolyl-tRNA synthetase	XP_849468.1
3207097	3570	1078	640	729	1123	38.3473	1060	1112	3.14071	3.32218	0.801314	1	327267215	75	0	Anolis carolinensis	green anole	PREDICTED: cysteine protease ATG4B-like [Anolis carolinensis]	XP_003218398.1
3207101	3570	1208	636	684	1042	36.9748	525	893	1.55554	2.6679	0.897923	1	297690027	77	0	Pongo abelii	Sumatran orangutan	PREDICTED: rho GTPase-activating protein 42 isoform 1 [Pongo abelii]	XP_002822431.1
3207095	3569	1023	744	938	864	47.128	6152	4700	18.2331	14.0455	0.592951	1	395836962	81	0	Otolemur garnettii	small-eared galago	PREDICTED: alanine--tRNA ligase, cytoplasmic [Otolemur garnettii]	XP_003791415.1
3207093	3568	971	761	664	1172	39.9383	1895	2444	5.61791	7.30571	0.947292	1	118089678	89	0	Gallus gallus	chicken	PREDICTED: THO complex subunit 2 [Gallus gallus]	XP_420332.2
3207089	3567	701	913	878	1075	50.2103	1209	1807	3.5852	5.40307	0.962179	1	327277528	68	0	Anolis carolinensis	green anole	PREDICTED: la-related protein 1-like [Anolis carolinensis]	XP_003223516.1
3207091	3567	1250	651	828	838	41.4634	2432	1510	7.21192	4.51502	0.474688	1	344268786	75	0	Loxodonta africana	African savanna elephant	PREDICTED: pre-mRNA-splicing factor CWC22 homolog [Loxodonta africana]	XP_003406237.1
3207087	3566	1179	645	725	1017	38.4184	30	387	0.0889878	1.15749	0.322412	1	189028876	53	0	Xenopus (Silurana) tropicalis	western clawed frog	leucine rich repeat containing 9	NP_001072747.1
3207085	3565	656	1048	934	927	55.5961	819	3580	2.43005	10.7105	0.32673	1	387017166	78	0	Crotalus adamanteus	eastern diamondback rattlesnake	Myo1e-prov protein [Crotalus adamanteus]	AFJ50701.1
3207079	3561	1030	844	785	902	45.7456	553	746	1.64264	2.23436	0.956194	1	348518756	42	8e-125	Oreochromis niloticus	Nile tilapia	PREDICTED: zinc finger and BTB domain-containing protein 20 [Oreochromis niloticus]	XP_003446897.1
3207075	3561	1104	648	708	1101	38.0792	2358	1696	7.00426	5.07972	0.559678	1	326912419	78	0	Meleagris gallopavo	turkey	PREDICTED: liprin-beta-1-like [Meleagris gallopavo]	XP_003202549.1
3207071	3560	849	878	819	1014	47.6685	4710	176	13.9946	0.527289	0.00615851	0.179682	71896485	59	0	Gallus gallus	bantam,chicken,chickens	janus kinase 2	NP_001025709.1
3207069	3559	1038	784	708	1029	41.9219	2691	5174	7.9979	15.5055	0.822516	1	344284346	63	0	Loxodonta africana	African savanna elephant	PREDICTED: alpha-mannosidase 2x [Loxodonta africana]	XP_003413929.1
3207067	3559	1103	710	744	1002	40.8542	777	932	2.30932	2.79302	0.888463	1	224052372	79	0	Taeniopygia guttata	zebra finch	PREDICTED: discs, large homolog 5 (Drosophila) [Taeniopygia guttata]	XP_002192279.1
3207065	3559	1062	835	678	984	42.5119	8851	5171	26.306	15.4965	0.446045	1	332801056	80	0	Bos taurus	bovine,cattle,cow,domestic cattle,domestic cow	regulator of chromosome condensation 2	NP_001095381.2
3207063	3558	1021	721	660	1156	38.8139	733	6128	2.17916	18.3696	0.146591	0.926005	327277346	51	4e-85	Anolis carolinensis	green anole	PREDICTED: protein POF1B-like [Anolis carolinensis]	XP_003223426.1
3207061	3558	945	773	737	1103	42.4396	928	651	2.75888	1.95147	0.544891	1	10433708	75	3e-142	Homo sapiens	human	unnamed protein product [Homo sapiens]	BAB14015.1
3207057	3557	865	948	1097	647	57.4923	324	596	0.9635	1.7871	0.892368	1	354490253	48	0	Cricetulus griseus	Chinese hamster	PREDICTED: serine/threonine-protein kinase MRCK alpha-like, partial [Cricetulus griseus]	XP_003507273.1
3207053	3556	934	851	743	1028	44.8256	558	867	1.65983	2.60042	0.957872	1	363741381	59	0	Gallus gallus	chicken	PREDICTED: protein KIAA0664 [Gallus gallus]	XP_415920.3
3207051	3556	1086	715	635	1120	37.964	1290	2395	3.83723	7.18339	0.80994	1	225716060	63	6e-36	Esox lucius	northern pike	NA	NA
3207049	3556	950	859	717	1030	44.3195	522	626	1.55274	1.87758	0.872359	1	118100372	85	0	Gallus gallus	chicken	PREDICTED: neurofibromin isoform 2 [Gallus gallus]	XP_415914.2
3207047	3555	1138	707	801	909	42.4191	474	853	1.41036	2.55915	0.866099	1	326919828	60	0	Meleagris gallopavo	turkey	PREDICTED: DNA-binding protein SMUBP-2-like [Meleagris gallopavo]	XP_003206179.1
3207045	3554	1083	775	807	889	44.5132	1529	7782	4.55072	23.3539	0.31441	1	395516846	58	0	Sarcophilus harrisii	Tasmanian devil	PREDICTED: tensin-3 [Sarcophilus harrisii]	XP_003762595.1
3207043	3554	937	828	693	1096	42.7968	3610	4497	10.7444	13.4956	0.904759	1	363734711	87	0	Gallus gallus	chicken	PREDICTED: LOW QUALITY PROTEIN: importin-7 [Gallus gallus]	XP_003641442.1
3207035	3553	716	941	940	956	52.9412	989	2719	2.94436	8.16206	0.556371	1	291413634	45	1e-06	Oryctolagus cuniculus	rabbit	PREDICTED: Pleckstrin homology domain-containing family G member 3-like, partial [Oryctolagus cuniculus]	XP_002723075.1
3207031	3553	756	926	987	884	53.8418	1081	93	3.21826	0.279173	0.0303095	0.433277	348579917	60	0	Cavia porcellus	domestic guinea pig	PREDICTED: RAS guanyl-releasing protein 1-like isoform 1 [Cavia porcellus]	XP_003475725.1
3207037	3553	1026	793	932	802	48.5505	1492	1136	4.44185	3.41012	0.591339	1	126337834	66	0	Monodelphis domestica	gray short-tailed opossum	ubiquitin specific peptidase 37	XP_001365238.1
3207033	3553	1063	828	737	925	44.0473	275	390	0.818706	1.17073	0.914876	1	326923144	70	0	Meleagris gallopavo	turkey	PREDICTED: methyl-CpG-binding domain protein 5-like, partial [Meleagris gallopavo]	XP_003207801.1
3207039	3553	1068	734	656	1095	39.1219	104	2599	0.30962	7.80184	0.0211537	0.35465	301772154	71	0	Ailuropoda melanoleuca	giant panda	ATPase type 13A3	XP_002921495.1
3207025	3552	1090	725	639	1098	38.4009	1542	1557	4.592	4.67522	0.776555	1	301626780	72	4e-170	Xenopus (Silurana) tropicalis	western clawed frog	PREDICTED: protein phosphatase methylesterase 1-like [Xenopus (Silurana) tropicalis]	XP_002942566.1
3207027	3552	1121	747	646	1038	39.2173	293	434	0.872539	1.30317	0.956207	1	431908902	80	0	Pteropus alecto	black flying fox	Lanosterol 14-alpha demethylase [Pteropus alecto]	ELK12493.1
3207029	3552	1093	669	747	1043	39.8649	378	434	1.12567	1.30317	0.81764	1	7341370	94	0	Scyliorhinus torazame	cloudy catshark	membrane type-3 matrix metalloproteinase [Scyliorhinus torazame]	AAF61270.1
3207019	3550	1087	690	653	1120	37.831	2586	3482	7.70532	10.4613	0.969644	1	134025285	45	1e-67	Danio rerio	leopard danio,zebra danio,zebra fish,zebrafish	NA	NA
3207021	3550	1122	619	727	1082	37.9155	563	245	1.67753	0.736078	0.331867	1	347800617	55	0	Gallus gallus	bantam,chicken,chickens	kinesin heavy chain member 2A	NP_001034401.2
3207023	3550	1127	636	650	1137	36.2254	927	1185	2.76212	3.56021	0.93973	1	417397493	73	2e-64	Desmodus rotundus	common vampire bat	Putative upstream transcription factor 2/l-myc-2 protein [Desmodus rotundus]	JAA45780.1
3207015	3548	1139	719	707	983	40.1917	6909	7454	20.5979	22.4074	0.78398	1	363745004	42	2e-42	Gallus gallus	chicken	PREDICTED: zinc finger CCCH domain-containing protein 10-like [Gallus gallus]	XP_003643170.1
3207011	3547	967	797	868	915	46.9411	2240	191	6.68001	0.574326	0.0244422	0.383196	348572292	44	6e-54	Cavia porcellus	Domestic guinea pig,guinea pig	NF-kappa-B inhibitor alpha-like	XP_003471927.1
3207009	3547	948	799	737	1063	43.3042	887	761	2.64517	2.28828	0.668011	1	345324818	61	0	Ornithorhynchus anatinus	platypus	PREDICTED: LOW QUALITY PROTEIN: amyotrophic lateral sclerosis 2 chromosomal region candidate gene 8 protein-like [Ornithorhynchus anatinus]	XP_003430863.1
3207005	3546	1030	868	754	894	45.7417	806	728	2.40429	2.18967	0.697273	1	126324073	56	0	Monodelphis domestica	gray short-tailed opossum	mediator complex subunit 26	XP_001363132.1
3207007	3546	814	811	845	1076	46.7005	566	270	1.68837	0.812103	0.360737	1	426238163	69	0	Ovis aries	sheep	PREDICTED: histone deacetylase 5 [Ovis aries]	XP_004013026.1
3207001	3545	921	823	752	1049	44.4288	1227	592	3.66116	1.78111	0.350337	1	334326034	45	0	Monodelphis domestica	gray short-tailed opossum	PREDICTED: receptor-interacting serine/threonine-protein kinase 1 [Monodelphis domestica]	XP_001378592.2
3207003	3545	1069	796	876	804	47.165	829	1064	2.4736	3.20119	0.941151	1	126327008	60	0	Monodelphis domestica	gray short-tailed opossum	PREDICTED: ubiquitin carboxyl-terminal hydrolase 28 [Monodelphis domestica]	XP_001381253.1
3206997	3545	1159	649	603	1134	35.3173	1020	3069	3.04351	9.23351	0.504633	1	118103632	81	7e-171	Gallus gallus	chicken	PREDICTED: dnaJ homolog subfamily B member 5 [Gallus gallus]	XP_424983.2
3206993	3543	1209	650	731	953	38.9783	1071	1290	3.19749	3.88333	0.898146	1	49118419	71	0	Xenopus laevis	African clawed frog	MGC80880 protein [Xenopus laevis]	AAH73414.1
3206983	3541	873	852	713	1103	44.1966	777	3065	2.32106	9.23189	0.36413	1	326931919	48	0	Meleagris gallopavo	turkey	PREDICTED: LOW QUALITY PROTEIN: laminin subunit alpha-5-like [Meleagris gallopavo]	XP_003212071.1
3206979	3541	1016	765	936	824	48.0373	1772	16595	5.29332	49.9847	0.19298	1	156717654	57	0	Xenopus (Silurana) tropicalis	western clawed frog	villin 1	NP_001096367.1
[truncated: 6,861 more rows]
