# Supplementary material for: Transcriptome Profiling Reveals Higher Vertebrate Orthologous of Intra-Cytoplasmic Pattern Recognition Receptors in Grey Bamboo Shark
Source: PLoS One. 2014 Jun 23;9(6):e100018. doi: 10.1371/journal.pone.0100018 (PMC4067322; doi:10.1371/journal.pone.0100018)
Supplement: Table S5 — Organism frequency table (species matches) based on BLASTX hit to NCBI database. (XLSX) [file pone.0100018.s010.xlsx]

## Sheet: Table S5
Sequence Matches to Various Organisms
Organism	# of transcripts	Percentage
Gallus gallus	1715	9.77319
Xenopus (Silurana) tropicalis	1271	7.24299
Anolis carolinensis	1098	6.25712
Danio rerio	922	5.25416
Callorhinchus milii	915	5.21427
Taeniopygia guttata	865	4.92934
Homo sapiens	786	4.47914
Meleagris gallopavo	682	3.88648
Monodelphis domestica	647	3.68703
Mus musculus	605	3.44769
Xenopus laevis	595	3.3907
Sarcophilus harrisii	549	3.12856
Oreochromis niloticus	516	2.94051
Ornithorhynchus anatinus	463	2.63848
Oryzias latipes	305	1.73809
Takifugu rubripes	249	1.41897
Macaca mulatta	222	1.2651
Bos taurus	220	1.2537
Mustela putorius furo	214	1.21951
Rattus norvegicus	210	1.19672
Equus caballus	208	1.18532
Salmo salar	204	1.16253
Sus scrofa	187	1.06565
Cricetulus griseus	180	1.02576
Loxodonta africana	152	0.866196
Crotalus adamanteus	144	0.820606
Ailuropoda melanoleuca	143	0.814908
Tetraodon nigroviridis	141	0.80351
Cavia porcellus	133	0.757921
Oryctolagus cuniculus	124	0.706633
Otolemur garnettii	123	0.700935
Canis lupus familiaris	122	0.695236
Pteropus alecto	119	0.67814
Desmodus rotundus	114	0.649647
Ovis aries	111	0.632551
Saimiri boliviensis boliviensis	103	0.586961
Felis catus	94	0.535674
Callithrix jacchus	93	0.529975
Strongylocentrotus purpuratus	91	0.518578
Macaca fascicularis	87	0.495783
Pongo abelii	82	0.46729
Heterocephalus glaber	79	0.450194
Pan troglodytes	73	0.416002
Papio anubis	69	0.393207
Branchiostoma floridae	69	0.393207
Gorilla gorilla gorilla	67	0.38181
Squalus acanthias	66	0.376111
Myotis davidii	65	0.370413
Nomascus leucogenys	64	0.364714
Ginglymostoma cirratum	52	0.29633
Scyliorhinus canicula	51	0.290631
Acanthochelys spixii	49	0.279234
Saccoglossus kowalevskii	42	0.239344
Ictalurus punctatus	42	0.239344
Pan paniscus	38	0.216549
Osmerus mordax	33	0.188056
Nullibrotheas allenii	30	0.17096
Dicentrarchus labrax	29	0.165261
Oncorhynchus mykiss	27	0.153864
Hydra magnipapillata	23	0.131069
Leucoraja erinacea	21	0.119672
Esox lucius	21	0.119672
Ciona intestinalis	19	0.108274
Raja eglanteria	19	0.108274
Chiloscyllium plagiosum	19	0.108274
Chelonia mydas	19	0.108274
Heterodontus francisci	19	0.108274
Anoplopoma fimbria	18	0.102576
Rana catesbeiana	17	0.0968771
synthetic construct	17	0.0968771
Triakis scyllium	17	0.0968771
Acyrthosiphon pisum	16	0.0911785
Crassostrea gigas	13	0.0740825
Nematostella vectensis	13	0.0740825
Torpedo marmorata	12	0.0683839
Ictalurus furcatus	12	0.0683839
Hymenochirus curtipes	12	0.0683839
Chiloscyllium griseum	11	0.0626852
Anas platyrhynchos	11	0.0626852
Torpedo californica	10	0.0569866
Zonotrichia albicollis	10	0.0569866
Amphimedon queenslandica	9	0.0512879
Discopyge ommata	9	0.0512879
Hemiscyllium ocellatum	9	0.0512879
Clonorchis sinensis	8	0.0455892
Scyliorhinus stellaris	8	0.0455892
Okamejei kenojei	8	0.0455892
Epinephelus coioides	8	0.0455892
Pleurodeles waltl	7	0.0398906
Schistosoma japonicum	6	0.0341919
Loa loa	6	0.0341919
Coturnix japonica	6	0.0341919
Acipenser sinensis	6	0.0341919
Oplegnathus fasciatus	5	0.0284933
Cephaloscyllium umbratile	5	0.0284933
Schistosoma mansoni	5	0.0284933
Chiloscyllium punctatum	5	0.0284933
Petromyzon marinus	4	0.0227946
Scyliorhinus torazame	4	0.0227946
Rhipicephalus pulchellus	4	0.0227946
Dasyatis akajei	4	0.0227946
Mustelus manazo	4	0.0227946
Epinephelus bruneus	4	0.0227946
Ctenopharyngodon idella	4	0.0227946
Carassius auratus	4	0.0227946
Capra hircus	4	0.0227946
Gorilla gorilla	4	0.0227946
Paralichthys olivaceus	3	0.017096
Ixodes scapularis	3	0.017096
Ambystoma mexicanum	3	0.017096
Cynops pyrrhogaster	3	0.017096
Rattus sp.	3	0.017096
Triaenodon obesus	3	0.017096
Pagrus major	3	0.017096
Sorex araneus	3	0.017096
Prionace glauca	3	0.017096
Anguilla japonica	3	0.017096
Cyprinus carpio	3	0.017096
Solenopsis invicta	3	0.017096
Trypanosoma vivax Y486	3	0.017096
Andrias davidianus	3	0.017096
Gasterosteus aculeatus	3	0.017096
Acipenser baerii	3	0.017096
Endoriftia persephone 'Hot96_1+Hot96_2'	3	0.017096
Pelodiscus sinensis	3	0.017096
Tribolium castaneum	3	0.017096
Perca flavescens	3	0.017096
Caenorhabditis remanei	3	0.017096
Trachemys scripta	3	0.017096
Scophthalmus maximus	3	0.017096
Alligator mississippiensis	2	0.0113973
Nephrops norvegicus	2	0.0113973
Camponotus floridanus	2	0.0113973
Amblyomma maculatum	2	0.0113973
Sminthopsis macroura	2	0.0113973
Polypterus senegalus	2	0.0113973
Meriones unguiculatus	2	0.0113973
Murine leukemia virus	2	0.0113973
Gadus morhua	2	0.0113973
Mauremys reevesii	2	0.0113973
Nasonia vitripennis	2	0.0113973
Rana esculenta	2	0.0113973
Oikopleura dioica	2	0.0113973
Lymphocystis disease virus - isolate China	2	0.0113973
Larimichthys crocea	2	0.0113973
Hyla japonica	2	0.0113973
Carcharhinus plumbeus	2	0.0113973
Heterodontus portusjacksoni	2	0.0113973
Limulus polyphemus	2	0.0113973
Dasypus novemcinctus	2	0.0113973
Pipa carvalhoi	2	0.0113973
Apis mellifera	2	0.0113973
Rhinobatos productus	2	0.0113973
Bufo gargarizans	2	0.0113973
Providencia alcalifaciens DSM 30120	2	0.0113973
Dasyatis sabina	2	0.0113973
Anguilla anguilla	2	0.0113973
Protopterus annectens	2	0.0113973
Mustelus griseus	2	0.0113973
Hypophthalmichthys nobilis	2	0.0113973
Columba livia	2	0.0113973
Drosophila melanogaster	2	0.0113973
Trichoplax adhaerens	2	0.0113973
Walleye epidermal hyperplasia virus 2	2	0.0113973
Didelphis virginiana	2	0.0113973
Epulopiscium sp. 'N.t. morphotype B'	1	0.00569866
Pan troglodytes schweinfurthii	1	0.00569866
Platichthys flesus	1	0.00569866
Phytophthora sojae	1	0.00569866
Saguinus labiatus	1	0.00569866
Dendroctonus ponderosae	1	0.00569866
Angiostrongylus cantonensis	1	0.00569866
Solea senegalensis	1	0.00569866
Metopus es	1	0.00569866
Lepisosteus platyrhinchus	1	0.00569866
Prevotella buccae ATCC 33574	1	0.00569866
Notophthalmus viridescens	1	0.00569866
Potamotrygon motoro	1	0.00569866
Sparus aurata	1	0.00569866
Misgurnus fossilis	1	0.00569866
Drosophila persimilis	1	0.00569866
Ectocarpus siliculosus	1	0.00569866
Neoceratodus forsteri	1	0.00569866
Mytilus edulis	1	0.00569866
Notomys alexis	1	0.00569866
Blastocystis hominis	1	0.00569866
Nymphicus hollandicus	1	0.00569866
Acipenser fulvescens	1	0.00569866
Triakis sp.	1	0.00569866
Coturnix coturnix	1	0.00569866
Cervus elaphus	1	0.00569866
Microtus arvalis	1	0.00569866
Thunnus albacares	1	0.00569866
Hymeniacidon perlevis	1	0.00569866
Streptomyces griseoaurantiacus M045	1	0.00569866
Paracrossochilus vittatus	1	0.00569866
Salvelinus fontinalis	1	0.00569866
Narke japonica	1	0.00569866
Lonchura striata domestica	1	0.00569866
Metaseiulus occidentalis	1	0.00569866
Avian retrovirus RPL30	1	0.00569866
Oxyuranus scutellatus scutellatus	1	0.00569866
Macaca nemestrina	1	0.00569866
Tachyglossus aculeatus	1	0.00569866
Glycine max	1	0.00569866
Phyllomedusa nordestina	1	0.00569866
Salmo trutta fario	1	0.00569866
Brangas neora	1	0.00569866
Chroococcidiopsis thermalis PCC 7203	1	0.00569866
Saguinus oedipus	1	0.00569866
Bombus impatiens	1	0.00569866
Aotus vociferans	1	0.00569866
Euplectes orix	1	0.00569866
Lepidurus couesii	1	0.00569866
Acromyrmex echinatior	1	0.00569866
Aspius aspius	1	0.00569866
Triatoma brasiliensis	1	0.00569866
Eptatretus stoutii	1	0.00569866
Siniperca chuatsi	1	0.00569866
Arenicola marina	1	0.00569866
Xiphophorus maculatus	1	0.00569866
Micromonas sp. RCC299	1	0.00569866
Ateles geoffroyi	1	0.00569866
Harpegnathos saltator	1	0.00569866
Coccidioides immitis RS	1	0.00569866
Glossina morsitans morsitans	1	0.00569866
Numida meleagris	1	0.00569866
Caprimulgus whitelyi	1	0.00569866
Drosophila simulans	1	0.00569866
Bombyx mori	1	0.00569866
Pseudopleuronectes americanus	1	0.00569866
Dichomitus squalens LYAD-421 SS1	1	0.00569866
Salmo trutta	1	0.00569866
Tupaia glis	1	0.00569866
Perkinsus marinus ATCC 50983	1	0.00569866
Smeringurus mesaensis	1	0.00569866
Molva molva	1	0.00569866
Acipenser schrenckii	1	0.00569866
Melitaea phoebe	1	0.00569866
Mizuhopecten yessoensis	1	0.00569866
Phoebastria nigripes	1	0.00569866
Lasiurus cinereus	1	0.00569866
Neophocaena phocaenoides	1	0.00569866
Carassius auratus red var.	1	0.00569866
Porichthys notatus	1	0.00569866
Culex quinquefasciatus	1	0.00569866
Papio cynocephalus	1	0.00569866
Tuber melanosporum Mel28	1	0.00569866
Anser anser	1	0.00569866
Lagothrix lagotricha	1	0.00569866
Gloydius blomhoffi brevicaudus	1	0.00569866
Pan troglodytes troglodytes	1	0.00569866
Mesocricetus auratus	1	0.00569866
Tanichthys albonubes	1	0.00569866
Atlantic salmon swim bladder sarcoma virus	1	0.00569866
Rana ridibunda	1	0.00569866
Scolitantides orion	1	0.00569866
Marmota monax	1	0.00569866
Tetrahymena thermophila SB210	1	0.00569866
Polyodon spathula	1	0.00569866
Trichomonas vaginalis	1	0.00569866
Uta stansburiana	1	0.00569866
Trypanosoma congolense IL3000	1	0.00569866
Rana rugosa	1	0.00569866
Orectolobus maculatus	1	0.00569866
Paramyxine sheni	1	0.00569866
Saimiri sciureus	1	0.00569866
Poeciliopsis lucida	1	0.00569866
Mauremys mutica	1	0.00569866
Raja sp.	1	0.00569866
Oncorhynchus nerka	1	0.00569866
Halichoeres trimaculatus	1	0.00569866
Nectria haematococca mpVI 77-13-4	1	0.00569866
Conus novaehollandiae	1	0.00569866
Sander vitreus vitreus	1	0.00569866
Callicebus moloch	1	0.00569866
Dromaius novaehollandiae	1	0.00569866
Cyanidium caldarium	1	0.00569866
Serinus canaria	1	0.00569866
Mormoops megalophylla	1	0.00569866
Pinctada fucata	1	0.00569866
Muraenesox cinereus	1	0.00569866
Galeorhinus galeus	1	0.00569866
Drosophila mojavensis	1	0.00569866
Bubalus bubalis	1	0.00569866
Oxytricha trifallax	1	0.00569866
Bombina maxima	1	0.00569866
Zea mays	1	0.00569866
Acipenser naccarii	1	0.00569866
Struthio camelus	1	0.00569866
Hypophthalmichthys molitrix	1	0.00569866
Isoodon macrourus	1	0.00569866
Chlorocebus aethiops	1	0.00569866
Scaphiopus couchii	1	0.00569866
Caenorhabditis elegans	1	0.00569866
Macropus eugenii	1	0.00569866
Clarias gariepinus	1	0.00569866
Tyto alba	1	0.00569866
Gillichthys mirabilis	1	0.00569866
Apis florea	1	0.00569866
Eublepharis macularius	1	0.00569866
Hasarius adansoni	1	0.00569866
Reticulitermes urbis	1	0.00569866
Scaphiopus holbrookii	1	0.00569866
Rhincodon typus	1	0.00569866
Kryptolebias marmoratus	1	0.00569866
Eptatretus burgeri	1	0.00569866
Camelpox virus	1	0.00569866
Micrurus altirostris	1	0.00569866
Rhodnius prolixus	1	0.00569866
Sternopygus macrurus	1	0.00569866
Danaus plexippus	1	0.00569866
Brienomyrus brachyistius	1	0.00569866
Pantodon buchholzi	1	0.00569866
Haemophilus parasuis 29755	1	0.00569866
Batrachochytrium dendrobatidis JAM81	1	0.00569866
Acipenser ruthenus	1	0.00569866
Macaca fuscata	1	0.00569866
Channa striata	1	0.00569866
Carollia perspicillata	1	0.00569866
Mycosphaerella graminicola IPO323	1	0.00569866
Rhodeus uyekii	1	0.00569866
Trichinella pseudospiralis	1	0.00569866
Salvelinus alpinus	1	0.00569866
Cyanothece sp. PCC 7418	1	0.00569866
Trichinella spiralis	1	0.00569866
Total transcripts	17548
