# Supplementary material for: Transcriptome Profiling Reveals Higher Vertebrate Orthologous of Intra-Cytoplasmic Pattern Recognition Receptors in Grey Bamboo Shark
Source: PLoS One. 2014 Jun 23;9(6):e100018. doi: 10.1371/journal.pone.0100018 (PMC4067322; doi:10.1371/journal.pone.0100018)
Supplement: Table S6 — List of C. griseum transcripts with BLASTX top hit matching to ghost shark gene ( Callorhinchus milli ). (XLSX) [file pone.0100018.s011.xlsx]

## Sheet: Table S6
List of transcripts with BLASTX top hit matches ghost shark gene (Callorhinchus milii )
TranscriptID	Length(bp)	Total_A	Total_C	Total_G	Total_T	GC_Content	Spleen	Kidney	Spleen_FPKM	Kidney_FPKM	P_Value	Adj_P_Value	NCBI_Accession	Identity(%)	E-value	Organism	CommonName	GeneDescription	ProteinID
3012700	445	135	77	110	123	42.0225	132	62	3.13765	1.486	0.288322	1	387915956	100	1e-08	Callorhinchus milii	ghost shark	armadillo repeat containing 8 (predicted) [Callorhinchus milii]	AFK11587.1
2973994	391	112	90	101	88	48.8491	36155	18144	978.097	494.928	0.331141	1	387914438	100	1e-76	Callorhinchus milii	ghost shark	putative ribosomal protein L34 [Callorhinchus milii]	AFK10828.1
2986318	407	121	94	96	96	46.683	24925	12801	647.785	335.456	0.372995	1	387914524	100	1e-77	Callorhinchus milii	ghost shark	60S ribosomal protein L30 [Callorhinchus milii]	AFK10871.1
2964558	380	110	59	110	101	44.4737	2226	1451	61.9629	40.7258	0.501346	1	387914810	100	9e-61	Callorhinchus milii	ghost shark	splicing factor U2AF35 [Callorhinchus milii]	AFK11014.1
3113021	735	228	146	155	206	40.9524	2294	1653	33.0139	23.9868	0.558457	1	387915654	100	5e-53	Callorhinchus milii	ghost shark	u6 snRNA-associated Sm-like protein LSm7-like protein [Callorhinchus milii]	AFK11436.1
3191777	1968	617	344	428	579	39.2276	11381	10000	61.171	54.1952	0.645137	1	387914198	100	1e-142	Callorhinchus milii	ghost shark	Ras-related protein ORAB-1 [Callorhinchus milii]	AFK10708.1
2907564	327	80	85	76	86	49.2355	258	259	8.34569	8.44769	0.678677	1	387914348	100	4e-09	Callorhinchus milii	ghost shark	C-terminal-binding protein 1-like isoform 2 [Callorhinchus milii]	AFK10783.1
2980706	399	110	60	99	130	39.8496	397	411	10.5247	10.9864	0.755758	1	387915016	100	3e-11	Callorhinchus milii	ghost shark	WD repeat-containing protein 61 [Callorhinchus milii]	AFK11117.1
3101184	679	211	128	123	217	36.9661	598	674	9.31584	10.5871	0.836433	1	387914214	100	9e-52	Callorhinchus milii	ghost shark	u2 small nuclear ribonucleoprotein B-like protein [Callorhinchus milii]	AFK10716.1
3128495	825	275	147	153	250	36.3636	1064	1454	13.642	18.7973	0.990729	1	387914902	100	8e-64	Callorhinchus milii	ghost shark	ubiquitin-conjugating enzyme E2 E2 [Callorhinchus milii]	AFK11060.1
3121465	781	210	163	222	186	49.2958	86839	63517	1176.13	867.411	0.10861	0.813266	392873570	99	2e-169	Callorhinchus milii	ghost shark	40S ribosomal protein S3-like protein [Callorhinchus milii]	AFM85617.1
3046248	509	148	118	135	108	49.7053	43526	20551	904.527	430.627	0.29642	1	387914516	99	5e-88	Callorhinchus milii	ghost shark	ribosomal protein S18 [Callorhinchus milii]	AFK10867.1
3031118	478	120	125	97	136	46.4435	53857	27227	1191.8	607.516	0.29756	1	392874032	99	4e-99	Callorhinchus milii	ghost shark	40S ribosomal protein S16-like protein [Callorhinchus milii]	AFM85848.1
3091843	642	143	180	156	163	52.3364	44721	22588	736.829	375.257	0.311818	1	392873314	99	7e-147	Callorhinchus milii	ghost shark	ribosomal protein S5 [Callorhinchus milii]	AFM85489.1
3047318	511	160	114	128	109	47.3581	59546	43325	1232.6	904.281	0.369273	1	392883726	99	1e-121	Callorhinchus milii	ghost shark	ribosomal protein L17 [Callorhinchus milii]	AFM90695.1
3174193	1371	395	268	275	433	39.6061	38691	22895	298.513	178.11	0.369633	1	392874314	99	3e-99	Callorhinchus milii	ghost shark	40S ribosomal protein S13 [Callorhinchus milii]	AFM85989.1
3102825	686	211	136	176	163	45.481	3126	1687	48.2009	26.2287	0.404858	1	387915534	99	4e-142	Callorhinchus milii	ghost shark	DNA-directed RNA polymerases I, II, and III subunit RPABC1 [Callorhinchus milii]	AFK11376.1
3096189	659	191	142	142	184	43.0956	30144	18488	483.845	299.22	0.409033	1	392874796	99	3e-57	Callorhinchus milii	ghost shark	40S ribosomal protein S15 [Callorhinchus milii]	AFM86230.1
3148226	989	266	241	231	251	47.725	1789	1023	19.1339	11.0323	0.425269	1	392876462	99	3e-163	Callorhinchus milii	ghost shark	putative cleavage and polyadenylation specific factor 5 [Callorhinchus milii]	AFM87063.1
2998596	424	88	110	93	133	47.8774	26830	17886	669.338	449.918	0.456648	1	392881798	99	8e-67	Callorhinchus milii	ghost shark	60S ribosomal protein L24 [Callorhinchus milii]	AFM89731.1
3109223	716	253	133	180	150	43.7151	26282	19877	388.272	296.09	0.501495	1	387914978	99	1e-100	Callorhinchus milii	ghost shark	Nascent polypeptide-associated complex subunit alpha [Callorhinchus milii]	AFK11098.1
3188005	1792	529	316	434	513	41.8527	5171	3970	30.523	23.6286	0.595838	1	387913798	99	0	Callorhinchus milii	ghost shark	eukaryotic initiation factor 4a-iii [Callorhinchus milii]	AFK10508.1
3156917	1087	308	223	187	369	37.7185	8971	7872	87.2975	77.2399	0.658123	1	387915618	99	1e-75	Callorhinchus milii	ghost shark	Btf3l4 protein [Callorhinchus milii]	AFK11418.1
3167497	1242	335	281	206	420	39.211	2663	2297	22.6798	19.7254	0.669642	1	392874898	99	5e-180	Callorhinchus milii	ghost shark	26S proteasome non-ATPase regulatory subunit 7 [Callorhinchus milii]	AFM86281.1
3166933	1232	402	268	235	327	40.8279	1874	1634	16.0897	14.1458	0.677603	1	387915100	99	2e-74	Callorhinchus milii	ghost shark	Ubl3 protein [Callorhinchus milii]	AFK11159.1
3196139	2219	642	511	420	646	41.9558	3279	3036	15.6306	14.5925	0.714024	1	387914082	99	0	Callorhinchus milii	ghost shark	WD40 repeat-containing protein SMU1 [Callorhinchus milii]	AFK10650.1
3172881	1343	353	323	282	385	45.0484	7576	7534	59.6698	59.8323	0.732284	1	387915550	99	0	Callorhinchus milii	ghost shark	AP-2 complex subunit mu-1 [Callorhinchus milii]	AFK11384.1
2956850	371	87	108	81	95	50.9434	188	242	5.36012	6.95709	0.75661	1	387915894	99	1e-62	Callorhinchus milii	ghost shark	ubiquitin carboxyl-terminal hydrolase isozyme L5-like protein [Callorhinchus milii]	AFK11556.1
3116071	751	236	150	107	258	34.221	793	798	11.1692	11.3331	0.7678	1	387916030	99	7e-53	Callorhinchus milii	ghost shark	signal recognition particle protein [Callorhinchus milii]	AFK11624.1
3171787	1321	434	243	217	427	34.8221	760	778	6.08557	6.28149	0.778518	1	387915786	99	6e-88	Callorhinchus milii	ghost shark	ADP-ribosylation factor-like 2 [Callorhinchus milii]	AFK11502.1
3186331	1724	523	293	344	564	36.949	2571	5214	15.7745	32.2567	0.78656	1	387915104	99	2e-68	Callorhinchus milii	ghost shark	pre-mRNA branch site protein p14 [Callorhinchus milii]	AFK11161.1
3174935	1388	371	344	244	429	42.3631	3096	3347	23.594	25.7189	0.815733	1	392873940	99	0	Callorhinchus milii	ghost shark	26S protease regulatory subunit 8-like isoform 2 [Callorhinchus milii]	AFM85802.1
3208463	3964	1263	802	698	1201	37.8406	1983	2233	5.29151	6.00815	0.851788	1	387916070	99	0	Callorhinchus milii	ghost shark	proteasome (prosome, macropain) 26S subunit, non-ATPase, 14 [Callorhinchus milii]	AFK11644.1
3069978	570	147	139	156	128	51.7544	684	883	12.6932	16.5223	0.936376	1	387914348	99	2e-132	Callorhinchus milii	ghost shark	C-terminal-binding protein 1-like isoform 2 [Callorhinchus milii]	AFK10783.1
3167957	1250	307	281	214	448	39.6	1335	1787	11.297	15.2476	0.976345	1	387916030	99	0	Callorhinchus milii	ghost shark	signal recognition particle protein [Callorhinchus milii]	AFK11624.1
3188933	1828	592	316	381	539	38.1291	8272	793	47.8657	4.62682	0.0395271	0.496432	392880172	98	0	Callorhinchus milii	ghost shark	protein FAM49B-like isoform 2 [Callorhinchus milii]	AFM88918.1
3168491	1259	382	237	241	399	37.9666	15291	3696	128.47	31.3107	0.167085	0.975741	392875576	98	1e-104	Callorhinchus milii	ghost shark	myosin, light chain 12 [Callorhinchus milii]	AFM86620.1
2949782	364	122	78	95	69	47.5275	36035	18355	1047.16	537.822	0.3361	1	387915382	98	3e-54	Callorhinchus milii	ghost shark	ribosomal protein L37-like protein [Callorhinchus milii]	AFK11300.1
2974440	391	128	72	90	101	41.4322	26975	13020	729.752	355.157	0.349518	1	387915484	98	7e-76	Callorhinchus milii	ghost shark	60S ribosomal protein L31-like protein [Callorhinchus milii]	AFK11351.1
2956760	371	112	95	94	70	50.9434	27896	14358	795.35	412.768	0.362003	1	392875636	98	1e-80	Callorhinchus milii	ghost shark	putative ribosomal protein S11 [Callorhinchus milii]	AFM86650.1
3053244	525	114	109	92	210	38.2857	208	136	4.19078	2.7629	0.422925	1	387915364	98	3e-72	Callorhinchus milii	ghost shark	proto-oncogene protein [Callorhinchus milii]	AFK11291.1
2980724	399	107	84	88	120	43.1078	12080	7219	320.247	192.97	0.45428	1	392883712	98	3e-74	Callorhinchus milii	ghost shark	60S ribosomal protein L10a-like protein [Callorhinchus milii]	AFM90688.1
3049394	516	158	117	83	158	38.7597	1061	641	21.7498	13.2493	0.462847	1	387914480	98	1e-38	Callorhinchus milii	ghost shark	LSM3-like protein [Callorhinchus milii]	AFK10849.1
3148905	996	242	245	178	331	42.4699	5463	3745	58.0179	40.1031	0.533309	1	392877408	98	9e-174	Callorhinchus milii	ghost shark	proteasome alpha 4 subunit [Callorhinchus milii]	AFM87536.1
2985524	406	120	90	93	103	45.0739	3014	2145	78.5249	56.3491	0.55231	1	387915412	98	1e-36	Callorhinchus milii	ghost shark	immediate early response 3-interacting protein 1 [Callorhinchus milii]	AFK11315.1
3157155	1090	308	243	222	317	42.6606	742	550	7.20059	5.38173	0.577452	1	392877728	98	0	Callorhinchus milii	ghost shark	putative armadillo repeat containing 8 [Callorhinchus milii]	AFM87696.1
3119769	771	231	180	116	244	38.3917	689	520	9.45269	7.19341	0.58768	1	387914928	98	8e-126	Callorhinchus milii	ghost shark	trafficking protein particle complex subunit 3-like protein [Callorhinchus milii]	AFK11073.1
3180823	1539	414	337	332	456	43.4698	9608	7413	66.0366	51.3738	0.588179	1	387915390	98	0	Callorhinchus milii	ghost shark	eukaryotic translation initiation factor 3 subunit E-A [Callorhinchus milii]	AFK11304.1
3200211	2546	774	417	497	858	35.8995	3938	3163	16.3609	13.2503	0.623497	1	392874340	98	1e-52	Callorhinchus milii	ghost shark	Small nuclear ribonucleoprotein E [Callorhinchus milii]	AFM86002.1
2917961	335	88	72	98	77	50.7463	2450	5383	77.3591	171.382	0.735116	1	392877334	98	1e-22	Callorhinchus milii	ghost shark	v-type proton ATPase proteolipid subunit-like protein [Callorhinchus milii]	AFM87499.1
3144221	950	295	199	168	288	38.6316	3546	3800	39.4826	42.6625	0.805247	1	387915028	98	6e-80	Callorhinchus milii	ghost shark	ragulator complex protein LAMTOR3 [Callorhinchus milii]	AFK11123.1
3167577	1243	378	269	220	376	39.3403	1757	1887	14.9517	16.1915	0.817937	1	387914788	98	3e-154	Callorhinchus milii	ghost shark	ras-related protein Rab-11A isoform 1 [Callorhinchus milii]	AFK11003.1
2986668	407	109	94	80	124	42.7518	1404	1616	36.4891	42.348	0.868281	1	392879474	98	1e-91	Callorhinchus milii	ghost shark	peroxiredoxin 4 [Callorhinchus milii]	AFM88569.1
3199499	2477	857	482	434	704	36.9802	6912	14123	29.5167	60.8117	0.877808	1	392874896	98	3e-44	Callorhinchus milii	ghost shark	v-type proton ATPase proteolipid subunit-like protein [Callorhinchus milii]	AFM86280.1
3082637	609	155	157	120	177	45.4844	1	397	0.0173689	6.95279	0.0185443	0.326175	387914814	97	4e-45	Callorhinchus milii	ghost shark	protein phosphatase 1 regulatory subunit 1C-like protein [Callorhinchus milii]	AFK11016.1
3129675	833	217	197	177	242	44.898	80808	44222	1026.12	566.212	0.114557	0.83466	392873332	97	0	Callorhinchus milii	ghost shark	40S ribosomal protein S4 [Callorhinchus milii]	AFM85498.1
3165327	1207	366	252	294	295	45.2361	95337	107953	835.496	953.923	0.191618	1	392884204	97	0	Callorhinchus milii	ghost shark	heat shock cognate protein [Callorhinchus milii]	AFM90934.1
3115145	746	199	184	146	217	44.2359	2292	770	32.4987	11.0087	0.216939	1	387913992	97	2e-103	Callorhinchus milii	ghost shark	Sin3A-associated protein [Callorhinchus milii]	AFK10605.1
3033286	482	111	124	94	153	45.2282	51539	24941	1131.04	551.89	0.286446	1	387914976	97	3e-82	Callorhinchus milii	ghost shark	ribosomal protein L27 [Callorhinchus milii]	AFK11097.1
3037320	490	169	98	109	114	42.2449	63725	37687	1375.64	820.316	0.317706	1	392874580	97	1e-83	Callorhinchus milii	ghost shark	ribosomal protein L26 isoform 1 [Callorhinchus milii]	AFM86122.1
3100562	677	185	164	152	176	46.6765	8640	3863	134.994	60.8586	0.332669	1	392875670	97	8e-61	Callorhinchus milii	ghost shark	actin-related protein 2/3 complex subunit 2 [Callorhinchus milii]	AFM86667.1
3131419	846	226	225	164	231	45.9811	46891	28108	586.286	354.361	0.342393	1	387914148	97	4e-170	Callorhinchus milii	ghost shark	60S ribosomal protein L8-like protein [Callorhinchus milii]	AFK10683.1
3034312	484	171	94	114	105	42.9752	58513	36077	1278.78	795.007	0.345531	1	392875342	97	8e-85	Callorhinchus milii	ghost shark	40S ribosomal protein S24 [Callorhinchus milii]	AFM86503.1
3123813	795	256	154	203	182	44.9057	60132	41106	800.072	551.473	0.358196	1	392877046	97	6e-166	Callorhinchus milii	ghost shark	40S ribosomal protein S3a [Callorhinchus milii]	AFM87355.1
3015062	449	105	93	97	154	42.3163	2395	9041	56.4221	214.761	0.461184	1	387915508	97	1e-43	Callorhinchus milii	ghost shark	alphaCP-3 [Callorhinchus milii]	AFK11363.1
3069200	567	170	93	138	166	40.7407	272	202	5.0743	3.79974	0.527354	1	387915722	97	2e-117	Callorhinchus milii	ghost shark	pre-mRNA-splicing factor 38A-like protein [Callorhinchus milii]	AFK11470.1
3108525	713	152	176	140	245	44.3198	1306	958	19.3751	14.3305	0.569915	1	387914260	97	2e-154	Callorhinchus milii	ghost shark	sorting nexin-2 [Callorhinchus milii]	AFK10739.1
3200959	2621	721	583	540	777	42.8462	810	670	3.26895	2.72643	0.642165	1	387913780	97	0	Callorhinchus milii	ghost shark	fizzy-related protein-like protein [Callorhinchus milii]	AFK10499.1
3152139	1030	275	261	194	300	44.1748	10352	10520	106.311	108.934	0.726435	1	387915706	97	0	Callorhinchus milii	ghost shark	eukaryotic initiation factor 4A-II-like protein [Callorhinchus milii]	AFK11462.1
3128043	822	299	197	133	193	40.146	948	927	12.1991	12.028	0.753309	1	387913838	97	1e-107	Callorhinchus milii	ghost shark	putative small membrane protein 1 variant 1 [Callorhinchus milii]	AFK10528.1
3121517	781	226	137	157	261	37.644	1122	1110	15.1961	15.1586	0.761309	1	387914122	97	2e-61	Callorhinchus milii	ghost shark	polymerase (RNA) II (DNA directed) polypeptide J [Callorhinchus milii]	AFK10670.1
3174459	1377	323	383	415	256	57.9521	3417	4193	26.2483	32.4771	0.894614	1	392873956	97	0	Callorhinchus milii	ghost shark	26S protease regulatory subunit 6B [Callorhinchus milii]	AFM85810.1
3015610	450	86	104	124	136	50.6667	275	473	6.46414	11.2107	0.968229	1	387914902	97	5e-31	Callorhinchus milii	ghost shark	ubiquitin-conjugating enzyme E2 E2 [Callorhinchus milii]	AFK11060.1
3088339	629	138	143	188	160	52.6232	0	70	0	1.18695	1	1	364087492	97	8e-90	Callorhinchus milii	Australian ghost shark,elephant fish,elephant shar	NA	NA
3120579	776	228	188	207	153	50.9021	89129	49059	1214.92	674.284	0.0456817	0.534062	392873884	96	4e-145	Callorhinchus milii	ghost shark	ribosomal protein S6 [Callorhinchus milii]	AFM85774.1
3057766	536	137	142	96	161	44.403	38483	31374	759.442	624.297	0.436406	1	387914560	96	4e-116	Callorhinchus milii	ghost shark	ribosomal protein L11 [Callorhinchus milii]	AFK10889.1
2970946	387	96	100	99	92	51.4212	316	200	8.63707	5.51195	0.469877	1	387913784	96	2e-46	Callorhinchus milii	ghost shark	mediator of RNA polymerase II transcription subunit 28-like protein [Callorhinchus milii]	AFK10501.1
3158473	1107	311	252	197	347	40.5601	3761	2537	35.9374	24.4432	0.52392	1	387914854	96	5e-161	Callorhinchus milii	ghost shark	proteasome subunit alpha type-5 [Callorhinchus milii]	AFK11036.1
3181643	1565	450	337	343	435	43.4505	2626	1908	17.7489	13.0032	0.565011	1	387916034	96	0	Callorhinchus milii	ghost shark	BRCA1-A complex subunit BRE [Callorhinchus milii]	AFK11626.1
3206641	3467	1036	643	616	1172	36.3138	7346	6058	22.4124	18.6364	0.629785	1	392882816	96	9e-116	Callorhinchus milii	ghost shark	translocon-associated protein subunit gamma [Callorhinchus milii]	AFM90240.1
3160463	1134	354	217	206	357	37.3016	345	776	3.21808	7.29852	0.743487	1	387914690	96	1e-84	Callorhinchus milii	ghost shark	N-acetyltransferase 15 [Callorhinchus milii]	AFK10954.1
3154457	1057	342	222	167	326	36.8023	1155	1136	11.5584	11.4628	0.757313	1	387914050	96	4e-40	Callorhinchus milii	ghost shark	protein kish-B precursor [Callorhinchus milii]	AFK10634.1
3033052	481	150	112	85	134	40.9563	288	348	6.33341	7.7165	0.815326	1	387914358	96	1e-105	Callorhinchus milii	ghost shark	cyclin-dependent kinase 10 [Callorhinchus milii]	AFK10788.1
3017646	454	139	109	103	103	46.696	595	739	13.8628	17.361	0.903014	1	387916018	96	4e-54	Callorhinchus milii	ghost shark	splicing factor 3A subunit 1-like protein [Callorhinchus milii]	AFK11618.1
3109655	718	221	138	164	195	42.0613	3501	4797	51.5772	71.2576	0.967615	1	387914824	96	5e-16	Callorhinchus milii	ghost shark	split hand/foot malformation (ectrodactyly) type 1 [Callorhinchus milii]	AFK11021.1
3196605	2252	663	417	563	609	43.5169	1865	2476	8.75993	11.7265	0.9681	1	387915446	96	0	Callorhinchus milii	ghost shark	ruvB-like 1 [Callorhinchus milii]	AFK11332.1
3134823	870	250	176	171	273	39.8851	2486	3366	30.2254	41.2649	0.974121	1	387914282	96	3e-58	Callorhinchus milii	ghost shark	dynein, light chain, roadblock-type 2 [Callorhinchus milii]	AFK10750.1
3126091	810	192	220	209	189	52.963	0	150	0	1.97511	1	1	255742430	96	3e-120	Callorhinchus milii	Australian ghost shark,elephant fish,elephant shar	NA	NA
3196847	2267	617	486	442	722	40.9352	102129	63459	476.527	298.557	0.00273906	0.107799	392883576	95	3e-127	Callorhinchus milii	ghost shark	40S ribosomal protein S8 [Callorhinchus milii]	AFM90620.1
3177385	1447	412	333	282	420	42.5017	43	1202	0.314333	8.85976	0.0281248	0.41261	387916064	95	0	Callorhinchus milii	ghost shark	eukaryotic translation elongation factor 1 alpha 1 [Callorhinchus milii]	AFK11641.1
3040156	496	111	111	97	177	41.9355	57289	31586	1221.74	679.202	0.318938	1	392874750	95	7e-77	Callorhinchus milii	ghost shark	60S ribosomal protein L13a [Callorhinchus milii]	AFM86207.1
3107375	707	205	119	193	190	44.1301	2481	1737	37.1191	26.2039	0.54374	1	392882412	95	1e-123	Callorhinchus milii	ghost shark	proteasome subunit alpha type-3-like protein [Callorhinchus milii]	AFM90038.1
3147212	979	271	239	178	291	42.5945	3099	2183	33.4834	23.7825	0.546331	1	392878940	95	5e-173	Callorhinchus milii	ghost shark	proteasome subunit alpha type-6-like protein [Callorhinchus milii]	AFM88302.1
3157911	1099	308	237	203	351	40.0364	1269	899	12.2139	8.72465	0.549736	1	387915286	95	4e-103	Callorhinchus milii	ghost shark	pre-mRNA-splicing factor SPF27-like protein [Callorhinchus milii]	AFK11252.1
3188287	1802	542	339	405	516	41.2875	2011	5761	11.8045	34.098	0.563619	1	387914896	95	0	Callorhinchus milii	ghost shark	ATPase, H+ transporting, lysosomal, V1 subunit H [Callorhinchus milii]	AFK11057.1
3036564	488	147	107	77	157	37.7049	654	500	14.1758	10.9279	0.59484	1	387915832	95	7e-37	Callorhinchus milii	ghost shark	prefoldin subunit 3-like protein [Callorhinchus milii]	AFK11525.1
3209881	4647	1276	905	1027	1439	41.5752	715	547	1.62751	1.25545	0.595475	1	387915808	95	3e-140	Callorhinchus milii	ghost shark	zinc finger MYND domain-containing protein 19-like protein [Callorhinchus milii]	AFK11513.1
2938688	354	113	75	54	112	36.4407	579	449	17.3008	13.5279	0.598979	1	387914114	95	1e-73	Callorhinchus milii	ghost shark	microtubule-associated protein RP/EB family member 1 [Callorhinchus milii]	AFK10666.1
3006764	436	120	108	107	101	49.3119	27850	51716	675.661	1265.1	0.659332	1	392880814	95	2e-80	Callorhinchus milii	ghost shark	40S ribosomal protein SA [Callorhinchus milii]	AFM89239.1
3021352	460	154	95	107	104	43.913	589	515	13.544	11.9409	0.672465	1	387915714	95	5e-97	Callorhinchus milii	ghost shark	putative pre-mRNA splicing regulator female-lethal(2D) [Callorhinchus milii]	AFK11466.1
3184913	1672	484	366	314	508	40.6699	251	623	1.58792	3.97409	0.719643	1	387914690	95	1e-65	Callorhinchus milii	ghost shark	N-acetyltransferase 15 [Callorhinchus milii]	AFK10954.1
3192611	2012	615	441	284	672	36.0338	372	386	1.95571	2.04619	0.751592	1	387915884	95	3e-14	Callorhinchus milii	ghost shark	exosome complex component RRP43 [Callorhinchus milii]	AFK11551.1
3116859	755	158	248	151	198	52.8477	976	955	13.6739	13.4909	0.753783	1	387915934	95	2e-145	Callorhinchus milii	ghost shark	luc7-like protein 3-like protein [Callorhinchus milii]	AFK11576.1
3192093	1984	584	406	387	607	39.9698	1864	2009	9.9379	10.8	0.819591	1	387915130	95	0	Callorhinchus milii	ghost shark	COP9 signalosome complex subunit 4 [Callorhinchus milii]	AFK11174.1
3162091	1156	296	348	264	248	52.9412	78247	46162	715.979	425.905	0.148621	0.9334	392874688	94	3e-147	Callorhinchus milii	ghost shark	ribosomal protein L10 [Callorhinchus milii]	AFM86176.1
2958320	373	86	107	82	98	50.6702	30810	12524	873.722	358.113	0.287698	1	387914494	94	2e-30	Callorhinchus milii	ghost shark	ribosomal protein P2 [Callorhinchus milii]	AFK10856.1
3101534	680	187	158	176	159	49.1176	11922	9825	185.452	154.102	0.613695	1	392873506	94	4e-91	Callorhinchus milii	ghost shark	heterogeneous nuclear ribonucleoprotein K [Callorhinchus milii]	AFM85585.1
3187975	1791	591	306	342	552	36.1809	1336	1199	7.89044	7.14019	0.695857	1	387915894	94	2e-147	Callorhinchus milii	ghost shark	ubiquitin carboxyl-terminal hydrolase isozyme L5-like protein [Callorhinchus milii]	AFK11556.1
3178601	1478	397	334	279	468	41.475	4977	4615	35.6192	33.303	0.706324	1	392880604	94	0	Callorhinchus milii	ghost shark	eukaryotic translation initiation factor 2 subunit 1-like protein [Callorhinchus milii]	AFM89134.1
3198097	2359	760	396	551	652	40.1441	1892	1808	8.48367	8.17441	0.737767	1	387915920	94	0	Callorhinchus milii	ghost shark	catenin, beta like 1 [Callorhinchus milii]	AFK11569.1
3161347	1146	293	283	238	332	45.4625	3732	3609	34.4467	33.5883	0.73823	1	387915090	94	0	Callorhinchus milii	ghost shark	vacuolar protein sorting-associated protein 4A [Callorhinchus milii]	AFK11154.1
3180289	1524	466	310	327	421	41.7979	773	1592	5.36519	11.1415	0.740921	1	387915148	94	0	Callorhinchus milii	ghost shark	NIMA-related kinase 7 [Callorhinchus milii]	AFK11183.1
3099447	672	207	162	159	144	47.7679	145	422	2.28239	6.69775	0.751442	1	392881476	94	1e-93	Callorhinchus milii	ghost shark	solute carrier family 30 (zinc transporter), member 7 isoform 2 [Callorhinchus milii]	AFM89570.1
3072559	577	211	95	122	149	37.6083	1306	1326	23.9419	24.5106	0.778603	1	392873972	94	6e-92	Callorhinchus milii	ghost shark	26S proteasome non-ATPase regulatory subunit 12 [Callorhinchus milii]	AFM85818.1
3164965	1201	387	212	251	351	38.5512	484	943	4.26278	8.37442	0.806736	1	387914434	94	1e-19	Callorhinchus milii	ghost shark	BBSome-interacting protein 1 [Callorhinchus milii]	AFK10826.1
3172263	1331	437	178	276	440	34.1097	671	1023	5.33255	8.19754	0.963377	1	387914932	94	3e-105	Callorhinchus milii	ghost shark	centrin, EF-hand protein, 1 [Callorhinchus milii]	AFK11075.1
3104493	694	187	181	139	187	46.1095	101	1734	1.5394	26.6487	0.0448581	0.528916	387915434	93	1e-57	Callorhinchus milii	ghost shark	adaptor-related protein complex 1, sigma 1 subunit [Callorhinchus milii]	AFK11326.1
3205297	3197	1070	604	593	930	37.4414	4188	1410	13.8565	4.70395	0.223538	1	387914346	93	6e-25	Callorhinchus milii	ghost shark	MID1 interacting protein 1 [Callorhinchus milii]	AFK10782.1
3186469	1729	390	457	380	502	48.4095	2958	1255	18.0965	7.74167	0.300316	1	387915990	93	0	Callorhinchus milii	ghost shark	GA binding protein transcription factor, alpha subunit [Callorhinchus milii]	AFK11604.1
3165631	1211	283	324	263	341	48.4723	61691	42043	538.85	370.284	0.341781	1	392878726	93	0	Callorhinchus milii	ghost shark	60S ribosomal protein L3 [Callorhinchus milii]	AFM88195.1
3182625	1595	458	352	307	478	41.3166	5575	3683	36.9721	24.6279	0.513701	1	392879348	93	7e-177	Callorhinchus milii	ghost shark	26S proteasome non-ATPase regulatory subunit 13 [Callorhinchus milii]	AFM88506.1
3166563	1226	315	252	271	388	42.6591	10060	7407	86.7956	64.4374	0.563121	1	392874552	93	0	Callorhinchus milii	ghost shark	Eukaryotic translation initiation factor 3 subunit 3 [Callorhinchus milii]	AFM86108.1
3155119	1065	300	203	257	305	43.1925	466	352	4.62836	3.52516	0.580314	1	387914642	93	8e-124	Callorhinchus milii	ghost shark	NF-kappa-B inhibitor-interacting Ras-like protein 2-like protein [Callorhinchus milii]	AFK10930.1
3179427	1501	463	289	234	515	34.8434	559	428	3.93932	3.04123	0.591355	1	387914586	93	2e-127	Callorhinchus milii	ghost shark	BCL2/adenovirus E1B 19kD-interacting protein 1 [Callorhinchus milii]	AFK10902.1
3046146	508	126	125	87	170	41.7323	255	232	5.30966	4.87091	0.621354	1	387915672	93	4e-85	Callorhinchus milii	ghost shark	peptidyl-prolyl cis-trans isomerase E-like protein [Callorhinchus milii]	AFK11445.1
3108523	713	207	114	148	244	36.7461	474	390	7.03201	5.83393	0.628104	1	387915936	93	1e-43	Callorhinchus milii	ghost shark	tRNA uracil-5-methyltransferase A -like protein [Callorhinchus milii]	AFK11577.1
3188075	1795	550	322	397	526	40.0557	1235	997	7.27768	5.92402	0.628519	1	387915758	93	2e-33	Callorhinchus milii	ghost shark	proteasome subunit alpha type-7-like protein [Callorhinchus milii]	AFK11488.1
3167635	1244	400	276	211	357	39.1479	3839	3201	32.6429	27.4442	0.646291	1	387915060	93	1e-119	Callorhinchus milii	ghost shark	grancalcin-like protein [Callorhinchus milii]	AFK11139.1
3120507	775	263	136	151	225	37.0323	977	825	13.3347	11.3537	0.657916	1	387914358	93	5e-54	Callorhinchus milii	ghost shark	cyclin-dependent kinase 10 [Callorhinchus milii]	AFK10788.1
3116037	750	228	132	172	218	40.5333	694	612	9.78788	8.70314	0.680438	1	392884304	93	5e-72	Callorhinchus milii	ghost shark	protein phosphatase 1 regulatory subunit 7-like protein [Callorhinchus milii]	AFM90984.1
3165219	1205	337	274	224	370	41.3278	175	516	1.53618	4.56719	0.682439	1	387915846	93	0	Callorhinchus milii	ghost shark	Bardet-Biedl syndrome 5 [Callorhinchus milii]	AFK11532.1
3064194	553	188	100	110	155	37.9747	476	1064	9.10484	20.5212	0.711069	1	392880428	93	9e-18	Callorhinchus milii	ghost shark	neuropeptide-like protein [Callorhinchus milii]	AFM89046.1
3121515	781	209	168	127	277	37.7721	845	798	11.4445	10.8978	0.726563	1	387915862	93	7e-06	Callorhinchus milii	ghost shark	density-regulated protein [Callorhinchus milii]	AFK11540.1
3086203	622	206	108	146	162	40.836	544	524	9.25122	8.98518	0.726895	1	387915884	93	3e-125	Callorhinchus milii	ghost shark	exosome complex component RRP43 [Callorhinchus milii]	AFK11551.1
3192859	2025	536	464	446	579	44.9383	4974	4881	25.9819	25.7081	0.740491	1	392879878	93	0	Callorhinchus milii	ghost shark	26S proteasome non-ATPase regulatory subunit 3-like protein [Callorhinchus milii]	AFM88771.1
3195549	2181	607	458	401	715	39.3856	2148	4114	10.4176	20.1185	0.808511	1	387915908	93	9e-33	Callorhinchus milii	ghost shark	Solute carrier family 25 [Callorhinchus milii]	AFK11563.1
3192335	1996	573	340	417	666	37.9259	1585	1684	8.39961	8.99845	0.811269	1	387913910	93	0	Callorhinchus milii	ghost shark	maspardin [Callorhinchus milii]	AFK10564.1
3170101	1288	419	241	240	388	37.3447	3662	4208	30.0741	34.8454	0.852436	1	387915164	93	4e-97	Callorhinchus milii	ghost shark	sorting nexin-3-like isoform 1 [Callorhinchus milii]	AFK11191.1
3131603	847	200	232	188	227	49.5868	2227	2560	27.8117	32.2361	0.863188	1	387915374	93	1e-106	Callorhinchus milii	ghost shark	COP9 signalosome complex subunit 8 [Callorhinchus milii]	AFK11296.1
2943288	358	105	97	77	79	48.6034	439	656	12.971	19.5437	1	1	387916026	93	4e-52	Callorhinchus milii	ghost shark	vesicle-associated membrane protein-associated protein A isoform 2 [Callorhinchus milii]	AFK11622.1
3162989	1169	293	338	214	324	47.2198	2085	2966	18.8661	27.0609	1	1	387916116	93	0	Callorhinchus milii	ghost shark	tRNA-splicing ligase RtcB-like protein [Callorhinchus milii]	AFK11667.1
3114439	742	209	191	159	183	47.1698	5	1490	0.0712782	21.4175	0.00040032	0.0323376	387915058	92	3e-135	Callorhinchus milii	ghost shark	sodium/glucose cotransporter 5-like protein [Callorhinchus milii]	AFK11138.1
3201105	2634	802	540	405	887	35.877	510	2707	2.04807	10.9612	0.245227	1	387915448	92	4e-44	Callorhinchus milii	ghost shark	aldehyde dehydrogenase 1A1 [Callorhinchus milii]	AFK11333.1
3097733	665	208	146	109	202	38.3459	285	112	4.53329	1.79631	0.2859	1	387915790	92	1e-44	Callorhinchus milii	ghost shark	cyclin-dependent kinases regulatory subunit 2 [Callorhinchus milii]	AFK11504.1
3182159	1581	443	330	385	423	45.2245	916	375	6.1285	2.5298	0.291335	1	387915732	92	0	Callorhinchus milii	ghost shark	actin-like 6A [Callorhinchus milii]	AFK11475.1
3124045	797	201	201	129	266	41.4053	636	2542	8.44091	34.0176	0.358256	1	387914186	92	9e-52	Callorhinchus milii	ghost shark	cAMP-responsive element-binding protein-like 2 [Callorhinchus milii]	AFK10702.1
3193551	2060	602	375	404	679	37.8155	1725	879	8.85752	4.55101	0.3714	1	387913884	92	8e-115	Callorhinchus milii	ghost shark	rho-related GTP-binding protein RhoG-like protein [Callorhinchus milii]	AFK10551.1
2986580	407	86	119	94	108	52.3342	20247	10105	526.207	264.806	0.371675	1	392873760	92	2e-63	Callorhinchus milii	ghost shark	40S ribosomal protein S19 isoform 1 [Callorhinchus milii]	AFM85712.1
3144299	951	245	197	274	235	49.5268	443	215	4.92735	2.41126	0.375818	1	387915788	92	2e-104	Callorhinchus milii	ghost shark	bcl-2-related ovarian killer protein-like protein [Callorhinchus milii]	AFK11503.1
3062710	549	173	126	142	108	48.816	42716	31696	823.017	615.769	0.393041	1	387913926	92	4e-91	Callorhinchus milii	ghost shark	60S ribosomal protein L21 [Callorhinchus milii]	AFK10572.1
3194607	2118	668	365	487	598	40.2266	10439	6768	52.1343	34.0816	0.497806	1	387915234	92	0	Callorhinchus milii	ghost shark	T-complex protein 1 subunit epsilon [Callorhinchus milii]	AFK11226.1
3178793	1484	491	252	352	389	40.7008	218	177	1.55386	1.27211	0.536164	1	387915698	92	1e-155	Callorhinchus milii	ghost shark	copine III [Callorhinchus milii]	AFK11458.1
3150313	1010	302	179	242	287	41.6832	8338	6186	87.3235	65.3243	0.56563	1	387915424	92	0	Callorhinchus milii	ghost shark	eukaryotic translation initiation factor 3 subunit I-like protein [Callorhinchus milii]	AFK11321.1
3153919	1051	279	294	242	236	50.999	74	380	0.744765	3.85626	0.587354	1	387913812	92	1e-133	Callorhinchus milii	ghost shark	dual specificity protein phosphatase 14-like protein [Callorhinchus milii]	AFK10515.1
3134925	871	220	208	210	233	47.9908	15586	13704	189.281	167.809	0.626128	1	387912670	92	2e-116	Callorhinchus milii	ghost shark	ferritin heavy chain 1 [Callorhinchus milii]	AFK10205.1
3192349	1997	608	433	433	523	43.365	5082	4257	26.9183	22.7359	0.645923	1	392878432	92	0	Callorhinchus milii	ghost shark	eukaryotic translation initiation factor 3, subunit 6 interacting protein [Callorhinchus milii]	AFM88048.1
3199585	2485	720	535	450	780	39.6378	668	568	2.84342	2.43786	0.657511	1	387915870	92	0	Callorhinchus milii	ghost shark	DNA-directed RNA polymerase III subunit RPC6 [Callorhinchus milii]	AFK11544.1
3192333	1995	552	406	485	552	44.6617	4076	11174	21.6113	59.7381	0.664222	1	387914336	92	0	Callorhinchus milii	ghost shark	isocitrate dehydrogenase [Callorhinchus milii]	AFK10777.1
3205681	3266	961	572	620	1113	36.4972	1348	1260	4.3658	4.11472	0.722683	1	387916072	92	0	Callorhinchus milii	ghost shark	striatin-3 isoform 1 [Callorhinchus milii]	AFK11645.1
3151781	1026	304	276	188	258	45.2242	1485	1390	15.3098	14.4495	0.725828	1	392876682	92	2e-12	Callorhinchus milii	ghost shark	chromatin target of PRMT1 protein isoform 1 [Callorhinchus milii]	AFM87173.1
3186701	1737	468	424	290	555	41.1054	4346	4146	26.4655	25.4575	0.728126	1	387916076	92	0	Callorhinchus milii	ghost shark	dnaJ-like protein subfamily A member 1-like protein [Callorhinchus milii]	AFK11647.1
3208523	3980	1236	716	769	1259	37.3116	1737	1657	4.61644	4.44043	0.737498	1	387915880	92	0	Callorhinchus milii	ghost shark	nuclear inhibitor of protein phosphatase 1 [Callorhinchus milii]	AFK11549.1
3176117	1416	447	252	287	430	38.065	469	955	3.50348	7.19327	0.778592	1	392883930	92	3e-67	Callorhinchus milii	ghost shark	intraflagellar transport protein 20-like protein [Callorhinchus milii]	AFM90797.1
3170769	1300	347	328	315	310	49.4615	2381	2454	19.3734	20.1334	0.7877	1	387914348	92	4e-91	Callorhinchus milii	ghost shark	C-terminal-binding protein 1-like isoform 2 [Callorhinchus milii]	AFK10783.1
3190015	1877	563	376	377	561	40.1172	654	1121	3.68556	6.36982	0.879403	1	387915948	92	4e-173	Callorhinchus milii	ghost shark	cyclin D1 [Callorhinchus milii]	AFK11583.1
3181395	1557	507	316	296	438	39.3064	6486	9013	44.0635	61.74	0.939711	1	392877096	92	4e-68	Callorhinchus milii	ghost shark	cytochrome c oxidase subunit Va [Callorhinchus milii]	AFM87380.1
3188435	1808	502	375	348	583	39.9889	859	1128	5.02557	6.65421	0.95814	1	387914594	92	2e-146	Callorhinchus milii	ghost shark	repressor of RNA polymerase III transcription MAF1-like protein [Callorhinchus milii]	AFK10906.1
3098781	669	211	134	136	188	40.3587	0	1003	0	15.9905	0.000172755	0.0193669	387915486	91	3e-39	Callorhinchus milii	ghost shark	glucose-6-phosphatase, catalytic, 2 [Callorhinchus milii]	AFK11352.1
3169735	1281	379	278	251	373	41.2959	1879	230	15.5156	1.91498	0.0439044	0.523588	387915824	91	0	Callorhinchus milii	ghost shark	cyclin-dependent kinase 1-like protein [Callorhinchus milii]	AFK11521.1
3149813	1004	319	195	251	239	44.4223	56855	39091	598.998	415.269	0.367811	1	387914542	91	0	Callorhinchus milii	ghost shark	60S ribosomal protein L5-A [Callorhinchus milii]	AFK10880.1
3192257	1991	592	446	396	557	42.2903	4797	2700	25.4852	14.4637	0.428179	1	392884348	91	0	Callorhinchus milii	ghost shark	asparaginyl-tRNA synthetase, cytoplasmic-like protein [Callorhinchus milii]	AFM91006.1
3094555	652	163	158	140	191	45.7055	589	1866	9.5556	30.5246	0.478272	1	387915496	91	2e-64	Callorhinchus milii	ghost shark	hydroxysteroid dehydrogenase-like protein 2-like isoform 1 [Callorhinchus milii]	AFK11357.1
3154439	1057	242	262	307	246	53.8316	48157	151449	481.92	1528.19	0.541144	1	392876014	91	3e-67	Callorhinchus milii	ghost shark	hypothetical protein [Callorhinchus milii]	AFM86839.1
2905994	325	89	58	94	84	46.7692	98	141	3.18958	4.62724	0.595812	1	387913942	91	1e-13	Callorhinchus milii	ghost shark	polyadenylate-binding protein-interacting protein 2 [Callorhinchus milii]	AFK10580.1
3192641	2015	589	379	488	559	43.0273	12751	10360	66.936	54.8366	0.602374	1	387915502	91	0	Callorhinchus milii	ghost shark	Tcp1 protein [Callorhinchus milii]	AFK11360.1
3183591	1628	450	350	405	423	46.3759	7841	6695	50.9457	43.8614	0.649827	1	392884292	91	0	Callorhinchus milii	ghost shark	T-complex protein 1 subunit delta [Callorhinchus milii]	AFM90978.1
3149511	1001	298	216	264	223	47.952	6740	5740	71.2223	61.1595	0.650308	1	387915274	91	0	Callorhinchus milii	ghost shark	eukaryotic translation initiation factor 3 subunit g [Callorhinchus milii]	AFK11246.1
3188337	1805	477	368	450	510	45.3186	26469	45692	155.114	269.991	0.688118	1	387914370	91	0	Callorhinchus milii	ghost shark	mitochondrial ATP synthase beta subunit [Callorhinchus milii]	AFK10794.1
3133147	858	258	185	210	205	46.0373	4661	4277	57.4622	53.1665	0.702204	1	387914250	91	1e-145	Callorhinchus milii	ghost shark	eukaryotic translation initiation factor 3 subunit K [Callorhinchus milii]	AFK10734.1
3208123	3847	1191	786	690	1180	38.3676	633	1317	1.74049	3.65132	0.742392	1	387914904	91	5e-135	Callorhinchus milii	ghost shark	syntaxin-binding protein 6-like protein [Callorhinchus milii]	AFK11061.1
3189191	1839	537	341	401	560	40.348	10493	12146	60.3543	70.4429	0.796313	1	387914490	91	1e-175	Callorhinchus milii	ghost shark	voltage-dependent anion-selective channel protein 2 [Callorhinchus milii]	AFK10854.1
3203783	2957	837	520	654	946	39.7024	893	1640	3.19441	5.91532	0.817427	1	387915918	91	0	Callorhinchus milii	ghost shark	BTB/POZ domain-containing adapter for CUL3-mediated RhoA degradation protein 2 [Callorhinchus milii]	AFK11568.1
3130263	837	207	187	181	262	43.9665	1201	1310	15.1778	16.6929	0.831597	1	387915034	91	7e-52	Callorhinchus milii	ghost shark	THO complex subunit 7-like protein [Callorhinchus milii]	AFK11126.1
3154989	1063	301	272	208	282	45.1552	4	112	0.0398031	1.12375	0.88774	1	364087482	91	9e-94	Callorhinchus milii	Australian ghost shark,elephant fish,elephant shar	NA	NA
3165221	1205	256	267	324	358	49.0456	4	117	0.0351126	1.03558	0.932457	1	364087482	91	0	Callorhinchus milii	Australian ghost shark,elephant fish,elephant shar	NA	NA
3162783	1166	332	195	242	397	37.4786	1094	1654	9.92451	15.1294	0.953367	1	392880760	91	5e-42	Callorhinchus milii	ghost shark	trafficking protein particle complex subunit 2-like protein-like protein [Callorhinchus milii]	AFM89212.1
3194933	2138	696	409	475	558	41.3471	4677	6773	23.1393	33.7878	0.985523	1	387914372	91	0	Callorhinchus milii	ghost shark	aspartyl-tRNA synthetase [Callorhinchus milii]	AFK10795.1
3093169	647	158	182	147	160	50.8501	0	668	0	11.0118	0.000809767	0.0506221	255742431	90	6e-93	Callorhinchus milii	Australian ghost shark,elephant fish,elephant shar	NA	NA
3161753	1151	348	199	203	401	34.9262	142	2633	1.30498	24.3984	0.0354336	0.468972	387916090	90	0	Callorhinchus milii	ghost shark	v-type proton ATPase subunit C 2-like protein [Callorhinchus milii]	AFK11654.1
3172323	1332	310	328	380	314	53.1532	1811	426	14.3815	3.41108	0.126097	0.870505	387915844	90	0	Callorhinchus milii	ghost shark	LIM-like protein 2B [Callorhinchus milii]	AFK11531.1
3173999	1368	282	321	320	445	46.8567	67056	67019	518.492	522.514	0.297911	1	392883116	90	3e-99	Callorhinchus milii	ghost shark	nuclease-sensitive element-binding protein 1-like protein [Callorhinchus milii]	AFM90390.1
3089717	634	198	165	145	126	48.8959	53138	28595	886.556	481.046	0.311236	1	392874176	90	2e-76	Callorhinchus milii	ghost shark	60S ribosomal protein L28-like protein [Callorhinchus milii]	AFM85920.1
3070238	570	185	108	102	175	36.8421	606	296	11.2457	5.53864	0.369463	1	387913784	90	9e-17	Callorhinchus milii	ghost shark	mediator of RNA polymerase II transcription subunit 28-like protein [Callorhinchus milii]	AFK10501.1
3096379	659	171	154	183	151	51.1381	50075	72815	803.759	1178.48	0.479311	1	392873424	90	7e-102	Callorhinchus milii	ghost shark	40S ribosomal protein SA [Callorhinchus milii]	AFM85544.1
3141311	924	246	207	250	221	49.4589	695	511	7.95616	5.89841	0.572972	1	387915924	90	2e-131	Callorhinchus milii	ghost shark	exosome complex component RRP42-like protein [Callorhinchus milii]	AFK11571.1
3201573	2684	847	575	570	692	42.6602	1694	1349	6.67608	5.36062	0.620451	1	387913888	90	7e-44	Callorhinchus milii	ghost shark	signal recognition particle protein-like protein [Callorhinchus milii]	AFK10553.1
3172281	1331	444	270	241	376	38.3922	495	1202	3.93385	9.63191	0.65	1	392881476	90	1e-50	Callorhinchus milii	ghost shark	solute carrier family 30 (zinc transporter), member 7 isoform 2 [Callorhinchus milii]	AFM89570.1
3153511	1046	249	294	215	288	48.6616	1080	929	10.9215	9.47262	0.669252	1	392877068	90	0	Callorhinchus milii	ghost shark	exosome complex component RRP4-like protein [Callorhinchus milii]	AFM87366.1
3198139	2363	861	416	370	716	33.2628	1707	1535	7.64118	6.92836	0.698119	1	387914684	90	3e-34	Callorhinchus milii	ghost shark	NSFL1 cofactor p47 [Callorhinchus milii]	AFK10951.1
3178325	1471	498	273	351	349	42.4201	1894	1871	13.6194	13.5659	0.759994	1	387914846	90	4e-159	Callorhinchus milii	ghost shark	uncharacterized protein C9orf78-like protein [Callorhinchus milii]	AFK11032.1
3177999	1463	449	290	278	446	38.8243	1368	1362	9.89082	9.9293	0.767955	1	387914342	90	0	Callorhinchus milii	ghost shark	tryptophanyl-tRNA synthetase [Callorhinchus milii]	AFK10780.1
3088791	631	193	99	130	209	36.2916	662	1277	11.0973	21.5848	0.793102	1	387915558	90	1e-33	Callorhinchus milii	ghost shark	palmitoyl-protein thioesterase 1 [Callorhinchus milii]	AFK11388.1
3148166	988	228	195	250	315	45.0405	815	964	8.72552	10.4065	0.882829	1	387914804	90	1e-112	Callorhinchus milii	ghost shark	protein YIPF4-like protein [Callorhinchus milii]	AFK11011.1
3180601	1533	388	341	327	477	43.5747	1442	1753	9.94978	12.1962	0.906644	1	387914630	90	3e-90	Callorhinchus milii	ghost shark	Translation initiation factor eIF-2B subunit beta [Callorhinchus milii]	AFK10924.1
3192087	1984	624	329	405	626	36.996	3521	4471	18.7722	24.0353	0.915296	1	392874342	90	3e-73	Callorhinchus milii	ghost shark	putative translocase of inner mitochondrial membrane 17 A [Callorhinchus milii]	AFM86003.1
3139197	905	264	166	189	286	39.2265	693	1117	8.09981	13.1641	0.920556	1	387914218	90	4e-71	Callorhinchus milii	ghost shark	cytosol aminopeptidase [Callorhinchus milii]	AFK10718.1
3205049	3154	882	540	762	970	41.2809	3804	4925	12.7576	16.6545	0.926072	1	387913942	90	1e-21	Callorhinchus milii	ghost shark	polyadenylate-binding protein-interacting protein 2 [Callorhinchus milii]	AFK10580.1
3202091	2746	803	523	552	868	39.1479	1430	2206	5.50841	8.56823	0.940374	1	387915244	90	0	Callorhinchus milii	ghost shark	FAS-associated factor 2 [Callorhinchus milii]	AFK11231.1
3191163	1933	579	480	413	461	46.1976	2026	2883	11.0866	15.9074	1	1	392881800	90	2e-149	Callorhinchus milii	ghost shark	Insig1-prov protein [Callorhinchus milii]	AFM89732.1
3177199	1441	391	329	336	385	46.1485	7	860	0.0513836	6.36532	0.00582762	0.173034	364087491	89	3e-30	Callorhinchus milii	Australian ghost shark,elephant fish,elephant shar	NA	NA
3094545	652	146	166	118	222	43.5583	5808	976	94.2257	15.9657	0.0837812	0.7202	387914216	89	3e-65	Callorhinchus milii	ghost shark	stathmin-like protein [Callorhinchus milii]	AFK10717.1
3070086	570	172	122	152	124	48.0702	1480	451	27.4649	8.43893	0.191309	1	387914346	89	2e-54	Callorhinchus milii	ghost shark	MID1 interacting protein 1 [Callorhinchus milii]	AFK10782.1
3092007	642	162	148	141	191	45.0156	1075	7975	17.7118	132.49	0.194644	1	387915184	89	1e-126	Callorhinchus milii	ghost shark	brain creatine kinase [Callorhinchus milii]	AFK11201.1
3079841	600	142	151	111	196	43.6667	584	3150	10.2956	55.9945	0.240709	1	387915448	89	2e-124	Callorhinchus milii	ghost shark	aldehyde dehydrogenase 1A1 [Callorhinchus milii]	AFK11333.1
3117175	757	254	150	175	178	42.9326	60906	38871	851.049	547.666	0.346573	1	387913990	89	2e-147	Callorhinchus milii	ghost shark	Ribosomal protein L7 [Callorhinchus milii]	AFK10604.1
3020442	458	156	74	94	134	36.6812	23318	11129	538.538	259.165	0.352323	1	392874022	89	5e-48	Callorhinchus milii	ghost shark	40S ribosomal protein S21-like protein [Callorhinchus milii]	AFM85843.1
3152819	1038	342	217	210	269	41.1368	48950	32254	498.822	331.415	0.356804	1	392883932	89	3e-115	Callorhinchus milii	ghost shark	60S ribosomal protein L13 [Callorhinchus milii]	AFM90798.1
3092555	645	187	124	159	175	43.876	43395	34191	711.656	565.377	0.408319	1	387914044	89	4e-123	Callorhinchus milii	ghost shark	60S ribosomal protein L9 [Callorhinchus milii]	AFK10631.1
3184335	1652	572	256	304	520	33.8983	855	465	5.47453	3.00213	0.410299	1	387914366	89	2e-16	Callorhinchus milii	ghost shark	tetratricopeptide repeat protein 1 [Callorhinchus milii]	AFK10792.1
3196085	2215	704	406	447	658	38.5102	5075	3260	24.2355	15.6975	0.490422	1	392876758	89	0	Callorhinchus milii	ghost shark	eukaryotic translation initiation factor 3 subunit M [Callorhinchus milii]	AFM87211.1
3194191	2095	605	352	453	685	38.4248	482	420	2.43362	2.13821	0.661882	1	387915866	89	3e-180	Callorhinchus milii	ghost shark	transmembrane protein 68 [Callorhinchus milii]	AFK11542.1
2930752	346	87	82	73	104	44.7977	4044	3815	123.63	117.599	0.720436	1	387915114	89	3e-40	Callorhinchus milii	ghost shark	heterogeneous nuclear ribonucleoprotein K [Callorhinchus milii]	AFK11166.1
3182327	1587	480	310	355	442	41.903	2639	2636	17.5895	17.7155	0.764722	1	387915964	89	0	Callorhinchus milii	ghost shark	ubiquitin fusion degradation protein 1-like protein [Callorhinchus milii]	AFK11591.1
3176581	1426	431	290	364	341	45.8626	1601	1672	11.8758	12.5055	0.799384	1	392884414	89	0	Callorhinchus milii	ghost shark	5'-3' exoribonuclease 2 [Callorhinchus milii]	AFM91039.1
3153259	1043	340	193	257	253	43.1448	1537	1756	15.5876	17.9567	0.862172	1	392873972	89	0	Callorhinchus milii	ghost shark	26S proteasome non-ATPase regulatory subunit 12 [Callorhinchus milii]	AFM85818.1
3191651	1960	470	488	395	607	45.051	4997	6106	26.9677	33.2267	0.877669	1	387913968	89	0	Callorhinchus milii	ghost shark	coatomer subunit delta isoform 2 [Callorhinchus milii]	AFK10593.1
3098155	667	126	213	129	199	51.2744	1501	1813	23.8037	28.9906	0.901035	1	387915378	89	3e-49	Callorhinchus milii	ghost shark	hypothetical protein [Callorhinchus milii]	AFK11298.1
3180141	1521	455	301	380	385	44.7732	5145	8403	35.7805	58.9238	0.969162	1	392883040	89	0	Callorhinchus milii	ghost shark	fumarate hydratase, mitochondrial precursor [Callorhinchus milii]	AFM90352.1
3162157	1157	293	309	245	310	47.8825	2628	3796	24.0261	34.9928	1	1	387914384	89	0	Callorhinchus milii	ghost shark	serine/threonine kinase receptor associated protein [Callorhinchus milii]	AFK10801.1
2919448	336	86	79	74	97	45.5357	0	501	0	15.9032	0.00274691	0.10785	392876574	88	2e-17	Callorhinchus milii	ghost shark	glyoxylate reductase/hydroxypyruvate reductase [Callorhinchus milii]	AFM87119.1
3072216	576	133	138	120	185	44.7917	98	1453	1.79967	26.9048	0.0630107	0.624822	387916090	88	5e-51	Callorhinchus milii	ghost shark	v-type proton ATPase subunit C 2-like protein [Callorhinchus milii]	AFK11654.1
3168663	1263	340	276	252	395	41.8052	1194	9839	9.9998	83.0871	0.179032	1	387915984	88	3e-36	Callorhinchus milii	ghost shark	dual specificity protein phosphatase 1-like protein [Callorhinchus milii]	AFK11601.1
3156527	1082	327	215	245	295	42.5139	1381	495	13.5007	4.87937	0.238539	1	387915096	88	5e-125	Callorhinchus milii	ghost shark	NGFI-A binding protein 1-like protein [Callorhinchus milii]	AFK11157.1
3108955	715	201	185	126	203	43.4965	2180	901	32.2508	13.4402	0.283227	1	387916052	88	1e-138	Callorhinchus milii	ghost shark	Arginyl-tRNA synthetase, cytoplasmic [Callorhinchus milii]	AFK11635.1
3077979	594	145	161	118	170	46.9697	468	192	8.33393	3.44747	0.30736	1	387915384	88	7e-106	Callorhinchus milii	ghost shark	u2 small nuclear ribonucleoprotein A'-like protein [Callorhinchus milii]	AFK11301.1
3205913	3315	1044	576	677	1018	37.7979	2456	1151	7.83674	3.7032	0.337997	1	387916112	88	0	Callorhinchus milii	ghost shark	THO complex subunit 5-like protein [Callorhinchus milii]	AFK11665.1
2875883	304	93	56	83	72	45.7237	207	132	7.20256	4.63112	0.414668	1	387915924	88	4e-50	Callorhinchus milii	ghost shark	exosome complex component RRP42-like protein [Callorhinchus milii]	AFK11571.1
3161909	1153	328	227	231	367	39.7225	1170	657	10.7336	6.07746	0.424156	1	387915796	88	3e-90	Callorhinchus milii	ghost shark	transcription initiation factor TFIID subunit 8 [Callorhinchus milii]	AFK11507.1
3192315	1994	538	519	399	538	46.0381	5663	40638	30.0408	217.367	0.469329	1	387914308	88	0	Callorhinchus milii	ghost shark	aldehyde dehydrogenase family 7 member A1-like protein [Callorhinchus milii]	AFK10763.1
3170763	1300	399	290	247	364	41.3077	2093	1445	17.0301	11.8552	0.534006	1	387915714	88	1e-104	Callorhinchus milii	ghost shark	putative pre-mRNA splicing regulator female-lethal(2D) [Callorhinchus milii]	AFK11466.1
3063734	552	148	130	111	163	43.6594	189	206	3.62171	3.98028	0.659247	1	387914920	88	2e-89	Callorhinchus milii	ghost shark	putative tRNA(His) guanylyltransferase [Callorhinchus milii]	AFK11069.1
3175323	1398	453	203	281	461	34.6209	1768	1621	13.3772	12.3669	0.710969	1	387915050	88	7e-89	Callorhinchus milii	ghost shark	adenylate kinase isoenzyme 6-like protein [Callorhinchus milii]	AFK11134.1
3203223	2877	1010	489	482	896	33.7504	1802	3344	6.6253	12.3969	0.81919	1	387914146	88	2e-66	Callorhinchus milii	ghost shark	putative transmembrane BAX inhibitor motif containing 4 variant 1 [Callorhinchus milii]	AFK10682.1
3205805	3291	1053	624	555	1059	35.825	1202	1323	3.86338	4.28764	0.837868	1	387914230	88	4e-115	Callorhinchus milii	ghost shark	hypothetical protein [Callorhinchus milii]	AFK10724.1
3161565	1149	349	187	204	409	34.0296	522	645	4.80553	5.98723	0.889319	1	387915466	88	1e-29	Callorhinchus milii	ghost shark	dolichyl-phosphate beta-glucosyltransferase [Callorhinchus milii]	AFK11342.1
3189991	1876	583	386	331	576	38.2196	1349	1635	7.60623	9.29546	0.905099	1	387915210	88	0	Callorhinchus milii	ghost shark	fused toes-like protein [Callorhinchus milii]	AFK11214.1
3207687	3717	1049	718	821	1129	41.4044	1688	2246	4.80364	6.44471	0.972634	1	387914942	88	0	Callorhinchus milii	ghost shark	tweety-like protein 3 [Callorhinchus milii]	AFK11080.1
3151815	1027	277	217	251	282	45.5696	1576	2323	16.2322	24.1249	0.97373	1	387916050	88	6e-133	Callorhinchus milii	ghost shark	BMP and activin membrane-bound inhibitor-like protein isoform 1 [Callorhinchus milii]	AFK11634.1
3167527	1243	350	226	288	379	41.3516	1018	1458	8.66297	12.5104	0.993077	1	387914806	88	1e-58	Callorhinchus milii	ghost shark	uncharacterized protein C20orf24-like protein isoform 2 [Callorhinchus milii]	AFK11012.1
3209079	4223	1276	792	886	1269	39.7348	42	1793	0.105201	4.5284	0.010402	0.236154	294441148	87	0	Callorhinchus milii	Australian ghost shark,elephant fish,elephant shar	NA	NA
3155759	1073	281	284	238	270	48.6486	1958	229	19.302	2.27626	0.0405519	0.501528	387913986	87	8e-172	Callorhinchus milii	ghost shark	serine/threonine-protein kinase pim-3 [Callorhinchus milii]	AFK10602.1
3137933	895	263	142	190	300	37.095	1284	227	15.1751	2.70513	0.0860895	0.728211	387914878	87	1e-32	Callorhinchus milii	ghost shark	Guanine nucleotide-binding protein GI/GS/GO subunit gamma-10 precursor [Callorhinchus milii]	AFK11048.1
3176989	1437	383	358	292	404	45.2331	4880	1441	35.9214	10.6953	0.188688	1	387915462	87	0	Callorhinchus milii	ghost shark	Argininosuccinate synthase [Callorhinchus milii]	AFK11340.1
3182137	1581	466	330	330	455	41.7457	23	331	0.153881	2.23297	0.381772	1	392876380	87	4e-153	Callorhinchus milii	ghost shark	3-hydroxybutyrate dehydrogenase type 2 [Callorhinchus milii]	AFM87022.1
3180723	1537	494	290	268	485	36.3045	1342	778	9.23568	5.39873	0.436695	1	387916114	87	1e-86	Callorhinchus milii	ghost shark	kelch domain-containing protein 2-like protein [Callorhinchus milii]	AFK11666.1
3202967	2846	897	579	591	779	41.1103	4820	24628	17.9144	92.2954	0.469072	1	392884326	87	0	Callorhinchus milii	ghost shark	adenosylhomocysteinase [Callorhinchus milii]	AFM90995.1
3074989	584	172	117	163	132	47.9452	167	142	3.02478	2.59335	0.506088	1	387912668	87	2e-98	Callorhinchus milii	ghost shark	cleavage and polyadenylation specificity factor subunit 7 [Callorhinchus milii]	AFK10203.1
3203153	2867	908	541	601	817	39.8326	1716	1192	6.33111	4.4344	0.538367	1	387916044	87	0	Callorhinchus milii	ghost shark	phenylalanyl-tRNA synthetase beta chain [Callorhinchus milii]	AFK11631.1
3154841	1062	252	284	212	314	46.7043	1796	1359	17.8884	13.6484	0.588721	1	387914318	87	7e-160	Callorhinchus milii	ghost shark	SPRY domain-containing SOCS box protein 3-like protein [Callorhinchus milii]	AFK10768.1
3162525	1162	292	292	217	361	43.8038	2815	2251	25.6249	20.6612	0.621949	1	392876584	87	4e-06	Callorhinchus milii	ghost shark	mRNA turnover 4-like protein [Callorhinchus milii]	AFM87124.1
3208527	3982	1277	748	656	1301	35.2587	5323	4594	14.1399	12.3048	0.662099	1	392879368	87	2e-59	Callorhinchus milii	ghost shark	PEST proteolytic signal-containing nuclear protein-like protein [Callorhinchus milii]	AFM88516.1
3160647	1136	341	243	240	312	42.5176	1622	1394	15.103	13.0879	0.669079	1	387915190	87	9e-177	Callorhinchus milii	ghost shark	SPT3-associated factor 42 [Callorhinchus milii]	AFK11204.1
3193975	2084	612	387	432	653	39.2994	2359	2151	11.9735	11.0085	0.706892	1	387913932	87	0	Callorhinchus milii	ghost shark	cytosolic Fe-S cluster assembly factor nubp1-B [Callorhinchus milii]	AFK10575.1
3201543	2681	777	620	455	829	40.097	7804	7534	30.7901	29.9719	0.714131	1	387915854	87	0	Callorhinchus milii	ghost shark	T-complex protein 1 subunit theta [Callorhinchus milii]	AFK11536.1
3143927	947	225	278	177	267	48.0465	1511	2853	16.8774	32.132	0.803211	1	387915778	87	3e-87	Callorhinchus milii	ghost shark	growth arrest and DNA damage-inducible protein GADD45 beta-like protein [Callorhinchus milii]	AFK11498.1
3191553	1955	558	392	335	670	37.1867	1814	3410	9.81479	18.6035	0.810824	1	387914710	87	0	Callorhinchus milii	ghost shark	erlin-1 [Callorhinchus milii]	AFK10964.1
3188127	1796	573	283	373	567	36.5256	4372	4798	25.7492	28.4931	0.814625	1	387915162	87	8e-50	Callorhinchus milii	ghost shark	small ubiquitin-related modifier 2-like protein [Callorhinchus milii]	AFK11190.1
3054004	526	147	96	168	115	50.1901	2382	2570	47.9012	52.1115	0.818463	1	387914596	87	1e-76	Callorhinchus milii	ghost shark	cellular nucleic acid-binding protein-like protein [Callorhinchus milii]	AFK10907.1
3166071	1219	382	226	189	422	34.0443	1123	1273	9.74465	11.1381	0.855257	1	392883688	87	2e-41	Callorhinchus milii	ghost shark	prefoldin subunit 4-like isoform 2 [Callorhinchus milii]	AFM90676.1
2939502	354	103	60	128	63	53.1073	444	800	13.2669	24.1031	0.872922	1	392874154	87	3e-24	Callorhinchus milii	ghost shark	proliferation-associated 2G4, partial [Callorhinchus milii]	AFM85909.1
3146231	969	277	210	160	322	38.1837	969	1189	10.5777	13.0871	0.910791	1	387914558	87	2e-107	Callorhinchus milii	ghost shark	Dynactin subunit 6 [Callorhinchus milii]	AFK10888.1
3191263	1939	595	358	402	584	39.1955	693	1122	3.78047	6.17165	0.917488	1	255742481	87	4e-166	Callorhinchus milii	Australian ghost shark,elephant fish,elephant shar	NA	NA
3192893	2027	622	394	475	536	42.8712	2239	2847	11.684	14.9803	0.932811	1	387916104	87	4e-150	Callorhinchus milii	ghost shark	general transcription factor IIE subunit 2-like protein [Callorhinchus milii]	AFK11661.1
3174015	1368	358	299	286	425	42.7632	1757	2310	13.5855	18.0099	0.962123	1	387914754	87	2e-34	Callorhinchus milii	ghost shark	UPF0414 transmembrane protein C20orf30-like protein [Callorhinchus milii]	AFK10986.1
3177577	1452	366	350	309	427	45.3857	1680	2345	12.2386	17.2251	1	1	387914402	87	0	Callorhinchus milii	ghost shark	peptidase (mitochondrial processing) beta [Callorhinchus milii]	AFK10810.1
3144001	948	265	174	218	291	41.3502	112	4256	1.24968	47.8828	0.0110746	0.245264	387914760	86	6e-67	Callorhinchus milii	ghost shark	ribonuclease [Callorhinchus milii]	AFK10989.1
3175403	1400	385	325	276	414	42.9286	88	1291	0.664883	9.83522	0.0702203	0.658278	387914398	86	0	Callorhinchus milii	ghost shark	UDP-glucose 6-dehydrogenase isoform 1 [Callorhinchus milii]	AFK10808.1
3205763	3284	1070	589	667	958	38.246	2768	1055	8.91566	3.42638	0.257632	1	157649936	86	9e-17	Callorhinchus milii	Australian ghost shark,elephant fish,elephant shar	NA	NA
3088467	630	141	137	137	215	43.4921	41886	30245	703.265	512.034	0.395868	1	392873276	86	2e-95	Callorhinchus milii	ghost shark	60S ribosomal protein L4-like isoform 2 [Callorhinchus milii]	AFM85470.1
3057260	535	136	120	131	148	46.9159	158	128	3.12388	2.55177	0.466671	1	387915796	86	1e-76	Callorhinchus milii	ghost shark	transcription initiation factor TFIID subunit 8 [Callorhinchus milii]	AFK11507.1
3029578	475	132	85	131	127	45.4737	214	172	4.76552	3.86208	0.52811	1	387915698	86	2e-74	Callorhinchus milii	ghost shark	copine III [Callorhinchus milii]	AFK11458.1
2964820	380	130	72	95	83	43.9474	405	299	11.2736	8.39216	0.562738	1	387915832	86	8e-77	Callorhinchus milii	ghost shark	prefoldin subunit 3-like protein [Callorhinchus milii]	AFK11525.1
3169711	1281	277	323	263	418	45.7455	1164	966	9.61157	8.04292	0.646179	1	387915666	86	2e-126	Callorhinchus milii	ghost shark	SAP30-binding protein-like protein [Callorhinchus milii]	AFK11442.1
3191731	1965	556	440	434	535	44.4784	551	483	2.96606	2.62162	0.669355	1	387912668	86	2e-23	Callorhinchus milii	ghost shark	cleavage and polyadenylation specificity factor subunit 7 [Callorhinchus milii]	AFK10203.1
3179313	1497	458	274	316	449	39.4122	2985	2704	21.0918	19.2651	0.702133	1	387914234	86	0	Callorhinchus milii	ghost shark	endoplasmic reticulum protein 44 [Callorhinchus milii]	AFK10726.1
3192005	1980	631	446	363	540	40.8586	1151	2385	6.14894	12.8472	0.734758	1	387915280	86	0	Callorhinchus milii	ghost shark	putative lysosomal cobalamin transporter [Callorhinchus milii]	AFK11249.1
3106573	703	194	175	128	206	43.101	975	989	14.6703	15.0047	0.778048	1	387914330	86	1e-87	Callorhinchus milii	ghost shark	single-stranded DNA-binding protein, mitochondrial precursor [Callorhinchus milii]	AFK10774.1
3182535	1593	447	363	307	476	42.059	4729	4928	31.401	32.9944	0.779007	1	392877646	86	0	Callorhinchus milii	ghost shark	coatomer subunit epsilon [Callorhinchus milii]	AFM87655.1
3110241	721	186	187	157	191	47.7115	831	1582	12.1915	23.4022	0.79345	1	387914028	86	6e-74	Callorhinchus milii	ghost shark	inhibitor of DNA binding 4 dominant negative helix-loop-helix protein [Callorhinchus milii]	AFK10623.1
3194611	2119	565	384	510	660	42.1897	3752	4433	18.7293	22.3127	0.868826	1	387914540	86	5e-100	Callorhinchus milii	ghost shark	signal peptidase complex subunit 2-like protein [Callorhinchus milii]	AFK10879.1
3166177	1220	351	217	318	334	43.8525	425	735	3.68485	6.4256	0.903569	1	387915142	86	1e-168	Callorhinchus milii	ghost shark	ubiquinone biosynthesis methyltransferase COQ5-like protein [Callorhinchus milii]	AFK11180.1
3132803	855	194	214	198	249	48.1871	6332	8356	78.3367	104.236	0.90729	1	387914752	86	1e-86	Callorhinchus milii	ghost shark	endothelial differentiation-related factor 1 [Callorhinchus milii]	AFK10985.1
3126219	810	308	148	183	171	40.8642	285	412	3.72178	5.42498	0.934652	1	387914200	86	4e-109	Callorhinchus milii	ghost shark	La protein-like protein [Callorhinchus milii]	AFK10709.1
3153469	1046	238	297	309	202	57.935	3174	4886	32.0971	49.8205	0.969913	1	387916096	86	0	Callorhinchus milii	ghost shark	citrate synthase [Callorhinchus milii]	AFK11657.1
3201221	2647	746	527	481	893	38.0808	2581	3895	10.3139	15.6942	0.973433	1	387916026	86	6e-89	Callorhinchus milii	ghost shark	vesicle-associated membrane protein-associated protein A isoform 2 [Callorhinchus milii]	AFK11622.1
3105601	699	198	176	130	195	43.7768	885	1215	13.3923	18.5389	0.990554	1	387915156	86	8e-97	Callorhinchus milii	ghost shark	thioredoxin-like protein 1 [Callorhinchus milii]	AFK11187.1
3182593	1594	512	379	280	423	41.3425	2908	4133	19.2973	27.6543	1	1	387915006	86	1e-115	Callorhinchus milii	ghost shark	ADP-ribosylation factor-like 6 interacting protein 1 [Callorhinchus milii]	AFK11112.1
3181707	1567	460	302	362	443	42.374	15	2207	0.101254	15.0217	0.00109639	0.0608517	387915032	85	0	Callorhinchus milii	ghost shark	Hydroxyacid oxidase 2 [Callorhinchus milii]	AFK11125.1
3170329	1292	448	206	276	362	37.3065	5871	1623	48.0662	13.3981	0.176936	0.9959	392879792	85	0	Callorhinchus milii	ghost shark	inositol hexaphosphate kinase 2 [Callorhinchus milii]	AFM88728.1
3175295	1398	318	385	318	377	50.2861	1134	6337	8.58018	48.3462	0.263734	1	387914396	85	0	Callorhinchus milii	ghost shark	creatine kinase, mitochondrial 1B [Callorhinchus milii]	AFK10807.1
3097109	662	199	127	126	210	38.2175	425	172	6.79081	2.77113	0.305687	1	387915788	85	9e-12	Callorhinchus milii	ghost shark	bcl-2-related ovarian killer protein-like protein [Callorhinchus milii]	AFK11503.1
3169415	1275	411	255	281	328	42.0392	1133	4488	9.39962	37.543	0.377664	1	387915036	85	3e-70	Callorhinchus milii	ghost shark	uncharacterized protein C5orf4-like protein [Callorhinchus milii]	AFK11127.1
3147182	979	318	200	237	224	44.6374	891	459	9.62688	5.00053	0.388874	1	387916112	85	2e-152	Callorhinchus milii	ghost shark	THO complex subunit 5-like protein [Callorhinchus milii]	AFK11665.1
3127125	816	239	190	168	219	43.8725	30886	19154	400.37	250.354	0.41056	1	387914544	85	1e-122	Callorhinchus milii	ghost shark	natural killer cell enhancing factor [Callorhinchus milii]	AFK10881.1
3194949	2139	557	507	422	653	43.4315	1653	1102	8.17434	5.49486	0.513477	1	387915540	85	0	Callorhinchus milii	ghost shark	Protein FAM53A [Callorhinchus milii]	AFK11379.1
3184955	1674	458	321	316	579	38.0526	11830	8849	74.7515	56.38	0.564236	1	387913974	85	2e-109	Callorhinchus milii	ghost shark	lysosomal-associated transmembrane protein 4A-like isoform 1 [Callorhinchus milii]	AFK10596.1
3123491	793	255	134	191	213	40.9836	829	659	11.0579	8.86336	0.61817	1	387916114	85	2e-161	Callorhinchus milii	ghost shark	kelch domain-containing protein 2-like protein [Callorhinchus milii]	AFK11666.1
3186121	1716	461	315	463	477	45.338	1273	3092	7.84696	19.218	0.636936	1	387916110	85	0	Callorhinchus milii	ghost shark	propionyl Coenzyme A carboxylase, beta polypeptide [Callorhinchus milii]	AFK11664.1
3149163	998	263	227	161	347	38.8778	3005	2679	31.8496	28.6304	0.691814	1	387914836	85	9e-101	Callorhinchus milii	ghost shark	RWD domain-containing protein 1 [Callorhinchus milii]	AFK11027.1
3107179	706	182	164	163	197	46.3173	145	210	2.17247	3.17249	0.75085	1	387915160	85	6e-106	Callorhinchus milii	ghost shark	decaprenyl-diphosphate synthase subunit 2-like protein [Callorhinchus milii]	AFK11189.1
2986654	407	117	90	98	102	46.1916	459	484	11.9291	12.6834	0.77689	1	387915040	85	2e-41	Callorhinchus milii	ghost shark	COMM domain-containing protein 3 [Callorhinchus milii]	AFK11129.1
3190057	1879	522	428	378	551	42.8952	4876	10897	27.4491	61.8538	0.790975	1	387913816	85	0	Callorhinchus milii	ghost shark	pyruvate dehydrogenase E1 alpha 1 isoform 2 [Callorhinchus milii]	AFK10517.1
3122365	786	228	170	145	243	40.0763	330	393	4.44101	5.33281	0.826364	1	387914040	85	1e-121	Callorhinchus milii	ghost shark	COMM domain-containing protein 5 [Callorhinchus milii]	AFK10629.1
3197037	2281	615	505	413	748	40.2455	1173	1999	5.43955	9.34703	0.869505	1	387915726	85	0	Callorhinchus milii	ghost shark	HBS1-like protein-like protein [Callorhinchus milii]	AFK11472.1
3173233	1352	396	318	223	415	40.0148	3965	4752	31.0211	37.4874	0.874977	1	387914718	85	5e-32	Callorhinchus milii	ghost shark	putative ATPase H+ transporting V1 subunit G isoform 1 [Callorhinchus milii]	AFK10968.1
3203287	2886	842	629	600	815	42.5849	3126	3843	11.4573	14.2023	0.900062	1	387913962	85	1e-62	Callorhinchus milii	ghost shark	putative ARM-1 protein variant 1 [Callorhinchus milii]	AFK10590.1
3151993	1029	253	248	198	330	43.3431	901	1143	9.26189	11.8472	0.933297	1	387916016	85	0	Callorhinchus milii	ghost shark	stomatin (EPB72)-like 2 [Callorhinchus milii]	AFK11617.1
3124777	801	218	148	172	263	39.9501	651	855	8.59684	11.3846	0.94677	1	387915252	85	1e-08	Callorhinchus milii	ghost shark	heparan sulfate 3-O-sulfotransferase-1 [Callorhinchus milii]	AFK11235.1
3033986	483	152	103	116	112	45.3416	1087	1504	23.8053	33.2114	0.996713	1	387915586	85	1e-39	Callorhinchus milii	ghost shark	cAMP-regulated phosphoprotein 19 [Callorhinchus milii]	AFK11402.1
3184355	1653	504	315	345	489	39.9274	5	913	0.0319954	5.89093	0.00227522	0.0967748	392876668	84	0	Callorhinchus milii	ghost shark	2-amino-3-carboxymuconate-6-semialdehyde decarboxylase [Callorhinchus milii]	AFM87166.1
3194469	2110	546	448	491	625	44.5024	81	38489	0.406063	194.554	0.00250782	0.102546	392883028	84	0	Callorhinchus milii	ghost shark	agmat-prov protein [Callorhinchus milii]	AFM90346.1
3125157	804	213	183	193	215	46.7662	587	2848	7.72276	37.7807	0.276791	1	387915448	84	5e-74	Callorhinchus milii	ghost shark	aldehyde dehydrogenase 1A1 [Callorhinchus milii]	AFK11333.1
3211175	5863	1854	1206	1043	1760	38.3592	2279	1270	4.11164	2.31031	0.413321	1	387915882	84	0	Callorhinchus milii	ghost shark	inositol-tetrakisphosphate 1-kinase [Callorhinchus milii]	AFK11550.1
3187081	1753	547	382	318	506	39.9315	5319	2938	32.0951	17.8754	0.421764	1	387914068	84	0	Callorhinchus milii	ghost shark	antizyme inhibitor 1 [Callorhinchus milii]	AFK10643.1
3180121	1520	388	327	354	451	44.8026	794	480	5.52545	3.36809	0.459952	1	387916020	84	0	Callorhinchus milii	ghost shark	IKAROS family zinc finger 5 (Pegasus) [Callorhinchus milii]	AFK11619.1
3017144	453	127	107	98	121	45.2539	44	4	1.02741	0.0941776	0.509695	1	387915358	84	4e-67	Callorhinchus milii	ghost shark	mitochondrial ornithine transporter 1 [Callorhinchus milii]	AFK11288.1
3118829	766	251	140	116	259	33.4204	264	212	3.64557	2.95184	0.56156	1	392878444	84	5e-62	Callorhinchus milii	ghost shark	ribonuclease P protein subunit p30 [Callorhinchus milii]	AFM88054.1
3199327	2462	593	631	536	702	47.4005	587	1604	2.52197	6.94868	0.565363	1	392882406	84	0	Callorhinchus milii	ghost shark	1-acyl-sn-glycerol-3-phosphate acyltransferase gamma-like protein [Callorhinchus milii]	AFM90035.1
2932418	348	103	87	59	99	41.954	736	582	22.3712	17.8373	0.614798	1	392884288	84	1e-63	Callorhinchus milii	ghost shark	ornithine decarboxylase [Callorhinchus milii]	AFM90976.1
3098581	668	209	95	137	227	34.7305	833	672	13.1904	10.7295	0.627036	1	392873648	84	3e-41	Callorhinchus milii	ghost shark	Beta-hexosaminidase beta chain [Callorhinchus milii]	AFM85656.1
2986916	407	112	102	71	122	42.5061	516	1222	13.4105	32.0231	0.66361	1	387915558	84	1e-67	Callorhinchus milii	ghost shark	palmitoyl-protein thioesterase 1 [Callorhinchus milii]	AFK11388.1
3155439	1069	304	262	205	298	43.6857	1089	988	10.7756	9.85746	0.703707	1	387914984	84	8e-65	Callorhinchus milii	ghost shark	tissue specific transplantation antigen P35B [Callorhinchus milii]	AFK11101.1
3138201	897	286	142	165	304	34.2252	188	490	2.21695	5.82626	0.752719	1	387915558	84	3e-30	Callorhinchus milii	ghost shark	palmitoyl-protein thioesterase 1 [Callorhinchus milii]	AFK11388.1
3203561	2924	644	769	749	762	51.9152	961	947	3.47645	3.45429	0.758526	1	387915194	84	1e-65	Callorhinchus milii	ghost shark	transmembrane protein [Callorhinchus milii]	AFK11206.1
3148663	993	243	241	284	225	52.8701	4811	5405	51.248	58.054	0.82461	1	387914634	84	2e-169	Callorhinchus milii	ghost shark	eukaryotic translation initiation factor 3F-like protein [Callorhinchus milii]	AFK10926.1
3086107	621	128	170	104	219	44.1224	4332	5097	73.7883	87.5405	0.858615	1	392877702	84	1e-84	Callorhinchus milii	ghost shark	high mobility group box 3 [Callorhinchus milii]	AFM87683.1
3187335	1764	556	371	350	487	40.873	237	487	1.42115	2.94453	0.870087	1	387915248	84	1e-166	Callorhinchus milii	ghost shark	lipid phosphate phosphohydrolase 3 isoform 2 [Callorhinchus milii]	AFK11233.1
3096635	660	157	183	127	193	46.9697	169	393	2.70853	6.35089	0.871153	1	387915086	84	5e-79	Callorhinchus milii	ghost shark	diphosphoinositol polyphosphate phosphohydrolase 2-like protein [Callorhinchus milii]	AFK11152.1
3155273	1067	281	251	282	253	49.9531	427	546	4.23305	5.45776	0.899431	1	387915546	84	0	Callorhinchus milii	ghost shark	protein phosphatase 2A activator, regulatory subunit 4 [Callorhinchus milii]	AFK11382.1
3185431	1692	542	345	308	497	38.5934	7214	9671	45.0989	60.9617	0.908896	1	387915908	84	7e-97	Callorhinchus milii	ghost shark	Solute carrier family 25 [Callorhinchus milii]	AFK11563.1
3100994	678	195	175	119	189	43.3628	249	456	3.88472	7.17333	0.94438	1	387914146	84	1e-42	Callorhinchus milii	ghost shark	putative transmembrane BAX inhibitor motif containing 4 variant 1 [Callorhinchus milii]	AFK10682.1
3162295	1159	264	309	329	257	55.0475	579	774	5.28428	7.12268	0.953639	1	387915442	84	0	Callorhinchus milii	ghost shark	hydroxymethylglutaryl-CoA synthase 1 [Callorhinchus milii]	AFK11330.1
3187569	1773	544	326	328	575	36.8866	3245	474	19.3596	2.85138	0.0599426	0.608987	387914206	83	1e-59	Callorhinchus milii	ghost shark	TIMP metallopeptidase inhibitor 2 [Callorhinchus milii]	AFK10712.1
3055446	530	168	104	113	145	40.9434	598	5699	11.9348	114.686	0.118619	0.848129	387914936	83	1e-74	Callorhinchus milii	ghost shark	histidine triad nucleotide-binding protein 2, mitochondrial [Callorhinchus milii]	AFK11077.1
3168575	1261	389	270	278	324	43.4576	3253	1030	27.2872	8.7118	0.199285	1	387915780	83	1e-64	Callorhinchus milii	ghost shark	transmembrane protein 47-like protein [Callorhinchus milii]	AFK11499.1
3064092	553	154	108	129	162	42.8571	486	212	9.29612	4.08881	0.335315	1	387915384	83	5e-24	Callorhinchus milii	ghost shark	u2 small nuclear ribonucleoprotein A'-like protein [Callorhinchus milii]	AFK11301.1
3171697	1320	409	272	216	423	36.9697	874	510	7.00371	4.12081	0.447243	1	387915960	83	6e-152	Callorhinchus milii	ghost shark	cyclin-H-like protein [Callorhinchus milii]	AFK11589.1
3074211	582	156	120	114	192	40.2062	322	231	5.85226	4.23326	0.529382	1	392881114	83	4e-62	Callorhinchus milii	ghost shark	putative E3 ubiquitin-protein ligase-like protein [Callorhinchus milii]	AFM89389.1
3159887	1126	319	216	252	339	41.5631	249	803	2.33911	7.60612	0.541339	1	387914890	83	9e-136	Callorhinchus milii	ghost shark	ubiquitin carboxyl-terminal hydrolase isozyme L1-like isoform 1 [Callorhinchus milii]	AFK11054.1
3182651	1596	453	328	423	392	47.0551	3511	12119	23.2696	80.9878	0.543188	1	392883260	83	0	Callorhinchus milii	ghost shark	medium-chain specific acyl-CoA dehydrogenase, mitochondrial [Callorhinchus milii]	AFM90462.1
3189687	1861	497	466	404	494	46.7491	755	547	4.29132	3.13492	0.564497	1	387916078	83	0	Callorhinchus milii	ghost shark	STE20-related kinase adaptor alpha isoform 1 [Callorhinchus milii]	AFK11648.1
3084645	616	147	149	174	146	52.4351	263	257	4.51612	4.44978	0.666482	1	387915776	83	4e-84	Callorhinchus milii	ghost shark	MIF4G domain-containing protein B [Callorhinchus milii]	AFK11497.1
3113391	737	183	156	203	195	48.711	366	367	5.25296	5.3111	0.728841	1	387915776	83	2e-23	Callorhinchus milii	ghost shark	MIF4G domain-containing protein B [Callorhinchus milii]	AFK11497.1
3140615	918	287	174	261	196	47.3856	1983	1996	22.8492	23.1902	0.772064	1	387914684	83	3e-149	Callorhinchus milii	ghost shark	NSFL1 cofactor p47 [Callorhinchus milii]	AFK10951.1
2899966	321	88	84	65	84	46.4174	434	458	14.3013	15.2176	0.774164	1	387914802	83	2e-33	Callorhinchus milii	ghost shark	dolichol phosphate-mannose biosynthesis regulatory protein [Callorhinchus milii]	AFK11010.1
3192699	2017	713	333	449	522	38.7705	444	485	2.32845	2.56461	0.79767	1	387916086	83	0	Callorhinchus milii	ghost shark	serine/threonine-protein kinase RIO1-like protein [Callorhinchus milii]	AFK11652.1
3103081	687	144	185	230	128	60.4076	14	121	0.215557	1.87851	0.824149	1	387914296	83	2e-99	Callorhinchus milii	ghost shark	rho-related GTP-binding protein RhoB [Callorhinchus milii]	AFK10757.1
3151797	1026	285	209	174	358	37.3294	1587	1768	16.3614	18.379	0.844629	1	392881010	83	3e-122	Callorhinchus milii	ghost shark	thioredoxin domain-containing protein 9-like protein [Callorhinchus milii]	AFM89337.1
3187427	1768	518	348	383	519	41.3462	2840	4828	16.9913	29.1253	0.900037	1	387915830	83	0	Callorhinchus milii	ghost shark	Inositol-3-phosphate synthase 1-B [Callorhinchus milii]	AFK11524.1
3199891	2514	732	534	523	725	42.0446	1386	2252	5.83161	9.55408	0.903992	1	387913980	83	1e-49	Callorhinchus milii	ghost shark	COX assembly mitochondrial protein-like protein [Callorhinchus milii]	AFK10599.1
3144431	952	294	186	187	285	39.1807	991	1215	11.011	13.6121	0.910337	1	392880564	83	4e-50	Callorhinchus milii	ghost shark	Kruppel-like factor 11 [Callorhinchus milii]	AFM89114.1
3167967	1250	385	241	277	347	41.44	2530	3844	21.4092	32.7989	0.968049	1	387915182	83	3e-128	Callorhinchus milii	ghost shark	ubiquitin carboxyl-terminal hydrolase isozyme L3 [Callorhinchus milii]	AFK11200.1
3112667	733	196	146	200	191	47.2033	1	2441	0.0144307	35.5181	1.57461e-05	0.00650978	392883490	82	7e-147	Callorhinchus milii	ghost shark	glyoxylate reductase/hydroxypyruvate reductase [Callorhinchus milii]	AFM90577.1
3133263	859	272	152	168	267	37.2526	145	20	1.78552	0.248326	0.0691044	0.652469	387915076	82	5e-96	Callorhinchus milii	ghost shark	ubiquitin-conjugating enzyme E2 T [Callorhinchus milii]	AFK11147.1
3167369	1239	393	258	293	295	44.4713	1674	291	14.2914	2.505	0.0803523	0.706367	387914144	82	0	Callorhinchus milii	ghost shark	hypothetical protein [Callorhinchus milii]	AFK10681.1
3124653	801	211	170	164	256	41.6979	17079	7003	225.538	93.2476	0.311215	1	392874002	82	5e-46	Callorhinchus milii	ghost shark	pancreatic progenitor cell differentiation and proliferation factor-like protein [Callorhinchus milii]	AFM85833.1
3059068	539	165	87	130	157	40.2597	66	70	1.29523	1.38514	0.348434	1	387913934	82	6e-86	Callorhinchus milii	ghost shark	peptidyl-prolyl cis-trans isomerase C-like protein [Callorhinchus milii]	AFK10576.1
3198781	2418	744	498	437	739	38.6683	9838	5051	43.0369	22.2796	0.394459	1	387914288	82	2e-53	Callorhinchus milii	ghost shark	actin-related protein 2/3 complex subunit 5 [Callorhinchus milii]	AFK10753.1
2907574	327	70	99	63	95	49.5413	75	89	2.42607	2.90287	0.4806	1	387914358	82	7e-34	Callorhinchus milii	ghost shark	cyclin-dependent kinase 10 [Callorhinchus milii]	AFK10788.1
3201677	2695	826	506	555	808	39.3692	1665	4722	6.535	18.6876	0.562297	1	392883156	82	0	Callorhinchus milii	ghost shark	trifunctional enzyme subunit beta, mitochondrial-like protein [Callorhinchus milii]	AFM90410.1
3129707	833	218	191	175	249	43.9376	1172	892	14.8824	11.421	0.592797	1	387914260	82	2e-122	Callorhinchus milii	ghost shark	sorting nexin-2 [Callorhinchus milii]	AFK10739.1
3054402	527	171	96	114	146	39.8482	384	320	7.70746	6.47628	0.624581	1	387915874	82	7e-31	Callorhinchus milii	ghost shark	acyl-CoA-binding domain-containing protein 6-like protein [Callorhinchus milii]	AFK11546.1
3108551	713	160	167	119	267	40.1122	268	709	3.9759	10.6058	0.663984	1	387915256	82	9e-102	Callorhinchus milii	ghost shark	tubulin polymerization-promoting protein family member 3-like protein [Callorhinchus milii]	AFK11237.1
3198523	2396	758	527	410	701	39.1068	22468	26244	99.19	116.823	0.674818	1	387914738	82	5e-47	Callorhinchus milii	ghost shark	RNA polymerase II transcriptional coactivator [Callorhinchus milii]	AFK10978.1
3164175	1187	329	256	240	362	41.786	238	281	2.12088	2.52488	0.760668	1	387915432	82	0	Callorhinchus milii	ghost shark	dimethyladenosine transferase 1, mitochondrial [Callorhinchus milii]	AFK11325.1
2976242	394	120	76	75	123	38.3249	1	53	0.0268469	1.43471	0.76556	1	387915380	82	1e-24	Callorhinchus milii	ghost shark	claudin-10A-like protein [Callorhinchus milii]	AFK11299.1
3161007	1141	284	212	289	356	43.9089	3569	7539	33.0865	70.4716	0.790444	1	392884126	82	7e-140	Callorhinchus milii	ghost shark	Growth hormone-inducible transmembrane protein [Callorhinchus milii]	AFM90895.1
2939814	355	84	91	110	70	56.6197	170	242	5.06537	7.27065	0.791628	1	387916050	82	7e-08	Callorhinchus milii	ghost shark	BMP and activin membrane-bound inhibitor-like protein isoform 1 [Callorhinchus milii]	AFK11634.1
3199941	2518	881	423	415	799	33.2804	2101	2234	8.82594	9.46266	0.8113	1	387915828	82	1e-101	Callorhinchus milii	ghost shark	cyclin-dependent kinase inhibitor 3 isoform 1 [Callorhinchus milii]	AFK11523.1
3193271	2046	711	383	373	579	36.9501	4002	7824	20.6901	40.7858	0.844183	1	387914362	82	0	Callorhinchus milii	ghost shark	serine incorporator 1-like protein [Callorhinchus milii]	AFK10790.1
3174105	1370	417	270	371	312	46.7883	242	334	1.86847	2.60023	0.866124	1	387915450	82	0	Callorhinchus milii	ghost shark	betaine--homocysteine S-methyltransferase 1 isoform 2 [Callorhinchus milii]	AFK11334.1
3040936	497	138	77	117	165	39.0342	3721	4925	79.1943	105.69	0.942294	1	387915022	82	3e-49	Callorhinchus milii	ghost shark	acyl carrier protein, mitochondrial precursor [Callorhinchus milii]	AFK11120.1
3208737	4065	1331	812	683	1239	36.7774	3649	4878	9.49519	12.7987	0.950038	1	387913872	82	0	Callorhinchus milii	ghost shark	translocating chain-associated membrane protein 1-like 1 [Callorhinchus milii]	AFK10545.1
3168739	1264	380	228	297	359	41.5348	2376	3237	19.8834	27.3138	0.980789	1	392876814	82	3e-124	Callorhinchus milii	ghost shark	39S ribosomal protein L16, mitochondrial precursor [Callorhinchus milii]	AFM87239.1
3140131	914	273	213	172	256	42.1225	818	1181	9.46668	13.7813	0.995436	1	387915106	82	6e-125	Callorhinchus milii	ghost shark	lanC-like protein 1 [Callorhinchus milii]	AFK11162.1
3189101	1835	496	375	383	581	41.3079	204	2859	1.17594	16.6174	0.0553769	0.587702	387915058	81	2e-162	Callorhinchus milii	ghost shark	sodium/glucose cotransporter 5-like protein [Callorhinchus milii]	AFK11138.1
3031972	479	115	125	105	134	48.0167	40	707	0.883314	15.7424	0.0980392	0.775716	387916092	81	1e-90	Callorhinchus milii	ghost shark	dehydrogenase/reductase (SDR family) member 12 [Callorhinchus milii]	AFK11655.1
3192823	2023	602	403	356	662	37.5185	915	7370	4.78427	38.856	0.165532	0.972301	392884260	81	0	Callorhinchus milii	ghost shark	Peroxisomal 3,2-trans-enoyl-CoA isomerase [Callorhinchus milii]	AFM90962.1
3190087	1881	639	378	297	567	35.8852	209	92	1.1753	0.521657	0.296898	1	387915768	81	2e-79	Callorhinchus milii	ghost shark	cyclin-dependent kinase 4 inhibitor C [Callorhinchus milii]	AFK11493.1
3159757	1124	320	236	183	385	37.2776	75	433	0.705806	4.10873	0.490166	1	387912662	81	7e-59	Callorhinchus milii	ghost shark	transmembrane protein 216 [Callorhinchus milii]	AFK10197.1
3000750	427	145	62	80	140	33.2553	98	112	2.42766	2.79754	0.494186	1	387915884	81	2e-13	Callorhinchus milii	ghost shark	exosome complex component RRP43 [Callorhinchus milii]	AFK11551.1
3131415	846	183	221	185	257	47.9905	1054	3013	13.1783	37.9852	0.531459	1	387915970	81	8e-104	Callorhinchus milii	ghost shark	signal recognition particle receptor subunit alpha isoform 2 [Callorhinchus milii]	AFK11594.1
3136383	882	257	181	227	217	46.2585	1522	4033	18.2531	48.7692	0.594866	1	387915496	81	1e-172	Callorhinchus milii	ghost shark	hydroxysteroid dehydrogenase-like protein 2-like isoform 1 [Callorhinchus milii]	AFK11357.1
3149755	1004	256	243	182	323	42.3307	1203	922	12.6743	9.79452	0.596794	1	387914100	81	2e-169	Callorhinchus milii	ghost shark	Sorting nexin-5 [Callorhinchus milii]	AFK10659.1
3194279	2100	647	368	479	606	40.3333	778	705	3.91878	3.5806	0.698928	1	387915572	81	0	Callorhinchus milii	ghost shark	heat shock protein 14-like protein [Callorhinchus milii]	AFK11395.1
3120011	772	210	167	131	264	38.601	1559	1435	21.3609	19.8253	0.714272	1	387915822	81	8e-91	Callorhinchus milii	ghost shark	sphingolipid delta(4)-desaturase DES1-like protein [Callorhinchus milii]	AFK11520.1
3135629	877	253	196	155	273	40.0228	2523	5265	30.4304	64.0302	0.768018	1	387914834	81	2e-134	Callorhinchus milii	ghost shark	manganese superoxide dismutase [Callorhinchus milii]	AFK11026.1
3202159	2754	828	545	533	848	39.1431	261	593	1.00246	2.29655	0.775294	1	387916010	81	2e-76	Callorhinchus milii	ghost shark	ly6/PLAUR domain-containing protein 6-like protein [Callorhinchus milii]	AFK11614.1
3187579	1773	516	430	357	470	44.388	655	729	3.90772	4.38535	0.831216	1	387915868	81	2e-90	Callorhinchus milii	ghost shark	peptidyl-tRNA hydrolase 2, mitochondrial-like isoform 2 [Callorhinchus milii]	AFK11543.1
3103155	688	185	160	131	212	42.2965	32	232	0.491985	3.59654	0.843027	1	392881998	81	4e-102	Callorhinchus milii	ghost shark	regucalcin [Callorhinchus milii]	AFM89831.1
3177811	1458	421	279	291	467	39.0947	630	733	4.5706	5.36207	0.860294	1	387914858	81	1e-112	Callorhinchus milii	ghost shark	coiled-coil domain-containing protein [Callorhinchus milii]	AFK11038.1
3184707	1665	527	366	320	452	41.2012	1775	2102	11.2765	13.4649	0.889263	1	392873928	81	3e-31	Callorhinchus milii	ghost shark	phosphatidylinositol glycan anchor biosynthesis, class Y [Callorhinchus milii]	AFM85796.1
3184513	1659	441	383	305	530	41.4708	1276	1542	8.1357	9.91343	0.903547	1	387915936	81	0	Callorhinchus milii	ghost shark	tRNA uracil-5-methyltransferase A -like protein [Callorhinchus milii]	AFK11577.1
3196675	2257	724	384	474	675	38.0151	599	993	2.80728	4.69249	0.90593	1	387915116	81	1e-146	Callorhinchus milii	ghost shark	phospholysine phosphohistidine inorganic pyrophosphate phosphatase-like protein [Callorhinchus milii]	AFK11167.1
3180019	1518	477	323	251	467	37.8129	1672	2058	11.6508	14.4597	0.913742	1	387915004	81	7e-65	Callorhinchus milii	ghost shark	protein FAM18B1-like protein [Callorhinchus milii]	AFK11111.1
3083915	614	173	118	120	203	38.7622	191	376	3.29045	6.53139	0.957345	1	387915330	81	4e-21	Callorhinchus milii	ghost shark	COX18 cytochrome c oxidase assembly-like protein [Callorhinchus milii]	AFK11274.1
2964334	380	124	77	72	107	39.2105	0	316	0	8.8693	0.0244716	0.383196	387915058	80	6e-13	Callorhinchus milii	ghost shark	sodium/glucose cotransporter 5-like protein [Callorhinchus milii]	AFK11138.1
3162657	1164	385	225	187	367	35.3952	1108	107	10.0688	0.98043	0.0381166	0.486997	387914472	80	1e-67	Callorhinchus milii	ghost shark	Mibp protein [Callorhinchus milii]	AFK10845.1
3188163	1798	548	315	330	605	35.8732	1080	166	6.35367	0.984701	0.0740712	0.677114	387915638	80	9e-152	Callorhinchus milii	ghost shark	carbohydrate sulfotransferase 15-like protein [Callorhinchus milii]	AFK11428.1
3080073	601	148	171	173	109	57.2379	1114	356	19.6065	6.31774	0.208783	1	387914382	80	2e-15	Callorhinchus milii	ghost shark	hypothetical protein [Callorhinchus milii]	AFK10800.1
3163675	1180	362	242	321	255	47.7119	2564	21049	22.984	190.255	0.261409	1	392883982	80	0	Callorhinchus milii	ghost shark	low density lipoprotein receptor-related protein associated protein 1 [Callorhinchus milii]	AFM90823.1
3112275	731	232	140	206	153	47.3324	12518	6672	181.137	97.3475	0.408725	1	387914188	80	1e-82	Callorhinchus milii	ghost shark	SERPINE1 mRNA binding protein 1 [Callorhinchus milii]	AFK10703.1
3177089	1438	402	279	276	481	38.5953	946	2881	6.95861	21.3683	0.493296	1	387915300	80	2e-50	Callorhinchus milii	ghost shark	eukaryotic translation initiation factor 4E-binding protein 3-like protein [Callorhinchus milii]	AFK11259.1
3195973	2207	691	403	525	588	42.048	3012	1971	14.4359	9.52512	0.505123	1	387916032	80	0	Callorhinchus milii	ghost shark	replication protein A [Callorhinchus milii]	AFK11625.1
3158313	1104	325	193	225	361	37.8623	783	526	7.5021	5.08163	0.522875	1	387915996	80	4e-118	Callorhinchus milii	ghost shark	thiosulfate sulfurtransferase/rhodanese-like domain-containing protein 2-like protein [Callorhinchus milii]	AFK11607.1
2871199	301	85	83	61	72	47.8405	252	822	8.85573	29.1267	0.535918	1	387915048	80	2e-30	Callorhinchus milii	ghost shark	WD repeat and SOCS box-containing protein 1 [Callorhinchus milii]	AFK11133.1
3167627	1244	355	235	326	328	45.0965	518	1489	4.40453	12.7662	0.540654	1	387914218	80	0	Callorhinchus milii	ghost shark	cytosol aminopeptidase [Callorhinchus milii]	AFK10718.1
3158871	1112	246	290	310	266	53.9568	1818	1484	17.2934	14.2336	0.635751	1	387913984	80	0	Callorhinchus milii	ghost shark	mitochondrial calcium uniporter [Callorhinchus milii]	AFK10601.1
3047714	512	110	139	155	108	57.4219	15000	14057	309.893	292.825	0.659056	1	392874764	80	2e-88	Callorhinchus milii	ghost shark	translocon-associated protein subunit delta [Callorhinchus milii]	AFM86214.1
3086333	622	168	166	155	133	51.6077	1366	1245	23.2301	21.3484	0.705897	1	387913944	80	3e-83	Callorhinchus milii	ghost shark	prefoldin subunit 5 [Callorhinchus milii]	AFK10581.1
3191083	1928	488	464	521	455	51.0892	1047	1039	5.74421	5.7477	0.763399	1	387914270	80	0	Callorhinchus milii	ghost shark	ER degradation-enhancing alpha-mannosidase-like 2 [Callorhinchus milii]	AFK10744.1
3177893	1460	415	321	353	371	46.1644	3834	8090	27.7773	59.0992	0.796616	1	387915970	80	0	Callorhinchus milii	ghost shark	signal recognition particle receptor subunit alpha isoform 2 [Callorhinchus milii]	AFK11594.1
3067254	562	164	115	154	129	47.8648	2048	2269	38.5464	43.061	0.839816	1	387915232	80	6e-70	Callorhinchus milii	ghost shark	breast cancer associated protein [Callorhinchus milii]	AFK11225.1
3155479	1069	312	240	250	267	45.8372	1769	2908	17.5041	29.0137	0.901501	1	387914118	80	1e-73	Callorhinchus milii	ghost shark	hypothetical protein [Callorhinchus milii]	AFK10668.1
3202043	2737	838	572	503	824	39.2766	3098	4114	11.9728	16.0315	0.951237	1	387915482	80	9e-34	Callorhinchus milii	ghost shark	protein TFG isoform 1 [Callorhinchus milii]	AFK11350.1
3204631	3084	1046	506	577	955	35.1167	220	356	0.754569	1.23118	0.953641	1	392882336	80	5e-74	Callorhinchus milii	ghost shark	IKAROS family zinc finger 5 [Callorhinchus milii]	AFM90000.1
3146886	976	220	282	281	193	57.6844	642	872	6.95786	9.52912	0.969085	1	387915252	80	2e-165	Callorhinchus milii	ghost shark	heparan sulfate 3-O-sulfotransferase-1 [Callorhinchus milii]	AFK11235.1
3169137	1271	306	314	303	348	48.5445	1242	1667	10.3363	13.9887	0.976931	1	392884330	80	0	Callorhinchus milii	ghost shark	prolyl endopeptidase-like protein [Callorhinchus milii]	AFM90997.1
3187929	1789	513	342	351	583	38.7367	7808	13310	46.1657	79.3512	0.986641	1	387914388	80	9e-159	Callorhinchus milii	ghost shark	transmembrane protein 59-like isoform 1 [Callorhinchus milii]	AFK10803.1
3167203	1237	378	227	292	340	41.9563	42	113298	0.359145	976.874	1	1	392881998	80	6e-180	Callorhinchus milii	ghost shark	regucalcin [Callorhinchus milii]	AFM89831.1
3024834	466	118	136	97	115	50	2285	441	51.8669	10.0934	0.0932621	0.756153	387914796	79	2e-72	Callorhinchus milii	ghost shark	ES1 protein-like protein [Callorhinchus milii]	AFK11007.1
3173595	1359	406	212	284	457	36.4974	809	146	6.29679	1.14583	0.105641	0.80323	387915988	79	3e-25	Callorhinchus milii	ghost shark	uncharacterized protein C3orf18-like protein isoform 1 [Callorhinchus milii]	AFK11603.1
3192307	1994	497	460	399	638	43.0792	1275	335	6.76356	1.79187	0.158154	0.957565	387915658	79	8e-107	Callorhinchus milii	ghost shark	transmembrane protein [Callorhinchus milii]	AFK11438.1
3169771	1282	359	285	253	385	41.9657	1028	7025	8.48195	58.4446	0.204996	1	387914778	79	1e-166	Callorhinchus milii	ghost shark	mitochondrial hydroxyacyl-coenzyme a dehydrogenase [Callorhinchus milii]	AFK10998.1
3194891	2135	652	373	457	653	38.8759	1450	8140	7.1839	40.6642	0.283316	1	387914010	79	0	Callorhinchus milii	ghost shark	cathepsin L [Callorhinchus milii]	AFK10614.1
3012608	445	131	108	92	114	44.9438	28	63	0.665562	1.50996	0.387242	1	392882336	79	4e-70	Callorhinchus milii	ghost shark	IKAROS family zinc finger 5 [Callorhinchus milii]	AFM90000.1
3094935	654	187	178	182	107	55.0459	21633	11635	349.888	189.747	0.392623	1	392879128	79	3e-98	Callorhinchus milii	ghost shark	ribosomal protein L5 [Callorhinchus milii]	AFM88396.1
3167029	1234	299	258	339	338	48.3793	863	470	7.39752	4.06227	0.415759	1	387915242	79	2e-141	Callorhinchus milii	ghost shark	myocyte-specific enhancer factor 2A isoform 3 [Callorhinchus milii]	AFK11230.1
3194793	2129	667	381	467	614	39.8309	2780	1556	13.8121	7.79507	0.418555	1	387915306	79	0	Callorhinchus milii	ghost shark	acetyl-CoA acetyltransferase 2 [Callorhinchus milii]	AFK11262.1
3187069	1752	553	340	348	511	39.2694	2084	1284	12.5821	7.81658	0.464504	1	392883874	79	4e-76	Callorhinchus milii	ghost shark	39S ribosomal protein L14, mitochondrial-like protein [Callorhinchus milii]	AFM90769.1
3195209	2156	669	404	486	597	41.2801	3464	2162	16.9949	10.6953	0.479724	1	392880792	79	2e-159	Callorhinchus milii	ghost shark	histidyl-tRNA synthetase, cytoplasmic [Callorhinchus milii]	AFM89228.1
3192145	1986	531	502	347	606	42.7492	1607	4027	8.55908	21.6266	0.629385	1	387915512	79	0	Callorhinchus milii	ghost shark	Argininosuccinate lyase [Callorhinchus milii]	AFK11365.1
3161721	1151	350	226	194	381	36.49	6120	5376	56.2427	49.8161	0.67104	1	387913786	79	1e-71	Callorhinchus milii	ghost shark	proteasome maturation protein [Callorhinchus milii]	AFK10502.1
3151241	1020	304	204	195	317	39.1176	1978	1961	20.5124	20.5052	0.764886	1	387914170	79	9e-100	Callorhinchus milii	ghost shark	calcium and integrin-binding protein 1-like protein [Callorhinchus milii]	AFK10694.1
3208965	4169	1206	801	894	1268	40.6572	3473	7576	8.81177	19.3818	0.76985	1	387915554	79	0	Callorhinchus milii	ghost shark	dihydrolipoamide S-succinyltransferase [Callorhinchus milii]	AFK11386.1
3166929	1232	387	230	242	373	38.3117	436	470	3.7434	4.06886	0.788058	1	387912660	79	2e-105	Callorhinchus milii	ghost shark	armadillo repeat-containing protein 7 [Callorhinchus milii]	AFK10195.1
3117101	756	158	220	207	171	56.4815	523	889	7.31763	12.542	0.898552	1	392875528	79	1e-95	Callorhinchus milii	ghost shark	39S ribosomal protein L2, mitochondrial-like protein [Callorhinchus milii]	AFM86596.1
3148625	993	301	167	202	323	37.1601	721	983	7.68027	10.5582	0.976689	1	387915940	79	8e-31	Callorhinchus milii	ghost shark	leucine-rich repeat-containing protein 28 [Callorhinchus milii]	AFK11579.1
3118701	766	220	143	163	240	39.9478	642	955	8.86537	13.2972	0.981431	1	387915940	79	1e-123	Callorhinchus milii	ghost shark	leucine-rich repeat-containing protein 28 [Callorhinchus milii]	AFK11579.1
3205559	3243	940	649	694	960	41.4123	1543	2200	5.0328	7.23539	0.995931	1	387913960	79	6e-169	Callorhinchus milii	ghost shark	PDZ domain-containing protein GIPC2 [Callorhinchus milii]	AFK10589.1
3160481	1134	282	301	272	279	50.5291	0	1374	0	12.9229	5.44442e-05	0.0100805	392876510	78	4e-38	Callorhinchus milii	ghost shark	claudin 15a [Callorhinchus milii]	AFM87087.1
3124075	797	242	152	153	250	38.2685	4123	109	54.7199	1.45866	0.00341721	0.123753	387915852	78	1e-35	Callorhinchus milii	ghost shark	cysteine-rich protein 2-like protein [Callorhinchus milii]	AFK11535.1
2883242	309	97	68	58	86	40.7767	10	905	0.34232	31.2375	0.00698479	0.193489	387915246	78	2e-30	Callorhinchus milii	ghost shark	D-amino-acid oxidase [Callorhinchus milii]	AFK11232.1
3169425	1275	349	306	246	374	43.2941	197	9090	1.63436	76.0396	0.0125923	0.264797	387915246	78	4e-163	Callorhinchus milii	ghost shark	D-amino-acid oxidase [Callorhinchus milii]	AFK11232.1
3100484	676	218	132	119	207	37.1302	575	28	8.99729	0.441771	0.0213932	0.356293	387915738	78	2e-96	Callorhinchus milii	ghost shark	cyclin B1 [Callorhinchus milii]	AFK11478.1
3037902	491	139	92	157	103	50.7128	49	728	1.05561	15.8138	0.118924	0.849041	387916092	78	6e-68	Callorhinchus milii	ghost shark	dehydrogenase/reductase (SDR family) member 12 [Callorhinchus milii]	AFK11655.1
3148036	987	157	272	345	213	62.5127	691	355	7.40545	3.83616	0.392827	1	387915096	78	2e-130	Callorhinchus milii	ghost shark	NGFI-A binding protein 1-like protein [Callorhinchus milii]	AFK11157.1
3206149	3362	1117	690	564	991	37.2992	47142	39934	148.32	126.687	0.417878	1	387914008	78	3e-132	Callorhinchus milii	ghost shark	integral membrane protein 2A [Callorhinchus milii]	AFK10613.1
3102413	684	177	154	152	201	44.7368	1494	882	23.1039	13.753	0.443237	1	387914318	78	7e-39	Callorhinchus milii	ghost shark	SPRY domain-containing SOCS box protein 3-like protein [Callorhinchus milii]	AFK10768.1
3185887	1707	487	372	324	524	40.7733	948	3153	5.87442	19.7005	0.447187	1	387915112	78	1e-152	Callorhinchus milii	ghost shark	Phytanoyl-CoA dioxygenase, peroxisomal precursor [Callorhinchus milii]	AFK11165.1
3193799	2072	609	418	500	545	44.305	595	346	3.03751	1.78103	0.44834	1	387914298	78	3e-164	Callorhinchus milii	ghost shark	dnaJ-like protein subfamily B member 4-like protein [Callorhinchus milii]	AFK10758.1
3166751	1229	309	267	225	428	40.0325	1568	1000	13.4954	8.67829	0.488877	1	387914482	78	1e-127	Callorhinchus milii	ghost shark	putative U3 small nucleolar RNA-associated protein 11-like protein [Callorhinchus milii]	AFK10850.1
3165337	1207	403	209	243	352	37.4482	4049	2953	35.4839	26.0941	0.567282	1	387914114	78	5e-67	Callorhinchus milii	ghost shark	microtubule-associated protein RP/EB family member 1 [Callorhinchus milii]	AFK10666.1
3203999	2990	944	464	534	1048	33.3779	1601	4287	5.66383	15.2921	0.591373	1	387913900	78	4e-61	Callorhinchus milii	ghost shark	multiple coagulation factor deficiency 2 [Callorhinchus milii]	AFK10559.1
3174037	1369	391	316	283	379	43.7546	375	297	2.89747	2.31387	0.595164	1	387914248	78	8e-121	Callorhinchus milii	ghost shark	dual specificity protein phosphatase 22-A-like protein [Callorhinchus milii]	AFK10733.1
3183489	1624	426	332	417	449	46.1207	1227	3052	7.99188	20.044	0.621647	1	387913966	78	0	Callorhinchus milii	ghost shark	decorin [Callorhinchus milii]	AFK10592.1
3177809	1458	470	260	326	402	40.192	287	253	2.08216	1.85076	0.622292	1	387913972	78	0	Callorhinchus milii	ghost shark	phenylalanyl-tRNA synthetase-like protein [Callorhinchus milii]	AFK10595.1
3129851	834	211	203	172	248	44.964	361	937	4.57859	11.9828	0.638481	1	387914888	78	7e-132	Callorhinchus milii	ghost shark	thiamin pyrophosphokinase 1-like protein [Callorhinchus milii]	AFK11053.1
3162297	1159	247	265	214	433	41.3287	1269	1084	11.5816	9.97543	0.664074	1	387914900	78	3e-72	Callorhinchus milii	ghost shark	arginine/serine-rich coiled-coil 1 [Callorhinchus milii]	AFK11059.1
3211369	6193	1881	1088	1284	1940	38.3013	29893	86014	51.0574	148.134	0.691271	1	392884402	78	0	Callorhinchus milii	ghost shark	protein disulfide isomerase family A, member 3 [Callorhinchus milii]	AFM91033.1
3140517	918	312	170	231	205	43.6819	754	695	8.68799	8.07473	0.709483	1	387915986	78	3e-78	Callorhinchus milii	ghost shark	NEFA-interacting nuclear protein [Callorhinchus milii]	AFK11602.1
3172445	1335	362	266	381	326	48.4644	1074	2294	8.50968	18.3273	0.713987	1	387913982	78	0	Callorhinchus milii	ghost shark	transcobalamin 2 [Callorhinchus milii]	AFK10600.1
3186201	1719	461	393	299	566	40.256	386	768	2.37521	4.76509	0.813136	1	387915930	78	1e-161	Callorhinchus milii	ghost shark	prostaglandin E synthase 2-like protein [Callorhinchus milii]	AFK11574.1
3196865	2269	602	482	494	691	43.0145	1438	1555	6.7037	7.3094	0.824373	1	392884330	78	7e-177	Callorhinchus milii	ghost shark	prolyl endopeptidase-like protein [Callorhinchus milii]	AFM90997.1
3186767	1741	536	336	286	583	35.7266	500	567	3.03782	3.47352	0.82881	1	387914454	78	1e-85	Callorhinchus milii	ghost shark	gem-associated protein 6-like protein [Callorhinchus milii]	AFK10836.1
2990286	412	113	92	76	131	40.7767	275	358	7.06034	9.2677	0.856498	1	387914554	78	5e-59	Callorhinchus milii	ghost shark	aprataxin [Callorhinchus milii]	AFK10886.1
3124951	803	197	208	170	228	47.0735	457	550	6.01992	7.30522	0.863334	1	387914850	78	2e-63	Callorhinchus milii	ghost shark	mitochondrial ribosomal protein S16 [Callorhinchus milii]	AFK11034.1
3157793	1097	322	243	209	323	41.2033	658	773	6.34468	7.51552	0.868647	1	387916098	78	8e-68	Callorhinchus milii	ghost shark	GSK3-beta interaction protein-like protein [Callorhinchus milii]	AFK11658.1
3112257	731	224	128	160	219	39.3981	404	508	5.84594	7.41195	0.88397	1	387915622	78	1e-70	Callorhinchus milii	ghost shark	alkylhydroperoxidase AhpD core:Uncharacterized peroxidase- related protein [Callorhinchus milii]	AFK11420.1
3022350	462	130	105	107	120	45.8874	394	662	9.02079	15.2828	0.931969	1	387915188	78	6e-43	Callorhinchus milii	ghost shark	Kruppel-like factor 11 [Callorhinchus milii]	AFK11203.1
3050462	518	129	135	99	155	45.1737	1	1032	0.0204202	21.2489	0.000277908	0.025708	392877600	77	1e-89	Callorhinchus milii	ghost shark	hydroxyacid oxidase 2-like isoform 1 [Callorhinchus milii]	AFM87632.1
3176421	1423	357	354	264	448	43.4294	3670	253	27.2805	1.89628	0.0170169	0.312525	387915552	77	0	Callorhinchus milii	ghost shark	pleckstrin-like protein [Callorhinchus milii]	AFK11385.1
3155441	1069	339	197	209	324	37.9794	413	155	4.08661	1.54646	0.286897	1	387914698	77	8e-26	Callorhinchus milii	ghost shark	protein TRIQK-like protein [Callorhinchus milii]	AFK10958.1
3079325	598	171	155	137	135	48.8294	1052	616	18.6082	10.9867	0.445299	1	387914386	77	2e-105	Callorhinchus milii	ghost shark	retinoid-inducible serine carboxypeptidase [Callorhinchus milii]	AFK10802.1
2945514	360	99	87	74	100	44.7222	96	121	2.82071	3.58483	0.523445	1	392884310	77	1e-15	Callorhinchus milii	ghost shark	Apoptosis-inducing factor 2 [Callorhinchus milii]	AFM90987.1
3189813	1868	633	283	354	598	34.1006	2784	2087	15.7646	11.916	0.583092	1	392884034	77	7e-127	Callorhinchus milii	ghost shark	thioredoxin-like 2 [Callorhinchus milii]	AFM90849.1
3200065	2529	750	488	580	711	42.2301	3370	2676	14.0952	11.2856	0.618657	1	364087490	77	0	Callorhinchus milii	Australian ghost shark,elephant fish,elephant shar	NA	NA
3140061	913	225	251	190	247	48.3023	1912	4485	22.1517	52.3935	0.677001	1	387914410	77	2e-139	Callorhinchus milii	ghost shark	ubiquinol-cytochrome c reductase core protein II [Callorhinchus milii]	AFK10814.1
3208939	4159	1367	786	875	1131	39.9375	915	2060	2.32714	5.2828	0.680083	1	387915812	77	0	Callorhinchus milii	ghost shark	RNA 3'-terminal phosphate cyclase-like protein-like protein [Callorhinchus milii]	AFK11515.1
3207959	3793	1183	685	805	1120	39.2829	3078	2740	8.58373	7.70466	0.690419	1	387915644	77	0	Callorhinchus milii	ghost shark	pescadillo-like protein [Callorhinchus milii]	AFK11431.1
3123211	792	230	175	139	248	39.6465	134	187	1.78966	2.51827	0.704157	1	387914606	77	3e-118	Callorhinchus milii	ghost shark	hypothetical protein [Callorhinchus milii]	AFK10912.1
3207623	3698	1253	730	638	1077	36.993	1590	1507	4.548	4.34643	0.733576	1	387915792	77	4e-61	Callorhinchus milii	ghost shark	peripheral myelin protein 22 [Callorhinchus milii]	AFK11505.1
3079925	600	189	126	134	151	43.3333	716	702	12.6227	12.4788	0.748741	1	392873662	77	7e-64	Callorhinchus milii	ghost shark	39S ribosomal protein L42, mitochondrial-like protein [Callorhinchus milii]	AFM85663.1
3170869	1303	359	261	252	431	39.3707	351	405	2.8494	3.3151	0.813233	1	387915826	77	2e-137	Callorhinchus milii	ghost shark	Cytochrome c oxidase assembly protein COX11, mitochondrial precursor [Callorhinchus milii]	AFK11522.1
3168547	1261	388	255	217	401	37.4306	4707	5238	39.4839	44.3033	0.819802	1	392876620	77	7e-89	Callorhinchus milii	ghost shark	LDLR chaperone MESD-like protein [Callorhinchus milii]	AFM87142.1
3104587	694	220	115	167	192	40.634	425	548	6.47769	8.42184	0.90484	1	392884310	77	1e-106	Callorhinchus milii	ghost shark	Apoptosis-inducing factor 2 [Callorhinchus milii]	AFM90987.1
3174095	1370	400	242	345	383	42.8467	943	1512	7.28084	11.7711	0.913185	1	387915702	77	0	Callorhinchus milii	ghost shark	spermine synthase isoform 1 [Callorhinchus milii]	AFK11460.1
3165803	1214	311	270	287	346	45.8814	2977	4951	25.9388	43.4971	0.920393	1	387914956	77	8e-155	Callorhinchus milii	ghost shark	cytochrome b-c1 complex subunit Rieske, mitochondrial [Callorhinchus milii]	AFK11087.1
3181487	1560	449	312	427	372	47.3718	253	380	1.71548	2.59803	0.934282	1	387915292	77	0	Callorhinchus milii	ghost shark	dihydroorotate dehydrogenase-like protein [Callorhinchus milii]	AFK11255.1
3172875	1343	432	285	364	262	48.3246	1452	1845	11.4362	14.6523	0.937874	1	387915444	77	3e-141	Callorhinchus milii	ghost shark	transcription factor IID [Callorhinchus milii]	AFK11331.1
3148751	994	279	250	241	224	49.3964	1066	1580	11.3439	16.9534	0.967535	1	387915138	77	5e-101	Callorhinchus milii	ghost shark	putative GTP-binding protein RAY-like protein [Callorhinchus milii]	AFK11178.1
3101006	678	213	138	164	163	44.5428	381	552	5.94409	8.68351	0.974434	1	387915980	77	2e-85	Callorhinchus milii	ghost shark	COMM domain containing 10 [Callorhinchus milii]	AFK11599.1
3163913	1183	341	237	257	348	41.7582	89	153053	0.795785	1379.89	1	1	387915254	77	3e-140	Callorhinchus milii	ghost shark	inositol oxygenase [Callorhinchus milii]	AFK11236.1
3165743	1213	321	266	343	283	50.2061	0	1990	0	17.4976	1.45007e-05	0.00650978	387915458	76	0	Callorhinchus milii	ghost shark	putative imidazolonepropionase [Callorhinchus milii]	AFK11338.1
3194703	2124	615	477	510	522	46.4689	3	1643	0.0149402	8.25029	0.000135015	0.0169296	387915226	76	0	Callorhinchus milii	ghost shark	allantoinase-like protein [Callorhinchus milii]	AFK11222.1
3203925	2981	637	771	716	857	49.8826	24	2585	0.0851608	9.24878	0.00163825	0.0796315	224016235	76	0	Callorhinchus milii	Australian ghost shark,elephant fish,elephant shar	NA	NA
3176613	1427	394	266	300	467	39.6636	4224	260	31.3105	1.94328	0.0131789	0.270702	387914340	76	0	Callorhinchus milii	ghost shark	Rhag [Callorhinchus milii]	AFK10779.1
2938448	353	86	98	71	98	47.8754	52	35	1.55819	1.0575	0.0336682	0.456799	387915860	76	6e-55	Callorhinchus milii	ghost shark	WD repeat-containing protein 85-like protein [Callorhinchus milii]	AFK11539.1
3185015	1677	498	354	349	476	41.9201	523	166	3.29882	1.05575	0.229918	1	387915578	76	2e-71	Callorhinchus milii	ghost shark	Mediator of RNA polymerase II transcription subunit 30 [Callorhinchus milii]	AFK11398.1
3174643	1381	373	341	300	367	46.4156	31	446	0.237442	3.44451	0.235866	1	387915140	76	2e-134	Callorhinchus milii	ghost shark	outer dense fiber protein 3 [Callorhinchus milii]	AFK11179.1
3186447	1728	490	404	348	486	43.5185	376	138	2.30162	0.851768	0.280468	1	387914376	76	3e-160	Callorhinchus milii	ghost shark	lysophosphatidic acid receptor 6-like protein [Callorhinchus milii]	AFK10797.1
2906932	326	82	93	58	93	46.319	154	636	4.99682	20.8078	0.473721	1	387915772	76	4e-54	Callorhinchus milii	ghost shark	L-xylulose reductase [Callorhinchus milii]	AFK11495.1
3095883	657	114	197	152	194	53.1202	9441	5895	152	95.6983	0.482835	1	387914188	76	1e-40	Callorhinchus milii	ghost shark	SERPINE1 mRNA binding protein 1 [Callorhinchus milii]	AFK10703.1
3131897	849	247	193	222	187	48.881	1227	808	15.2872	10.1506	0.504804	1	387916088	76	6e-127	Callorhinchus milii	ghost shark	Adenylate kinase isoenzyme 2, mitochondrial [Callorhinchus milii]	AFK11653.1
3114559	743	226	129	188	200	42.6649	110	484	1.56601	6.94772	0.538074	1	387914734	76	4e-72	Callorhinchus milii	ghost shark	Thioesterase superfamily member 2 [Callorhinchus milii]	AFK10976.1
3196381	2237	752	430	414	641	37.7291	6614	5006	31.2744	23.8677	0.586199	1	387913788	76	8e-90	Callorhinchus milii	ghost shark	regulator of G-protein signaling 5-like protein [Callorhinchus milii]	AFK10503.1
3177025	1437	365	393	293	386	47.7383	11265	9035	82.9211	67.059	0.603813	1	387916042	76	0	Callorhinchus milii	ghost shark	annexin A4 [Callorhinchus milii]	AFK11630.1
3021248	460	139	80	118	123	43.0435	5	59	0.114975	1.36798	0.620556	1	392883414	76	3e-33	Callorhinchus milii	ghost shark	alpha-1-microglobulin [Callorhinchus milii]	AFM90539.1
3092197	643	187	149	133	174	43.8569	203	210	3.33945	3.48333	0.64673	1	392878444	76	6e-79	Callorhinchus milii	ghost shark	ribonuclease P protein subunit p30 [Callorhinchus milii]	AFM88054.1
3037962	491	89	119	72	211	38.9002	1321	1112	28.4585	24.1551	0.654518	1	387915904	76	6e-51	Callorhinchus milii	ghost shark	putative rRNA-processing protein EBP2 [Callorhinchus milii]	AFK11561.1
2990990	413	121	78	130	84	50.3632	284	266	7.27376	6.86938	0.657519	1	387915878	76	2e-33	Callorhinchus milii	ghost shark	mitochondrial ribosomal protein L40 [Callorhinchus milii]	AFK11548.1
3197165	2290	724	441	414	711	37.3362	4728	4082	21.839	19.0118	0.665383	1	387914492	76	4e-26	Callorhinchus milii	ghost shark	tubulin-specific chaperone A-like protein [Callorhinchus milii]	AFK10855.1
3188135	1797	588	307	331	571	35.5036	557	489	3.27867	2.90233	0.670519	1	392883438	76	6e-32	Callorhinchus milii	ghost shark	mitochondrial ribosomal protein L40 [Callorhinchus milii]	AFM90551.1
3199911	2515	763	516	537	699	41.8688	1202	1062	5.05542	4.50373	0.686067	1	387915994	76	0	Callorhinchus milii	ghost shark	NudC domain containing 1 [Callorhinchus milii]	AFK11606.1
3172987	1346	371	324	267	384	43.9079	465	432	3.65425	3.42314	0.698672	1	387913818	76	2e-164	Callorhinchus milii	ghost shark	dehydrogenase/reductase sdr family member 7b [Callorhinchus milii]	AFK10518.1
2970324	386	94	84	100	108	47.6684	7381	7125	202.264	196.872	0.716911	1	387915472	76	4e-36	Callorhinchus milii	ghost shark	cytochrome c oxidase subunit VIIa polypeptide 2 (liver) [Callorhinchus milii]	AFK11345.1
3060260	543	152	140	130	121	49.7238	68	162	1.32464	3.18201	0.722146	1	364087486	76	2e-43	Callorhinchus milii	Australian ghost shark,elephant fish,elephant shar	NA	NA
2968516	384	111	73	94	106	43.4896	197	250	5.42657	6.94376	0.760334	1	387915622	76	6e-44	Callorhinchus milii	ghost shark	alkylhydroperoxidase AhpD core:Uncharacterized peroxidase- related protein [Callorhinchus milii]	AFK11420.1
3045618	507	112	142	101	152	47.929	694	1385	14.4791	29.1359	0.767034	1	392873806	76	5e-65	Callorhinchus milii	ghost shark	mitochondrial fission 1-like protein [Callorhinchus milii]	AFM85735.1
3201395	2666	803	582	525	756	41.5229	3285	3432	13.0336	13.7301	0.791643	1	387915624	76	9e-141	Callorhinchus milii	ghost shark	ubiquinol-cytochrome c reductase complex chaperone [Callorhinchus milii]	AFK11421.1
3202173	2755	749	580	656	770	44.8639	1225	2219	4.70332	8.59056	0.82689	1	387915366	76	6e-79	Callorhinchus milii	ghost shark	putative chemokine C-C motif receptor-like 1 adjacent variant 2 isoform 2 [Callorhinchus milii]	AFK11292.1
3207211	3602	1142	578	677	1205	34.8418	825	978	2.42271	2.89588	0.884616	1	387915216	76	8e-53	Callorhinchus milii	ghost shark	Transmembrane protein 18 [Callorhinchus milii]	AFK11217.1
3195129	2151	663	419	472	597	41.4226	41	217	0.20162	1.07598	0.956544	1	387915296	76	0	Callorhinchus milii	ghost shark	transmembrane protein [Callorhinchus milii]	AFK11257.1
3196459	2241	628	428	466	719	39.8929	760	1053	3.58725	5.01155	0.994324	1	387916068	76	0	Callorhinchus milii	ghost shark	protein Dom3Z-like protein [Callorhinchus milii]	AFK11643.1
3199799	2504	746	497	450	811	37.8195	395	45	1.6686	0.191674	0.0791682	0.700962	387914332	75	1e-156	Callorhinchus milii	ghost shark	amine sulfotransferase-like protein [Callorhinchus milii]	AFK10775.1
3116587	754	177	218	183	176	53.183	2124	372	29.7971	5.26208	0.0806071	0.707292	387915720	75	5e-88	Callorhinchus milii	ghost shark	RNA-binding protein 38 [Callorhinchus milii]	AFK11469.1
3133275	859	225	203	158	273	42.0256	4258	731	52.4328	9.07633	0.0809252	0.70815	392883088	75	6e-134	Callorhinchus milii	ghost shark	legumain-like protein [Callorhinchus milii]	AFM90376.1
3150271	1009	345	175	210	279	38.1566	66	805	0.6919	8.50924	0.135412	0.896511	387914534	75	9e-44	Callorhinchus milii	ghost shark	proline-rich protein 15-like protein [Callorhinchus milii]	AFK10876.1
3179467	1502	338	398	452	314	56.5912	204	45	1.43665	0.319542	0.151672	0.94129	387913832	75	0	Callorhinchus milii	ghost shark	reticulon-4 receptor-like 1-like protein [Callorhinchus milii]	AFK10525.1
3191531	1954	442	481	451	580	47.697	774	201	4.18993	1.09713	0.17137	0.98332	387914300	75	0	Callorhinchus milii	ghost shark	IP4/PIP3 binding protein-like protein [Callorhinchus milii]	AFK10759.1
2964984	380	99	112	76	93	49.4737	97	736	2.70009	20.6576	0.245926	1	387915772	75	5e-49	Callorhinchus milii	ghost shark	L-xylulose reductase [Callorhinchus milii]	AFK11495.1
3102653	685	150	206	164	165	54.0146	246	1196	3.7987	18.622	0.316598	1	348592164	75	3e-53	Callorhinchus milii	Australian ghost shark,elephant fish,elephant shar	NA	NA
3170973	1305	381	243	353	328	45.6705	336	203	2.72345	1.6591	0.454219	1	387914602	75	0	Callorhinchus milii	ghost shark	UPF0609 protein C4orf27-like protein isoform 1 [Callorhinchus milii]	AFK10910.1
3194201	2095	651	387	406	651	37.852	437	1299	2.20642	6.61319	0.526518	1	387915992	75	0	Callorhinchus milii	ghost shark	t-complex 11-like protein 2-like protein [Callorhinchus milii]	AFK11605.1
3172019	1326	365	320	235	406	41.8552	2162	1565	17.2466	12.588	0.561412	1	387915954	75	7e-111	Callorhinchus milii	ghost shark	60S ribosomal protein L7-like 1 [Callorhinchus milii]	AFK11586.1
3136327	882	253	186	160	283	39.229	673	545	8.07118	6.59043	0.628349	1	387914766	75	7e-91	Callorhinchus milii	ghost shark	Tp53rk binding protein [Callorhinchus milii]	AFK10992.1
3197443	2309	727	413	414	755	35.8164	902	760	4.13212	3.51055	0.653862	1	392873412	75	3e-67	Callorhinchus milii	ghost shark	39S ribosomal protein L30, mitochondrial-like protein [Callorhinchus milii]	AFM85538.1
3194863	2133	749	357	507	520	40.5063	1106	953	5.48472	4.76528	0.670261	1	387915872	75	0	Callorhinchus milii	ghost shark	peptidyl-prolyl cis-trans isomerase CWC27-like protein [Callorhinchus milii]	AFK11545.1
3195665	2187	647	508	408	624	41.8839	316	768	1.52837	3.7454	0.698365	1	387915692	75	0	Callorhinchus milii	ghost shark	fucosidase, alpha-L- 1, tissue [Callorhinchus milii]	AFK11455.1
3140279	915	226	252	182	255	47.4317	351	347	4.05767	4.04477	0.71604	1	387914506	75	4e-81	Callorhinchus milii	ghost shark	protein CXorf40A-like protein [Callorhinchus milii]	AFK10862.1
3159549	1122	306	293	332	191	55.7041	2405	2601	22.6732	24.7248	0.819863	1	387916012	75	0	Callorhinchus milii	ghost shark	dynactin subunit 2-like isoform 1 [Callorhinchus milii]	AFK11615.1
3205567	3245	930	666	702	947	42.1572	2710	5191	8.83375	17.0617	0.821742	1	387914178	75	3e-99	Callorhinchus milii	ghost shark	synaptosomal-associated protein 23 [Callorhinchus milii]	AFK10698.1
3126627	813	231	191	249	142	54.1205	1092	1960	14.2077	25.7129	0.833173	1	387915570	75	2e-83	Callorhinchus milii	ghost shark	charged multivesicular body protein 4b [Callorhinchus milii]	AFK11394.1
3107447	707	218	148	133	208	39.7454	688	767	10.2934	11.5708	0.834007	1	387915500	75	1e-129	Callorhinchus milii	ghost shark	Beta-hexosaminidase beta chain [Callorhinchus milii]	AFK11359.1
3094057	650	183	145	150	172	45.3846	1383	1570	22.506	25.7616	0.858669	1	387914694	75	1e-56	Callorhinchus milii	ghost shark	D-dopachrome decarboxylase-A [Callorhinchus milii]	AFK10956.1
3168229	1255	376	284	242	353	41.9124	2039	3594	17.1856	30.5436	0.861099	1	387915632	75	0	Callorhinchus milii	ghost shark	Ndufa9 protein [Callorhinchus milii]	AFK11425.1
3155503	1070	283	208	228	351	40.7477	1788	3031	17.6756	30.2126	0.880023	1	387915392	75	1e-61	Callorhinchus milii	ghost shark	brain protein 44-like protein [Callorhinchus milii]	AFK11305.1
3188033	1793	490	377	416	510	44.2276	909	1094	5.36258	6.50763	0.896586	1	387915084	75	0	Callorhinchus milii	ghost shark	glycogenin-1 [Callorhinchus milii]	AFK11151.1
2991660	414	105	101	99	109	48.3092	666	1043	17.0163	26.8701	0.944572	1	387914658	75	2e-51	Callorhinchus milii	ghost shark	cytochrome c oxidase subunit VIIa polypeptide 2 like protein [Callorhinchus milii]	AFK10938.1
3161229	1144	357	209	268	310	41.6958	111	253	1.02633	2.35874	0.96162	1	392874678	75	3e-139	Callorhinchus milii	ghost shark	15-hydroxyprostaglandin dehydrogenase [Callorhinchus milii]	AFM86171.1
3042534	500	130	122	155	93	55.4	553	808	11.6989	17.2356	1	1	387914266	75	2e-71	Callorhinchus milii	ghost shark	Intraflagellar transport protein 43-like protein A [Callorhinchus milii]	AFK10742.1
3137907	895	259	194	205	237	44.581	12	22857	0.141824	272.384	0.000121577	0.0158874	387915206	74	5e-50	Callorhinchus milii	ghost shark	type 11 methyltransferase [Callorhinchus milii]	AFK11212.1
3138533	900	205	251	195	249	49.5556	83	5000	0.975497	59.2534	0.00429966	0.143936	392876686	74	4e-142	Callorhinchus milii	ghost shark	mu-crystallin-like protein [Callorhinchus milii]	AFM87175.1
3160669	1137	262	282	279	314	49.3404	92	859	0.85589	8.05784	0.173221	0.987543	392877458	74	7e-59	Callorhinchus milii	ghost shark	hypothetical protein [Callorhinchus milii]	AFM87561.1
3194203	2095	506	536	495	558	49.2124	516	3238	2.60529	16.4846	0.197578	1	392884368	74	0	Callorhinchus milii	ghost shark	aspartyl aminopeptidase [Callorhinchus milii]	AFM91016.1
3190277	1889	571	383	409	526	41.9269	1435	7125	8.03545	40.229	0.312475	1	387915200	74	0	Callorhinchus milii	ghost shark	sulfide quinone reductase-like protein [Callorhinchus milii]	AFK11209.1
3174249	1373	398	246	281	448	38.3831	1703	8884	13.12	69.0119	0.319212	1	387915530	74	2e-114	Callorhinchus milii	ghost shark	tetraspanin-7-like protein [Callorhinchus milii]	AFK11374.1
3189043	1832	531	301	356	644	35.8624	216	766	1.24715	4.45953	0.508247	1	387915146	74	2e-180	Callorhinchus milii	ghost shark	proteinase-activated receptor 2-like protein [Callorhinchus milii]	AFK11182.1
3164643	1196	278	365	256	297	51.9231	910	717	8.04823	6.39402	0.612677	1	387914000	74	2e-141	Callorhinchus milii	ghost shark	heat shock binding protein cytoplasmic cochaperone 1 [Callorhinchus milii]	AFK10609.1
3149599	1002	255	242	216	289	45.7086	2407	2094	25.4097	22.2892	0.676309	1	392873582	74	1e-68	Callorhinchus milii	ghost shark	syndecan-2 [Callorhinchus milii]	AFM85623.1
3169465	1276	347	293	197	439	38.4013	1336	1192	11.0751	9.96349	0.691982	1	387914160	74	9e-78	Callorhinchus milii	ghost shark	neuropeptide Y receptor Y5 [Callorhinchus milii]	AFK10689.1
3167025	1234	318	331	280	305	49.5138	220	553	1.88581	4.77965	0.737815	1	387915088	74	1e-126	Callorhinchus milii	ghost shark	mitochondrial uncharacterized protein f13e9.13 [Callorhinchus milii]	AFK11153.1
3091295	640	146	186	167	141	55.1562	462	646	7.63576	10.7656	0.969561	1	387914630	74	3e-88	Callorhinchus milii	ghost shark	Translation initiation factor eIF-2B subunit beta [Callorhinchus milii]	AFK10924.1
3179359	1498	459	260	334	445	39.6529	521	748	3.67889	5.32569	0.997428	1	387915160	74	9e-98	Callorhinchus milii	ghost shark	decaprenyl-diphosphate synthase subunit 2-like protein [Callorhinchus milii]	AFK11189.1
3057972	537	151	121	130	135	46.7412	804	106	15.837	2.10532	0.0674127	0.645268	387914206	73	2e-44	Callorhinchus milii	ghost shark	TIMP metallopeptidase inhibitor 2 [Callorhinchus milii]	AFK10712.1
3195419	2170	626	435	445	664	40.553	1913	420	9.32493	2.06431	0.114359	0.834005	387916006	73	0	Callorhinchus milii	ghost shark	PDZ and LIM domain protein 7 [Callorhinchus milii]	AFK11612.1
3187923	1789	478	430	394	487	46.0593	184	1739	1.08792	10.3675	0.11644	0.84091	392883020	73	0	Callorhinchus milii	ghost shark	cytochrome P450, family 46, subfamily A, polypeptide 1 [Callorhinchus milii]	AFM90342.1
3187463	1769	599	345	326	499	37.931	1838	469	10.9903	2.82768	0.14232	0.91326	387913846	73	4e-128	Callorhinchus milii	ghost shark	uroplakin 1b [Callorhinchus milii]	AFK10532.1
3196375	2237	658	484	436	659	41.1265	763	183	3.60785	0.872511	0.154063	0.945612	387915736	73	5e-68	Callorhinchus milii	ghost shark	fibroblast growth factor 1 (acidic) isoform 1 [Callorhinchus milii]	AFK11477.1
3166607	1227	314	365	297	251	53.9527	373	102	3.21555	0.886628	0.202989	1	387915580	73	2e-164	Callorhinchus milii	ghost shark	zinc finger protein Gfi-1 [Callorhinchus milii]	AFK11399.1
3155355	1068	310	227	249	282	44.5693	1226	7582	12.1425	75.7179	0.24154	1	387914998	73	1e-109	Callorhinchus milii	ghost shark	glutathione transferase zeta 1 [Callorhinchus milii]	AFK11108.1
3168343	1257	316	288	263	390	43.8345	103	496	0.866747	4.20855	0.497145	1	387914062	73	3e-144	Callorhinchus milii	ghost shark	putative hydroxypyruvate isomerase [Callorhinchus milii]	AFK10640.1
3054710	528	147	93	83	205	33.3333	331	228	6.63108	4.60561	0.512288	1	387914326	73	1e-10	Callorhinchus milii	ghost shark	kinetochore protein Spc25-like protein [Callorhinchus milii]	AFK10772.1
3148647	993	317	149	204	323	35.5488	318	1022	3.38741	10.9771	0.516172	1	387914732	73	2e-92	Callorhinchus milii	ghost shark	cancer-related nucleoside-triphosphatase-like protein [Callorhinchus milii]	AFK10975.1
3008122	438	114	108	91	125	45.4338	345	1014	8.33173	24.6916	0.562504	1	387915468	73	1e-74	Callorhinchus milii	ghost shark	glutathione S-transferase theta-like protein [Callorhinchus milii]	AFK11343.1
3168403	1258	388	276	212	382	38.7917	573	1530	4.81797	12.9717	0.581226	1	387916066	73	6e-65	Callorhinchus milii	ghost shark	oral cancer-overexpressed protein 1-like protein [Callorhinchus milii]	AFK11642.1
2945122	360	80	90	60	130	41.6667	137	165	4.02539	4.88841	0.627942	1	387915224	73	7e-54	Callorhinchus milii	ghost shark	vesicle transport through interaction with t-SNAREs-like protein 1B [Callorhinchus milii]	AFK11221.1
3205045	3153	946	670	640	897	41.5477	1992	4286	6.68276	14.4982	0.731376	1	387915456	73	0	Callorhinchus milii	ghost shark	Aminopeptidase B [Callorhinchus milii]	AFK11337.1
3121627	782	177	207	168	230	47.954	564	1140	7.62891	15.5483	0.770441	1	387915712	73	5e-128	Callorhinchus milii	ghost shark	perilipin-3-like protein [Callorhinchus milii]	AFK11465.1
3046728	510	145	137	98	130	46.0784	6428	7465	133.32	156.115	0.831412	1	387914338	73	1e-10	Callorhinchus milii	ghost shark	Cytochrome c oxidase polypeptide VIc-2 [Callorhinchus milii]	AFK10778.1
3107095	706	212	165	161	168	46.1756	919	1643	13.769	24.821	0.838675	1	387915712	73	2e-70	Callorhinchus milii	ghost shark	perilipin-3-like protein [Callorhinchus milii]	AFK11465.1
3128031	822	275	145	158	244	36.8613	409	494	5.2631	6.40975	0.857875	1	387914554	73	2e-14	Callorhinchus milii	ghost shark	aprataxin [Callorhinchus milii]	AFK10886.1
2974382	391	99	110	60	122	43.4783	2712	4734	73.3674	129.133	0.880196	1	392882418	73	7e-42	Callorhinchus milii	ghost shark	cold-inducible RNA-binding protein-like protein [Callorhinchus milii]	AFM90041.1
3205107	3166	977	576	608	1005	37.3973	4989	6179	16.6684	20.8158	0.882162	1	387915886	73	4e-70	Callorhinchus milii	ghost shark	zinc finger matrin-type protein 5-like protein [Callorhinchus milii]	AFK11552.1
3007800	437	130	97	86	124	41.8764	92	214	2.22688	5.22298	0.889669	1	387914142	73	9e-52	Callorhinchus milii	ghost shark	dihydrofolate reductase [Callorhinchus milii]	AFK10680.1
3161803	1152	255	312	318	267	54.6875	408	715	3.74626	6.61972	0.901886	1	387914916	73	2e-115	Callorhinchus milii	ghost shark	family 3, member A protein isoform 1 [Callorhinchus milii]	AFK11067.1
3000050	426	124	101	81	120	42.723	8360	14781	207.581	370.067	0.980515	1	392875292	73	1e-28	Callorhinchus milii	ghost shark	cytochrome c oxidase subunit VIIb [Callorhinchus milii]	AFM86478.1
3126019	809	246	158	157	248	38.937	1390	1948	18.1743	25.6819	1	1	387915018	73	6e-16	Callorhinchus milii	ghost shark	uncharacterized protein C4orf52-like protein [Callorhinchus milii]	AFK11118.1
3151355	1021	245	225	251	300	46.621	25	1359	0.259003	14.1964	0.00838631	0.212276	387915136	72	2e-142	Callorhinchus milii	ghost shark	ankyrin repeat and SOCS box protein 9-like protein [Callorhinchus milii]	AFK11177.1
3208531	3983	1165	815	754	1249	39.3924	8815	343	23.4101	0.91848	0.00891983	0.218576	387915978	72	0	Callorhinchus milii	ghost shark	AMSH-like protease-like protein [Callorhinchus milii]	AFK11598.1
3136575	884	226	228	168	262	44.7964	2159	307	25.8339	3.70401	0.0573724	0.597021	392880642	72	4e-71	Callorhinchus milii	ghost shark	Arachidonate 5-lipoxygenase-activating protein [Callorhinchus milii]	AFM89153.1
3085235	618	173	124	143	178	43.2039	1031	12703	17.6466	219.232	0.114101	0.832854	387914636	72	2e-72	Callorhinchus milii	ghost shark	microsomal glutathione S-transferase 3-like protein [Callorhinchus milii]	AFK10927.1
3196415	2239	722	449	452	616	40.2412	2228	843	10.5257	4.01568	0.251899	1	387915132	72	9e-174	Callorhinchus milii	ghost shark	cathspsin H [Callorhinchus milii]	AFK11175.1
3014936	449	124	128	99	98	50.5568	123	803	2.89767	19.0746	0.269625	1	387914758	72	1e-59	Callorhinchus milii	ghost shark	Abhydrolase domain-containing protein 10, mitochondrial [Callorhinchus milii]	AFK10988.1
3182145	1581	480	330	241	530	36.1164	874	476	5.8475	3.21115	0.411814	1	387914794	72	5e-101	Callorhinchus milii	ghost shark	TBP-1 interacting protein isoform 2 isoform 2 [Callorhinchus milii]	AFK11006.1
3012558	445	118	104	113	110	48.764	615	360	14.6186	8.62836	0.446659	1	387914278	72	6e-40	Callorhinchus milii	ghost shark	COMM domain-containing protein 7 [Callorhinchus milii]	AFK10748.1
3170601	1297	399	289	279	330	43.7934	408	1380	3.32744	11.3481	0.457525	1	387915166	72	0	Callorhinchus milii	ghost shark	G-protein coupled receptor family C group 5 member C-like protein [Callorhinchus milii]	AFK11192.1
3193795	2072	544	540	445	543	47.5386	671	418	3.42549	2.15165	0.483025	1	387916024	72	0	Callorhinchus milii	ghost shark	ATP-binding cassette sub-family B member 8, mitochondrial precursor [Callorhinchus milii]	AFK11621.1
2935584	351	89	71	97	94	47.8632	86	122	2.59168	3.70714	0.547976	1	387915466	72	4e-22	Callorhinchus milii	ghost shark	dolichyl-phosphate beta-glucosyltransferase [Callorhinchus milii]	AFK11342.1
3199971	2521	705	514	653	649	46.2912	752	550	3.15526	2.32689	0.569775	1	392884010	72	9e-166	Callorhinchus milii	ghost shark	Tubulin-specific chaperone C [Callorhinchus milii]	AFM90837.1
3174627	1381	441	326	256	358	42.1434	730	564	5.59139	4.35583	0.601239	1	387914222	72	2e-60	Callorhinchus milii	ghost shark	Mitochondrial 39S ribosomal protein L27 [Callorhinchus milii]	AFK10720.1
2952262	367	108	77	99	83	47.9564	1450	1214	41.7919	35.2808	0.650564	1	387915324	72	6e-41	Callorhinchus milii	ghost shark	nucleophosmin [Callorhinchus milii]	AFK11271.1
3020082	458	135	83	92	148	38.2096	7	79	0.161668	1.8397	0.712719	1	387913922	72	2e-11	Callorhinchus milii	ghost shark	regulator of G-protein signaling 2 [Callorhinchus milii]	AFK10570.1
3165233	1205	338	293	239	335	44.1494	464	1031	4.07306	9.12552	0.717434	1	387915198	72	0	Callorhinchus milii	ghost shark	kynurenine--oxoglutarate transaminase 1-like isoform 1 [Callorhinchus milii]	AFK11208.1
2973288	390	123	72	85	110	40.2564	1739	2971	47.1656	81.2501	0.874262	1	387914726	72	2e-39	Callorhinchus milii	ghost shark	cytochrome b-c1 complex subunit 8 [Callorhinchus milii]	AFK10972.1
3187603	1774	427	426	450	471	49.3799	2260	2934	13.4755	17.6398	0.946738	1	392877706	72	0	Callorhinchus milii	ghost shark	28S ribosomal protein S29, mitochondrial-like isoform 1 [Callorhinchus milii]	AFM87685.1
3138699	901	263	151	178	309	36.515	187	335	2.19537	3.96557	0.978933	1	387912667	72	2e-13	Callorhinchus milii	ghost shark	mitochondrial succinate dehydrogenase assembly factor 2 [Callorhinchus milii]	AFK10202.1
3155319	1067	399	196	154	318	32.8022	838	1139	8.30749	11.3853	0.982745	1	387915888	72	3e-26	Callorhinchus milii	ghost shark	transmembrane protein 50B-like protein [Callorhinchus milii]	AFK11553.1
3087725	627	167	128	146	186	43.7002	0	632	0	10.7507	0.000991119	0.0572566	392877600	71	8e-66	Callorhinchus milii	ghost shark	hydroxyacid oxidase 2-like isoform 1 [Callorhinchus milii]	AFM87632.1
2940356	355	104	69	63	119	37.1831	0	474	0	14.2409	0.00399547	0.138897	387915458	71	1e-13	Callorhinchus milii	ghost shark	putative imidazolonepropionase [Callorhinchus milii]	AFK11338.1
3191065	1927	516	480	409	522	46.1339	1119	418	6.14241	2.31356	0.259246	1	387914742	71	2e-15	Callorhinchus milii	ghost shark	UPF0444 transmembrane protein C12orf23-like protein [Callorhinchus milii]	AFK10980.1
3199061	2443	752	499	499	693	40.8514	0	242	0	1.05652	0.28983	1	387915560	71	2e-160	Callorhinchus milii	ghost shark	purinergic receptor P2Y, G-protein coupled, 2 [Callorhinchus milii]	AFK11389.1
3184169	1647	383	397	442	425	50.9411	646	306	4.14887	1.98159	0.354968	1	387915134	71	0	Callorhinchus milii	ghost shark	transcription factor Sox-17-alpha [Callorhinchus milii]	AFK11176.1
3066810	561	183	112	110	156	39.5722	764	2734	14.4053	51.9782	0.411671	1	348592164	71	5e-50	Callorhinchus milii	Australian ghost shark,elephant fish,elephant shar	NA	NA
2978330	396	90	85	97	124	45.9596	410	262	10.9516	7.05654	0.482417	1	387915630	71	3e-39	Callorhinchus milii	ghost shark	regulator of G-protein signaling 13 [Callorhinchus milii]	AFK11424.1
2983662	403	84	125	105	89	57.072	510	333	13.3861	8.81303	0.506771	1	387914550	71	2e-43	Callorhinchus milii	ghost shark	Cdkn2aip-a protein [Callorhinchus milii]	AFK10884.1
3191625	1958	542	419	396	601	41.6241	3941	2831	21.2904	15.421	0.558921	1	392884414	71	0	Callorhinchus milii	ghost shark	5'-3' exoribonuclease 2 [Callorhinchus milii]	AFM91039.1
3030822	477	166	76	84	151	33.543	297	249	6.5861	5.56759	0.599832	1	387913826	71	1e-21	Callorhinchus milii	ghost shark	Apoptosis-inducing factor 2 [Callorhinchus milii]	AFK10522.1
3202935	2841	714	638	682	807	46.4625	447	377	1.66428	1.41532	0.639999	1	193870735	71	6e-169	Callorhinchus milii	Australian ghost shark,elephant fish,elephant shar	NA	NA
3200581	2586	715	514	594	763	42.8461	4314	9464	17.6458	39.033	0.785153	1	387915440	71	4e-161	Callorhinchus milii	ghost shark	NADH dehydrogenase 1 alpha subcomplex subunit 10, mitochondrial precursor [Callorhinchus milii]	AFK11329.1
3165225	1205	387	242	285	291	43.7344	32	153	0.280901	1.35422	0.794759	1	387915526	71	2e-122	Callorhinchus milii	ghost shark	steroid-5-alpha-reductase alpha polypeptide 1 [Callorhinchus milii]	AFK11372.1
3209107	4234	1269	912	874	1179	42.1823	1158	1815	2.893	4.57206	0.929662	1	157649922	71	0	Callorhinchus milii	Australian ghost shark,elephant fish,elephant shar	NA	NA
3059676	541	149	119	103	170	41.0351	600	950	11.7313	18.7289	0.939216	1	387915276	71	2e-84	Callorhinchus milii	ghost shark	transmembrane protein [Callorhinchus milii]	AFK11247.1
3142031	930	244	179	209	298	41.7204	571	785	6.49447	9.0027	0.971976	1	387915426	71	4e-68	Callorhinchus milii	ghost shark	translocator protein [Callorhinchus milii]	AFK11322.1
3169605	1279	430	242	262	345	39.4058	491	711	4.0607	5.92905	0.998479	1	387915238	71	1e-167	Callorhinchus milii	ghost shark	mitochondrial ribosomal protein S35 precursor [Callorhinchus milii]	AFK11228.1
3182451	1590	475	352	376	387	45.7862	4654	400	30.9613	2.68317	0.0255903	0.392429	392879058	70	2e-158	Callorhinchus milii	ghost shark	chemokine receptor [Callorhinchus milii]	AFM88361.1
3106009	701	230	139	167	165	43.6519	514	32	7.75596	0.486875	0.0315958	0.442372	387915738	70	8e-96	Callorhinchus milii	ghost shark	cyclin B1 [Callorhinchus milii]	AFK11478.1
3117271	757	219	130	146	262	36.4597	5052	677	70.5924	9.53847	0.057305	0.597021	387914152	70	1e-41	Callorhinchus milii	ghost shark	legumain-like protein [Callorhinchus milii]	AFK10685.1
3175129	1393	372	313	259	449	41.0625	482	95	3.66004	0.727375	0.137668	0.902631	387915638	70	7e-140	Callorhinchus milii	ghost shark	carbohydrate sulfotransferase 15-like protein [Callorhinchus milii]	AFK11428.1
3016660	452	145	69	134	104	44.9115	8034	2194	188.011	51.7707	0.182375	1	387915324	70	2e-38	Callorhinchus milii	ghost shark	nucleophosmin [Callorhinchus milii]	AFK11271.1
3124513	800	250	150	151	249	37.625	1196	657	15.8136	8.75914	0.413629	1	387915630	70	1e-39	Callorhinchus milii	ghost shark	regulator of G-protein signaling 13 [Callorhinchus milii]	AFK11424.1
3025324	467	171	78	79	139	33.6188	236	693	5.34547	15.8271	0.6151	1	387915468	70	3e-14	Callorhinchus milii	ghost shark	glutathione S-transferase theta-like protein [Callorhinchus milii]	AFK11343.1
2998652	424	117	92	62	153	36.3208	180	187	4.49052	4.70394	0.621225	1	387914920	70	4e-44	Callorhinchus milii	ghost shark	putative tRNA(His) guanylyltransferase [Callorhinchus milii]	AFK11069.1
3147328	980	307	223	224	226	45.6122	1886	1528	20.3566	16.6297	0.63078	1	387914236	70	4e-72	Callorhinchus milii	ghost shark	galectin-related protein-like protein [Callorhinchus milii]	AFK10727.1
3159679	1123	253	323	364	183	61.1754	415	410	3.90894	3.89395	0.729941	1	387913844	70	4e-178	Callorhinchus milii	ghost shark	stAR-related lipid transfer protein 7, mitochondrial isoform 2 [Callorhinchus milii]	AFK10531.1
3098533	668	138	195	179	156	55.988	311	324	4.92464	5.17314	0.733345	1	387914884	70	1e-82	Callorhinchus milii	ghost shark	ankyrin repeat domain-containing protein 39-like protein [Callorhinchus milii]	AFK11051.1
3184603	1661	426	366	455	414	49.4281	4373	9007	27.8484	57.8358	0.821521	1	387915192	70	0	Callorhinchus milii	ghost shark	ubiquinol-cytochrome c reductase core protein I [Callorhinchus milii]	AFK11205.1
3177961	1462	420	357	328	357	46.8536	586	1000	4.23975	7.29522	0.886522	1	392876298	70	7e-84	Callorhinchus milii	ghost shark	Ferritin heavy chain, oocyte isoform [Callorhinchus milii]	AFM86981.1
3088877	631	163	153	137	178	45.9588	336	574	5.63249	9.70216	0.938916	1	392884322	70	3e-88	Callorhinchus milii	ghost shark	Lancl1 protein [Callorhinchus milii]	AFM90993.1
3184053	1643	528	384	305	426	41.9355	822	1275	5.29206	8.27673	0.941428	1	387914704	70	2e-65	Callorhinchus milii	ghost shark	type-1 angiotensin II receptor-associated-like protein [Callorhinchus milii]	AFK10961.1
3205087	3164	781	744	721	918	46.3021	1297	1807	4.33605	6.09127	1	1	387915842	70	1e-173	Callorhinchus milii	ghost shark	zinc transporter ZIP13-like protein [Callorhinchus milii]	AFK11530.1
3207469	3660	1062	790	660	1148	39.6175	969	266	2.80048	0.775151	0.177212	0.9959	387915892	69	0	Callorhinchus milii	ghost shark	fidgetin-like protein 1-like protein [Callorhinchus milii]	AFK11555.1
3197615	2322	744	490	465	623	41.1283	260	247	1.18441	1.13454	0.648461	1	387914074	69	0	Callorhinchus milii	ghost shark	XK-related protein 2 [Callorhinchus milii]	AFK10646.1
3148485	991	230	249	261	251	51.4632	377	355	4.024	3.82068	0.693591	1	387915240	69	8e-105	Callorhinchus milii	ghost shark	osteopetrosis associated transmembrane protein 1-like protein [Callorhinchus milii]	AFK11229.1
3195355	2166	610	468	441	647	41.9668	886	816	4.32679	4.01807	0.713476	1	387915838	69	0	Callorhinchus milii	ghost shark	POC1 centriolar protein-like protein [Callorhinchus milii]	AFK11528.1
3157893	1099	330	218	208	343	38.7625	458	475	4.40817	4.6098	0.766171	1	387913996	69	1e-74	Callorhinchus milii	ghost shark	anterior gradient protein 3-like protein [Callorhinchus milii]	AFK10607.1
3132999	857	208	204	227	218	50.2917	614	631	7.57841	7.85298	0.775689	1	387915442	69	6e-61	Callorhinchus milii	ghost shark	hydroxymethylglutaryl-CoA synthase 1 [Callorhinchus milii]	AFK11330.1
3186831	1743	561	316	424	442	42.4555	609	639	3.69582	3.91011	0.78903	1	392876104	69	2e-94	Callorhinchus milii	ghost shark	u11/U12 small nuclear ribonucleoprotein-like protein [Callorhinchus milii]	AFM86884.1
3195083	2148	709	353	456	630	37.6629	954	984	4.69791	4.88592	0.789434	1	392883180	69	2e-90	Callorhinchus milii	ghost shark	alanyl-tRNA synthetase domain containing 1 [Callorhinchus milii]	AFM90422.1
3205079	3163	897	698	669	899	43.2185	628	1140	2.10015	3.84407	0.840073	1	387915716	69	0	Callorhinchus milii	ghost shark	putative Xaa-Pro aminopeptidase 3 isoform 3 [Callorhinchus milii]	AFK11467.1
3175469	1402	430	279	361	332	45.6491	829	964	6.25456	7.33356	0.871006	1	387915998	69	0	Callorhinchus milii	ghost shark	zinc finger protein Yan [Callorhinchus milii]	AFK11608.1
3097625	664	199	155	125	185	42.1687	2138	3533	34.0589	56.7494	0.902271	1	387914410	69	5e-69	Callorhinchus milii	ghost shark	ubiquinol-cytochrome c reductase core protein II [Callorhinchus milii]	AFK10814.1
3162153	1157	339	241	214	363	39.3258	945	1525	8.6395	14.058	0.908837	1	387915950	69	1e-51	Callorhinchus milii	ghost shark	NADH dehydrogenase [Callorhinchus milii]	AFK11584.1
3149861	1005	355	142	213	295	35.3234	351	609	3.69429	6.46305	0.923211	1	387914996	69	5e-35	Callorhinchus milii	ghost shark	coiled-coil-helix-coiled-coil-helix domain-containing protein 7-like protein [Callorhinchus milii]	AFK11107.1
3173203	1351	424	272	297	358	42.117	845	1331	6.61594	10.5077	0.928381	1	387914090	69	6e-175	Callorhinchus milii	ghost shark	serpin B6-like protein [Callorhinchus milii]	AFK10654.1
3201937	2723	721	621	534	847	42.4165	4044	93	15.7092	0.364268	0.00205882	0.0913409	387914546	68	6e-62	Callorhinchus milii	ghost shark	leukocyte surface antigen CD53-like protein [Callorhinchus milii]	AFK10882.1
2894756	317	79	82	58	98	44.164	182	1	6.07299	0.0336455	0.0130675	0.269711	392881114	68	1e-42	Callorhinchus milii	ghost shark	putative E3 ubiquitin-protein ligase-like protein [Callorhinchus milii]	AFM89389.1
3134439	868	242	203	181	242	44.2396	278	2097	3.38778	25.767	0.153509	0.944406	392876296	68	8e-79	Callorhinchus milii	ghost shark	ester hydrolase-like protein isoform 1 [Callorhinchus milii]	AFM86980.1
3134421	868	238	226	199	205	48.9631	1514	689	18.45	8.46614	0.325527	1	387914024	68	1e-111	Callorhinchus milii	ghost shark	cytokine inducible SH2-containing protein [Callorhinchus milii]	AFK10621.1
3182743	1600	484	321	347	448	41.75	3962	18314	26.193	122.081	0.45163	1	387914686	68	4e-103	Callorhinchus milii	ghost shark	glutathione S-transferase 3-like protein [Callorhinchus milii]	AFK10952.1
3168871	1266	336	289	303	338	46.7615	938	563	7.83717	4.74308	0.459232	1	387915614	68	0	Callorhinchus milii	ghost shark	nucleoporin Nup43 [Callorhinchus milii]	AFK11416.1
3160049	1128	319	230	161	418	34.6631	1511	934	14.1692	8.83128	0.472366	1	387915332	68	2e-38	Callorhinchus milii	ghost shark	protein LLP-like protein [Callorhinchus milii]	AFK11275.1
3208041	3819	1264	732	659	1164	36.4231	956	734	2.64788	2.0499	0.596997	1	255742482	68	2e-160	Callorhinchus milii	Australian ghost shark,elephant fish,elephant shar	NA	NA
3166233	1221	336	300	284	301	47.8296	2849	2629	24.6813	22.9647	0.714874	1	387914746	68	2e-125	Callorhinchus milii	ghost shark	proteasome inhibitor PI31 subunit-like protein [Callorhinchus milii]	AFK10982.1
3167451	1241	321	285	303	332	47.3811	165	224	1.40638	1.92514	0.75245	1	364087498	68	7e-128	Callorhinchus milii	ghost shark	speedy protein B [Callorhinchus milii]	AEW47000.1
3170791	1301	365	288	304	344	45.5035	482	980	3.91886	8.03405	0.776986	1	387915810	68	0	Callorhinchus milii	ghost shark	phosphatidylinositol glycan anchor biosynthesis, class S [Callorhinchus milii]	AFK11514.1
3191589	1957	578	396	387	596	40.0102	1704	1757	9.2102	9.57562	0.790328	1	387915606	68	6e-165	Callorhinchus milii	ghost shark	tartrate-resistant acid phosphatase type 5-like isoform 3 [Callorhinchus milii]	AFK11412.1
3071738	575	193	111	96	175	36	1149	1275	21.137	23.6498	0.840389	1	387914994	68	8e-30	Callorhinchus milii	ghost shark	NADH dehydrogenase 1 subunit C2 [Callorhinchus milii]	AFK11106.1
3204401	3048	927	607	625	889	40.4199	746	1323	2.58889	4.62947	0.847648	1	387915062	68	2e-94	Callorhinchus milii	ghost shark	uncharacterized protein C19orf52-like protein [Callorhinchus milii]	AFK11140.1
3189223	1841	565	393	352	531	40.4671	1886	3329	10.8362	19.2862	0.854153	1	387914632	68	2e-40	Callorhinchus milii	ghost shark	Coiled-coil-helix-coiled-coil-helix domain-containing protein 1 [Callorhinchus milii]	AFK10925.1
3146027	967	265	236	216	250	46.7425	139	355	1.52047	3.91551	0.868364	1	387916072	68	5e-154	Callorhinchus milii	ghost shark	striatin-3 isoform 1 [Callorhinchus milii]	AFK11645.1
3154255	1055	352	200	204	299	38.2938	892	1044	8.9434	10.5544	0.87662	1	387913954	68	6e-125	Callorhinchus milii	ghost shark	prion protein interacting protein [Callorhinchus milii]	AFK10586.1
3013172	446	149	84	103	110	41.9283	142	253	3.36778	6.05023	0.882577	1	364087486	68	7e-41	Callorhinchus milii	Australian ghost shark,elephant fish,elephant shar	NA	NA
3179213	1495	460	297	330	408	41.9398	252	6623	1.78299	47.2497	0.0252116	0.389659	387916056	67	3e-165	Callorhinchus milii	ghost shark	tandem C2 domains nuclear protein [Callorhinchus milii]	AFK11637.1
3144747	955	260	234	248	213	50.4712	21	843	0.232598	9.41478	0.0267264	0.403173	387912670	67	6e-80	Callorhinchus milii	ghost shark	ferritin heavy chain 1 [Callorhinchus milii]	AFK10205.1
3181569	1563	445	348	351	419	44.7217	396	70	2.67995	0.477667	0.125939	0.869907	387913928	67	7e-138	Callorhinchus milii	ghost shark	four and a half LIM domains protein 1 isoform 2 [Callorhinchus milii]	AFK10573.1
3136553	884	241	182	190	271	42.0814	478	4031	5.71961	48.6347	0.132085	0.886115	387915984	67	2e-51	Callorhinchus milii	ghost shark	dual specificity protein phosphatase 1-like protein [Callorhinchus milii]	AFK11601.1
3139601	909	230	232	191	256	46.5347	3283	1557	38.203	18.2688	0.34231	1	387914386	67	2e-107	Callorhinchus milii	ghost shark	retinoid-inducible serine carboxypeptidase [Callorhinchus milii]	AFK10802.1
3162427	1161	431	186	263	281	38.6736	1340	927	12.2085	8.51596	0.535597	1	392884408	67	1e-140	Callorhinchus milii	ghost shark	guanine nucleotide-binding protein-like 3-like protein [Callorhinchus milii]	AFM91036.1
3120017	772	221	138	193	220	42.8756	251	212	3.43912	2.9289	0.579419	1	387915204	67	8e-57	Callorhinchus milii	ghost shark	PI-PLC X domain-containing protein 1 [Callorhinchus milii]	AFK11211.1
3031708	479	91	136	87	165	46.5553	869	700	19.19	15.5865	0.626137	1	392884348	67	2e-45	Callorhinchus milii	ghost shark	asparaginyl-tRNA synthetase, cytoplasmic-like protein [Callorhinchus milii]	AFM91006.1
3089827	635	223	109	130	173	37.6378	891	752	14.8421	12.6308	0.65774	1	387915012	67	7e-61	Callorhinchus milii	ghost shark	mitochondrial ribosomal protein S17 [Callorhinchus milii]	AFK11115.1
3192485	2005	622	414	370	599	39.1022	1615	1450	8.52018	7.71329	0.697548	1	387914598	67	2e-120	Callorhinchus milii	ghost shark	aminoacyl tRNA synthase complex-interacting multifunctional protein 2-like protein [Callorhinchus milii]	AFK10908.1
3041454	498	107	129	101	161	46.1847	969	875	20.5819	18.7398	0.700701	1	387915904	67	3e-63	Callorhinchus milii	ghost shark	putative rRNA-processing protein EBP2 [Callorhinchus milii]	AFK11561.1
2941942	357	82	88	70	117	44.2577	411	398	12.1777	11.8905	0.717012	1	392877446	67	7e-46	Callorhinchus milii	ghost shark	39S ribosomal protein L53, mitochondrial [Callorhinchus milii]	AFM87555.1
3178507	1476	449	337	303	387	43.3604	265	645	1.89911	4.66079	0.723156	1	387916060	67	1e-176	Callorhinchus milii	ghost shark	cystinosin [Callorhinchus milii]	AFK11639.1
3142595	935	306	189	143	297	35.508	362	753	4.09532	8.58953	0.793669	1	387913908	67	2e-78	Callorhinchus milii	ghost shark	ribonuclease P 14 subunit-like protein [Callorhinchus milii]	AFK10563.1
3176473	1424	427	289	250	458	37.8511	947	1692	7.03445	12.6729	0.835778	1	392882288	67	4e-78	Callorhinchus milii	ghost shark	28S ribosomal protein S10, mitochondrial [Callorhinchus milii]	AFM89976.1
3204203	3017	862	686	557	912	41.1999	444	528	1.55668	1.86657	0.853442	1	392883872	67	0	Callorhinchus milii	ghost shark	lysine-specific demethylase 8-like protein [Callorhinchus milii]	AFM90768.1
3172477	1335	346	302	279	408	43.5206	3219	4107	25.5053	32.8117	0.922939	1	392876226	67	5e-97	Callorhinchus milii	ghost shark	coiled-coil-helix-coiled-coil-helix domain containing 3 [Callorhinchus milii]	AFM86945.1
3151231	1020	338	193	187	302	37.2549	4	126	0.0414811	1.31752	0.940841	1	387915376	67	6e-119	Callorhinchus milii	ghost shark	G-protein coupled receptor 39-like protein [Callorhinchus milii]	AFK11297.1
3162567	1163	346	248	257	312	43.4222	193	12	1.75537	0.110049	0.0526193	0.571918	387914360	66	3e-136	Callorhinchus milii	ghost shark	platelet-activating factor receptor [Callorhinchus milii]	AFK10789.1
3084517	616	230	113	136	137	40.4221	34	414	0.583833	7.16813	0.303749	1	387914588	66	4e-56	Callorhinchus milii	ghost shark	fatty acid-binding protein 1-like protein [Callorhinchus milii]	AFK10903.1
3065302	556	148	97	124	187	39.7482	96	16	1.82636	0.306924	0.412323	1	387915674	66	2e-46	Callorhinchus milii	ghost shark	High affinity interleukin-8 receptor B [Callorhinchus milii]	AFK11446.1
3185981	1710	336	516	575	283	63.8012	19	303	0.11753	1.88987	0.421715	1	209363223	66	7e-135	Callorhinchus milii	Australian ghost shark,elephant fish,elephant shar	NA	NA
3141453	925	215	251	212	247	50.0541	237	190	2.71017	2.19078	0.543996	1	387915996	66	1e-109	Callorhinchus milii	ghost shark	thiosulfate sulfurtransferase/rhodanese-like domain-containing protein 2-like protein [Callorhinchus milii]	AFK11607.1
3182097	1580	496	292	298	494	37.3418	9845	8086	65.9097	54.5837	0.61902	1	387913878	66	4e-62	Callorhinchus milii	ghost shark	tumor protein D52-like 2 isoform 1 [Callorhinchus milii]	AFK10548.1
3080543	602	135	160	153	154	51.9934	8007	7135	140.69	126.411	0.672094	1	387914944	66	5e-74	Callorhinchus milii	ghost shark	Peroxiredoxin-5, mitochondrial [Callorhinchus milii]	AFK11081.1
3044644	505	123	120	131	131	49.703	5667	5243	118.7	110.732	0.700674	1	392875026	66	3e-47	Callorhinchus milii	ghost shark	Macrophage migration inhibitory factor [Callorhinchus milii]	AFM86345.1
3192447	2002	617	395	495	495	44.4555	302	336	1.59563	1.79003	0.766883	1	387914224	66	0	Callorhinchus milii	ghost shark	arf-GAP with dual PH domain-containing protein 1 [Callorhinchus milii]	AFK10721.1
3178373	1472	434	323	377	338	47.5543	1711	1782	12.2951	12.9118	0.797174	1	392884300	66	0	Callorhinchus milii	ghost shark	CDK5 regulatory subunit-associated protein 3 [Callorhinchus milii]	AFM90982.1
3126611	813	255	191	159	208	43.0504	1142	1227	14.8582	16.0968	0.817899	1	387915816	66	2e-97	Callorhinchus milii	ghost shark	vertebrate transmembrane 4 superfamily-like protein [Callorhinchus milii]	AFK11517.1
3180997	1544	486	277	348	433	40.4793	2312	2660	15.8391	18.3747	0.862924	1	387914800	66	5e-129	Callorhinchus milii	ghost shark	hypothetical protein [Callorhinchus milii]	AFK11009.1
3156057	1076	329	219	255	273	44.052	386	520	3.7946	5.15439	0.926763	1	392881364	66	2e-153	Callorhinchus milii	ghost shark	28S ribosomal protein S22, mitochondrial [Callorhinchus milii]	AFM89514.1
3209157	4261	1081	983	758	1439	40.859	1668	137	4.14071	0.342922	0.0239407	0.379491	387912665	65	1e-46	Callorhinchus milii	ghost shark	inner centromere protein [Callorhinchus milii]	AFK10200.1
3201239	2648	770	580	508	790	41.0876	1165	373	4.6537	1.50237	0.20675	1	387915656	65	4e-84	Callorhinchus milii	ghost shark	Cdc42 effector protein 3 [Callorhinchus milii]	AFK11437.1
3170025	1287	290	390	353	254	57.7312	5964	2693	49.0173	22.3174	0.336182	1	364087478	65	1e-140	Callorhinchus milii	Australian ghost shark,elephant fish,elephant shar	NA	NA
2893528	316	99	60	62	95	38.6076	40	2	1.33895	0.0675039	0.526848	1	392876198	65	2e-13	Callorhinchus milii	ghost shark	granzyme K-like protein [Callorhinchus milii]	AFM86931.1
3166105	1219	359	269	212	379	39.4586	1590	1310	13.797	11.4618	0.642351	1	387914772	65	5e-62	Callorhinchus milii	ghost shark	small acidic protein [Callorhinchus milii]	AFK10995.1
3183149	1612	327	441	355	489	49.3797	13126	12377	86.1307	81.891	0.671587	1	387915268	65	8e-154	Callorhinchus milii	ghost shark	preS1 binding protein [Callorhinchus milii]	AFK11243.1
3211313	6064	1811	1126	1174	1953	37.9288	1583	1453	2.76129	2.5556	0.712232	1	387915756	65	4e-169	Callorhinchus milii	ghost shark	STE20-related kinase adapter protein beta [Callorhinchus milii]	AFK11487.1
3170289	1291	358	296	270	367	43.842	5636	6079	46.178	50.2218	0.795025	1	387914510	65	6e-68	Callorhinchus milii	ghost shark	ashwin [Callorhinchus milii]	AFK10864.1
3182685	1597	479	282	339	497	38.8854	883	1656	5.84852	11.0596	0.802798	1	387915188	65	6e-96	Callorhinchus milii	ghost shark	Kruppel-like factor 11 [Callorhinchus milii]	AFK11203.1
3193319	2048	589	410	452	597	42.0898	4102	4472	21.1863	23.2894	0.813459	1	387915506	65	6e-156	Callorhinchus milii	ghost shark	Ctbs protein [Callorhinchus milii]	AFK11362.1
3004048	432	117	90	105	120	45.1389	613	796	15.0095	19.6524	0.935975	1	387914750	65	3e-42	Callorhinchus milii	ghost shark	mitochondrial ribosomal protein L36-like protein [Callorhinchus milii]	AFK10984.1
3202267	2765	820	500	545	900	37.7939	11	15475	0.0420812	59.6927	8.30495e-05	0.0126155	387915064	64	0	Callorhinchus milii	ghost shark	sodium-coupled monocarboxylate transporter 1 [Callorhinchus milii]	AFK11141.1
2952136	367	76	125	117	49	65.9401	2538	170	73.1503	4.94048	0.0157664	0.299821	387915710	64	9e-17	Callorhinchus milii	ghost shark	Tumor necrosis factor, alpha-induced protein 8-like protein 2 [Callorhinchus milii]	AFK11464.1
3188587	1816	499	429	410	478	46.2004	3445	1150	20.0661	6.75411	0.218338	1	387914294	64	0	Callorhinchus milii	ghost shark	putative carboxypeptidase PM20D1 precursor [Callorhinchus milii]	AFK10756.1
2963280	378	91	78	84	125	42.8571	39	7	1.09135	0.197511	0.358258	1	157649937	64	1e-37	Callorhinchus milii	Australian ghost shark,elephant fish,elephant shar	NA	NA
3141193	923	297	138	175	313	33.9112	536	287	6.14262	3.31639	0.410585	1	387915968	64	3e-24	Callorhinchus milii	ghost shark	centromere protein W-like isoform 1 [Callorhinchus milii]	AFK11593.1
3188529	1813	554	359	391	509	41.3679	380	246	2.21705	1.44718	0.492306	1	392884446	64	0	Callorhinchus milii	ghost shark	adipose differentiation-related protein [Callorhinchus milii]	AFM91055.1
3136349	882	264	165	208	245	42.2902	333	256	3.99361	3.09569	0.567084	1	387915860	64	1e-97	Callorhinchus milii	ghost shark	WD repeat-containing protein 85-like protein [Callorhinchus milii]	AFK11539.1
2900826	321	116	45	63	97	33.6449	53	174	1.74647	5.78136	0.790803	1	387915202	64	6e-12	Callorhinchus milii	ghost shark	gamma-glutamylcyclotransferase [Callorhinchus milii]	AFK11210.1
3173277	1353	446	246	283	378	39.0983	421	714	3.29135	5.62842	0.918933	1	387914950	64	4e-62	Callorhinchus milii	ghost shark	mitochondrial mimitin [Callorhinchus milii]	AFK11084.1
3085183	618	148	116	124	230	38.835	78	248	1.33505	4.28005	0.963544	1	387912663	64	5e-34	Callorhinchus milii	ghost shark	transmembrane protein 80 [Callorhinchus milii]	AFK10198.1
3163439	1176	330	245	291	310	45.5782	0	148	0	1.34227	1	1	387915504	64	5e-22	Callorhinchus milii	ghost shark	hepatocyte nuclear factor 3-beta [Callorhinchus milii]	AFK11361.1
3202727	2817	899	579	549	790	40.0426	1	861	0.00375494	3.25988	0.000668846	0.045362	387915308	63	0	Callorhinchus milii	ghost shark	heparin cofactor 2-like protein [Callorhinchus milii]	AFK11263.1
2874263	303	77	72	72	82	47.5248	2909	48	101.553	1.6896	0.00122225	0.0653849	387915628	63	4e-27	Callorhinchus milii	ghost shark	immunoglobulin light chain [Callorhinchus milii]	AFK11423.1
3086867	624	250	90	136	148	36.2179	479	22	8.11973	0.376031	0.0226958	0.368648	387914326	63	6e-64	Callorhinchus milii	ghost shark	kinetochore protein Spc25-like protein [Callorhinchus milii]	AFK10772.1
3202117	2749	822	568	546	813	40.5238	6228	586	23.9643	2.27357	0.0342027	0.460537	387914364	63	0	Callorhinchus milii	ghost shark	Bactericidal permeability-increasing protein precursor [Callorhinchus milii]	AFK10791.1
3132539	853	240	188	140	285	38.4525	148	35	1.83528	0.437628	0.173926	0.988784	392875650	63	1e-70	Callorhinchus milii	ghost shark	family with sequence similarity 3, member D [Callorhinchus milii]	AFM86657.1
3150853	1016	212	254	274	276	51.9685	294	74	3.06086	0.776826	0.187968	1	364087488	63	2e-48	Callorhinchus milii	Australian ghost shark,elephant fish,elephant shar	NA	NA
3208739	4065	1078	933	662	1392	39.2374	1237	417	3.21884	1.09411	0.21926	1	387915598	63	0	Callorhinchus milii	ghost shark	kinetochore protein NDC80-like protein [Callorhinchus milii]	AFK11408.1
3110037	720	226	126	167	201	40.6944	68298	74758	1003.38	1107.42	0.298986	1	392876552	63	3e-72	Callorhinchus milii	ghost shark	tumor protein, translationally-controlled 1 [Callorhinchus milii]	AFM87108.1
2996764	421	136	85	68	132	36.342	95	14	2.38689	0.354676	0.470383	1	387915674	63	5e-35	Callorhinchus milii	ghost shark	High affinity interleukin-8 receptor B [Callorhinchus milii]	AFK11446.1
3179081	1491	412	303	395	381	46.8142	871	581	6.17918	4.15609	0.517872	1	392877058	63	8e-113	Callorhinchus milii	ghost shark	putative pyrroline-5-carboxylate reductase-like variant 2 [Callorhinchus milii]	AFM87361.1
3184153	1647	329	504	463	351	58.7128	515	1511	3.30753	9.78491	0.523443	1	387913796	63	2e-146	Callorhinchus milii	ghost shark	dehydrogenase/reductase SDR family member 1-like protein [Callorhinchus milii]	AFK10507.1
3181737	1568	546	290	322	410	39.0306	652	647	4.39837	4.40093	0.754379	1	392880100	63	9e-60	Callorhinchus milii	ghost shark	putative E3 ubiquitin-protein ligase-like protein [Callorhinchus milii]	AFM88882.1
3197807	2338	611	528	486	713	43.3704	869	906	3.93157	4.13304	0.796048	1	387913820	63	2e-136	Callorhinchus milii	ghost shark	hypothetical protein [Callorhinchus milii]	AFK10519.1
3201491	2677	827	485	518	847	37.4673	518	823	2.04678	3.27897	0.949151	1	392884378	63	3e-95	Callorhinchus milii	ghost shark	mitochondrial fission regulator 1 [Callorhinchus milii]	AFM91021.1
3170423	1293	320	258	329	386	45.3983	8	5955	0.0654458	49.1212	4.70725e-05	0.00928291	387914962	62	6e-179	Callorhinchus milii	ghost shark	solute carrier family 2-like protein [Callorhinchus milii]	AFK11090.1
3191047	1926	577	355	374	620	37.8505	1128	87	6.19503	0.48178	0.0243105	0.382697	387915820	62	6e-176	Callorhinchus milii	ghost shark	Rhag [Callorhinchus milii]	AFK11519.1
3138125	897	265	192	224	216	46.3768	1925	750	22.7001	8.91774	0.261557	1	387915678	62	2e-119	Callorhinchus milii	ghost shark	cathepsin L1 [Callorhinchus milii]	AFK11448.1
2954868	369	99	79	92	99	46.3415	1340	719	38.4122	20.7821	0.400411	1	387915608	62	1e-26	Callorhinchus milii	ghost shark	glutaredoxin-1 [Callorhinchus milii]	AFK11413.1
3198555	2400	624	601	579	596	49.1667	1161	686	5.11695	3.04859	0.44426	1	387915492	62	0	Callorhinchus milii	ghost shark	protein misato-like protein 1-like protein [Callorhinchus milii]	AFK11355.1
3037322	490	122	129	130	109	52.8571	3362	2575	72.5758	56.0489	0.597179	1	387915398	62	1e-18	Callorhinchus milii	ghost shark	activating transcription factor 4 isoform 1 [Callorhinchus milii]	AFK11308.1
3159203	1117	287	279	274	277	49.5076	648	603	6.13638	5.75771	0.713019	1	387914728	62	1e-80	Callorhinchus milii	ghost shark	Nucleoside diphosphate kinase 6 [Callorhinchus milii]	AFK10973.1
3116807	755	251	156	139	209	39.0728	49	224	0.686498	3.16437	0.946263	1	392882868	62	2e-53	Callorhinchus milii	ghost shark	microsomal glutathione S-transferase 2 [Callorhinchus milii]	AFM90266.1
3129005	828	231	204	221	172	51.3285	0	1461	0	18.8194	4.32121e-05	0.00880167	387914790	61	9e-48	Callorhinchus milii	ghost shark	claudin 15a [Callorhinchus milii]	AFK11004.1
3054758	528	161	109	118	140	42.9924	99	3478	1.98331	70.2557	0.0117558	0.254007	387914436	61	6e-53	Callorhinchus milii	ghost shark	galectin-2-like isoform 1 [Callorhinchus milii]	AFK10827.1
3191403	1947	556	420	449	522	44.6328	536	8593	2.91199	47.0722	0.0634774	0.62638	392883210	61	0	Callorhinchus milii	ghost shark	epoxide hydrolase 1-like protein [Callorhinchus milii]	AFM90437.1
3163689	1180	367	208	215	390	35.8475	346	69	3.10159	0.623667	0.14421	0.919101	387916022	61	1e-32	Callorhinchus milii	ghost shark	DUF729 domain containing 1 [Callorhinchus milii]	AFK11620.1
2988350	409	132	96	82	99	43.5208	99	984	2.56037	25.6601	0.146237	0.92499	387914974	61	1e-47	Callorhinchus milii	ghost shark	voltage-dependent calcium channel gamma-like subunit-like protein [Callorhinchus milii]	AFK11096.1
3194497	2112	609	432	468	603	42.6136	130	1090	0.651088	5.50451	0.170478	0.982228	387914046	61	2e-121	Callorhinchus milii	ghost shark	MARVEL domain-containing protein 3-like protein [Callorhinchus milii]	AFK10632.1
3181623	1565	490	305	320	450	39.9361	1075	9037	7.26582	61.588	0.171829	0.984404	387915172	61	8e-09	Callorhinchus milii	ghost shark	hypothetical protein [Callorhinchus milii]	AFK11195.1
3177019	1437	274	369	420	374	54.9061	1110	348	8.17065	2.5829	0.206947	1	387913848	61	7e-162	Callorhinchus milii	ghost shark	plasminogen activator inhibitor 1-like protein [Callorhinchus milii]	AFK10533.1
3174755	1384	378	314	244	448	40.3179	3493	1377	26.6964	10.6117	0.273085	1	387914418	61	1e-125	Callorhinchus milii	ghost shark	annexin A1 [Callorhinchus milii]	AFK10818.1
3090365	637	174	136	137	190	42.8571	31	91	0.514769	1.52366	0.584804	1	392882972	61	1e-72	Callorhinchus milii	ghost shark	cytochrome P450-like protein [Callorhinchus milii]	AFM90318.1
3079601	599	142	150	99	208	41.5693	662	505	11.6902	8.99188	0.590957	1	387914366	61	1e-50	Callorhinchus milii	ghost shark	tetratricopeptide repeat protein 1 [Callorhinchus milii]	AFK10792.1
3166245	1222	374	255	209	384	37.9705	7	241	0.0605923	2.10345	0.594785	1	392874034	61	4e-27	Callorhinchus milii	ghost shark	Placenta-specific 8 [Callorhinchus milii]	AFM85849.1
3002980	430	105	88	93	144	42.093	2218	4507	54.5611	111.791	0.772601	1	387914460	61	8e-23	Callorhinchus milii	ghost shark	NADH dehydrogenase 1 subunit C1, mitochondrial precursor [Callorhinchus milii]	AFK10839.1
3087393	626	247	110	96	173	32.9073	517	576	8.73588	9.81373	0.81881	1	387914246	61	5e-20	Callorhinchus milii	ghost shark	uncharacterized protein C8orf59-like protein [Callorhinchus milii]	AFK10732.1
2965980	381	99	112	79	91	50.1312	1	68	0.0277629	1.90357	0.906465	1	364087491	61	2e-16	Callorhinchus milii	Australian ghost shark,elephant fish,elephant shar	NA	NA
3060830	544	145	139	136	124	50.5515	182	370	3.53886	7.25419	0.951287	1	387914762	61	2e-11	Callorhinchus milii	ghost shark	succinate dehydrogenase [Callorhinchus milii]	AFK10990.1
3201373	2663	780	613	538	732	43.2219	415	654	1.64842	2.61934	0.971508	1	387912664	61	0	Callorhinchus milii	ghost shark	acid trehalase-like protein 1 [Callorhinchus milii]	AFK10199.1
3133471	860	256	186	194	224	44.186	1	2282	0.0122996	28.3011	1.88095e-05	0.00653778	387915222	60	5e-79	Callorhinchus milii	ghost shark	barttin-like protein [Callorhinchus milii]	AFK11220.1
3189361	1848	549	354	337	608	37.3918	763	51	4.3673	0.294343	0.0252976	0.390304	387915186	60	9e-178	Callorhinchus milii	ghost shark	carboxypeptidase M [Callorhinchus milii]	AFK11202.1
3094725	653	183	155	156	159	47.6263	245	20	3.96865	0.326665	0.0595335	0.60659	387915680	60	2e-53	Callorhinchus milii	ghost shark	ubiquitin-like protein [Callorhinchus milii]	AFK11449.1
3176315	1421	382	332	341	366	47.361	49	731	0.364748	5.48668	0.117982	0.84648	387915438	60	2e-150	Callorhinchus milii	ghost shark	aminoglycoside phosphotransferase domain-containing protein 1 [Callorhinchus milii]	AFK11328.1
2940926	356	71	74	75	136	41.8539	6731	1565	199.995	46.8868	0.142265	0.91326	387915324	60	5e-19	Callorhinchus milii	ghost shark	nucleophosmin [Callorhinchus milii]	AFK11271.1
3196559	2249	637	471	497	644	43.0414	1880	475	8.84217	2.25263	0.143364	0.915898	387913802	60	3e-117	Callorhinchus milii	ghost shark	bone morphogenetic protein 2/4 [Callorhinchus milii]	AFK10510.1
3082767	610	194	120	139	157	42.459	98385	24213	1706.04	423.355	0.170729	0.983129	392873728	60	5e-33	Callorhinchus milii	ghost shark	interferon induced transmembrane protein [Callorhinchus milii]	AFM85696.1
3163485	1176	418	223	245	290	39.7959	584	232	5.25286	2.1041	0.293678	1	387915370	60	2e-67	Callorhinchus milii	ghost shark	RILP-like protein 2-like protein [Callorhinchus milii]	AFK11294.1
2909809	329	82	79	73	95	46.2006	95	561	3.05435	18.1867	0.380677	1	387915112	60	1e-22	Callorhinchus milii	ghost shark	Phytanoyl-CoA dioxygenase, peroxisomal precursor [Callorhinchus milii]	AFK11165.1
3183581	1628	497	385	288	458	41.3391	2329	10524	15.1323	68.9465	0.389237	1	392877614	60	5e-106	Callorhinchus milii	ghost shark	epithelial cell adhesion molecule [Callorhinchus milii]	AFM87639.1
3142307	933	238	210	214	271	45.4448	84	89	0.952331	1.01741	0.476685	1	387913810	60	1e-121	Callorhinchus milii	ghost shark	alpha-1-4-N-acetylglucosaminyltransferase-like protein [Callorhinchus milii]	AFK10514.1
2962996	378	103	67	99	109	43.9153	36	2	1.0074	0.0564318	0.482611	1	387913810	60	4e-50	Callorhinchus milii	ghost shark	alpha-1-4-N-acetylglucosaminyltransferase-like protein [Callorhinchus milii]	AFK10514.1
3174073	1369	416	313	313	327	45.7268	219	802	1.69212	6.24823	0.485387	1	387914442	60	5e-93	Callorhinchus milii	ghost shark	transmembrane protein [Callorhinchus milii]	AFK10830.1
3162971	1168	289	244	214	421	39.2123	1419	1128	12.8508	10.3004	0.620853	1	387915676	60	7e-112	Callorhinchus milii	ghost shark	zinc finger protein [Callorhinchus milii]	AFK11447.1
3195455	2173	652	417	438	666	39.3465	3625	3094	17.6457	15.1861	0.661485	1	387915208	60	4e-64	Callorhinchus milii	ghost shark	complement C1q subcomponent subunit C-like protein [Callorhinchus milii]	AFK11213.1
3196463	2241	706	444	454	637	40.0714	340269	16667	1606.09	79.3234	0.737646	1	387915650	60	2e-24	Callorhinchus milii	ghost shark	stromal cell-derived factor 1 [Callorhinchus milii]	AFK11434.1
3137211	889	280	168	187	254	39.9325	110	374	1.30882	4.487	0.738376	1	387915094	60	4e-113	Callorhinchus milii	ghost shark	amine sulfotransferase [Callorhinchus milii]	AFK11156.1
3201749	2704	838	552	483	831	38.2766	604	1158	2.36277	4.5676	0.803522	1	364087484	60	4e-141	Callorhinchus milii	Australian ghost shark,elephant fish,elephant shar	NA	NA
3115761	749	147	204	117	281	42.8571	595	648	8.40283	9.2274	0.812997	1	387915452	60	1e-72	Callorhinchus milii	ghost shark	Bcnt protein [Callorhinchus milii]	AFK11335.1
3135459	875	229	214	199	233	47.2	236	333	2.85295	4.05903	0.875334	1	387915152	60	1e-69	Callorhinchus milii	ghost shark	putative glutamyl-tRNA synthetase, mitochondrial precursor [Callorhinchus milii]	AFK11185.1
3166249	1222	220	354	360	288	58.4288	22	218	0.190433	1.9027	0.900804	1	387915024	60	4e-113	Callorhinchus milii	ghost shark	leucine rich repeat containing 23-like protein [Callorhinchus milii]	AFK11121.1
3023278	463	88	146	125	104	58.5313	270	392	6.16841	9.03007	0.927456	1	387915500	60	3e-50	Callorhinchus milii	ghost shark	Beta-hexosaminidase beta chain [Callorhinchus milii]	AFK11359.1
3124245	798	232	167	180	219	43.4837	360	569	4.77189	7.60493	0.985411	1	364087486	60	7e-75	Callorhinchus milii	Australian ghost shark,elephant fish,elephant shar	NA	NA
2919444	336	54	94	104	84	58.9286	297	473	9.34991	15.0144	1	1	387914706	60	2e-09	Callorhinchus milii	ghost shark	NADH dehydrogenase 1 beta subcomplex subunit 8, mitochondrial precursor [Callorhinchus milii]	AFK10962.1
3196335	2233	829	381	406	617	35.2441	5017	221	23.7654	1.05558	0.00867663	0.216073	387914808	59	1e-37	Callorhinchus milii	ghost shark	CKLF-like MARVEL transmembrane domain-containing protein 7 [Callorhinchus milii]	AFK11013.1
3176413	1423	413	301	325	384	43.9916	311	8934	2.31178	66.9618	0.0244103	0.383196	387915258	59	0	Callorhinchus milii	ghost shark	peroxisomal acyl-CoA thioesterase-like protein [Callorhinchus milii]	AFK11238.1
3184419	1655	565	287	336	467	37.6435	2602	248	16.6303	1.59823	0.0292143	0.423326	387915562	59	6e-111	Callorhinchus milii	ghost shark	gamma-parvin [Callorhinchus milii]	AFK11390.1
3136159	881	248	188	162	283	39.7276	2245	377	26.9545	4.56406	0.0745068	0.679296	387915042	59	1e-48	Callorhinchus milii	ghost shark	globin Y [Callorhinchus milii]	AFK11130.1
3028716	473	106	142	127	98	56.871	174	41	3.89115	0.924504	0.164602	0.970675	387915340	59	5e-58	Callorhinchus milii	ghost shark	sulfotransferase 1C2-like protein [Callorhinchus milii]	AFK11279.1
3010708	442	138	101	95	108	44.3439	291	2063	6.96404	49.7809	0.168208	0.976005	387914982	59	2e-32	Callorhinchus milii	ghost shark	lysosome-associated membrane glycoprotein 2 precursor [Callorhinchus milii]	AFK11100.1
3182987	1606	445	402	306	453	44.0847	6870	2385	45.2482	15.839	0.242732	1	387915678	59	3e-129	Callorhinchus milii	ghost shark	cathepsin L1 [Callorhinchus milii]	AFK11448.1
3189793	1866	533	343	438	552	41.8542	365	163	2.06905	0.93167	0.339824	1	387915876	59	0	Callorhinchus milii	ghost shark	non-syndromic hearing impairment protein 5 [Callorhinchus milii]	AFK11547.1
3184485	1658	486	322	359	491	41.0736	265	157	1.69064	1.00995	0.418747	1	387913940	59	2e-171	Callorhinchus milii	ghost shark	WD repeat-containing protein 89-like protein [Callorhinchus milii]	AFK10579.1
3176525	1425	418	266	279	462	38.2456	359	328	2.66483	2.45496	0.671497	1	387915118	59	2e-94	Callorhinchus milii	ghost shark	putative thiopurine S-methyltransferase [Callorhinchus milii]	AFK11168.1
3026338	469	125	109	69	166	37.9531	94	4	2.12005	0.0909647	0.777701	1	392879814	59	8e-14	Callorhinchus milii	ghost shark	2,5-oligo adenylate synthetase A [Callorhinchus milii]	AFM88739.1
3121971	784	182	180	192	230	47.449	108	290	1.45713	3.94519	0.937063	1	387913810	59	2e-14	Callorhinchus milii	ghost shark	alpha-1-4-N-acetylglucosaminyltransferase-like protein [Callorhinchus milii]	AFK10514.1
3106207	702	248	133	137	184	38.4615	90	0	1.35611	0	0.969361	1	387914844	59	2e-87	Callorhinchus milii	ghost shark	granzyme K-like protein [Callorhinchus milii]	AFK11031.1
3189183	1839	510	389	514	426	49.1028	19	1568	0.109285	9.0939	0.00409955	0.140823	387914792	58	2e-24	Callorhinchus milii	ghost shark	proline-rich protein 15-like protein-like protein [Callorhinchus milii]	AFK11005.1
3107341	707	209	164	182	152	48.9392	7381	340	110.43	5.12915	0.0104591	0.236614	392880686	58	3e-71	Callorhinchus milii	ghost shark	Chain A, Bullfrog Red Cell L Ferritin TartrateMGPH 55 [Callorhinchus milii]	AFM89175.1
3168105	1253	330	278	326	319	48.2043	2	268	0.0168838	2.28123	0.228081	1	387915404	58	1e-138	Callorhinchus milii	ghost shark	lactosylceramide alpha-2-3-sialyltransferase-like protein [Callorhinchus milii]	AFK11311.1
3136413	883	270	189	222	202	46.5459	2525	1694	30.2476	20.4616	0.514206	1	392884456	58	4e-84	Callorhinchus milii	ghost shark	anamorsin [Callorhinchus milii]	AFM91060.1
3090067	635	216	120	104	195	35.2756	1113	7	18.5401	0.117574	0.000397555	0.0322995	392880978	57	3e-17	Callorhinchus milii	ghost shark	ubiquitin-like protein [Callorhinchus milii]	AFM89321.1
3172781	1341	385	289	258	409	40.7905	167	14	1.31728	0.111349	0.0742122	0.67783	375331870	57	2e-73	Callorhinchus milii	ghost shark	TPA: G-protein coupled receptor 153, partial [Callorhinchus milii]	FAA00736.1
3121879	783	207	174	135	267	39.4636	161	4	2.17498	0.0544859	0.0902575	0.746117	387915704	57	3e-98	Callorhinchus milii	ghost shark	granzyme K-like protein [Callorhinchus milii]	AFK11461.1
3183477	1623	410	356	288	569	39.6796	233	34	1.51855	0.223433	0.101784	0.790108	387916080	57	6e-172	Callorhinchus milii	ghost shark	protein regulator of cytokinesis 1-like protein [Callorhinchus milii]	AFK11649.1
3078199	595	153	159	108	175	44.8739	48	580	0.853325	10.3967	0.197567	1	392874538	57	3e-61	Callorhinchus milii	ghost shark	papilin-like protein [Callorhinchus milii]	AFM86101.1
2963018	378	102	92	68	116	42.328	81	13	2.26665	0.366807	0.490132	1	392879814	57	5e-36	Callorhinchus milii	ghost shark	2,5-oligo adenylate synthetase A [Callorhinchus milii]	AFM88739.1
3042344	500	61	163	140	136	60.6	5	241	0.105777	5.14083	0.552981	1	364087491	57	1e-28	Callorhinchus milii	Australian ghost shark,elephant fish,elephant shar	NA	NA
3084793	617	200	138	115	164	41.0049	66	329	1.13149	5.68718	0.673797	1	387914354	57	1e-49	Callorhinchus milii	ghost shark	neuroserpin [Callorhinchus milii]	AFK10786.1
2981938	401	100	96	101	104	49.1272	466	437	12.2923	11.6231	0.704414	1	387914080	57	3e-27	Callorhinchus milii	ghost shark	mitochondrial ribosomal protein L35 [Callorhinchus milii]	AFK10649.1
3092251	643	232	119	147	145	41.3686	337	751	5.54382	12.457	0.753057	1	387913922	57	1e-22	Callorhinchus milii	ghost shark	regulator of G-protein signaling 2 [Callorhinchus milii]	AFK10570.1
2987886	409	89	95	75	150	41.5648	234	455	6.05178	11.8652	0.91321	1	387914554	57	2e-23	Callorhinchus milii	ghost shark	aprataxin [Callorhinchus milii]	AFK10886.1
2937618	353	89	87	102	75	53.5411	321	567	9.6188	17.1315	0.922439	1	387915394	57	3e-30	Callorhinchus milii	ghost shark	apolipoprotein O [Callorhinchus milii]	AFK11306.1
3163917	1183	329	273	257	324	44.8014	335	549	2.99537	4.94964	0.969431	1	387914986	57	1e-91	Callorhinchus milii	ghost shark	Abhydrolase domain-containing protein 14A [Callorhinchus milii]	AFK11102.1
3179189	1494	408	331	343	412	45.1138	3146	4792	22.274	34.2099	0.979489	1	392878744	57	8e-107	Callorhinchus milii	ghost shark	erythrocyte carbonic anhydrase [Callorhinchus milii]	AFM88204.1
3154107	1053	223	260	287	283	51.9468	2	318	0.0200906	3.22096	0.0847547	0.723352	387916094	56	1e-64	Callorhinchus milii	ghost shark	hypothetical protein [Callorhinchus milii]	AFK11656.1
3187475	1769	549	333	351	536	38.6659	7	382	0.0418563	2.30315	0.102035	0.790611	387916040	56	3e-57	Callorhinchus milii	ghost shark	proferredoxin [Callorhinchus milii]	AFK11629.1
3180741	1537	409	378	301	449	44.177	1232	341	8.47866	2.36628	0.16904	0.978404	387914090	56	4e-132	Callorhinchus milii	ghost shark	serpin B6-like protein [Callorhinchus milii]	AFK10654.1
3184945	1673	582	286	357	448	38.434	5059	1706	31.9859	10.876	0.229483	1	387915652	56	6e-122	Callorhinchus milii	ghost shark	N-myc (and STAT) interactor [Callorhinchus milii]	AFK11435.1
3158611	1108	318	248	188	354	39.3502	203	140	1.93797	1.34764	0.451531	1	387915118	56	5e-110	Callorhinchus milii	ghost shark	putative thiopurine S-methyltransferase [Callorhinchus milii]	AFK11168.1
3183953	1640	575	313	382	370	42.378	3321	3180	21.4198	20.6809	0.735001	1	255742452	56	2e-61	Callorhinchus milii	Australian ghost shark,elephant fish,elephant shar	NA	NA
3187251	1760	476	414	421	449	47.4432	839	1124	5.04243	6.81145	0.971656	1	387915436	56	0	Callorhinchus milii	ghost shark	protein TBRG4 [Callorhinchus milii]	AFK11327.1
3196313	2232	634	417	510	671	41.5323	112	270	0.53078	1.2902	1	1	387914272	56	6e-32	Callorhinchus milii	ghost shark	butyrophilin [Callorhinchus milii]	AFK10745.1
3193133	2040	653	393	385	609	38.1373	1318	102	6.83401	0.533281	0.0224396	0.365862	387914856	55	7e-78	Callorhinchus milii	ghost shark	caspase 8 [Callorhinchus milii]	AFK11037.1
3111289	726	200	146	148	232	40.4959	647	3654	9.42666	53.6807	0.233468	1	387914982	55	4e-73	Callorhinchus milii	ghost shark	lysosome-associated membrane glycoprotein 2 precursor [Callorhinchus milii]	AFK11100.1
2945340	360	134	83	70	73	42.5	1589	985	46.6887	29.1823	0.473458	1	387915324	55	9e-16	Callorhinchus milii	ghost shark	nucleophosmin [Callorhinchus milii]	AFK11271.1
3123295	792	212	206	159	215	46.0859	342	408	4.56763	5.49441	0.831968	1	387915330	55	4e-59	Callorhinchus milii	ghost shark	COX18 cytochrome c oxidase assembly-like protein [Callorhinchus milii]	AFK11274.1
3123411	793	226	145	162	260	38.7137	3837	5	51.181	0.0672485	1.1614e-05	0.00650978	387914030	54	3e-22	Callorhinchus milii	ghost shark	interleukin-8-like protein [Callorhinchus milii]	AFK10624.1
3199221	2455	708	604	532	611	46.2729	23	14794	0.0990984	64.2717	0.000230505	0.0231492	387914962	54	0	Callorhinchus milii	ghost shark	solute carrier family 2-like protein [Callorhinchus milii]	AFK11090.1
3071472	574	168	128	121	157	43.3798	367	16	6.76308	0.297299	0.0242594	0.382226	387914030	54	3e-22	Callorhinchus milii	ghost shark	interleukin-8-like protein [Callorhinchus milii]	AFK10624.1
2945368	360	83	94	79	104	48.0556	88	72	2.58566	2.13312	0.387037	1	387916086	54	3e-12	Callorhinchus milii	ghost shark	serine/threonine-protein kinase RIO1-like protein [Callorhinchus milii]	AFK11652.1
2974922	392	85	91	70	146	41.0714	44	8	1.18729	0.217666	0.401996	1	387914310	54	2e-34	Callorhinchus milii	ghost shark	putative TRAF4-associated factor 1-like protein [Callorhinchus milii]	AFK10764.1
3209783	4595	1511	804	954	1326	38.259	1	1259	0.002302	2.92231	0.00013786	0.0170805	299507666	53	3e-46	Callorhinchus milii	Australian ghost shark,elephant fish,elephant shar	NA	NA
3184729	1666	487	345	356	478	42.0768	0	823	0	5.26879	0.000364241	0.030507	387913810	53	7e-120	Callorhinchus milii	ghost shark	alpha-1-4-N-acetylglucosaminyltransferase-like protein [Callorhinchus milii]	AFK10514.1
2953060	368	96	83	66	123	40.4891	3567	984	102.529	28.5189	0.165638	0.972301	387914924	53	7e-22	Callorhinchus milii	ghost shark	thioredoxin [Callorhinchus milii]	AFK11071.1
3061140	545	156	131	106	152	43.4862	100	24	1.94086	0.469679	0.222993	1	387916022	53	1e-51	Callorhinchus milii	ghost shark	DUF729 domain containing 1 [Callorhinchus milii]	AFK11620.1
3192223	1990	517	427	406	640	41.8593	67	600	0.356133	3.21576	0.251991	1	387915124	53	3e-106	Callorhinchus milii	ghost shark	leucine rich repeat containing 19 [Callorhinchus milii]	AFK11171.1
3178143	1466	472	303	310	381	41.8145	1554	1128	11.2126	8.20656	0.562427	1	387913820	53	4e-126	Callorhinchus milii	ghost shark	hypothetical protein [Callorhinchus milii]	AFK10519.1
2994566	418	111	113	89	105	48.3254	69	172	1.74608	4.38872	0.767566	1	387914268	53	7e-41	Callorhinchus milii	ghost shark	hypothetical protein [Callorhinchus milii]	AFK10743.1
3159993	1127	315	213	242	357	40.3727	107	350	1.00427	3.3123	0.781586	1	387915376	53	4e-44	Callorhinchus milii	ghost shark	G-protein coupled receptor 39-like protein [Callorhinchus milii]	AFK11297.1
3206293	3394	972	698	821	903	44.7555	3211	571	10.0073	1.79436	0.0824311	0.714968	387916000	52	4e-139	Callorhinchus milii	ghost shark	gamma-glutamyltransferase 5-like protein [Callorhinchus milii]	AFK11609.1
3192675	2017	635	361	397	624	37.5806	879	196	4.60971	1.03642	0.137258	0.901307	387916042	52	6e-105	Callorhinchus milii	ghost shark	annexin A4 [Callorhinchus milii]	AFK11630.1
2965722	381	98	89	68	126	41.2073	149	4	4.13668	0.111975	0.316457	1	392879814	52	3e-27	Callorhinchus milii	ghost shark	2,5-oligo adenylate synthetase A [Callorhinchus milii]	AFM88739.1
3148969	996	266	231	262	237	49.498	450	279	4.77907	2.98766	0.478409	1	387913820	52	1e-66	Callorhinchus milii	ghost shark	hypothetical protein [Callorhinchus milii]	AFK10519.1
3150581	1013	224	237	210	342	44.1264	7	144	0.0730935	1.51614	0.928604	1	387914940	52	4e-89	Callorhinchus milii	ghost shark	signal transducing adaptor family member 2 [Callorhinchus milii]	AFK11079.1
3146706	974	298	159	167	350	33.4702	584	791	6.34226	8.66171	0.962193	1	387915400	52	1e-16	Callorhinchus milii	ghost shark	polymerase (RNA) I polypeptide D [Callorhinchus milii]	AFK11309.1
3200809	2608	881	495	477	755	37.2699	2	3344	0.00811172	13.6755	1.35946e-05	0.00650978	392883218	51	2e-114	Callorhinchus milii	ghost shark	alpha-1-antitrypsin [Callorhinchus milii]	AFM90441.1
3187703	1779	447	374	440	518	45.756	2	1231	0.0118917	7.3802	0.000242711	0.0238388	387914962	51	4e-164	Callorhinchus milii	ghost shark	solute carrier family 2-like protein [Callorhinchus milii]	AFK11090.1
3116633	754	217	135	161	241	39.2573	332	7	4.65755	0.0990177	0.0141268	0.28153	387914030	51	3e-20	Callorhinchus milii	ghost shark	interleukin-8-like protein [Callorhinchus milii]	AFK10624.1
3045448	507	121	143	100	143	47.929	1650	929	34.4244	19.5431	0.418241	1	387914776	51	1e-07	Callorhinchus milii	ghost shark	cysteine and glycine-rich protein 1-like isoform 1 [Callorhinchus milii]	AFK10997.1
3142605	935	278	182	175	300	38.1818	2369	1569	26.8006	17.8977	0.510029	1	387915982	51	1e-41	Callorhinchus milii	ghost shark	galectin-3-like protein [Callorhinchus milii]	AFK11600.1
3167693	1245	309	352	309	275	53.0924	176	619	1.49532	5.30282	0.554371	1	387915882	51	9e-120	Callorhinchus milii	ghost shark	inositol-tetrakisphosphate 1-kinase [Callorhinchus milii]	AFK11550.1
3184201	1648	462	432	348	406	47.3301	1117	1844	7.16946	11.9341	0.892478	1	387915316	51	4e-120	Callorhinchus milii	ghost shark	pigment epithelium-derived factor precursor [Callorhinchus milii]	AFK11267.1
3122353	786	221	179	178	208	45.4198	1	801	0.0134576	10.8692	0.000868999	0.0528773	392882128	50	1e-67	Callorhinchus milii	ghost shark	c8g1 protein [Callorhinchus milii]	AFM89896.1
3156355	1080	277	242	190	371	40	674	17	6.60126	0.167885	0.00830197	0.210564	387915704	50	2e-82	Callorhinchus milii	ghost shark	granzyme K-like protein [Callorhinchus milii]	AFK11461.1
3107557	708	210	133	125	240	36.4407	578	17	8.63545	0.256095	0.0110463	0.244886	387914660	50	4e-32	Callorhinchus milii	ghost shark	C-C motif chemokine 20 isoform 1 [Callorhinchus milii]	AFK10939.1
3071030	573	124	151	135	163	49.9127	148	35	2.73211	0.651477	0.173926	0.988784	157649930	50	4e-34	Callorhinchus milii	Australian ghost shark,elephant fish,elephant shar	NA	NA
3187139	1756	464	400	409	483	46.0706	452	509	2.72273	3.09157	0.818561	1	224016236	50	2e-163	Callorhinchus milii	Australian ghost shark,elephant fish,elephant shar	NA	NA
3134153	865	285	189	155	236	39.7688	624	8	7.6306	0.0986415	0.00295862	0.113092	387914412	49	6e-48	Callorhinchus milii	ghost shark	mucin-2-like protein [Callorhinchus milii]	AFK10815.1
3074815	584	147	120	164	153	48.6301	1579	11488	28.5996	209.806	0.224125	1	392881666	49	5e-16	Callorhinchus milii	ghost shark	Fucolectin-4 precursor [Callorhinchus milii]	AFM89665.1
3106043	701	141	198	164	198	51.6405	792	315	11.9508	4.79268	0.289147	1	392877052	49	1e-43	Callorhinchus milii	ghost shark	interleukin-17 [Callorhinchus milii]	AFM87358.1
3139049	904	280	173	217	234	43.1416	12077	9595	141.313	113.204	0.59208	1	392884296	49	1e-61	Callorhinchus milii	ghost shark	activating transcription factor 4 isoform 1 [Callorhinchus milii]	AFM90980.1
3161531	1148	375	216	240	317	39.7213	189	601	1.74145	5.58365	0.606548	1	387913810	49	6e-39	Callorhinchus milii	ghost shark	alpha-1-4-N-acetylglucosaminyltransferase-like protein [Callorhinchus milii]	AFK10514.1
3184377	1654	562	270	316	506	35.4293	1446	25	9.24748	0.161209	0.00174555	0.0825853	392876198	48	3e-39	Callorhinchus milii	ghost shark	granzyme K-like protein [Callorhinchus milii]	AFM86931.1
3186891	1745	457	370	349	569	41.2034	191	19	1.15779	0.11613	0.0781828	0.695644	387915740	48	2e-59	Callorhinchus milii	ghost shark	tumor necrosis factor ligand superfamily member 6-like protein [Callorhinchus milii]	AFK11479.1
3181877	1572	541	272	296	463	36.1323	493	167	3.3173	1.13305	0.25032	1	387914052	48	2e-67	Callorhinchus milii	ghost shark	interferon-induced protein with tetratricopeptide repeats 5-like protein [Callorhinchus milii]	AFK10635.1
3085225	618	158	152	183	125	54.2071	1172	490	20.0599	8.45656	0.296259	1	387914156	48	4e-35	Callorhinchus milii	ghost shark	FAM162A-like protein [Callorhinchus milii]	AFK10687.1
3178121	1466	446	282	307	431	40.1774	551	262	3.97565	1.90613	0.359271	1	392873988	48	6e-38	Callorhinchus milii	ghost shark	hypothetical protein [Callorhinchus milii]	AFM85826.1
3121661	782	271	161	154	196	40.2813	85	114	1.14975	1.55483	0.533699	1	387914052	48	3e-70	Callorhinchus milii	ghost shark	interferon-induced protein with tetratricopeptide repeats 5-like protein [Callorhinchus milii]	AFK10635.1
3206263	3389	1051	669	657	1012	39.1266	65361	3703	204.003	11.6538	0.039598	0.496825	387915650	47	2e-15	Callorhinchus milii	ghost shark	stromal cell-derived factor 1 [Callorhinchus milii]	AFK11434.1
3114139	741	249	143	170	179	42.2402	233	76	3.32604	1.09391	0.226737	1	387914052	47	4e-64	Callorhinchus milii	ghost shark	interferon-induced protein with tetratricopeptide repeats 5-like protein [Callorhinchus milii]	AFK10635.1
3049438	516	93	171	147	105	61.6279	78	80	1.59895	1.65358	0.438877	1	387915792	47	1e-28	Callorhinchus milii	ghost shark	peripheral myelin protein 22 [Callorhinchus milii]	AFK11505.1
3098877	669	227	117	146	179	39.3124	85	5	1.34395	0.0797131	0.725785	1	387915640	47	7e-32	Callorhinchus milii	ghost shark	transmembrane and immunoglobulin domain-containing protein 2-like protein [Callorhinchus milii]	AFK11429.1
3164025	1185	348	234	226	377	38.8186	480	73	4.28463	0.657038	0.0995162	0.782171	387915750	46	5e-42	Callorhinchus milii	ghost shark	tumor necrosis factor ligand superfamily member 15 [Callorhinchus milii]	AFK11484.1
3164801	1198	313	263	222	400	40.4841	312	127	2.75479	1.13066	0.305606	1	387915144	46	1e-58	Callorhinchus milii	ghost shark	HAUS augmin-like complex subunit 8-like protein [Callorhinchus milii]	AFK11181.1
3032638	480	121	115	117	127	48.3333	169	109	3.72422	2.42198	0.390316	1	387914730	46	6e-10	Callorhinchus milii	ghost shark	NACHT-LRR-PYD domains-containing protein 5-like protein [Callorhinchus milii]	AFK10974.1
3154315	1055	285	249	262	259	48.436	303	229	3.03795	2.3151	0.548841	1	387914730	46	7e-58	Callorhinchus milii	ghost shark	NACHT-LRR-PYD domains-containing protein 5-like protein [Callorhinchus milii]	AFK10974.1
3164745	1197	354	251	273	319	43.7761	221	210	1.95294	1.87116	0.618322	1	387914730	46	3e-65	Callorhinchus milii	ghost shark	NACHT-LRR-PYD domains-containing protein 5-like protein [Callorhinchus milii]	AFK10974.1
3161907	1153	307	246	275	325	45.1865	346	18	3.17422	0.166506	0.0305231	0.434767	387913806	45	2e-34	Callorhinchus milii	ghost shark	uroplakin 3B-like protein [Callorhinchus milii]	AFK10512.1
3171255	1311	387	253	280	391	40.656	267	80	2.15426	0.650839	0.218331	1	387915784	45	2e-25	Callorhinchus milii	ghost shark	OX-2 membrane glycoprotein-like protein [Callorhinchus milii]	AFK11501.1
3117507	759	281	122	127	229	32.8063	79	1	1.10097	0.0140522	0.917481	1	392880844	45	5e-32	Callorhinchus milii	ghost shark	granzyme K-like protein [Callorhinchus milii]	AFM89254.1
3157441	1093	367	175	179	372	32.3879	5838	38	56.4982	0.370808	0.000210239	0.021769	387914116	44	5e-19	Callorhinchus milii	ghost shark	interleukin-8 [Callorhinchus milii]	AFK10667.1
3138525	900	287	171	170	272	37.8889	1584	168	18.6167	1.99092	0.0381877	0.487099	387915762	44	3e-39	Callorhinchus milii	ghost shark	Platelet glycoprotein IX precursor [Callorhinchus milii]	AFK11490.1
3132191	850	228	216	216	190	50.8235	93	90	1.15732	1.1293	0.45398	1	387916024	44	2e-39	Callorhinchus milii	ghost shark	ATP-binding cassette sub-family B member 8, mitochondrial precursor [Callorhinchus milii]	AFK11621.1
3178789	1484	433	317	326	408	43.3288	175	168	1.24737	1.20743	0.572648	1	387914730	44	1e-38	Callorhinchus milii	ghost shark	NACHT-LRR-PYD domains-containing protein 5-like protein [Callorhinchus milii]	AFK10974.1
3117171	757	145	197	226	189	55.8785	562	544	7.85291	7.66459	0.734255	1	255742466	44	5e-38	Callorhinchus milii	Australian ghost shark,elephant fish,elephant shar	NA	NA
3035838	487	89	156	105	137	53.5934	260	529	5.64722	11.5854	0.855751	1	387914954	44	6e-15	Callorhinchus milii	ghost shark	active regulator of SIRT1 [Callorhinchus milii]	AFK11086.1
3145947	967	260	188	225	294	42.7094	0	2057	0	22.6879	1.30949e-05	0.00650978	387914962	43	4e-09	Callorhinchus milii	ghost shark	solute carrier family 2-like protein [Callorhinchus milii]	AFK11090.1
3182635	1596	517	272	351	456	39.0351	280	16	1.85573	0.106923	0.0396191	0.496825	387915740	43	5e-49	Callorhinchus milii	ghost shark	tumor necrosis factor ligand superfamily member 6-like protein [Callorhinchus milii]	AFK11479.1
3173651	1361	470	261	255	375	37.9133	161	28	1.25129	0.219425	0.133608	0.889864	387913810	43	8e-10	Callorhinchus milii	ghost shark	alpha-1-4-N-acetylglucosaminyltransferase-like protein [Callorhinchus milii]	AFK10514.1
3197889	2344	706	563	481	594	44.5392	256	1684	1.15524	7.6625	0.192521	1	387913912	43	7e-89	Callorhinchus milii	ghost shark	40S ribosomal protein S20-like protein [Callorhinchus milii]	AFK10565.1
3049300	516	148	124	96	148	42.6357	170	89	3.48489	1.83961	0.325177	1	387914730	43	4e-37	Callorhinchus milii	ghost shark	NACHT-LRR-PYD domains-containing protein 5-like protein [Callorhinchus milii]	AFK10974.1
3158729	1110	242	297	273	298	51.3514	370	323	3.52589	3.1036	0.647921	1	387914730	43	3e-10	Callorhinchus milii	ghost shark	NACHT-LRR-PYD domains-containing protein 5-like protein [Callorhinchus milii]	AFK10974.1
3185251	1686	449	389	342	506	43.3571	286	331	1.79432	2.0939	0.783115	1	392879814	43	9e-83	Callorhinchus milii	ghost shark	2,5-oligo adenylate synthetase A [Callorhinchus milii]	AFM88739.1
3180283	1524	453	282	271	518	36.2861	4028	644	27.9573	4.50699	0.0704358	0.659241	387914052	42	4e-42	Callorhinchus milii	ghost shark	interferon-induced protein with tetratricopeptide repeats 5-like protein [Callorhinchus milii]	AFK10635.1
3057506	536	133	133	131	139	49.2537	598	143	11.8012	2.84549	0.165146	0.971901	387914272	42	5e-24	Callorhinchus milii	ghost shark	butyrophilin [Callorhinchus milii]	AFK10745.1
3189699	1862	493	486	295	588	41.9441	1061	600	6.02735	3.43683	0.428404	1	387914210	42	9e-16	Callorhinchus milii	ghost shark	receptor activity-modifying protein 2 [Callorhinchus milii]	AFK10714.1
3099715	673	175	136	165	197	44.7251	241	155	3.78785	2.45642	0.441294	1	387914730	42	8e-48	Callorhinchus milii	ghost shark	NACHT-LRR-PYD domains-containing protein 5-like protein [Callorhinchus milii]	AFK10974.1
3168235	1255	399	253	271	332	41.753	1282	7118	10.8052	60.4923	0.273757	1	392874996	41	1e-14	Callorhinchus milii	ghost shark	C-C motif chemokine 25 precursor [Callorhinchus milii]	AFM86330.1
3185059	1678	456	334	341	547	40.2265	419	413	2.64127	2.62509	0.729174	1	387912668	41	1e-17	Callorhinchus milii	ghost shark	cleavage and polyadenylation specificity factor subunit 7 [Callorhinchus milii]	AFK10203.1
