# Supplementary material for: Transcriptome Profiling Reveals Higher Vertebrate Orthologous of Intra-Cytoplasmic Pattern Recognition Receptors in Grey Bamboo Shark
Source: PLoS One. 2014 Jun 23;9(6):e100018. doi: 10.1371/journal.pone.0100018 (PMC4067322; doi:10.1371/journal.pone.0100018)
Supplement: Table S7 — List of the assembled transcripts of C. griseum that were annotated to UniProt database. (XLSX) [file pone.0100018.s012.xlsx]

## Sheet: Table S7
			Assembly of Transcripts and Transcripts that Annotated to Uniprot database
Transcript Information							# of reads		Transcript Annotation		DESeq Result		Assembly of Transcripts and Transcripts that Annotated to NCBI database
Assembly of Transcripts and Transcripts that Annotated to NCBI database													Assembly of Transcripts and Transcripts that Annotated to UniProt database
TranscriptID	Length(bp)	Total_A	Total_C	Total_G	Total_T	GC_Content	Spleen	Kidney	Spleen_FPKM	Kidney_FPKM	P_Value	Adj_P_Value	NCBI_Accession	Identity(%)	E-value	Organism	CommonName	GeneDescription	ProteinID	Entry	Entry name	Status	Protein names	Gene names	Length	Gene ontology (GO)	Gene ontology IDs	InterPro	Pathway	Protein families	Cross-reference (REFSEQ)	Cross-reference (EGGNOG)	Cross-reference (ORTHODB)	Cross-reference (PROTCLUSTDB)	Cross-reference (BIOCYC)	Cross-reference (BRENDA)	Cross-reference (UNIPATHWAY)	Cross-reference (INTERPRO)	Cross-reference (PANTHER)	Cross-reference (PFAM)	Cross-reference (TIGRFAMS)	Cross-reference (PROSITE)	Domains	EC number
3149703	1003	220	325	220	238	54.337	199	173	2.09866	1.83963	0.552109	1	348526282	90	1e-163	Oreochromis niloticus	Nile tilapia	PREDICTED: glycogen synthase kinase-3 alpha-like [Oreochromis niloticus]	XP_003450649.1	I3K5U8	I3K5U8_ORENI	unreviewed	Uncharacterized protein	LOC100694962	440	ATP binding; cardiac muscle cell development; dorsal/ventral pattern formation; heart looping; protein serine/threonine kinase activity	GO:0005524; GO:0055013; GO:0009953; GO:0001947; GO:0004674	IPR011009; IPR000719; IPR017441; IPR002290; IPR008271;			XP_003450649.1;							IPR011009;IPR000719;IPR017441;IPR002290;IPR008271;		PF00069;		PS00107;PS50011;PS00108;
3149893	1006	334	167	176	329	34.0954	733	1899	7.7072	20.1332	0.591209	1	213514336	69	6e-15	Salmo salar	Atlantic salmon	RAB, member RAS oncogene family-like 5	NP_001134223.1	B5X756	B5X756_SALSA	unreviewed	Rab-like protein 5	RABL5	187	GTP binding; small GTPase mediated signal transduction	GO:0005525; GO:0007264	IPR027417; IPR001806;			NP_001134223.1;							IPR027417;IPR001806;		PF00071;
3049792	517	119	136	156	106	56.4797	264	3169	5.40137	65.3759	0.0711212	0.662286	47123004	85	3e-56	Xenopus laevis	African clawed frog,clawed frog,common platanna,pl	solute carrier family 25 (mitochondrial carrier; dicarboxylate transporter), member 10	NP_001084925.2	Q6NRR4	Q6NRR4_XENLA	unreviewed	MGC82285 protein	slc25a10 MGC82285	286	integral to membrane; transport	GO:0016021; GO:0006810	IPR018108; IPR023395;		Mitochondrial carrier family	NP_001084925.2;							IPR018108;IPR023395;		PF00153;		PS50920;
3034850	485	131	142	132	80	56.4948	95	140	2.07192	3.07873	0.589327	1	226479908	60	1e-06	Schistosoma japonicum	Schistosoma japonicum	Inner nuclear membrane protein Man1 (LEM domain-containing protein 3) [Schistosoma japonicum]	CAX73250.1	C1LEX2	C1LEX2_SCHJA	unreviewed	Inner nuclear membrane protein Man1 (LEM domain-containing protein 3)		799	integral to nuclear inner membrane	GO:0005639	IPR018996; IPR011015; IPR003887;										IPR018996;IPR011015;IPR003887;		PF03020;PF09402;		PS50954;
3170925	1304	368	361	288	287	49.7699	1012	753	8.20906	6.1589	0.580581	1	387015820	67	2e-154	Crotalus adamanteus	eastern diamondback rattlesnake	ETS translocation variant 5-like [Crotalus adamanteus]	AFJ50029.1	J3RZB4	J3RZB4_CROAD	unreviewed	ETS translocation variant 5-like		512	nucleus; sequence-specific DNA binding; sequence-specific DNA binding transcription factor activity	GO:0005634; GO:0043565; GO:0003700	IPR000418; IPR006715; IPR011991;		ETS family								IPR000418;IPR006715;IPR011991;		PF00178;PF04621;		PS00345;PS00346;PS50061;	ETS DNA-binding domain (1)
3176465	1424	354	374	319	377	48.6657	3611	4071	26.823	30.4914	0.840909	1	147900131	94	2e-54	Xenopus laevis	African clawed frog,clawed frog,common platanna,pl	polymerase (RNA) II (DNA directed) polypeptide F	NP_001088632.1	Q5U255	Q5U255_XENLA	unreviewed	LOC495684 protein	polr2f LOC495684	127	DNA binding; DNA-directed RNA polymerase activity; RNA polymerase complex; transcription, DNA-dependent	GO:0003677; GO:0003899; GO:0030880; GO:0006351	IPR020708; IPR006110; IPR006111; IPR012293;			NP_001088632.1;							IPR020708;IPR006110;IPR006111;IPR012293;	PTHR10773;	PF01192;		PS01111;
3140131	914	273	213	172	256	42.1225	818	1181	9.46668	13.7813	0.995436	1	387915106	82	6e-125	Callorhinchus milii	ghost shark	lanC-like protein 1 [Callorhinchus milii]	AFK11162.1	K4FYB4	K4FYB4_CALMI	unreviewed	LanC-like protein 1		402	catalytic activity; metabolic process	GO:0003824; GO:0008152	IPR008928; IPR012341; IPR007822; IPR020464;										IPR008928;IPR012341;IPR007822;IPR020464;		PF05147;
3198773	2417	653	443	500	821	39.0153	738	1363	3.22976	6.01458	0.819203	1	62860082	75	1e-113	Xenopus (Silurana) tropicalis	western clawed frog	protein YIPF6 [Xenopus (Silurana) tropicalis]	NP_001015932.1	Q28CH8	YIPF6_XENTR	reviewed	Protein YIPF6 (YIP1 family member 6)	yipf6 TGas105o14.1	233	integral to membrane	GO:0016021	IPR006977;		YIP1 family	NP_001015932.1;	COG5080;	EOG45DWQB;					IPR006977;		PF04893;
3144221	950	295	199	168	288	38.6316	3546	3800	39.4826	42.6625	0.805247	1	387915028	98	6e-80	Callorhinchus milii	ghost shark	ragulator complex protein LAMTOR3 [Callorhinchus milii]	AFK11123.1	K4FSQ9	K4FSQ9_CALMI	unreviewed	Ragulator complex protein LAMTOR3		124	regulation of TOR signaling cascade	GO:0032006	IPR015019;										IPR015019;	PTHR13378;	PF08923;
3142941	938	230	213	214	281	45.5224	669	950	7.54421	10.8021	1	1	387014388	83	2e-105	Crotalus adamanteus	eastern diamondback rattlesnake	Actin-related protein 10-like [Crotalus adamanteus]	AFJ49313.1	J3S845	J3S845_CROAD	unreviewed	Actin-related protein 10-like		417			IPR004000; IPR027127;		Actin family								IPR004000;IPR027127;	PTHR11937;PTHR11937:SF14;	PF00022;
3195795	2196	691	353	374	778	33.1056	1897	2115	9.13746	10.2722	0.842679	1	319401861	83	5e-32	Ictalurus punctatus	channel catfish	general transcription factor IIh subunit 5	NP_001188094.1	E3TGH3	E3TGH3_ICTPU	unreviewed	General transcription factor IIh subunit 5	TF2H5	71	core TFIIH complex; nucleotide-excision repair; regulation of transcription, DNA-dependent	GO:0000439; GO:0006289; GO:0006355	IPR009400;			NP_001188094.1;							IPR009400;		PF06331;
3135907	879	283	182	222	192	45.9613	766	50	9.21786	0.60669	0.0245905	0.384316	5729678	79	4e-163	Raja eglanteria	clearnose skate	NA	NA	O42455	O42455_RAJEG	unreviewed	Protein tyrosine kinase	PTK	628	ATP binding; intracellular signal transduction; phospholipid binding; protein tyrosine kinase activity	GO:0005524; GO:0035556; GO:0005543; GO:0004713	IPR011009; IPR011993; IPR001849; IPR000719; IPR017441; IPR001245; IPR000980; IPR001452; IPR008266; IPR020635; IPR001562;										IPR011009;IPR011993;IPR001849;IPR000719;IPR017441;IPR001245;IPR000980;IPR001452;IPR008266;IPR020635;IPR001562;		PF00779;PF00169;PF07714;PF00017;PF00018;		PS50003;PS00107;PS50011;PS00109;PS50001;PS50002;PS51113;	PH domain (1); SH2 domain (1); SH3 domain (1); Protein kinase domain (1)
3203279	2886	949	553	521	863	37.2141	958	1101	3.51123	4.0689	0.864407	1	224090234	79	0	Taeniopygia guttata	zebra finch	KIAA0258	XP_002191892.1	H0YUD1	H0YUD1_TAEGU	unreviewed	Uncharacterized protein	RGP1	387			IPR014848;			XP_002191892.1;							IPR014848;		PF08737;
3190131	1883	514	455	262	652	38.0775	60	269	0.337048	1.52366	0.823295	1	6576738	46	1e-30	Acanthochelys spixii	Acanthochelys spixii	ORF2 [Acanthochelys spixii]	BAA88337.1	O42110	O42110_9SAUR	unreviewed	ORF2		963	RNA binding; RNA-dependent DNA replication; RNA-directed DNA polymerase activity	GO:0003723; GO:0006278; GO:0003964	IPR005135; IPR003286; IPR000477;										IPR005135;IPR003286;IPR000477;		PF03372;PF00078;		PS50878;	Reverse transcriptase domain (1)
3189007	1830	574	326	315	615	35.0273	1042	835	6.02292	4.86655	0.624952	1	149639911	77	6e-66	Ornithorhynchus anatinus	duck-billed platypus,duckbill platypus,platypus	ADP-ribosylation factor-like protein 2-binding protein-like	XP_001508673.1	F7FG67	F7FG67_ORNAN	unreviewed	Uncharacterized protein	LOC100073653	160			IPR023379;			XP_001508673.1;							IPR023379;		PF11527;
3203265	2884	921	483	559	921	36.1304	1656	2370	6.07373	8.76474	0.995465	1	62857973	56	2e-90	Xenopus (Silurana) tropicalis	western clawed frog	coiled-coil domain containing 127	NP_001016568.1	Q28HZ2	Q28HZ2_XENTR	unreviewed	Novel protein	ccdc127 TEgg077c23.1-001	266						NP_001016568.1;		EOG4C87T3;
3106163	701	110	262	196	133	65.3352	51	121	0.76956	1.841	0.662696	1	344251922	77	5e-54	Cricetulus griseus	Chinese hamster,Chinese hamsters	NA	NA	G3HLV4	G3HLV4_CRIGR	unreviewed	Kelch-like protein 11	I79_011698	157			IPR000210; IPR011333; IPR013069;										IPR000210;IPR011333;IPR013069;		PF00651;		PS50097;	BTB (POZ) domain (1)
3164431	1192	399	248	180	365	35.906	1732	1258	15.3696	11.2562	0.564436	1	90080594	87	3e-45	Macaca fascicularis	crab-eating macaque	unnamed protein product [Macaca fascicularis]	BAE89778.1	I7GLT5	I7GLT5_MACFA	unreviewed	Macaca fascicularis brain cDNA clone: QflA-19308, similar to human YME1-like 1 (S. cerevisiae) (YME1L1), nuclear geneencoding mitochondrial protein, transcript variant 1, mRNA, RefSeq: NM_139312.1		160	ATP binding; metalloendopeptidase activity; proteolysis	GO:0005524; GO:0004222; GO:0006508	IPR000642;										IPR000642;		PF01434;
3169405	1275	351	314	245	365	43.8431	49	178	0.406515	1.489	0.815281	1	355711273	81	0	Mustela putorius furo	black ferret,domestic ferret,ferret	NA	NA	G9KGD2	G9KGD2_MUSPF	unreviewed	Phosphorylase kinase, alpha 1 (Fragment)		588	glycogen metabolic process; hydrolase activity, hydrolyzing O-glycosyl compounds; kinase activity	GO:0005977; GO:0004553; GO:0016301	IPR008928; IPR012341; IPR011613; IPR008734;										IPR008928;IPR012341;IPR011613;IPR008734;	PTHR10749;	PF00723;
3048596	514	112	118	143	141	50.7782	2959	7911	60.8937	164.155	0.645322	1	45384368	75	2e-65	Gallus gallus	bantam,chicken,chickens	inhibitor of DNA binding 2, dominant negative helix-loop-helix protein	NP_990333.1	O73933	O73933_CHICK	unreviewed	Id2 (Transcriptional regulator Id2) (Uncharacterized protein)	ID2	134	Peyer's patch development; adipose tissue development; bHLH transcription factor binding; bundle of His development; cardiac neural crest cell migration involved in outflow tract morphogenesis; cardiac neuron development; cell maturation; cellular response to BMP stimulus; cellular response to lithium ion; cellular senescence; chondrocyte hypertrophy; chondrocyte proliferation; cytosol; embryonic…	GO:0048541; GO:0060612; GO:0043425; GO:0003166; GO:0003253; GO:0060959; GO:0048469; GO:0071773; GO:0071285; GO:0090398; GO:0003415; GO:0035988; GO:0005829; GO:0048557; GO:0042733; GO:0061031; GO:0009649; GO:0043353; GO:0061030; GO:0060384; GO:0033598; GO:0001656; GO:0055001; GO:0001779; GO:0045578; GO:0043392; GO:2000178; GO:0045665; GO:0048715; GO:0045668; GO:0043433; GO:0000122; GO:0014029; GO:…	IPR011598; IPR026052;			NP_990333.1;							IPR011598;IPR026052;	PTHR11723;	PF00010;		PS50888;	Basic helix-loop-helix (bHLH) domain (1)
3197833	2340	615	448	438	839	37.8632	353	66	1.59569	0.300825	0.135688	0.8974	189537675	41	5e-34	Danio rerio	leopard danio,zebra danio,zebra fish,zebrafish	centrosomal protein 152kDa	XP_694227.3	E7F2G9	E7F2G9_DANRE	unreviewed	Uncharacterized protein	cep152	1560						XP_694227.3;
3202885	2834	801	585	581	867	41.1433	478	1886	1.7841	7.09787	0.366436	1	355725894	62	4e-104	Mustela putorius furo	black ferret,domestic ferret,ferret	NA	NA	G9KUW8	G9KUW8_MUSPF	unreviewed	Trafficking protein, kinesin binding 1 (Fragment)		300	early endosome; endosome to lysosome transport; mitochondrion	GO:0005769; GO:0008333; GO:0005739	IPR022154;										IPR022154;		PF12448;
3192629	2014	600	414	429	571	41.857	377	60	1.98003	0.317744	0.114559	0.83466	194209620	84	3e-180	Equus caballus	domestic horse,equine,horse	cyclin-dependent kinase 6	XP_001493553.2	F6XCT7	F6XCT7_HORSE	unreviewed	Uncharacterized protein	CDK6	326	ATP binding; cell dedifferentiation; cyclin-dependent protein kinase holoenzyme complex; cyclin-dependent protein serine/threonine kinase activity; cytoplasm; gliogenesis; negative regulation of cell cycle; negative regulation of cellular senescence; negative regulation of epithelial cell proliferation; negative regulation of myeloid cell differentiation; negative regulation of osteoblast differe…	GO:0005524; GO:0043697; GO:0000307; GO:0004693; GO:0005737; GO:0042063; GO:0045786; GO:2000773; GO:0050680; GO:0045638; GO:0045668; GO:0005634; GO:0001954; GO:0048146; GO:0045646; GO:0010468; GO:0009615; GO:0001726; GO:0003323	IPR011009; IPR000719; IPR017441; IPR002290; IPR008271;			XP_001493553.2;							IPR011009;IPR000719;IPR017441;IPR002290;IPR008271;		PF00069;		PS00107;PS50011;PS00108;
3196701	2258	691	427	559	581	43.667	154	259	0.721418	1.22338	0.871185	1	147906234	70	0	Xenopus laevis	African clawed frog,clawed frog,common platanna,pl	coiled-coil domain containing 77	NP_001086567.1	Q6DFC2	CCD77_XENLA	reviewed	Coiled-coil domain-containing protein 77	ccdc77	496						NP_001086567.1;
3165391	1208	340	245	309	314	45.8609	670	498	5.86676	4.39692	0.576363	1	147902587	65	1e-68	Xenopus laevis	African clawed frog,clawed frog,common platanna,pl	COMM domain containing 8	NP_001088208.1	Q5XHD0	Q5XHD0_XENLA	unreviewed	LOC495034 protein	commd8 LOC495034	183			IPR017920; IPR009886;			NP_001088208.1;							IPR017920;IPR009886;		PF07258;		PS51269;
3160575	1136	345	204	261	326	40.9331	2146	2336	19.9821	21.9321	0.826833	1	343459065	79	2e-80	Epinephelus bruneus	longtooth grouper	mitochondrial ribosomal protein L23 [Epinephelus bruneus]	AEM37691.1	G1FKI8	G1FKI8_9PERO	unreviewed	Mitochondrial ribosomal protein L23 (Fragment)		154	nucleotide binding; ribosome; structural constituent of ribosome; translation	GO:0000166; GO:0005840; GO:0003735; GO:0006412	IPR012677; IPR012678; IPR013025;										IPR012677;IPR012678;IPR013025;		PF00276;
3201147	2639	770	540	574	755	42.213	1854	2613	7.43123	10.5605	1	1	221043998	85	0	Homo sapiens	human,man	NA	NA	B7Z7P0	B7Z7P0_HUMAN	unreviewed	Ubiquitin conjugation factor E4 A (cDNA FLJ51394, highly similar to Ubiquitin conjugation factor E4 A)	UBE4A	538	cytoplasm; protein polyubiquitination; ubiquitin ligase complex; ubiquitin-dependent protein catabolic process; ubiquitin-ubiquitin ligase activity	GO:0005737; GO:0000209; GO:0000151; GO:0006511; GO:0034450	IPR019474; IPR003613; IPR013083;					EOG4CRKZ8;					IPR019474;IPR003613;IPR013083;		PF04564;PF10408;
3164167	1187	271	341	318	257	55.5181	37	157	0.329717	1.4107	0.783962	1	348537310	62	2e-146	Oreochromis niloticus	Nile tilapia	PREDICTED: retinol dehydrogenase 7-like [Oreochromis niloticus]	XP_003456138.1	I3JIE0	I3JIE0_ORENI	unreviewed	Uncharacterized protein	LOC100710882	332	oxidation-reduction process; oxidoreductase activity	GO:0055114; GO:0016491	IPR002198; IPR002347; IPR016040; IPR020904;		Short-chain dehydrogenases/reductases (SDR) family	XP_003456138.1;							IPR002198;IPR002347;IPR016040;IPR020904;		PF00106;		PS00061;
2974178	391	120	88	71	112	40.665	19	42	0.514005	1.14567	0.267262	1	763549	96	9e-71	Mus musculus	house mouse	ryanodine receptor type 3, partial [Mus musculus]	AAA64957.1	A2AGL3	RYR3_MOUSE	reviewed	Ryanodine receptor 3 (RYR-3) (RyR3) (Brain ryanodine receptor-calcium release channel) (Brain-type ryanodine receptor) (Type 3 ryanodine receptor)	Ryr3	4863	calcium ion binding; cellular calcium ion homeostasis; cellular response to ATP; cellular response to caffeine; cellular response to calcium ion; cellular response to magnesium ion; integral to membrane; junctional membrane complex; protein homotetramerization; ryanodine-sensitive calcium-release channel activity; sarcoplasmic reticulum membrane; striated muscle contraction	GO:0005509; GO:0006874; GO:0071318; GO:0071313; GO:0071277; GO:0071286; GO:0016021; GO:0030314; GO:0051289; GO:0005219; GO:0033017; GO:0006941	IPR001870; IPR000699; IPR008985; IPR011992; IPR002048; IPR014821; IPR005821; IPR016093; IPR013662; IPR013333; IPR003032; IPR015925; IPR009460; IPR018355; IPR003877;		Ryanodine receptor (TC 1.A.3.1) family, RYR3 subfamily		NOG247670;	EOG4548XN;					IPR001870;IPR000699;IPR008985;IPR011992;IPR002048;IPR014821;IPR005821;IPR016093;IPR013662;IPR013333;IPR003032;IPR015925;IPR009460;IPR018355;IPR003877;	PTHR13715;	PF08709;PF00520;PF02815;PF08454;PF06459;PF01365;PF02026;PF00622;		PS50188;PS50919;	B30.2/SPRY domains (3); MIR domains (5)
3165321	1206	384	218	235	369	37.5622	339	612	2.97333	5.4124	0.8981	1	355718216	68	7e-44	Mustela putorius furo	black ferret,domestic ferret,ferret	NA	NA	G9KMR7	G9KMR7_MUSPF	unreviewed	Succinate dehydrogenase assembly factor 2 (Fragment)		131	mitochondrion	GO:0005739	IPR005631;										IPR005631;		PF03937;
3147084	978	255	257	228	238	49.591	1506	1311	16.2883	14.2972	0.678013	1	25988650	67	6e-60	Homo sapiens	human	BLOCK24 variant [Homo sapiens]	AAN76190.1	Q8WVV9	HNRLL_HUMAN	reviewed	Heterogeneous nuclear ribonucleoprotein L-like (hnRNPLL) (Stromal RNA-regulating factor)	HNRNPLL HNRPLL SRRF BLOCK24	542	mRNA binding; mRNA processing; nucleotide binding; nucleus; positive regulation of RNA splicing; ribonucleoprotein complex	GO:0003729; GO:0006397; GO:0000166; GO:0005634; GO:0033120; GO:0030529	IPR006536; IPR012677; IPR000504;			NP_001136122.1;NP_612403.2;	NOG326285;	EOG49S662;					IPR006536;IPR012677;IPR000504;			TIGR01649;	PS50102;	RRM (RNA recognition motif) domains (3)
3183043	1608	464	325	309	510	39.4279	8	171	0.0526253	1.13422	0.937394	1	311262821	44	8e-36	Sus scrofa	pig,pigs,swine,wild boar	G protein-regulated inducer of neurite outgrowth 3-like	XP_003129372.1	F1RW68	F1RW68_PIG	unreviewed	Uncharacterized protein	LOC100517107	775			IPR026646;			XP_003129372.1;							IPR026646;	PTHR15718;
3086159	621	106	168	223	124	62.963	215	132	3.66216	2.26709	0.406	1	118404568	100	1e-10	Xenopus (Silurana) tropicalis	western clawed frog	dishevelled, dsh homolog 2	NP_001072660.1	Q05AS8	DVL2_XENTR	reviewed	Segment polarity protein dishevelled homolog DVL-2 (Dishevelled-2) (DSH homolog 2)	dvl2 dsh	732	Wnt receptor signaling pathway; activation of Rho GTPase activity; anterior/posterior axis specification; cell surface; ciliary rootlet; cilium assembly; convergent extension involved in gastrulation; cytoplasmic membrane-bounded vesicle; dorsal/ventral axis specification; ephrin receptor binding; ephrin receptor signaling pathway; establishment of planar polarity; establishment or maintenance of…	GO:0016055; GO:0032862; GO:0009948; GO:0009986; GO:0035253; GO:0042384; GO:0060027; GO:0016023; GO:0009950; GO:0046875; GO:0048013; GO:0001736; GO:0007163; GO:0001702; GO:0035556; GO:0032053; GO:0001843; GO:0022008; GO:0005634; GO:0005886; GO:0051260; GO:0050821; GO:0004871; GO:0045545	IPR000591; IPR008341; IPR024580; IPR008339; IPR003351; IPR001158; IPR015506; IPR001478; IPR011991;		DSH family	NP_001072660.1;	NOG322275;						IPR000591;IPR008341;IPR024580;IPR008339;IPR003351;IPR001158;IPR015506;IPR001478;IPR011991;	PTHR10878;PTHR10878:SF8;	PF00610;PF02377;PF00778;PF12316;PF00595;		PS50186;PS50841;PS50106;	DEP domain (1); DIX domain (1); PDZ (DHR) domain (1)
3129289	830	110	303	281	136	70.3614	88	156	1.12149	2.00462	0.674519	1	224044881	46	6e-24	Taeniopygia guttata	zebra finch	uncharacterized LOC100228674	XP_002195597.1	H0YT64	H0YT64_TAEGU	unreviewed	Uncharacterized protein	CLDN12	245	cell periphery; structural molecule activity; tight junction	GO:0071944; GO:0005198; GO:0005923	IPR013287; IPR017974;			XP_002195597.1;							IPR013287;IPR017974;				PS01346;
3181781	1570	435	336	360	439	44.3312	2989	3647	20.138	24.7755	0.897257	1	47682884	93	0	Homo sapiens	human	UBE2Q1 protein [Homo sapiens]	AAH70158.1	Q7Z7E8	UB2Q1_HUMAN	reviewed	Ubiquitin-conjugating enzyme E2 Q1 (EC 6.3.2.19) (Protein NICE-5) (Ubiquitin carrier protein Q1) (Ubiquitin-protein ligase Q1)	UBE2Q1 NICE5 UBE2Q PRO3094	422	ATP binding; ubiquitin-protein ligase activity	GO:0005524; GO:0004842	IPR000608; IPR016135;	Protein modification; protein ubiquitination.	Ubiquitin-conjugating enzyme family	NP_060052.3;	NOG320521;	EOG48D0VK;					IPR000608;IPR016135;		PF00179;		PS00183;PS50127;		6.3.2.19
3153059	1041	299	243	287	212	50.9126	289	444	2.93655	4.54902	0.979457	1	116283655	56	2e-98	Mus musculus	house mouse,mouse	NA	NA	Q05CS7	Q05CS7_MOUSE	unreviewed	Eea1 protein (Fragment)	Eea1	851	early endosome; serine-pyruvate aminotransferase complex; zinc ion binding	GO:0005769; GO:0005969; GO:0008270	IPR007087; IPR015880;										IPR007087;IPR015880;				PS00028;PS50157;
3186941	1747	338	518	547	344	60.9616	396	1301	2.39769	7.94274	0.475685	1	327278053	53	1e-150	Anolis carolinensis	green anole	PREDICTED: beta-1,3-galactosyl-O-glycosyl-glycoprotein beta-1,6-N-acetylglucosaminyltransferase 7-like [Anolis carolinensis]	XP_003223777.1	R4G9Q3	R4G9Q3_ANOCA	unreviewed	Uncharacterized protein	LOC100555283	427						XP_003223777.1;
3170675	1298	255	462	446	135	69.9538	271	250	2.20844	2.05424	0.638854	1	284447304	47	6e-23	Xenopus laevis	African clawed frog	nuclear factor 7, ovary [Xenopus laevis]	NP_001079694.2	Q91431	NF7O_XENLA	reviewed	Nuclear factor 7, ovary (xNF7-O)		610	DNA binding; multicellular organismal development; nucleus; regulation of transcription, DNA-dependent; transcription, DNA-dependent; zinc ion binding	GO:0003677; GO:0007275; GO:0005634; GO:0006355; GO:0006351; GO:0008270	IPR001870; IPR003649; IPR003879; IPR000953; IPR016197; IPR008985; IPR006574; IPR018355; IPR003877; IPR025995; IPR000315; IPR018957; IPR001841; IPR013083; IPR017907;			NP_001079694.2;							IPR001870;IPR003649;IPR003879;IPR000953;IPR016197;IPR008985;IPR006574;IPR018355;IPR003877;IPR025995;IPR000315;IPR018957;IPR001841;IPR013083;IPR017907;		PF00622;PF11717;PF00643;PF00097;		PS50188;PS50119;PS00518;PS50089;	B box-type zinc finger (1); B30.2/SPRY domain (1); RING-type zinc finger (1)
3196171	2222	430	634	598	560	55.4455	124	648	0.590294	3.1104	0.38223	1	17861380	51	0	Homo sapiens	human	nesprin-2 beta [Homo sapiens]	AAL33800.1	Q8WXH0	SYNE2_HUMAN	reviewed	Nesprin-2 (Nuclear envelope spectrin repeat protein 2) (Nucleus and actin connecting element protein) (Protein NUANCE) (Synaptic nuclear envelope protein 2) (Syne-2)	SYNE2 KIAA1011 NUA	6885	SUN-KASH complex; Z disc; actin binding; centrosome localization; cytoskeletal anchoring at nuclear membrane; cytoskeleton; establishment or maintenance of cell polarity; fibroblast migration; filopodium membrane; focal adhesion; integral to membrane; lamellipodium membrane; mitochondrial part; nuclear envelope organization; nuclear lumen; nuclear membrane; nuclear migration along microfilament; …	GO:0034993; GO:0030018; GO:0003779; GO:0051642; GO:0090286; GO:0005856; GO:0007163; GO:0010761; GO:0031527; GO:0005925; GO:0016021; GO:0031258; GO:0044429; GO:0006998; GO:0031981; GO:0031965; GO:0031022; GO:0005640; GO:0005654; GO:0030335; GO:0034504; GO:0016529; GO:0033017	IPR001589; IPR001715; IPR012315; IPR018159; IPR002017;		Nesprin family	NP_055995.4;NP_878914.1;NP_878917.1;NP_878918.2;	COG5069;						IPR001589;IPR001715;IPR012315;IPR018159;IPR002017;		PF00307;PF10541;PF00435;		PS00019;PS00020;PS50021;PS51049;	Actin-binding domain (1); CH (calponin-homology) domains (2); KASH domain (1); Spectrin repeats (9)
3115505	748	221	161	157	209	42.5134	48	98	0.678782	1.39737	0.569363	1	242347894	90	4e-43	Ambystoma mexicanum	axolotl	NA	NA	C6KHP7	C6KHP7_AMBME	unreviewed	Musashi-like protein 2L	msi2L	406	nucleic acid binding; nucleotide binding	GO:0003676; GO:0000166	IPR012677; IPR000504;										IPR012677;IPR000504;		PF00076;		PS50102;
3168707	1263	187	400	435	241	66.1124	227	220	1.90113	1.85783	0.634384	1	147901986	82	0	Xenopus laevis	African clawed frog,clawed frog,common platanna,pl	phosphatidylinositol 4-kinase, catalytic, beta	NP_001086017.1	Q6GN16	PI4KB_XENLA	reviewed	Phosphatidylinositol 4-kinase beta (PI4K-beta) (PI4Kbeta) (PtdIns 4-kinase beta) (EC 2.7.1.67)	pi4kb pik4cb	804	1-phosphatidylinositol 4-kinase activity; ATP binding; mitochondrial outer membrane; phosphatidylinositol biosynthetic process; phosphatidylinositol-mediated signaling; rough endoplasmic reticulum membrane	GO:0004430; GO:0005524; GO:0005741; GO:0006661; GO:0048015; GO:0030867	IPR011009; IPR027003; IPR000403; IPR018936; IPR015433; IPR001263;		PI3/PI4-kinase family, Type III PI4K subfamily	NP_001086017.1;							IPR011009;IPR027003;IPR000403;IPR018936;IPR015433;IPR001263;	PTHR10048;PTHR10048:SF22;	PF00454;		PS00915;PS00916;PS50290;PS51545;	PI3K/PI4K domain (1); PIK helical domain (1)	2.7.1.67
3203209	2875	911	590	576	798	40.5565	1775	2025	6.53057	7.5123	0.862858	1	194383396	54	5e-58	Homo sapiens	human,man	NA	NA	B4E157	B4E157_HUMAN	unreviewed	cDNA FLJ52466		191			IPR022587;										IPR022587;		PF12578;
3174325	1374	241	398	444	291	61.2809	116	443	0.893021	3.43877	0.624854	1	51980246	57	3e-141	Homo sapiens	human	FHOD3 protein, partial [Homo sapiens]	AAH81563.1	Q2V2M9	FHOD3_HUMAN	reviewed	FH1/FH2 domain-containing protein 3 (Formactin-2) (Formin homolog overexpressed in spleen 2) (hFHOS2)	FHOD3 FHOS2 KIAA1695	1422	Z disc; cytoplasm; cytoskeleton; negative regulation of actin filament polymerization; nucleolus; sarcomere organization	GO:0030018; GO:0005737; GO:0005856; GO:0030837; GO:0005730; GO:0045214	IPR003104; IPR016024; IPR014767; IPR015425; IPR014768;		Formin homology family	NP_079411.2;	NOG246341;						IPR003104;IPR016024;IPR014767;IPR015425;IPR014768;		PF02181;		PS51231;PS51444;PS51232;	DAD (diaphanous autoregulatory) domain (1); FH1 (formin homology 1) domain (1); FH2 (formin homology 2) domain (1); GBD/FH3 (Rho GTPase-binding/formin homology 3) domain (1)
3022998	463	115	106	87	155	41.6847	333	746	7.6077	17.1848	0.747983	1	380799463	97	2e-103	Macaca mulatta	rhesus monkey	ras-related protein R-Ras2 isoform a, partial [Macaca mulatta]	AFE71607.1	H9FAE8	H9FAE8_MACMU	unreviewed	Ras-related protein R-Ras2 isoform a (Fragment)	RRAS2	194	GTP binding; GTPase activity; Ras protein signal transduction; intracellular; membrane; positive regulation of cell migration	GO:0005525; GO:0003924; GO:0007265; GO:0005622; GO:0016020; GO:0030335	IPR027417; IPR005225; IPR001806; IPR020849;										IPR027417;IPR005225;IPR001806;IPR020849;	PTHR24070;	PF00071;	TIGR00231;	PS51421;
3095409	655	173	181	143	158	49.4656	1054	1292	17.0212	21.0381	0.910573	1	363734737	78	4e-93	Gallus gallus	chicken	PREDICTED: UPF0480 protein C15orf24 homolog [Gallus gallus]	XP_421207.3	E1C0R9	E1C0R9_CHICK	unreviewed	Uncharacterized protein	C5H15orf24	246	ER membrane protein complex; carbohydrate binding	GO:0072546; GO:0030246	IPR013784; IPR019008;			XP_421207.3;							IPR013784;IPR019008;		PF09430;
3149381	1000	290	182	238	290	42	1068	33	11.297	0.351965	0.00598667	0.176543	21666071	66	2e-23	Anas platyrhynchos	mallard	interleukin-16 precursor [Anas platyrhynchos]	AAM73549.1	Q8JIE0	Q8JIE0_ANAPL	unreviewed	Interleukin-16	IL-16	606			IPR020450; IPR001478;										IPR020450;IPR001478;		PF00595;		PS50106;	PDZ (DHR) domains (2)
3113709	739	202	174	174	189	47.0907	414	40	5.92579	0.5773	0.0601723	0.610008	133777675	43	4e-51	Mus musculus	house mouse,mouse	NA	NA	A4FUV5	A4FUV5_MOUSE	unreviewed	Sec24a protein (Fragment)	Sec24a	250	COPII vesicle coat; ER to Golgi vesicle-mediated transport; intracellular protein transport	GO:0030127; GO:0006888; GO:0006886	IPR007123; IPR006900;										IPR007123;IPR006900;		PF00626;PF04815;
3175195	1394	347	351	223	473	41.1765	1173	714	8.90073	5.46288	0.463699	1	355723788	41	4e-44	Mustela putorius furo	black ferret,domestic ferret,ferret	NA	NA	G9KSX6	G9KSX6_MUSPF	unreviewed	Telomeric repeat binding factor 1 (Fragment)		316	chromosome, telomeric region; nucleus; telomere maintenance; telomeric DNA binding	GO:0000781; GO:0005634; GO:0000723; GO:0042162	IPR017357; IPR013867;										IPR017357;IPR013867;		PF08558;
3193823	2073	632	390	415	636	38.8326	840	25	4.28618	0.128625	0.00664657	0.18788	113681947	58	1e-96	Danio rerio	leopard danio,zebra danio,zebra fish,zebrafish	heparanase	NP_001038470.1	Q1LVP9	Q1LVP9_DANRE	unreviewed	Uncharacterized protein	hpse	546	carbohydrate metabolic process; hydrolase activity, acting on glycosyl bonds; membrane	GO:0005975; GO:0016798; GO:0016020	IPR005199; IPR013781; IPR017853;			NP_001038470.1;	NOG72789;						IPR005199;IPR013781;IPR017853;	PTHR14363;	PF03662;
3189271	1843	597	342	409	495	40.7488	542	34	3.11074	0.196761	0.033296	0.454403	126326749	62	3e-165	Monodelphis domestica	gray short-tailed opossum	PREDICTED: inositol polyphosphate 1-phosphatase-like [Monodelphis domestica]	XP_001378729.1	F6XX24	F6XX24_MONDO	unreviewed	Uncharacterized protein	INPP1	402	phosphatidylinositol phosphorylation	GO:0046854	IPR020583; IPR000760; IPR020550;			XP_001378729.1;							IPR020583;IPR000760;IPR020550;	PTHR20854;	PF00459;		PS00629;PS00630;
3130131	836	200	247	169	220	49.7608	638	375	8.07244	4.78422	0.455402	1	348571305	87	3e-106	Cavia porcellus	Domestic guinea pig,guinea pig	adaptin ear-binding coat-associated protein 2-like	XP_003471436.1	H0V1U2	H0V1U2_CAVPO	unreviewed	Uncharacterized protein	LOC100729918	266	clathrin vesicle coat; endocytosis	GO:0030125; GO:0006897	IPR012466; IPR011993;			XP_003471436.1;							IPR012466;IPR011993;		PF07933;
3144893	957	218	248	212	279	48.0669	268	114	2.96219	1.27051	0.307824	1	326912279	82	8e-134	Meleagris gallopavo	common turkey,turkey,wild turkey	protein FAM60A-like	XP_003202481.1	G1NKW4	G1NKW4_MELGA	unreviewed	Uncharacterized protein	LOC100539584	222	Sin3 complex; negative regulation of cell migration	GO:0016580; GO:0030336	IPR026065;			XP_003202481.1;							IPR026065;	PTHR13422;
3139763	911	249	156	243	263	43.798	218	360	2.53121	4.21473	0.965575	1	296226158	93	2e-160	Callithrix jacchus	common marmoset,white ear-tufted marmoset,white-tu	RAB, member of RAS oncogene family-like 3	XP_002758810.1	F7GG26	F7GG26_CALJA	unreviewed	Uncharacterized protein	RABL3	236	GTP binding; small GTPase mediated signal transduction	GO:0005525; GO:0007264	IPR027417; IPR001806;			XP_002758810.1;							IPR027417;IPR001806;		PF00071;
3191015	1925	587	400	364	574	39.6883	246	340	1.35175	1.8838	0.870748	1	54020757	90	0	Xenopus (Silurana) tropicalis	western clawed frog	parvin, beta	NP_001005624.1	Q6GLA6	Q6GLA6_XENTR	unreviewed	Parvin, beta (Uncharacterized protein)	parvb	365	Z disc; cell-matrix adhesion; regulation of heart contraction	GO:0030018; GO:0007160; GO:0008016	IPR001715;			NP_001005624.1;	NOG303418;	EOG4VX25H;					IPR001715;		PF00307;		PS50021;
3136587	884	130	277	158	319	49.2081	1148	1198	13.7366	14.4541	0.797755	1	126278415	78	8e-56	Monodelphis domestica	gray short-tailed opossum	PREDICTED: RNA polymerase-associated protein RTF1 homolog [Monodelphis domestica]	XP_001381216.1	F6YB00	F6YB00_MONDO	unreviewed	Uncharacterized protein	RTF1	709	DNA binding; DNA-dependent transcription, initiation; histone modification; nucleus	GO:0003677; GO:0006352; GO:0016570; GO:0005634	IPR004343; IPR018144;			XP_001381216.1;							IPR004343;IPR018144;		PF03126;		PS51360;
3139013	904	211	188	191	314	41.9248	788	35	9.22037	0.412939	0.0138794	0.278005	395539903	66	2e-118	Sarcophilus harrisii	Tasmanian devil	PREDICTED: amyloid beta A4 precursor protein-binding family B member 1-interacting protein [Sarcophilus harrisii]	XP_003771903.1	G3WFJ8	G3WFJ8_SARHA	unreviewed	Uncharacterized protein	APBB1IP	658	phospholipid binding; signal transduction	GO:0005543; GO:0007165	IPR011993; IPR001849; IPR000159;			XP_003771903.1;							IPR011993;IPR001849;IPR000159;		PF00169;PF00788;		PS50003;PS50200;	PH domain (1)
3154057	1053	329	186	287	251	44.9193	195	896	1.95883	9.0754	0.37076	1	58332408	62	4e-96	Xenopus (Silurana) tropicalis	western clawed frog	rabphilin 3A-like (without C2 domains)	NP_001011007.1	Q640B0	Q640B0_XENTR	unreviewed	Hypothetical LOC496416 (Uncharacterized protein)	rph3al LOC496416	325	intracellular protein transport; zinc ion binding	GO:0006886; GO:0008270	IPR010911; IPR003315; IPR017455; IPR011011; IPR013083;			NP_001011007.1;							IPR010911;IPR003315;IPR017455;IPR011011;IPR013083;		PF02318;		PS50916;PS50178;
2985346	405	117	103	79	106	44.9383	0	62	0	1.63276	1	1	342906226	71	1e-40	Rhodnius prolixus	NA	NA	NA	G1K0T5	G1K0T5_RHOPR	unreviewed	Ribosomal protein L3e (Fragment)		87	ribosome; structural constituent of ribosome; translation	GO:0005840; GO:0003735; GO:0006412	IPR000597; IPR009000;										IPR000597;IPR009000;		PF00297;
3200497	2575	687	646	578	664	47.534	1199	1067	4.9253	4.4195	0.690785	1	171184457	61	0	Danio rerio	leopard danio,zebra danio,zebra fish,zebrafish	galactosidase, beta 1-like	NP_001116328.1	F1QXE8	F1QXE8_DANRE	unreviewed	Uncharacterized protein	glb1l	629	beta-galactosidase activity; carbohydrate metabolic process	GO:0004565; GO:0005975	IPR026283; IPR025300; IPR008979; IPR013781; IPR001944; IPR017853;		Glycosyl hydrolase 35 family	NP_001116328.1;							IPR026283;IPR025300;IPR008979;IPR013781;IPR001944;IPR017853;	PTHR23421;	PF13364;PF01301;
3188883	1825	523	404	380	518	42.9589	6300	371	36.5147	2.16819	0.0151876	0.293896	225735555	45	5e-97	Danio rerio	leopard danio,zebra danio,zebra fish,zebrafish	rapunzel3	NP_001139570.1	B9VEN2	B9VEN2_DANRE	unreviewed	Rapunzel3	rpz3	393						NP_001139570.1;
3188605	1816	572	374	394	476	42.2907	567	45	3.30261	0.264291	0.0420977	0.511456	284447304	45	4e-50	Xenopus laevis	African clawed frog	nuclear factor 7, ovary [Xenopus laevis]	NP_001079694.2	Q91431	NF7O_XENLA	reviewed	Nuclear factor 7, ovary (xNF7-O)		610	DNA binding; multicellular organismal development; nucleus; regulation of transcription, DNA-dependent; transcription, DNA-dependent; zinc ion binding	GO:0003677; GO:0007275; GO:0005634; GO:0006355; GO:0006351; GO:0008270	IPR001870; IPR003649; IPR003879; IPR000953; IPR016197; IPR008985; IPR006574; IPR018355; IPR003877; IPR025995; IPR000315; IPR018957; IPR001841; IPR013083; IPR017907;			NP_001079694.2;							IPR001870;IPR003649;IPR003879;IPR000953;IPR016197;IPR008985;IPR006574;IPR018355;IPR003877;IPR025995;IPR000315;IPR018957;IPR001841;IPR013083;IPR017907;		PF00622;PF11717;PF00643;PF00097;		PS50188;PS50119;PS00518;PS50089;	B box-type zinc finger (1); B30.2/SPRY domain (1); RING-type zinc finger (1)
3187567	1773	507	298	337	631	35.815	8383	3556	50.0128	21.3914	0.318393	1	432873967	99	1e-62	Oryzias latipes	Japanese medaka	PREDICTED: MOB kinase activator 1A-like [Oryzias latipes]	XP_004072406.1	H2LP68	H2LP68_ORYLA	unreviewed	Uncharacterized protein	LOC101160416	216			IPR005301;			XP_004072406.1;							IPR005301;	PTHR22599;	PF03637;
3204303	3031	868	655	704	804	44.8367	3115	440	10.8708	1.54829	0.0549943	0.585073	52345970	42	3e-121	Xenopus (Silurana) tropicalis	western clawed frog	nuclear factor of kappa light polypeptide gene enhancer in B-cells 2 (p49/p100)	NP_001005032.1	Q6DF61	Q6DF61_XENTR	unreviewed	Nuclear factor of kappa light polypeptide gene enhancer in B-cells 2 (P49/p100)	nfkb2	946	nucleus; sequence-specific DNA binding transcription factor activity; signal transduction	GO:0005634; GO:0003700; GO:0007165	IPR002110; IPR020683; IPR011029; IPR000488; IPR013783; IPR014756; IPR002909; IPR000451; IPR008967; IPR011539;			NP_001005032.1;							IPR002110;IPR020683;IPR011029;IPR000488;IPR013783;IPR014756;IPR002909;IPR000451;IPR008967;IPR011539;		PF00023;PF12796;PF00531;PF00554;		PS50297;PS50088;PS01204;PS50254;	RHD (Rel-like) domain (1)
3134595	869	234	191	210	234	46.145	193	312	2.34924	3.82931	0.916714	1	37606154	70	1e-56	Danio rerio	zebrafish	novel protein [Danio rerio]	CAE49583.1	Q6ZM43	Q6ZM43_DANRE	unreviewed	Novel protein (Fragment)	si:busm1-70b1.2 dZ70B1.2-001	156			IPR004182;				NOG312989;	EOG4FR0SH;					IPR004182;		PF02893;
3138427	899	223	265	180	231	49.4994	133	136	1.56488	1.61349	0.535976	1	395517451	71	3e-74	Sarcophilus harrisii	Tasmanian devil	PREDICTED: growth arrest and DNA damage-inducible protein GADD45 gamma-like [Sarcophilus harrisii]	XP_003762890.1	G3VNU9	G3VNU9_SARHA	unreviewed	Uncharacterized protein	GADD45G	159	nucleus; regulation of cell cycle; response to stress	GO:0005634; GO:0051726; GO:0006950	IPR024824; IPR004038;			XP_003762890.1;							IPR024824;IPR004038;	PTHR10411;	PF01248;
3147556	982	288	206	257	231	47.1487	0	135	0	1.46625	1	1	118344384	65	1e-126	Ciona intestinalis	sea vase,vase tunicate,yellow sea squirt	EFHC1	NP_001072014.1	Q32TF7	Q32TF7_CIOIN	unreviewed	EFHC1		545			IPR010554; IPR006602;			NP_001072014.1;	NOG282456;						IPR010554;IPR006602;		PF06565;		PS51336;
3194863	2133	749	357	507	520	40.5063	1106	953	5.48472	4.76528	0.670261	1	387915872	75	0	Callorhinchus milii	ghost shark	peptidyl-prolyl cis-trans isomerase CWC27-like protein [Callorhinchus milii]	AFK11545.1	K4FUE3	K4FUE3_CALMI	unreviewed	Peptidyl-prolyl cis-trans isomerase CWC27-like protein		502	peptidyl-prolyl cis-trans isomerase activity; protein folding; protein peptidyl-prolyl isomerization	GO:0003755; GO:0006457; GO:0000413	IPR002130; IPR020892;										IPR002130;IPR020892;		PF00160;		PS00170;PS50072;	PPIase cyclophilin-type domain (1)
3192081	1983	498	476	547	462	51.5885	205	304	1.09351	1.63507	0.873807	1	327259661	80	0	Anolis carolinensis	green anole	PREDICTED: 43 kDa receptor-associated protein of the synapse-like isoform 1 [Anolis carolinensis]	XP_003214654.1	G1KAG0	G1KAG0_ANOCA	unreviewed	Uncharacterized protein	LOC100552105	420	Golgi apparatus; cell junction; cytoskeleton; neuromuscular junction; plasma membrane; positive regulation of neuron apoptotic process; postsynaptic membrane; synaptic transmission, cholinergic; zinc ion binding	GO:0005794; GO:0030054; GO:0005856; GO:0031594; GO:0005886; GO:0043525; GO:0045211; GO:0007271; GO:0008270	IPR001237; IPR018293; IPR019568; IPR001440; IPR013026; IPR011990; IPR019734; IPR001841; IPR013083;			XP_003214654.1;							IPR001237;IPR018293;IPR019568;IPR001440;IPR013026;IPR011990;IPR019734;IPR001841;IPR013083;		PF10579;PF00515;PF13639;		PS00405;PS50005;PS50293;PS50089;
3203931	2981	857	602	725	797	44.5153	1036	969	3.67611	3.46695	0.723794	1	348540804	77	0	Oreochromis niloticus	Nile tilapia	PREDICTED: ATP-binding cassette sub-family F member 3-like [Oreochromis niloticus]	XP_003457877.1	I3KKX8	I3KKX8_ORENI	unreviewed	Uncharacterized protein	LOC100694648	711	ATP binding; ATP catabolic process; ATPase activity	GO:0005524; GO:0006200; GO:0016887	IPR003593; IPR003439; IPR017871; IPR027417;		ABC transporter superfamily	XP_003457877.1;							IPR003593;IPR003439;IPR017871;IPR027417;		PF00005;		PS00211;PS50893;
3202207	2759	818	692	651	598	48.6771	1076	310	4.12526	1.19838	0.184211	1	6708169	54	0	Mus musculus	house mouse	inositol phosphatase s-SHIPD183 [Mus musculus]	AAF25824.1	Q9ES52	SHIP1_MOUSE	reviewed	Phosphatidylinositol 3,4,5-trisphosphate 5-phosphatase 1 (EC 3.1.3.86) (Inositol polyphosphate-5-phosphatase of 145 kDa) (SIP-145) (SH2 domain-containing inositol 5'-phosphatase 1) (SH2 domain-containing inositol phosphatase 1) (SHIP-1) (p150Ship)	Inpp5d 7a33 Ship Ship1	1191	PTB domain binding; SH3 domain binding; apoptotic process; cytoplasm; determination of adult lifespan; hydrolase activity; immunoglobulin mediated immune response; inositol-polyphosphate 5-phosphatase activity; intracellular signal transduction; negative regulation of B cell proliferation; negative regulation of bone resorption; negative regulation of immune response; negative regulation of inter…	GO:0051425; GO:0017124; GO:0006915; GO:0005737; GO:0008340; GO:0016787; GO:0016064; GO:0004445; GO:0035556; GO:0030889; GO:0045779; GO:0050777; GO:0045409; GO:0045656; GO:0045659; GO:0045671; GO:0009968; GO:0046856; GO:0034594; GO:0005886; GO:0045579; GO:0043065; GO:0045648	IPR005135; IPR000300; IPR000980;		Inositol 1,4,5-trisphosphate 5-phosphatase family	NP_001103662.1;NP_001103663.1;NP_034696.2;	COG5411;	EOG4M397X;					IPR005135;IPR000300;IPR000980;		PF03372;PF00017;		PS50001;	SH2 domain (1)	3.1.3.86
3188753	1822	529	384	382	527	42.0417	1070	912	6.21192	5.33866	0.663397	1	326926776	85	0	Meleagris gallopavo	common turkey,turkey,wild turkey	abhydrolase domain-containing protein 2-like	XP_003209573.1	G1N922	G1N922_MELGA	unreviewed	Uncharacterized protein	LOC100548967	425	carboxylesterase activity; negative regulation of cell migration; response to wounding	GO:0004091; GO:0030336; GO:0009611	IPR012020; IPR000073; IPR000952;			XP_003209573.1;							IPR012020;IPR000073;IPR000952;		PF00561;		PS01133;
2989426	411	84	120	109	98	55.7178	46	8	1.18388	0.207603	0.424088	1	380794067	44	3e-16	Macaca mulatta	rhesus monkey	zinc finger protein 324A, partial [Macaca mulatta]	AFE68909.1	H9F2Q0	H9F2Q0_MACMU	unreviewed	Zinc finger protein 324A (Fragment)	ZNF324	157	nucleic acid binding; zinc ion binding	GO:0003676; GO:0008270	IPR007087; IPR015880; IPR013087;										IPR007087;IPR015880;IPR013087;				PS00028;PS50157;
3158109	1101	341	184	217	359	36.4214	2917	619	28.0246	5.99638	0.107949	0.810973	147905053	73	5e-46	Xenopus laevis	African clawed frog,clawed frog,common platanna,pl	MGC81121 protein	NP_001085335.1	Q6GR36	Q6GR36_XENLA	unreviewed	Annexin	MGC81121	323	calcium ion binding; calcium-dependent phospholipid binding; negative regulation of coagulation	GO:0005509; GO:0005544; GO:0050819	IPR001464; IPR018502; IPR018252; IPR015473; IPR002392;		Annexin family	NP_001085335.1;							IPR001464;IPR018502;IPR018252;IPR015473;IPR002392;	PTHR10502;PTHR10502:SF26;	PF00191;		PS00223;	Annexin repeats (4)
3198305	2375	692	535	511	637	44.0421	0	796	0	3.57467	0.000414553	0.0328801	45382205	75	0	Gallus gallus	bantam,chicken,chickens	tyrosine hydroxylase	NP_990136.1	Q9PU40	Q9PU40_CHICK	unreviewed	Tyrosine hydroxylase	tyrosine hydroxylase	491	aromatic amino acid family metabolic process; axon; dopamine biosynthetic process; eating behavior; embryonic camera-type eye morphogenesis; epinephrine biosynthetic process; eye photoreceptor cell development; heart development; internal side of plasma membrane; iron ion binding; learning; locomotory behavior; mating behavior; melanosome membrane; memory; norepinephrine biosynthetic process; nuc…	GO:0009072; GO:0030424; GO:0042416; GO:0042755; GO:0048596; GO:0042418; GO:0042462; GO:0007507; GO:0009898; GO:0005506; GO:0007612; GO:0007626; GO:0007617; GO:0033162; GO:0007613; GO:0042421; GO:0005634; GO:0043204; GO:0008016; GO:0045471; GO:0001666; GO:0005790; GO:0001963; GO:0004511; GO:0007601	IPR001273; IPR018301; IPR019774; IPR005962; IPR019773; IPR021164;			NP_990136.1;	COG3186;	EOG43N7CM;					IPR001273;IPR018301;IPR019774;IPR005962;IPR019773;IPR021164;	PTHR11473;	PF00351;PF12549;	TIGR01269;	PS00367;PS51410;
3053204	524	177	103	137	107	45.8015	151	343	3.04815	6.9815	0.929364	1	355672569	81	3e-94	Mustela putorius furo	domestic ferret	bridging integrator 1 [Mustela putorius furo]	AER95071.1	M1EFX1	M1EFX1_MUSPF	unreviewed	Bridging integrator 1 (Fragment)		174	cytoplasm; regulation of endocytosis	GO:0005737; GO:0030100	IPR027267; IPR003005; IPR003023; IPR004148;										IPR027267;IPR003005;IPR003023;IPR004148;		PF03114;		PS51021;
3089983	635	196	130	152	157	44.4094	417	189	6.94629	3.17449	0.348102	1	189523718	63	3e-53	Danio rerio	leopard danio,zebra danio,zebra fish,zebrafish	integrin, beta 2 (complement component 3 receptor 3 and 4 subunit)	XP_686012.3	E7FCN5	E7FCN5_DANRE	unreviewed	Integrin beta	itgb2 si:dkey-260n18.4	768	cell-matrix adhesion; integrin complex; integrin-mediated signaling pathway; multicellular organismal development; receptor activity	GO:0007160; GO:0008305; GO:0007229; GO:0007275; GO:0004872	IPR000742; IPR015812; IPR015439; IPR014836; IPR002369; IPR012896; IPR003659; IPR016201; IPR002035;		Integrin beta chain family	XP_686012.3;							IPR000742;IPR015812;IPR015439;IPR014836;IPR002369;IPR012896;IPR003659;IPR016201;IPR002035;	PTHR10082;PTHR10082:SF15;	PF08725;PF07965;PF00362;		PS00243;
3190767	1912	719	329	436	428	40.0105	126	260	0.697065	1.45035	0.941463	1	83721953	57	0	Gallus gallus	bantam,chicken,chickens	NA	NP_001032919.1	Q335P9	Q335P9_CHICK	unreviewed	Putative zinc finger transcription factor	ZFP	770	zinc ion binding	GO:0008270	IPR007087; IPR015880;			NP_001032919.1;NP_001257540.1;NP_001257541.1;							IPR007087;IPR015880;		PF00096;		PS00028;PS50157;
3179423	1501	327	384	319	471	46.8354	254	1187	1.78996	8.43443	0.333106	1	18676482	71	4e-104	Homo sapiens	human	FLJ00138 protein [Homo sapiens]	BAB84893.1	Q5VZ18	SHE_HUMAN	reviewed	SH2 domain-containing adapter protein E	SHE	495			IPR000980;			NP_001010846.1;	NOG145700;	EOG4Q84XC;					IPR000980;		PF00017;		PS50001;	SH2 domain (1)
3186895	1745	533	366	439	407	46.1318	382	469	2.31557	2.86658	0.862921	1	12408121	94	0	Xenopus laevis	African clawed frog	E3 ubiquitin ligase Smurf2 [Xenopus laevis]	AAG50422.1	Q98TS4	Q98TS4_XENLA	unreviewed	E3 ubiquitin ligase Smurf2 (Fragment)		376	ligase activity	GO:0016874	IPR000008; IPR008973; IPR018029; IPR001202;										IPR000008;IPR008973;IPR018029;IPR001202;		PF00168;PF00397;		PS50004;PS01159;PS50020;	C2 domain (1)
3203379	2898	839	571	647	841	42.029	1190	922	4.34349	3.39327	0.603485	1	149640718	88	0	Ornithorhynchus anatinus	duck-billed platypus,duckbill platypus,platypus	casein kinase II subunit alpha'-like	XP_001507666.1	F7F9Q9	F7F9Q9_ORNAN	unreviewed	Uncharacterized protein	CSNK2A2	350	ATP binding; PcG protein complex; mitotic spindle checkpoint; protein serine/threonine kinase activity	GO:0005524; GO:0031519; GO:0071174; GO:0004674	IPR011009; IPR000719; IPR017441; IPR002290; IPR008271;			XP_001507666.1;							IPR011009;IPR000719;IPR017441;IPR002290;IPR008271;		PF00069;		PS00107;PS50011;PS00108;
3184479	1657	479	345	364	469	42.7882	181	290	1.15544	1.86664	0.89069	1	28277938	88	0	Danio rerio	zebrafish	Zgc:56230 [Danio rerio]	AAH46010.1	Q7ZV42	Q7ZV42_DANRE	unreviewed	Zgc:56230	clec16a zgc:56230	414			IPR019155;				NOG252032;	EOG49W2DS;					IPR019155;		PF09758;
3148663	993	243	241	284	225	52.8701	4811	5405	51.248	58.054	0.82461	1	387914634	84	2e-169	Callorhinchus milii	ghost shark	eukaryotic translation initiation factor 3F-like protein [Callorhinchus milii]	AFK10926.1	K4GKM7	K4GKM7_CALMI	unreviewed	Eukaryotic translation initiation factor 3 subunit F (eIF3f) (Eukaryotic translation initiation factor 3 subunit 5)	EIF3F EIF3S5	277	eukaryotic 43S preinitiation complex; eukaryotic 48S preinitiation complex; eukaryotic translation initiation factor 3 complex; formation of translation preinitiation complex; regulation of translational initiation; translation initiation factor activity	GO:0016282; GO:0033290; GO:0005852; GO:0001731; GO:0006446; GO:0003743	IPR027531; IPR000555; IPR024969;		EIF-3 subunit F family								IPR027531;IPR000555;IPR024969;		PF01398;PF13012;			MPN (JAB/Mov34) domain (1)
3102167	683	179	160	149	195	45.2416	228	215	3.53106	3.3574	0.620297	1	10439185	58	2e-56	Homo sapiens	human	unnamed protein product [Homo sapiens]	BAB15457.1	Q9H0J9	PAR12_HUMAN	reviewed	Poly [ADP-ribose] polymerase 12 (PARP-12) (EC 2.4.2.30) (ADP-ribosyltransferase diphtheria toxin-like 12) (ARTD12) (Zinc finger CCCH domain-containing protein 1)	PARP12 ZC3HDC1	701	NAD+ ADP-ribosyltransferase activity; nucleic acid binding; nucleus; zinc ion binding	GO:0003950; GO:0003676; GO:0005634; GO:0008270	IPR012317; IPR004170; IPR000571;			NP_073587.1;	NOG83866;	EOG45DWNV;					IPR012317;IPR004170;IPR000571;		PF00644;PF00642;		PS51059;PS50918;PS50103;	C3H1-type zinc fingers (4); PARP catalytic domain (1); WWE domains (2)	2.4.2.30
3194203	2095	506	536	495	558	49.2124	516	3238	2.60529	16.4846	0.197578	1	392884368	74	0	Callorhinchus milii	ghost shark	aspartyl aminopeptidase [Callorhinchus milii]	AFM91016.1	K4GDV6	K4GDV6_CALMI	unreviewed	Aspartyl aminopeptidase		471	aminopeptidase activity; metallopeptidase activity; proteolysis; zinc ion binding	GO:0004177; GO:0008237; GO:0006508; GO:0008270	IPR001948; IPR023358;		Peptidase M18 family								IPR001948;IPR023358;		PF02127;
3181493	1561	516	297	278	470	36.8354	928	897	6.28833	6.1288	0.745498	1	432917317	82	6e-20	Oryzias latipes	Japanese medaka	PREDICTED: NAD kinase-like [Oryzias latipes]	XP_004079505.1	H2MUL8	H2MUL8_ORYLA	unreviewed	Uncharacterized protein	LOC101167825	485	NAD metabolic process; NAD+ kinase activity; NADP biosynthetic process	GO:0019674; GO:0003951; GO:0006741	IPR017438; IPR016064; IPR017437; IPR002504;			XP_004079505.1;							IPR017438;IPR016064;IPR017437;IPR002504;	PTHR20275;	PF01513;
3017924	454	102	136	134	82	59.4714	2600	1525	60.577	35.8261	0.445455	1	45384374	78	3e-68	Gallus gallus	bantam,chicken,chickens	B-cell translocation gene 1, anti-proliferative	NP_990681.1	P34743	BTG1_CHICK	reviewed	Protein BTG1 (B-cell translocation gene 1 protein)	BTG1	170	cytoplasm; enzyme binding; negative regulation of cell proliferation; nucleus; positive regulation of angiogenesis; positive regulation of endothelial cell differentiation; positive regulation of myoblast differentiation; regulation of apoptotic process	GO:0005737; GO:0019899; GO:0008285; GO:0005634; GO:0045766; GO:0045603; GO:0045663; GO:0042981	IPR002087;		BTG family	NP_990681.1;	NOG325491;	EOG4C87TM;					IPR002087;		PF07742;		PS00960;PS01203;
3204347	3038	926	700	531	881	40.5201	824	507	2.869	1.77994	0.47597	1	58331909	96	0	Xenopus (Silurana) tropicalis	western clawed frog	phosphoribosyl pyrophosphate synthetase 2	NP_001011074.1	Q5XGI0	PRPS2_XENTR	reviewed	Ribose-phosphate pyrophosphokinase 2 (EC 2.7.6.1) (Phosphoribosyl pyrophosphate synthase II) (PRS-II)	prps2 TGas127m07.1	318	5-phosphoribose 1-diphosphate biosynthetic process; ATP binding; kinase activity; magnesium ion binding; nucleotide biosynthetic process; protein homodimerization activity; ribonucleoside monophosphate biosynthetic process; ribose phosphate diphosphokinase activity	GO:0006015; GO:0005524; GO:0016301; GO:0000287; GO:0009165; GO:0042803; GO:0009156; GO:0004749	IPR000842; IPR000836; IPR005946;	Metabolic intermediate biosynthesis; 5-phospho-alpha-D-ribose 1-diphosphate biosynthesis; 5-phospho-alpha-D-ribose 1-diphosphate from D-ribose 5-phosphate (route I): step 1/1.	Ribose-phosphate pyrophosphokinase family	NP_001011074.1;	COG0462;	EOG4SQWX5;					IPR000842;IPR000836;IPR005946;		PF00156;	TIGR01251;	PS00114;		2.7.6.1
3193627	2064	531	420	454	659	42.345	1158	1274	5.93457	6.58333	0.834402	1	130488289	96	0	Danio rerio	leopard danio,zebra danio,zebra fish,zebrafish	membrane-associated ring finger (C3HC4) 5	NP_001076296.1	A3KP58	A3KP58_DANRE	unreviewed	E3 ubiquitin-protein ligase MARCH5 (Zgc:162966 protein)	march5 zgc:162966	281	zinc ion binding	GO:0008270	IPR011016; IPR013083;			NP_001076296.1;	NOG242263;	EOG4M3992;					IPR011016;IPR013083;		PF12906;		PS51292;
3147252	979	272	198	148	361	35.3422	424	426	4.58114	4.64101	0.741759	1	344243887	58	9e-42	Cricetulus griseus	Chinese hamster,Chinese hamsters	NA	NA	G3HL03	G3HL03_CRIGR	unreviewed	ESF1-like	I79_011386	234	nucleus	GO:0005634	IPR012580;										IPR012580;		PF08159;
3105959	700	163	174	188	175	51.7143	661	1132	9.98835	17.2478	0.8789	1	298155802	99	2e-99	Chiloscyllium plagiosum	whitespotted bambooshark	carnitine palmitoyltransferase 1A [Chiloscyllium plagiosum]	ADI58832.1	D7R0T4	D7R0T4_9CHON	unreviewed	Carnitine palmitoyltransferase 1A (Fragment)		536	transferase activity, transferring acyl groups	GO:0016746	IPR000542;		Carnitine/choline acetyltransferase family								IPR000542;	PTHR22589;	PF00755;		PS00440;
3182323	1586	430	399	390	367	49.7478	20	4321	0.133388	29.0581	0.000306153	0.027347	61097889	70	3e-147	Danio rerio	leopard danio,zebra danio,zebra fish,zebrafish	secreted frizzled-related protein 5	NP_571933.1	Q6YNR8	Q6YNR8_DANRE	unreviewed	Secreted frizzled-related protein 1 (Secreted frizzled-related protein 5)	sfrp5 frp1	310	PDZ domain binding; Wnt-activated receptor activity; Wnt-protein binding; canonical Wnt receptor signaling pathway; cytoplasm; embryo development; extracellular region; eye development; forebrain development; gonad development; plasma membrane; vasculature development	GO:0030165; GO:0042813; GO:0017147; GO:0060070; GO:0005737; GO:0009790; GO:0005576; GO:0001654; GO:0030900; GO:0008406; GO:0005886; GO:0001944	IPR015526; IPR020067; IPR001134; IPR018933; IPR026561; IPR008993;			NP_571933.1;	NOG240950;	EOG4BG8WP;					IPR015526;IPR020067;IPR001134;IPR018933;IPR026561;IPR008993;	PTHR11309;PTHR11309:SF47;	PF01392;PF01759;		PS50038;PS50189;	FZ (frizzled) domain (1); NTR domain (1)
3184485	1658	486	322	359	491	41.0736	265	157	1.69064	1.00995	0.418747	1	387913940	59	2e-171	Callorhinchus milii	ghost shark	WD repeat-containing protein 89-like protein [Callorhinchus milii]	AFK10579.1	K4FTA5	K4FTA5_CALMI	unreviewed	WD repeat-containing protein 89-like protein		382			IPR015943; IPR001680; IPR017986;										IPR015943;IPR001680;IPR017986;		PF00400;		PS50082;PS50294;
3139727	910	239	291	165	215	50.1099	109	94	1.267	1.10172	0.424488	1	62087818	56	2e-23	Homo sapiens	human,man	eukaryotic translation initiation factor 4 gamma, 3	NP_003751.2	Q59GJ0	Q59GJ0_HUMAN	unreviewed	Eukaryotic translation initiation factor 4 gamma, 3 variant (Fragment)		1780	DNA binding; RNA metabolic process; positive regulation of protein phosphorylation; positive regulation of translation; spermatogenesis; translation initiation factor activity	GO:0003677; GO:0016070; GO:0001934; GO:0045727; GO:0007283; GO:0003743	IPR016024; IPR003891; IPR016021; IPR003890; IPR003307;			NP_001185730.1;NP_001185731.1;NP_003751.2;							IPR016024;IPR003891;IPR016021;IPR003890;IPR003307;		PF02847;PF02854;PF02020;		PS51366;PS51363;
3148769	994	293	243	237	221	48.2897	240	2163	2.55397	23.209	0.117159	0.844063	3046783	99	0	Scyliorhinus canicula	smaller spotted catshark,smaller spotted dogfish,s	NA	NA	O73928	O73928_SCYCA	unreviewed	Dystrophin (Fragment)		601	calcium ion binding; zinc ion binding	GO:0005509; GO:0008270	IPR011992; IPR015153; IPR015154; IPR000433;										IPR011992;IPR015153;IPR015154;IPR000433;		PF09068;PF09069;PF00569;		PS01357;PS50135;
3121781	783	199	171	207	206	48.2759	1123	2245	15.1708	30.5802	0.758359	1	148886642	72	2e-63	Xenopus laevis	African clawed frog,clawed frog,common platanna,pl	chromosome 19 open reading frame 63	NP_001092176.1	A5D8P8	EMC10_XENLA	reviewed	ER membrane protein complex subunit 10	emc10	267	ER membrane protein complex	GO:0072546			EMC10 family	NP_001092176.1;
3183075	1609	440	357	337	475	43.1324	1641	1006	10.788	6.6685	0.467283	1	21707644	60	0	Mus musculus	house mouse	Sort1 protein, partial [Mus musculus]	AAH34129.1	Q6PHU5	SORT_MOUSE	reviewed	Sortilin (Neurotensin receptor 3) (NTR3) (mNTR3)	Sort1	825	Golgi cisterna membrane; Golgi to endosome transport; apoptotic signaling pathway; cell surface; coated pit; dendrite; early endosome; endocytosis; endoplasmic reticulum membrane; endosome membrane; endosome to lysosome transport; endosome transport via multivesicular body sorting pathway; glucose import; integral to membrane; lysosomal membrane; myotube differentiation; negative regulation of ap…	GO:0032580; GO:0006895; GO:0097190; GO:0009986; GO:0005905; GO:0030425; GO:0005769; GO:0006897; GO:0005789; GO:0010008; GO:0008333; GO:0032509; GO:0046323; GO:0016021; GO:0005765; GO:0014902; GO:0043066; GO:0051005; GO:0010465; GO:0038180; GO:0043025; GO:0007218; GO:0030379; GO:0048011; GO:0031965; GO:0001503; GO:0048471; GO:0005886; GO:0048227; GO:0010468; GO:0032868; GO:0030140; GO:0016050	IPR006581;		VPS10-related sortilin family, SORT1 subfamily	NP_001258528.1;NP_064356.2;	NOG281049;	EOG4QVCBD;					IPR006581;					BNR repeats (9)
3196241	2226	632	422	497	675	41.2848	257	355	1.22123	1.70094	0.883205	1	395504003	87	0	Sarcophilus harrisii	Tasmanian devil	PREDICTED: kelch-like protein 28 [Sarcophilus harrisii]	XP_003756350.1	G3VXZ0	G3VXZ0_SARHA	unreviewed	Uncharacterized protein	KLHL28	571			IPR011705; IPR000210; IPR011333; IPR013069; IPR015916; IPR017096; IPR006652;			XP_003756350.1;							IPR011705;IPR000210;IPR011333;IPR013069;IPR015916;IPR017096;IPR006652;		PF07707;PF00651;PF01344;		PS50097;	BTB (POZ) domain (1); Kelch repeats (6)
3204179	3014	870	623	576	945	39.781	506	119	1.77581	0.421104	0.165277	0.972301	359320582	54	2e-124	Canis lupus familiaris	dog,dogs	forkhead box protein N2-like	XP_003639374.1	J9NYH9	J9NYH9_CANFA	unreviewed	Uncharacterized protein	FOXN2	439	nucleus; sequence-specific DNA binding; sequence-specific DNA binding transcription factor activity; transcription, DNA-dependent	GO:0005634; GO:0043565; GO:0003700; GO:0006351	IPR001766; IPR018122; IPR011991;			XP_003639374.1;							IPR001766;IPR018122;IPR011991;		PF00250;		PS00657;PS00658;PS50039;	Fork-head DNA-binding domain (1)
3203507	2915	736	735	644	800	47.307	888	1394	3.22229	5.10047	0.930274	1	327280844	84	0	Anolis carolinensis	green anole	PREDICTED: DNA topoisomerase 3-beta-1-like isoform 1 [Anolis carolinensis]	XP_003225161.1	H9G5D6	H9G5D6_ANOCA	unreviewed	DNA topoisomerase (EC 5.99.1.2)	top3b	862	DNA topoisomerase type I activity; DNA topological change; chromosome segregation; condensed chromosome	GO:0003917; GO:0006265; GO:0007059; GO:0000793	IPR000380; IPR003601; IPR023406; IPR013497; IPR013824; IPR013825; IPR023405; IPR003602; IPR006171;		Type IA topoisomerase family	XP_003225161.1;							IPR000380;IPR003601;IPR023406;IPR013497;IPR013824;IPR013825;IPR023405;IPR003602;IPR006171;	PTHR11390;	PF01131;PF01751;		PS00396;		5.99.1.2
3199715	2497	522	741	659	575	56.0673	3687	838	15.6187	3.57941	0.125512	0.868263	327272412	86	0	Anolis carolinensis	green anole	DNA replication licensing factor mcm5-like	XP_003220979.1	G1KSW1	G1KSW1_ANOCA	unreviewed	Uncharacterized protein	LOC100555411	733	ATP binding; DNA binding; DNA duplex unwinding; DNA helicase activity; DNA replication initiation; MCM complex; nucleus	GO:0005524; GO:0003677; GO:0032508; GO:0003678; GO:0006270; GO:0042555; GO:0005634	IPR008048; IPR018525; IPR001208; IPR012340; IPR027417;		MCM family	XP_003220979.1;							IPR008048;IPR018525;IPR001208;IPR012340;IPR027417;		PF00493;		PS00847;PS50051;	MCM domain (1)
3202935	2841	714	638	682	807	46.4625	447	377	1.66428	1.41532	0.639999	1	193870735	71	6e-169	Callorhinchus milii	Australian ghost shark,elephant fish,elephant shar	NA	NA	C0J0B2	C0J0B2_CALMI	unreviewed	Neuropeptide Y receptor Y8		367	integral to membrane; neuropeptide Y receptor activity	GO:0016021; GO:0004983	IPR000276; IPR017452; IPR000986; IPR000611;		G-protein coupled receptor 1 family								IPR000276;IPR017452;IPR000986;IPR000611;		PF00001;		PS00237;PS50262;
3204819	3113	929	734	556	894	41.4391	369	1161	1.25383	3.97776	0.511281	1	326914272	45	2e-120	Meleagris gallopavo	common turkey,turkey,wild turkey	solute carrier family 46 member 3-like	XP_003203450.1	G1NQC4	G1NQC4_MELGA	unreviewed	Uncharacterized protein	LOC100543966	464	integral to membrane; transmembrane transport	GO:0016021; GO:0055085	IPR011701; IPR016196;			XP_003203450.1;							IPR011701;IPR016196;		PF07690;
3188237	1800	517	410	332	541	41.2222	164	276	0.963744	1.63539	0.893021	1	292611792	44	3e-86	Danio rerio	leopard danio,zebra danio,zebra fish,zebrafish	uncharacterized LOC566173	XP_694540.3	A7MCS3	CP089_DANRE	reviewed	UPF0764 protein C16orf89 homolog		351	extracellular region	GO:0005576			UPF0764 family	XP_694540.3;	NOG40768;
3138005	896	277	207	221	191	47.7679	669	646	7.89784	7.68972	0.737295	1	49227661	94	1e-134	Danio rerio	leopard danio,zebra danio,zebra fish,zebrafish	purine-rich element binding protein A	NP_001001846.1	Q6JIZ2	Q6JIZ2_DANRE	unreviewed	Pur-alpha (Purine-rich element binding protein A) (Uncharacterized protein)	pura	287	double-stranded DNA binding	GO:0003690	IPR006628;			NP_001001846.1;	NOG312871;	EOG4PRSRB;					IPR006628;	PTHR12611;	PF04845;
2946534	361	63	134	90	74	62.0499	220	1659	6.44623	49.0146	0.159012	0.95968	213512049	49	2e-11	Salmo salar	Atlantic salmon	4F2 cell-surface antigen heavy chain	NP_001133779.1	B5X3K4	B5X3K4_SALSA	unreviewed	4F2 cell-surface antigen heavy chain	4F2	510	carbohydrate metabolic process; catalytic activity; cation binding	GO:0005975; GO:0003824; GO:0043169	IPR015902; IPR006047; IPR013781; IPR017853;			NP_001133779.1;							IPR015902;IPR006047;IPR013781;IPR017853;	PTHR10357;	PF00128;
3046146	508	126	125	87	170	41.7323	255	232	5.30966	4.87091	0.621354	1	387915672	93	4e-85	Callorhinchus milii	ghost shark	peptidyl-prolyl cis-trans isomerase E-like protein [Callorhinchus milii]	AFK11445.1	K4FU86	K4FU86_CALMI	unreviewed	Peptidyl-prolyl cis-trans isomerase E (PPIase E) (EC 5.2.1.8)		302	RNA binding; nucleotide binding; peptidyl-prolyl cis-trans isomerase activity; protein folding; protein peptidyl-prolyl isomerization	GO:0003723; GO:0000166; GO:0003755; GO:0006457; GO:0000413	IPR002130; IPR020892; IPR016304; IPR012677; IPR000504;		Cyclophilin-type PPIase family, PPIase E subfamily								IPR002130;IPR020892;IPR016304;IPR012677;IPR000504;		PF00160;PF00076;		PS00170;PS50072;PS50102;	PPIase cyclophilin-type domain (1)	5.2.1.8
3186005	1710	349	526	565	270	63.8012	241	96	1.49077	0.598771	0.282304	1	34365426	57	2e-81	Homo sapiens	human	hypothetical protein [Homo sapiens]	CAE46049.1	Q6ZMP0	THSD4_HUMAN	reviewed	Thrombospondin type-1 domain-containing protein 4 (A disintegrin and metalloproteinase with thrombospondin motifs-like protein 6) (ADAMTS-like protein 6) (ADAMTSL-6)	THSD4 UNQ9334/PRO34005	1018	elastic fiber assembly; metalloendopeptidase activity; microfibril	GO:0048251; GO:0004222; GO:0001527	IPR010294; IPR010909; IPR000884;			NP_079093.2;	NOG242665;	EOG4M65GV;					IPR010294;IPR010909;IPR000884;		PF05986;PF08686;PF00090;		PS50900;PS50092;	PLAC domain (1); TSP type-1 domains (6)
3150015	1007	337	192	194	284	38.3317	117	95	1.22899	1.00619	0.413725	1	380792385	41	2e-62	Macaca mulatta	rhesus monkey	ADNP homeobox protein 2, partial [Macaca mulatta]	AFE68068.1	H9F0A9	H9F0A9_MACMU	unreviewed	ADNP homeobox protein 2 (Fragment)	ADNP2	457	DNA binding; cellular response to oxidative stress; cellular response to retinoic acid; negative regulation of cell death; neuron differentiation; positive regulation of cell growth	GO:0003677; GO:0034599; GO:0071300; GO:0060548; GO:0030182; GO:0030307	IPR015880;										IPR015880;
3181777	1569	360	362	331	516	44.1683	405	470	2.73038	3.19493	0.830712	1	45383295	68	0	Gallus gallus	bantam,chicken,chickens	asparagine-linked glycosylation 6, alpha-1,3-glucosyltransferase homolog (S. cerevisiae)	NP_989766.1	Q802T2	ALG6_CHICK	reviewed	Dolichyl pyrophosphate Man9GlcNAc2 alpha-1,3-glucosyltransferase (EC 2.4.1.267) (Asparagine-linked glycosylation protein 6 homolog) (Dol-P-Glc:Man(9)GlcNAc(2)-PP-Dol alpha-1,3-glucosyltransferase) (Dolichyl-P-Glc:Man9GlcNAc2-PP-dolichyl glucosyltransferase)	ALG6 RCJMB04_6f21	507	endoplasmic reticulum membrane; integral to membrane; protein glycosylation; transferase activity, transferring hexosyl groups	GO:0005789; GO:0016021; GO:0006486; GO:0016758	IPR004856;	Protein modification; protein glycosylation.	ALG6/ALG8 glucosyltransferase family	NP_989766.1;	NOG287760;						IPR004856;	PTHR12413;	PF03155;				2.4.1.267
3175121	1393	395	361	370	267	52.4767	73	582	0.554322	4.45613	0.288992	1	262206063	68	0	Homo sapiens	human	sodium-independent sulfate anion transporter [Homo sapiens]	NP_001159819.1	Q86WA9	S2611_HUMAN	reviewed	Sodium-independent sulfate anion transporter (Solute carrier family 26 member 11)	SLC26A11	606	Golgi apparatus; anion transmembrane transporter activity; anion:anion antiporter activity; endoplasmic reticulum; integral to membrane; lysosomal membrane; plasma membrane; secondary active sulfate transmembrane transporter activity; sulfate transport	GO:0005794; GO:0008509; GO:0015301; GO:0005783; GO:0016021; GO:0005765; GO:0005886; GO:0008271; GO:0008272	IPR018045; IPR002645; IPR011547;		SLC26A/SulP transporter (TC 2.A.53) family	NP_001159819.1;NP_001159820.1;NP_001159821.1;NP_775897.3;	COG0659;	EOG4GTKCS;					IPR018045;IPR002645;IPR011547;		PF01740;PF00916;		PS01130;PS50801;	STAS domain (1)
3130717	841	206	236	263	136	59.3341	5	104	0.0628875	1.31893	0.871821	1	118092012	75	1e-115	Gallus gallus	chicken	PREDICTED: isthmin-2 [Gallus gallus]	XP_426452.2	F1NNP1	F1NNP1_CHICK	unreviewed	Uncharacterized protein	ISM2	491	nucleus	GO:0005634	IPR005533; IPR000884;			XP_426452.2;							IPR005533;IPR000884;		PF03782;PF00090;		PS50856;PS50092;
3198377	2382	671	517	447	747	40.4702	345	980	1.53203	4.38804	0.584631	1	71895523	52	2e-156	Gallus gallus	bantam,chicken,chickens	KIAA1609	NP_001025746.1	Q5ZJX5	TLDC1_CHICK	reviewed	TLD domain-containing protein 1 (TBC/LysM-associated domain-containing protein 1)	TLDC1 RCJMB04_14k7	468			IPR006571;			NP_001025746.1;	NOG249689;						IPR006571;		PF07534;			TLD domain (1)
2993308	416	88	98	135	95	56.0096	18	70	0.457688	1.7947	0.540925	1	113679116	68	5e-42	Danio rerio	leopard danio,zebra danio,zebra fish,zebrafish	si:dkey-6n6.2	NP_001038862.1	Q1LYN2	Q1LYN2_DANRE	unreviewed	Si:dkey-6n6.2 (Uncharacterized protein)	si:dkey-6n6.2	297	hydrolase activity	GO:0016787	IPR000086; IPR015797;			NP_001038862.1;	COG0494;	EOG40ZQZK;					IPR000086;IPR015797;		PF00293;		PS51462;
3108837	714	196	147	190	181	47.1989	74	41	1.09629	0.612451	0.014497	0.285491	14250393	78	5e-139	Homo sapiens	human	MTHFD1L protein [Homo sapiens]	AAH08629.1	Q6UB35	C1TM_HUMAN	reviewed	Monofunctional C1-tetrahydrofolate synthase, mitochondrial (EC 6.3.4.3) (Formyltetrahydrofolate synthetase)	MTHFD1L FTHFSDC1	978	ATP binding; folic acid-containing compound biosynthetic process; formate metabolic process; formate-tetrahydrofolate ligase activity; mitochondrion; one-carbon metabolic process; oxidation-reduction process; protein homodimerization activity; tetrahydrofolate interconversion; tetrahydrofolate metabolic process	GO:0005524; GO:0009396; GO:0015942; GO:0004329; GO:0005739; GO:0006730; GO:0055114; GO:0042803; GO:0035999; GO:0046653	IPR000559; IPR020628; IPR016040; IPR027417; IPR000672; IPR020630; IPR020631;	One-carbon metabolism; tetrahydrofolate interconversion.	Tetrahydrofolate dehydrogenase/cyclohydrolase family; Formate--tetrahydrofolate ligase family	NP_001229696.1;NP_001229697.1;NP_001229698.1;NP_056255.2;	COG0190;	EOG4ZCT3W;			6.3.4.3;		IPR000559;IPR020628;IPR016040;IPR027417;IPR000672;IPR020630;IPR020631;		PF01268;PF00763;PF02882;		PS00721;PS00722;		6.3.4.3
3202929	2840	1004	504	440	892	33.2394	617	1000	2.29804	3.7555	0.920842	1	281343776	89	3e-102	Ailuropoda melanoleuca	giant panda	NA	NA	D2GVW7	D2GVW7_AILME	unreviewed	Putative uncharacterized protein (Fragment)	PANDA_000902	316	integral to membrane	GO:0016021	IPR012926;										IPR012926;	PTHR21433;	PF07851;
3056246	532	116	151	149	116	56.391	50	439	0.994143	8.80114	0.358453	1	209732572	67	6e-36	Salmo salar	Atlantic salmon	NA	NA	B5X8I5	B5X8I5_SALSA	unreviewed	FAD-dependent oxidoreductase domain-containing protein 1	FXRD1	239	oxidoreductase activity	GO:0016491	IPR006076;										IPR006076;		PF01266;
3195921	2204	606	538	496	564	46.9147	1609	4261	7.72209	20.6199	0.597831	1	432098146	85	0	Myotis davidii	Myotis davidii	Alpha-enolase [Myotis davidii]	ELK28033.1	L5LRC3	L5LRC3_MYODS	unreviewed	Alpha-enolase	MDA_GLEAN10024414	447	glycolysis; magnesium ion binding; phosphopyruvate hydratase activity; phosphopyruvate hydratase complex	GO:0006096; GO:0000287; GO:0004634; GO:0000015	IPR000941; IPR020810; IPR020809; IPR020811;										IPR000941;IPR020810;IPR020809;IPR020811;	PTHR11902;	PF00113;PF03952;	TIGR01060;	PS00164;
3204713	3097	646	845	725	881	50.6942	482	566	1.64625	1.94922	0.853641	1	55742172	59	0	Xenopus (Silurana) tropicalis	western clawed frog	leucine zipper, putative tumor suppressor 2	NP_001006721.1	Q6DIS8	LZTS2_XENTR	reviewed	Leucine zipper putative tumor suppressor 2 homolog (Protein lapser1)	lzts2 lapser1	683	Wnt receptor signaling pathway; cell division; cytoplasm; microtubule; microtubule organizing center; mitosis	GO:0016055; GO:0051301; GO:0005737; GO:0005874; GO:0005815; GO:0007067			LZTS2 family	NP_001006721.1;	NOG137465;	EOG4H19VQ;
3143081	939	250	239	195	255	46.2194	2382	1988	26.8328	22.5807	0.650089	1	327268214	95	0	Anolis carolinensis	green anole	PREDICTED: eukaryotic translation initiation factor 2 subunit 3-like [Anolis carolinensis]	XP_003218893.1	G1KGH9	G1KGH9_ANOCA	unreviewed	Uncharacterized protein	LOC100562348	472	GTP binding; GTP catabolic process; GTPase activity	GO:0005525; GO:0006184; GO:0003924	IPR000795; IPR027417; IPR015256; IPR009001; IPR004161; IPR009000;			XP_003218893.1;							IPR000795;IPR027417;IPR015256;IPR009001;IPR004161;IPR009000;		PF09173;PF00009;PF03144;
2999650	425	118	108	52	147	37.6471	10	65	0.248887	1.63121	0.600637	1	347221	41	2e-06	Gallus gallus	bantam,chicken,chickens	NA	NA	Q08516	Q08516_CHICK	unreviewed	POL-like (Fragment)		263	RNA binding; RNA-dependent DNA replication; RNA-directed DNA polymerase activity	GO:0003723; GO:0006278; GO:0003964	IPR003286; IPR000477;										IPR003286;IPR000477;		PF00078;		PS50878;	Reverse transcriptase domain (1)
3070872	572	192	105	90	185	34.0909	27	55	0.499296	1.02554	0.321147	1	118089776	77	1e-12	Gallus gallus	bantam,chicken,chickens	transmembrane protein 144	XP_420383.2	R4GLS4	R4GLS4_CHICK	unreviewed	Uncharacterized protein	TMEM144	357						XP_420383.2;
3069740	569	187	106	145	131	44.1125	1684	2047	31.3055	38.37	0.904899	1	126324123	67	3e-40	Monodelphis domestica	gray short-tailed opossum	protein FAM32A-like	XP_001368708.1	F7G6F7	F7G6F7_MONDO	unreviewed	Uncharacterized protein	FAM32A	111	nucleolus	GO:0005730	IPR013865;			XP_001368708.1;							IPR013865;	PTHR13282;	PF08555;
2956696	371	99	81	98	93	48.248	336	255	9.57979	7.33081	0.561263	1	139949035	70	3e-46	Danio rerio	leopard danio,zebra danio,zebra fish,zebrafish	zgc:162301	NP_001077336.1	A4IG71	A4IG71_DANRE	unreviewed	Zgc:162301 protein	zgc:162301	235	double-stranded RNA binding	GO:0003725	IPR017945; IPR006070;			NP_001077336.1;	COG0009;	EOG4KD6N1;					IPR017945;IPR006070;		PF01300;	TIGR00057;	PS51163;
2983040	402	100	96	102	104	49.2537	206	36	5.4204	0.95513	0.12482	0.86617	289740535	63	2e-08	Glossina morsitans morsitans	NA	NA	NA	D3TMT7	D3TMT7_GLOMM	unreviewed	Peptidyl-prolyl cis-trans isomerase (EC 5.2.1.8)		220	peptidyl-prolyl cis-trans isomerase activity; protein folding; protein peptidyl-prolyl isomerization	GO:0003755; GO:0006457; GO:0000413	IPR002130; IPR024936; IPR020892;		Cyclophilin-type PPIase family								IPR002130;IPR024936;IPR020892;		PF00160;		PS00170;PS50072;	PPIase cyclophilin-type domain (1)	5.2.1.8
3199863	2510	831	431	537	711	38.5657	1442	136	6.0769	0.577898	0.0321153	0.446292	33842	41	7e-08	Homo sapiens	human,man	NA	NA	Q14632	Q14632_HUMAN	unreviewed	Interleukin-5 receptor type 3 (Fragment)	HSIL5R3	140	cell proliferation; interleukin-5 receptor activity; interleukin-5 receptor complex	GO:0008283; GO:0004914; GO:0005895	IPR013783										IPR013783;
3151967	1028	320	238	164	306	39.1051	3034	835	31.2186	8.66322	0.163049	0.966247	326928689	94	2e-88	Meleagris gallopavo	common turkey,turkey,wild turkey	core histone macro-H2A.1-like	XP_003210508.1	G3UTK4	G3UTK4_MELGA	unreviewed	Histone H2A	LOC100544196	369	DNA binding; nucleosome; nucleosome assembly; nucleus	GO:0003677; GO:0000786; GO:0006334; GO:0005634	IPR002589; IPR021171; IPR009072; IPR007125; IPR002119;			XP_003210508.1;							IPR002589;IPR021171;IPR009072;IPR007125;IPR002119;		PF00125;PF01661;		PS51154;
3140305	916	214	203	162	337	39.8472	765	587	8.83398	6.83484	0.59729	1	187607044	46	3e-64	Xenopus (Silurana) tropicalis	western clawed frog	target of EGR1, member 1 (nuclear)	NP_001120127.1	B0JZ51	B0JZ51_XENTR	unreviewed	LOC100145153 protein	toe1 LOC100145153	513	nucleic acid binding; nucleus; zinc ion binding	GO:0003676; GO:0005634; GO:0008270	IPR006941; IPR012337; IPR000571;			NP_001120127.1;	NOG313546;						IPR006941;IPR012337;IPR000571;		PF04857;PF00642;		PS50103;
3177773	1457	404	327	311	415	43.7886	1	501	0.0072599	3.66745	0.00647229	0.184988	148231255	81	0	Xenopus laevis	African clawed frog,clawed frog,common platanna,pl	potassium inwardly-rectifying channel, subfamily J, member 1	NP_001087438.1	Q6AX29	Q6AX29_XENLA	unreviewed	MGC86330 protein	kcnj1 MGC86330	372	integral to membrane; inward rectifier potassium channel activity	GO:0016021; GO:0005242	IPR014756; IPR016449; IPR003268; IPR013518;		Inward rectifier-type potassium channel family	NP_001087438.1;							IPR014756;IPR016449;IPR003268;IPR013518;	PTHR11767;PTHR11767:SF6;	PF01007;
3208237	3883	1150	833	774	1126	41.3855	2053	3191	5.59258	8.76487	0.942881	1	355730840	82	2e-41	Mustela putorius furo	black ferret,domestic ferret,ferret	NA	NA	G9KZK1	G9KZK1_MUSPF	unreviewed	Zinc finger protein 652 (Fragment)		128	nucleic acid binding; zinc ion binding	GO:0003676; GO:0008270	IPR007087; IPR015880; IPR013087;										IPR007087;IPR015880;IPR013087;				PS00028;PS50157;
3126835	814	191	218	192	213	50.3686	537	419	6.97815	5.49004	0.601289	1	344239195	96	9e-174	Cricetulus griseus	Chinese hamster,Chinese hamsters	NA	NA	G3HZH3	G3HZH3_CRIGR	unreviewed	Spliceosome RNA helicase BAT1	I79_016476	288	ATP binding; ATP-dependent helicase activity; nucleic acid binding	GO:0005524; GO:0008026; GO:0003676	IPR011545; IPR014001; IPR027417; IPR014014;										IPR011545;IPR014001;IPR027417;IPR014014;		PF00270;		PS51192;PS51195;
3199891	2514	732	534	523	725	42.0446	1386	2252	5.83161	9.55408	0.903992	1	387913980	83	1e-49	Callorhinchus milii	ghost shark	COX assembly mitochondrial protein-like protein [Callorhinchus milii]	AFK10599.1	K4FTC3	K4FTC3_CALMI	unreviewed	COX assembly mitochondrial protein-like protein		106			IPR013892;										IPR013892;		PF08583;
3169101	1270	337	290	238	405	41.5748	1990	2501	16.5745	21.0037	0.928041	1	297591981	77	7e-171	Sus scrofa	pig,pigs,swine,wild boar	N-acetylneuraminic acid synthase	NP_001172068.1	D0G780	D0G780_PIG	unreviewed	N-acetylneuraminic acid synthase	NANS	359	carbohydrate biosynthetic process; catalytic activity	GO:0016051; GO:0003824	IPR006190; IPR013785; IPR006013; IPR013132; IPR013974;			NP_001172068.1;	COG2089;						IPR006190;IPR013785;IPR006013;IPR013132;IPR013974;		PF03102;PF08666;		PS50844;
3054606	528	169	113	108	138	41.8561	668	465	13.3824	9.39301	0.53377	1	62751448	70	2e-33	Xenopus (Silurana) tropicalis	western clawed frog	yrdC domain containing	NP_001015837.1	Q5FVA3	Q5FVA3_XENTR	unreviewed	Uncharacterized protein (YrdC domain containing)	yrdc	238	double-stranded RNA binding	GO:0003725	IPR017945; IPR006070;			NP_001015837.1;	COG0009;	EOG4KD6N1;					IPR017945;IPR006070;		PF01300;	TIGR00057;	PS51163;
3192223	1990	517	427	406	640	41.8593	67	600	0.356133	3.21576	0.251991	1	387915124	53	3e-106	Callorhinchus milii	ghost shark	leucine rich repeat containing 19 [Callorhinchus milii]	AFK11171.1	K4G0F4	K4G0F4_CALMI	unreviewed	Leucine rich repeat containing 19		370			IPR000483; IPR003591;										IPR000483;IPR003591;
3045614	507	172	107	124	104	45.5621	213	8	4.44388	0.168294	0.0320047	0.445513	47087171	66	4e-24	Gallus gallus	bantam,chicken,chickens	musculoskeletal, embryonic nuclear protein 1	NP_998745.1	Q76MS9	MSTN1_CHICK	reviewed	Musculoskeletal embryonic nuclear protein 1	MUSTN1 PD284	78	nucleus	GO:0005634			MUSTANG family	NP_998745.1;	NOG73358;
3188567	1815	494	401	443	477	46.5014	67	337	0.390471	1.98034	0.657738	1	348524923	70	7e-101	Oreochromis niloticus	Nile tilapia	PREDICTED: ATP-binding cassette sub-family D member 4-like [Oreochromis niloticus]	XP_003449972.1	I3K7J3	I3K7J3_ORENI	unreviewed	Uncharacterized protein	LOC100711941	617	ATP binding; ATP catabolic process; ATPase activity, coupled to transmembrane movement of substances; integral to membrane	GO:0005524; GO:0006200; GO:0042626; GO:0016021	IPR003593; IPR010509; IPR003439; IPR017871; IPR017940; IPR011527; IPR027417;		ABC transporter superfamily	XP_003449972.1;							IPR003593;IPR010509;IPR003439;IPR017871;IPR017940;IPR011527;IPR027417;		PF06472;PF00005;		PS50929;PS00211;PS50893;
3196839	2266	651	479	575	561	46.5137	1284	1664	5.99371	7.83212	0.953327	1	86129516	82	0	Gallus gallus	bantam,chicken,chickens	meningioma expressed antigen 5 (hyaluronidase)	NP_001034394.1	Q5F3D5	Q5F3D5_CHICK	unreviewed	Uncharacterized protein	RCJMB04_20o15	661			IPR011496; IPR017853;			NP_001034394.1;	NOG69445;						IPR011496;IPR017853;		PF07555;
2963018	378	102	92	68	116	42.328	81	13	2.26665	0.366807	0.490132	1	392879814	57	5e-36	Callorhinchus milii	ghost shark	2,5-oligo adenylate synthetase A [Callorhinchus milii]	AFM88739.1	K4G7C7	K4G7C7_CALMI	unreviewed	2,5-oligo adenylate synthetase A		528	ATP binding; defense response to virus; double-stranded RNA binding; immune response; nucleotidyltransferase activity	GO:0005524; GO:0051607; GO:0003725; GO:0006955; GO:0016779	IPR006117; IPR006116; IPR018952; IPR026774; IPR002934; IPR000626; IPR019956; IPR019955;										IPR006117;IPR006116;IPR018952;IPR026774;IPR002934;IPR000626;IPR019956;IPR019955;	PTHR11258;	PF01909;PF10421;PF00240;		PS00833;PS50152;PS50053;
3168599	1262	413	241	276	332	40.9667	496	154	4.15731	1.30151	0.228703	1	148224980	73	2e-64	Xenopus laevis	African clawed frog,clawed frog,common platanna,pl	activating transcription factor 3	NP_001087487.1	Q68F43	Q68F43_XENLA	unreviewed	MGC81814 protein	atf3 MGC81814	181	nucleus; sequence-specific DNA binding; sequence-specific DNA binding transcription factor activity	GO:0005634; GO:0043565; GO:0003700	IPR004827; IPR000837;			NP_001087487.1;							IPR004827;IPR000837;		PF00170;		PS50217;PS00036;	BZIP (basic-leucine zipper) domain (1)
3046248	509	148	118	135	108	49.7053	43526	20551	904.527	430.627	0.29642	1	387914516	99	5e-88	Callorhinchus milii	ghost shark	ribosomal protein S18 [Callorhinchus milii]	AFK10867.1	K4FY28	K4FY28_CALMI	unreviewed	Ribosomal protein S18		152	RNA binding; ribosome; structural constituent of ribosome; translation	GO:0003723; GO:0005840; GO:0003735; GO:0006412	IPR027437; IPR001892; IPR010979; IPR018269;		Ribosomal protein S13P family								IPR027437;IPR001892;IPR010979;IPR018269;	PTHR10871;	PF00416;		PS00646;PS50159;
3002842	430	107	89	76	158	38.3721	558	384	13.7264	9.52464	0.53398	1	344297572	89	5e-33	Loxodonta africana	African bush elephant,African savanna elephant,Afr	39S ribosomal protein L35, mitochondrial-like	XP_003420471.1	G3SND3	G3SND3_LOXAF	unreviewed	Uncharacterized protein	LOC100655114	188	mitochondrion; ribosome; structural constituent of ribosome; translation	GO:0005739; GO:0005840; GO:0003735; GO:0006412	IPR019338; IPR021137;			XP_003420471.1;							IPR019338;IPR021137;	PTHR15909;	PF01632;
3129999	835	212	205	173	245	45.2695	398	1521	5.04182	19.428	0.390908	1	26337045	94	0	Mus musculus	house mouse,mouse	NA	NA	Q8BLI3	Q8BLI3_MOUSE	unreviewed	Putative uncharacterized protein (Fragment)	Myh10	885	ATP binding; adult heart development; axon; axon guidance; cardiac myofibril assembly; cell cortex; cell proliferation; cerebellar Purkinje cell layer development; dendritic spine; exocytosis; fourth ventricle development; growth cone; in utero embryonic development; lateral ventricle development; mitotic cytokinesis; motor activity; myosin II complex; neuromuscular process controlling balance; n…	GO:0005524; GO:0007512; GO:0030424; GO:0007411; GO:0055003; GO:0005938; GO:0008283; GO:0021680; GO:0043197; GO:0006887; GO:0021592; GO:0030426; GO:0001701; GO:0021670; GO:0000281; GO:0003774; GO:0016460; GO:0050885; GO:0001764; GO:0043025; GO:0007097; GO:0001778; GO:0008360; GO:0060041; GO:0001725; GO:0006930; GO:0021678; GO:0055015	IPR000048; IPR027401; IPR001609; IPR004009; IPR008989; IPR027417;										IPR000048;IPR027401;IPR001609;IPR004009;IPR008989;IPR027417;		PF00612;PF00063;PF02736;		PS50096;	IQ domain (1); Myosin head-like domain (1)
3128671	826	311	154	152	209	37.046	93	134	1.19095	1.73026	0.570987	1	380796061	86	4e-11	Macaca mulatta	rhesus monkey	transcription factor E2F5 isoform 2, partial [Macaca mulatta]	AFE69906.1	H9F5J7	H9F5J7_MACMU	unreviewed	Transcription factor E2F5 isoform 2 (Fragment)	E2F5	142	cytoplasm; nucleus; organ morphogenesis; sequence-specific DNA binding transcription factor activity	GO:0005737; GO:0005634; GO:0009887; GO:0003700	IPR015633;										IPR015633;	PTHR12081;
3185113	1680	344	511	462	363	57.9167	1271	1137	8.00252	7.21834	0.693904	1	187608181	53	0	Xenopus (Silurana) tropicalis	western clawed frog	polynucleotide kinase 3'-phosphatase	NP_001120633.1	B1WBK3	B1WBK3_XENTR	unreviewed	LOC100145800 protein (Uncharacterized protein)	pnkp LOC100145800	597			IPR000253; IPR023214; IPR006549; IPR027417; IPR013954; IPR015636; IPR006550; IPR006551; IPR008984;			NP_001120633.1;							IPR000253;IPR023214;IPR006549;IPR027417;IPR013954;IPR015636;IPR006550;IPR006551;IPR008984;	PTHR12083;	PF08645;	TIGR01664;TIGR01662;TIGR01663;
3185783	1703	537	314	452	400	44.9794	1046	1640	6.49692	10.2711	0.927217	1	63101968	83	0	Danio rerio	leopard danio,zebra danio,zebra fish,zebrafish	NA	NA	Q502M3	Q502M3_DANRE	unreviewed	LOC553451 protein (Fragment)	LOC553451	977			IPR001589; IPR001715; IPR018159; IPR002017;										IPR001589;IPR001715;IPR018159;IPR002017;		PF00307;PF00435;		PS00019;PS00020;PS50021;
3152499	1034	247	270	283	234	53.4816	27	102	0.276206	1.05212	0.664369	1	46237475	57	1e-119	Takifugu rubripes	torafugu	alpha-2,6-sialyltransferase ST6GalNAc III [Takifugu rubripes]	CAG25678.1	Q6ZYN9	Q6ZYN9_TAKRU	unreviewed	Alpha-2,6-sialyltransferase ST6GalNAc III (Fragment)	siat7C	300	Golgi apparatus; integral to membrane; protein glycosylation; sialyltransferase activity	GO:0005794; GO:0016021; GO:0006486; GO:0008373	IPR001675;										IPR001675;		PF00777;
3049328	516	153	92	127	144	42.4419	303	279	6.21131	5.76687	0.653913	1	33338212	74	4e-66	Homo sapiens	human	MSTP156 [Homo sapiens]	AAQ13703.1	Q9P2K5	MYEF2_HUMAN	reviewed	Myelin expression factor 2 (MEF-2) (MyEF-2) (MST156)	MYEF2 KIAA1341	600	DNA binding; Golgi apparatus; RNA binding; myotube differentiation; neuron differentiation; nucleotide binding; nucleus; transcription, DNA-dependent	GO:0003677; GO:0005794; GO:0003723; GO:0014902; GO:0030182; GO:0000166; GO:0005634; GO:0006351	IPR012677; IPR000504;			NP_057216.2;	COG0724;	EOG4VDPZN;					IPR012677;IPR000504;		PF00076;		PS50102;	RRM (RNA recognition motif) domains (3)
3105441	698	224	151	213	110	52.149	1289	1320	19.5339	20.1699	0.784565	1	355721401	80	6e-115	Mustela putorius furo	black ferret,domestic ferret,ferret	NA	NA	G9KQS1	G9KQS1_MUSPF	unreviewed	Sperm associated antigen 7 (Uncharacterized protein) (Fragment)	Spag7	227	nucleic acid binding	GO:0003676	IPR001374; IPR017330;										IPR001374;IPR017330;		PF01424;		PS51061;
3196915	2273	750	497	481	545	43.0268	2179	1830	10.1402	8.58692	0.652362	1	301774747	63	0	Ailuropoda melanoleuca	giant panda	exosome component 10	XP_002922792.1	G1LSQ7	G1LSQ7_AILME	unreviewed	Uncharacterized protein	EXOSC10	887	3'-5' exonuclease activity; CUT catabolic process; cytoplasm; dosage compensation by inactivation of X chromosome; exoribonuclease activity; histone mRNA catabolic process; maturation of 5.8S rRNA; nuclear exosome (RNase complex); nuclear polyadenylation-dependent rRNA catabolic process; nuclear retention of unspliced pre-mRNA at the site of transcription; nuclear-transcribed mRNA catabolic proce…	GO:0008408; GO:0071034; GO:0005737; GO:0009048; GO:0004532; GO:0071044; GO:0000460; GO:0000176; GO:0071035; GO:0071048; GO:0000184; GO:0003676; GO:0005730; GO:0000166; GO:0035327	IPR002562; IPR012588; IPR010997; IPR002121; IPR012337;			XP_002922792.1;							IPR002562;IPR012588;IPR010997;IPR002121;IPR012337;		PF01612;PF00570;PF08066;		PS50967;
2970886	387	46	157	113	71	69.7674	71	5	1.94061	0.137799	0.697317	1	31879641	63	2e-25	Homo sapiens	human	beta adducin 2 transcript variant beta-4c [Homo sapiens]	AAP71865.1	P35612	ADDB_HUMAN	reviewed	Beta-adducin (Erythrocyte adducin subunit beta)	ADD2 ADDB	726	F-actin capping protein complex; actin filament binding; actin filament bundle assembly; barbed-end actin filament capping; cytoplasmic membrane-bounded vesicle; hemopoiesis; metal ion binding; plasma membrane; positive regulation of protein binding; protein complex assembly; spectrin binding; structural molecule activity	GO:0008290; GO:0051015; GO:0051017; GO:0051016; GO:0016023; GO:0030097; GO:0046872; GO:0005886; GO:0032092; GO:0006461; GO:0030507; GO:0005198	IPR001303;		Aldolase class II family, Adducin subfamily	NP_001171983.1;NP_001171984.1;NP_001608.1;NP_059516.2;NP_059522.1;	COG0235;	EOG4894M8;					IPR001303;		PF00596;
3194195	2095	753	427	456	459	42.148	313	483	1.58034	2.45895	0.996405	1	52545889	45	1e-45	Homo sapiens	human	hypothetical protein [Homo sapiens]	CAD39044.2	Q9UIF8	BAZ2B_HUMAN	reviewed	Bromodomain adjacent to zinc finger domain protein 2B (hWALp4)	BAZ2B KIAA1476	2168	DNA binding; nucleus; regulation of transcription, DNA-dependent; transcription, DNA-dependent; zinc ion binding	GO:0003677; GO:0005634; GO:0006355; GO:0006351; GO:0008270	IPR001487; IPR018359; IPR004022; IPR018500; IPR018501; IPR016177; IPR001739; IPR011011; IPR001965; IPR019787; IPR013083;		WAL family	NP_038478.2;	COG5076;	EOG4WH8JW;					IPR001487;IPR018359;IPR004022;IPR018500;IPR018501;IPR016177;IPR001739;IPR011011;IPR001965;IPR019787;IPR013083;		PF00439;PF02791;PF01429;PF00628;		PS00633;PS50014;PS50827;PS50982;PS01359;PS50016;	Bromo domain (1); DDT domain (1); MBD (methyl-CpG-binding) domain (1); PHD-type zinc finger (1)
3197457	2310	669	514	589	538	47.7489	801	62	3.66784	0.286263	0.0306716	0.435283	223649190	48	0	Salmo salar	Atlantic salmon	NA	NA	C0HBD4	C0HBD4_SALSA	unreviewed	Interferon-induced guanylate-binding protein 1	GBP1	620	GTP binding; GTP catabolic process; GTPase activity	GO:0005525; GO:0006184; GO:0003924	IPR003191; IPR015894; IPR027417;										IPR003191;IPR015894;IPR027417;		PF02263;PF02841;
3192405	2000	659	402	477	462	43.95	3590	2489	18.9869	13.2734	0.538085	1	126282237	87	0	Monodelphis domestica	gray short-tailed opossum	PREDICTED: SNW domain-containing protein 1-like [Monodelphis domestica]	XP_001367089.1	F7GGY0	F7GGY0_MONDO	unreviewed	Uncharacterized protein	SNW1	536	SMAD3-SMAD4 protein complex; catalytic step 2 spliceosome; cellular response to retinoic acid; intrinsic apoptotic signaling pathway in response to DNA damage by p53 class mediator; mRNA splicing, via spliceosome; negative regulation of transcription from RNA polymerase II promoter; nuclear matrix; positive regulation by host of viral transcription; positive regulation of histone H3-K4 methylatio…	GO:0071146; GO:0071013; GO:0071300; GO:0042771; GO:0000398; GO:0000122; GO:0016363; GO:0043923; GO:0051571; GO:0048026; GO:0045944; GO:0030511; GO:0070564; GO:0008024; GO:0048385; GO:0048384; GO:0003713; GO:0003714	IPR017862; IPR004015;			XP_001367089.1;							IPR017862;IPR004015;	PTHR12096;	PF02731;
2939814	355	84	91	110	70	56.6197	170	242	5.06537	7.27065	0.791628	1	387916050	82	7e-08	Callorhinchus milii	ghost shark	BMP and activin membrane-bound inhibitor-like protein isoform 1 [Callorhinchus milii]	AFK11634.1	K4FV65	K4FV65_CALMI	unreviewed	BMP and activin membrane-bound inhibitor homolog		260	membrane	GO:0016020	IPR009345;		BAMBI family								IPR009345;	PTHR15505;	PF06211;
3199703	2496	551	665	679	601	53.8462	193	1854	0.817906	7.9223	0.108165	0.811715	311246516	58	7e-16	Sus scrofa	pig,pigs,swine,wild boar	protein FAM102A-like	XP_003122228.1	F1RRY9	F1RRY9_PIG	unreviewed	Uncharacterized protein	LOC100521886	385			IPR019448;			XP_003122228.1;							IPR019448;		PF10358;
3172815	1342	396	297	236	413	39.7168	918	939	7.2357	7.46275	0.78353	1	326922377	85	8e-112	Meleagris gallopavo	common turkey,turkey,wild turkey	NEDD8-conjugating enzyme UBE2F-like	XP_003207425.1	G1MW30	G1MW30_MELGA	unreviewed	Uncharacterized protein	LOC100549981	185	acid-amino acid ligase activity	GO:0016881	IPR000608; IPR023313; IPR016135;		Ubiquitin-conjugating enzyme family	XP_003207425.1;							IPR000608;IPR023313;IPR016135;		PF00179;		PS00183;PS50127;
3193731	2069	581	469	394	625	41.711	205	937	1.04805	4.8302	0.365611	1	225637501	72	1e-163	Danio rerio	leopard danio,zebra danio,zebra fish,zebrafish	citrate lyase beta-like	NP_001032493.2	Q1JPT8	Q1JPT8_DANRE	unreviewed	Uncharacterized protein (Zgc:136594 protein)	clybl zgc:136594	343	cellular aromatic compound metabolic process; citrate (pro-3S)-lyase activity; citrate lyase complex	GO:0006725; GO:0008815; GO:0009346	IPR005000; IPR011206; IPR015813;			NP_001032493.2;							IPR005000;IPR011206;IPR015813;		PF03328;
3198593	2402	609	524	437	832	40.0083	2281	2821	10.0448	12.5261	0.913124	1	375282098	53	0	Bos taurus	bovine,cattle,cow,domestic cattle,domestic cow	NA	NA	A6QPF1	A6QPF1_BOVIN	unreviewed	RPAP3 protein	RPAP3	224			IPR013026; IPR011990; IPR019734;			NP_001095400.2;	COG0457;						IPR013026;IPR011990;IPR019734;				PS50005;PS50293;
3018490	455	101	115	162	77	60.8791	188	375	4.37056	8.79034	0.952578	1	348507074	100	3e-32	Oreochromis niloticus	Nile tilapia	PREDICTED: interferon regulatory factor 2-binding protein 2-A-like [Oreochromis niloticus]	XP_003441082.1	I3JV02	I3JV02_ORENI	unreviewed	Uncharacterized protein	IRF2BP2 (1 of 2)	518			IPR022750;			XP_003441082.1;							IPR022750;		PF11261;
3154679	1060	352	204	229	275	40.8491	167	224	1.66648	2.25387	0.748606	1	194377490	89	0	Homo sapiens	human,man	NA	NA	B4DG82	B4DG82_HUMAN	unreviewed	cDNA FLJ61094, highly similar to Rap guanine nucleotide exchange factor 2 (Fragment)		1048	guanyl-nucleotide exchange factor activity; intracellular; positive regulation of Rap GTPase activity; regulation of synaptic plasticity; small GTPase mediated signal transduction	GO:0005085; GO:0005622; GO:0032854; GO:0048167; GO:0007264	IPR018490; IPR000595; IPR001478; IPR000159; IPR000651; IPR008937; IPR023578; IPR001895; IPR014710;										IPR018490;IPR000595;IPR001478;IPR000159;IPR000651;IPR008937;IPR023578;IPR001895;IPR014710;	PTHR23113;	PF00027;PF00595;PF00788;PF00617;PF00618;		PS50042;PS50106;PS50200;PS50009;PS50212;	N-terminal Ras-GEF domain (1); PDZ (DHR) domain (1); Ras-GEF domain (1)
3012708	445	85	149	103	108	56.6292	1412	482	33.5633	11.5524	0.220738	1	149408798	60	1e-55	Ornithorhynchus anatinus	duck-billed platypus,duckbill platypus,platypus	retinol-binding protein 1-like	XP_001505461.1	F7ACB8	F7ACB8_ORNAN	unreviewed	Uncharacterized protein	RBP1	135	lipid binding; regulation of granulocyte differentiation; response to vitamin A; retinoic acid metabolic process; retinol metabolic process; transporter activity	GO:0008289; GO:0030852; GO:0033189; GO:0042573; GO:0042572; GO:0005215	IPR012674; IPR011038; IPR000463; IPR000566;		Calycin superfamily, Fatty-acid binding protein (FABP) family	XP_001505461.1;							IPR012674;IPR011038;IPR000463;IPR000566;		PF00061;		PS00214;
3182821	1602	413	371	317	501	42.9463	364	282	2.40342	1.87747	0.581251	1	73974594	54	2e-173	Canis lupus familiaris	dog	PREDICTED: tRNA wybutosine-synthesizing protein 2 homolog [Canis lupus familiaris]	XP_851753.1	F1PKC3	F1PKC3_CANFA	unreviewed	Uncharacterized protein	TRMT12	439	transferase activity	GO:0016740	IPR003402;			XP_851753.1;							IPR003402;		PF02475;
3167693	1245	309	352	309	275	53.0924	176	619	1.49532	5.30282	0.554371	1	387915882	51	9e-120	Callorhinchus milii	ghost shark	inositol-tetrakisphosphate 1-kinase [Callorhinchus milii]	AFK11550.1	K4FUE6	K4FUE6_CALMI	unreviewed	Inositol-tetrakisphosphate 1-kinase		412	ATP binding; inositol tetrakisphosphate 1-kinase activity; inositol trisphosphate metabolic process; inositol-1,3,4-trisphosphate 5-kinase activity; inositol-1,3,4-trisphosphate 6-kinase activity; intracellular; magnesium ion binding	GO:0005524; GO:0047325; GO:0032957; GO:0052726; GO:0052725; GO:0005622; GO:0000287	IPR008656;										IPR008656;		PF05770;
3092997	646	193	127	116	210	37.6161	439	210	7.18824	3.46715	0.363957	1	349604966	61	8e-40	Equus caballus	horse	TBC1 domain family member 8-like protein, partial [Equus caballus]	AEQ00363.1	K9KD08	K9KD08_HORSE	unreviewed	TBC1 domain family member 8-like protein (Fragment)		181
3165221	1205	256	267	324	358	49.0456	4	117	0.0351126	1.03558	0.932457	1	364087482	91	0	Callorhinchus milii	Australian ghost shark,elephant fish,elephant shar	NA	NA	G9J1M0	G9J1M0_CALMI	unreviewed	Tumor protein p73	p73	636	apoptotic process; nucleus; protein tetramerization; sequence-specific DNA binding transcription factor activity; transcription regulatory region DNA binding; transcription, DNA-dependent	GO:0006915; GO:0005634; GO:0051262; GO:0003700; GO:0044212; GO:0006351	IPR008967; IPR012346; IPR011615; IPR010991; IPR002117; IPR001660; IPR013761; IPR011510;		P53 family								IPR008967;IPR012346;IPR011615;IPR010991;IPR002117;IPR001660;IPR013761;IPR011510;	PTHR11447;	PF00870;PF07710;PF07647;		PS00348;	SAM (sterile alpha motif) domain (1)
3187603	1774	427	426	450	471	49.3799	2260	2934	13.4755	17.6398	0.946738	1	392877706	72	0	Callorhinchus milii	ghost shark	28S ribosomal protein S29, mitochondrial-like isoform 1 [Callorhinchus milii]	AFM87685.1	K4G7W1	K4G7W1_CALMI	unreviewed	28S ribosomal protein S29, mitochondrial-like isoform 1		398	apoptotic process; mitochondrial ribosome; small ribosomal subunit	GO:0006915; GO:0005761; GO:0015935	IPR019368; IPR008092;										IPR019368;IPR008092;		PF10236;
3197229	2294	719	439	507	629	41.238	217	263	1.00059	1.22278	0.755959	1	7243223	56	0	Homo sapiens	human	KIAA1421 protein [Homo sapiens]	BAA92659.1	Q709C8	VP13C_HUMAN	reviewed	Vacuolar protein sorting-associated protein 13C	VPS13C KIAA1421	3753			IPR015412; IPR026847; IPR026854; IPR009543;		VPS13 family	NP_001018098.1;NP_060154.3;NP_060550.2;NP_065872.1;	COG5043;						IPR015412;IPR026847;IPR026854;IPR009543;	PTHR16166;	PF09333;PF12624;PF06650;
3092723	645	225	121	142	157	40.7752	118	7	1.93514	0.115751	0.597188	1	194375285	91	2e-103	Homo sapiens	human,man	NA	NA	B4DVP3	B4DVP3_HUMAN	unreviewed	cDNA FLJ56702, highly similar to Myosin If		234	ATP binding; motor activity; myosin complex	GO:0005524; GO:0003774; GO:0016459	IPR001609; IPR027417;										IPR001609;IPR027417;		PF00063;
3191125	1931	431	505	430	565	48.4205	413	485	2.26234	2.67883	0.840047	1	355727708	69	3e-20	Mustela putorius furo	black ferret,domestic ferret,ferret	NA	NA	G9KWK6	G9KWK6_MUSPF	unreviewed	Ubiquitin interaction motif containing 1 (Fragment)		495			IPR003903;										IPR003903;				PS50330;
3042586	500	174	94	139	93	46.6	379	250	8.01788	5.33281	0.501011	1	220897512	91	3e-38	Homo sapiens	human,man	NA	NA	B8ZZ10	B8ZZ10_HUMAN	unreviewed	LUC7-like (S. cerevisiae) (Putative RNA-binding protein Luc7-like 1) (Fragment)	LUC7L LA16c-OS12.1-015	182	negative regulation of striated muscle tissue development; nucleus	GO:0045843; GO:0005634	IPR004882;										IPR004882;	PTHR12375;	PF03194;
2965732	381	143	77	82	79	41.7323	0	107	0	2.99533	1	1	34536030	51	2e-09	Homo sapiens	human	unnamed protein product [Homo sapiens]	BAC87513.1	Q6ZWH5	NEK10_HUMAN	reviewed	Serine/threonine-protein kinase Nek10 (EC 2.7.11.1) (Never in mitosis A-related kinase 10) (NimA-related protein kinase 10)	NEK10	1172	ATP binding; metal ion binding; protein serine/threonine kinase activity; protein tyrosine kinase activity	GO:0005524; GO:0046872; GO:0004674; GO:0004713	IPR011989; IPR016024; IPR011009; IPR000719; IPR017441; IPR002290; IPR008266;		Protein kinase superfamily, NEK Ser/Thr protein kinase family, NIMA subfamily	NP_955379.2;	COG0515;						IPR011989;IPR016024;IPR011009;IPR000719;IPR017441;IPR002290;IPR008266;		PF00069;		PS50176;PS00107;PS50011;PS00109;	ARM repeat (1); Protein kinase domain (1)	2.7.11.1
2929088	345	57	111	102	75	61.7391	216	330	6.62255	10.2019	0.908214	1	355558353	78	4e-52	Macaca mulatta	Rhesus monkey,rhesus macaque,rhesus macaques,rhesu	NA	NA	G7MG30	G7MG30_MACMU	unreviewed	Putative uncharacterized protein	EGK_01182	228
3123027	790	222	164	183	221	43.9241	431	777	5.77086	10.4901	0.875512	1	67677978	79	2e-118	Xenopus laevis	African clawed frog,clawed frog,common platanna,pl	NA	NA	Q4QR21	Q4QR21_XENLA	unreviewed	Uncharacterized protein (Fragment)		274	small ribosomal subunit; structural constituent of ribosome; translation	GO:0015935; GO:0003735; GO:0006412	IPR001865; IPR005706; IPR018130; IPR023591;		Ribosomal protein S2P family								IPR001865;IPR005706;IPR018130;IPR023591;	PTHR12534;	PF00318;		PS00962;
3199755	2500	791	517	474	718	39.64	6196	8579	26.2157	36.6001	0.936425	1	9845511	96	7e-126	Homo sapiens	human,man	ras-related C3 botulinum toxin substrate 1 (rho family, small GTP binding protein Rac1)	NP_008839.2	A4D2P1	A4D2P1_HUMAN	unreviewed	Ras-related C3 botulinum toxin substrate 1 (Rho family, small GTP binding protein Rac1) (Ras-related C3 botulinum toxin substrate 1 (Rho family, small GTP binding protein Rac1), isoform CRA_a) (Ras-related C3 botulinum toxin substrate 1 isoform Rac1) (cDNA FLJ30431 fis, clone BRACE2008968, highly similar to Ras-related C3 botulinum toxin substrate 1) (cDNA FLJ75553, highly similar to Homo sapiens…	RAC1 hCG_14926 tcag7.839	192	GTP binding; intracellular; membrane; small GTPase mediated signal transduction	GO:0005525; GO:0005622; GO:0016020; GO:0007264	IPR027417; IPR005225; IPR001806; IPR003578;		Small GTPase superfamily, Rho family	NP_008839.2;							IPR027417;IPR005225;IPR001806;IPR003578;		PF00071;	TIGR00231;	PS51420;
3203597	2928	853	664	543	868	41.2227	315	480	1.13797	1.74846	0.987102	1	363735966	72	0	Gallus gallus	chicken	PREDICTED: leishmanolysin-like peptidase [Gallus gallus]	XP_422111.3	F1NFX7	F1NFX7_CHICK	unreviewed	Uncharacterized protein	LMLN	667	cell adhesion; membrane; metalloendopeptidase activity; proteolysis; zinc ion binding	GO:0007155; GO:0016020; GO:0004222; GO:0006508; GO:0008270	IPR001577;			XP_422111.3;							IPR001577;	PTHR10942;	PF01457;
3122577	788	208	204	216	160	53.2995	547	615	7.34263	8.32405	0.830994	1	63102491	61	2e-67	Danio rerio	zebrafish	Phosphoglycerate mutase family member 5 [Danio rerio]	AAH95654.1	Q502L2	PGAM5_DANRE	reviewed	Serine/threonine-protein phosphatase PGAM5, mitochondrial (EC 3.1.3.16) (Phosphoglycerate mutase family member 5)	pgam5 si:dkey-69p22.1 zgc:92057	289	integral to membrane; mitochondrial outer membrane; phosphoprotein phosphatase activity	GO:0016021; GO:0005741; GO:0004721	IPR013078;		Phosphoglycerate mutase family, BPG-dependent PGAM subfamily	NP_001007324.2;	NOG71348;	EOG4T4CW2;					IPR013078;		PF00300;		PS00175;		3.1.3.16
3154903	1062	257	263	304	238	53.3898	720	151	7.17131	1.51649	0.132039	0.886115	126344087	74	4e-147	Monodelphis domestica	gray short-tailed opossum	PREDICTED: uracil-DNA glycosylase-like [Monodelphis domestica]	XP_001375313.1	H9H7C0	H9H7C0_MONDO	unreviewed	Uncharacterized protein	UNG	310	base-excision repair; mitochondrion; nucleus; somatic hypermutation of immunoglobulin genes; somatic recombination of immunoglobulin gene segments; uracil DNA N-glycosylase activity	GO:0006284; GO:0005739; GO:0005634; GO:0016446; GO:0016447; GO:0004844	IPR018085; IPR002043; IPR005122;		Uracil-DNA glycosylase family	XP_001375313.1;							IPR018085;IPR002043;IPR005122;	PTHR11264;	PF03167;	TIGR00628;	PS00130;
3196001	2209	690	520	513	486	46.7632	491	334	2.35113	1.61264	0.52675	1	197100548	46	2e-15	Pongo abelii	Orang-utan,Orangutan,Sumatran orangutan,orang utan	chromosome 10 open reading frame 12	NP_001127037.1	Q5R442	Q5R442_PONAB	unreviewed	Putative uncharacterized protein DKFZp459N072	DKFZp459N072	520						NP_001127037.1;
3105763	700	158	170	193	179	51.8571	281	2923	4.24618	44.5366	0.0898563	0.744461	260812054	45	3e-55	Branchiostoma floridae	Florida lancelet	hypothetical protein	XP_002600736.1	C3YSP7	C3YSP7_BRAFL	unreviewed	Putative uncharacterized protein	BRAFLDRAFT_83479	778	ATP binding; ATP catabolic process; ATPase activity; membrane	GO:0005524; GO:0006200; GO:0016887; GO:0016020	IPR003593; IPR013525; IPR003439; IPR017871; IPR027417;		ABC transporter superfamily	XP_002600736.1;	COG1131;						IPR003593;IPR013525;IPR003439;IPR017871;IPR027417;		PF01061;PF00005;		PS00211;PS50893;
3177419	1448	392	319	329	408	44.7514	4066	276	29.7022	2.03295	0.0168979	0.311075	395530593	46	6e-36	Sarcophilus harrisii	Tasmanian devil	PREDICTED: protein CYR61 [Sarcophilus harrisii]	XP_003767375.1	G3WHV5	G3WHV5_SARHA	unreviewed	Uncharacterized protein	CYR61	382	extracellular region; regulation of cell growth	GO:0005576; GO:0001558	IPR006208; IPR006207; IPR000867; IPR012395; IPR000884; IPR001007;			XP_003767375.1;							IPR006208;IPR006207;IPR000867;IPR012395;IPR000884;IPR001007;		PF00007;PF00219;PF00090;PF00093;		PS01185;PS01225;PS51323;PS50092;PS01208;PS50184;
3186701	1737	468	424	290	555	41.1054	4346	4146	26.4655	25.4575	0.728126	1	387916076	92	0	Callorhinchus milii	ghost shark	dnaJ-like protein subfamily A member 1-like protein [Callorhinchus milii]	AFK11647.1	K4FYS6	K4FYS6_CALMI	unreviewed	DnaJ-like protein subfamily A member 1-like protein		398	ATP binding; metal ion binding; protein folding; response to heat	GO:0005524; GO:0046872; GO:0006457; GO:0009408	IPR012724; IPR002939; IPR001623; IPR018253; IPR008971; IPR001305;										IPR012724;IPR002939;IPR001623;IPR018253;IPR008971;IPR001305;		PF00226;PF01556;PF00684;		PS00636;PS50076;PS51188;
3091809	642	194	177	136	135	48.7539	18	110	0.29657	1.82744	0.748559	1	50511045	85	7e-128	Mus musculus	house mouse	mKIAA1675 protein [Mus musculus]	BAD32508.1	A2A935	PRD16_MOUSE	reviewed	PR domain zinc finger protein 16 (PR domain-containing protein 16) (Transcription factor MEL1) (MDS1/EVI1-like gene 1)	Prdm16 Kiaa1675 Mel1	1275	brown fat cell differentiation; negative regulation of granulocyte differentiation; negative regulation of transcription from RNA polymerase II promoter; negative regulation of transforming growth factor beta receptor signaling pathway; neurogenesis; palate development; positive regulation of transcription, DNA-dependent; regulation of cellular respiration; sequence-specific DNA binding; somatic …	GO:0050873; GO:0030853; GO:0000122; GO:0030512; GO:0022008; GO:0060021; GO:0045893; GO:0043457; GO:0043565; GO:0035019; GO:0043586; GO:0003713; GO:0006351; GO:0017053; GO:0050872; GO:0008270	IPR001214; IPR007087; IPR015880; IPR013087;			NP_081780.3;	COG5048;	EOG4MSCXH;					IPR001214;IPR007087;IPR015880;IPR013087;		PF00096;		PS50280;PS00028;PS50157;	C2H2-type zinc fingers (10); SET domain (1)
3182685	1597	479	282	339	497	38.8854	883	1656	5.84852	11.0596	0.802798	1	387915188	65	6e-96	Callorhinchus milii	ghost shark	Kruppel-like factor 11 [Callorhinchus milii]	AFK11203.1	K4FSW7	K4FSW7_CALMI	unreviewed	Kruppel-like factor 11		529	nucleic acid binding; zinc ion binding	GO:0003676; GO:0008270	IPR007087; IPR015880; IPR013087;										IPR007087;IPR015880;IPR013087;				PS00028;PS50157;
3157211	1090	290	259	224	317	44.3119	379	689	3.67793	6.74184	0.880958	1	123703073	57	1e-141	Danio rerio	leopard danio,zebra danio,zebra fish,zebrafish	hyaluronoglucosaminidase 6	NP_001074140.1	A1L235	A1L235_DANRE	unreviewed	Zgc:158626	hyal6 zgc:158626	486	carbohydrate metabolic process; hyalurononglucosaminidase activity	GO:0005975; GO:0004415	IPR013785; IPR000742; IPR013032; IPR017853; IPR018155;			NP_001074140.1;	NOG77606;	EOG4HT8S9;					IPR013785;IPR000742;IPR013032;IPR017853;IPR018155;	PTHR11769;	PF01630;		PS00022;PS01186;
3158407	1106	342	214	242	308	41.2297	157	146	1.50153	1.40794	0.532751	1	194383472	60	3e-132	Homo sapiens	human,man	NA	NA	B4E195	B4E195_HUMAN	unreviewed	cDNA FLJ51442, highly similar to Homo sapiens 2-aminoadipic 6-semialdehyde dehydrogenase (AASDH), mRNA		789	catalytic activity; fatty acid metabolic process	GO:0003824; GO:0006631	IPR026897; IPR009081; IPR020845; IPR000873; IPR027295; IPR011047;										IPR026897;IPR009081;IPR020845;IPR000873;IPR027295;IPR011047;	PTHR24095:SF18;	PF00501;PF00550;		PS50075;PS00455;
3104213	693	162	209	127	195	48.4848	131	155	1.99953	2.38553	0.605212	1	380792629	79	1e-61	Macaca mulatta	rhesus monkey	PERQ amino acid-rich with GYF domain-containing protein 1, partial [Macaca mulatta]	AFE68190.1	H9F0N1	H9F0N1_MACMU	unreviewed	PERQ amino acid-rich with GYF domain-containing protein 1 (Fragment)	GIGYF1	258	insulin-like growth factor receptor signaling pathway	GO:0048009
2982008	401	139	67	101	94	41.8953	143	121	3.77209	3.2183	0.46307	1	14042447	94	1e-88	Homo sapiens	human	unnamed protein product [Homo sapiens]	BAB55250.1	Q9NVA2	SEP11_HUMAN	reviewed	Septin-11	2009-09-10	429	GTP binding; axon; cell cycle; cell division; cell junction; cytoplasm; dendritic spine; protein heterooligomerization; septin complex; stress fiber; synapse	GO:0005525; GO:0030424; GO:0007049; GO:0051301; GO:0030054; GO:0005737; GO:0043197; GO:0051291; GO:0031105; GO:0001725; GO:0045202	IPR000038; IPR027417; IPR016491;		Septin family	NP_060713.1;	COG5019;	EOG4320Z8;					IPR000038;IPR027417;IPR016491;	PTHR18884;	PF00735;
3184093	1645	481	377	293	494	40.7295	4	456	0.0257208	2.95655	0.0341155	0.460088	156406494	51	2e-137	Nematostella vectensis	starlet sea anemone	hypothetical protein	XP_001641080.1	A7RHP9	A7RHP9_NEMVE	unreviewed	Predicted protein (Fragment)	v1g31543	539			IPR011989; IPR016024; IPR000225; IPR026959;			XP_001641080.1;	NOG48141;						IPR011989;IPR016024;IPR000225;IPR026959;	PTHR23315:SF4;	PF00514;		PS50176;
3080205	601	153	124	168	156	48.5857	665	573	11.7041	10.1687	0.665564	1	363744250	87	8e-115	Gallus gallus	chicken	PREDICTED: mediator of RNA polymerase II transcription subunit 18-like [Gallus gallus]	XP_003643008.1	R4GFA9	R4GFA9_CHICK	unreviewed	Uncharacterized protein	LOC100857707	208						XP_003643008.1;
3182307	1586	469	293	365	459	41.488	1809	1660	12.065	11.1633	0.711343	1	327272638	69	1e-58	Anolis carolinensis	green anole	protein BTG1-like	XP_003221091.1	G1KM95	G1KM95_ANOCA	unreviewed	Uncharacterized protein	LOC100561441	170	cytoplasm; negative regulation of cell proliferation; nucleus; positive regulation of angiogenesis; positive regulation of endothelial cell differentiation; positive regulation of myoblast differentiation; regulation of apoptotic process	GO:0005737; GO:0008285; GO:0005634; GO:0045766; GO:0045603; GO:0045663; GO:0042981	IPR002087;			XP_003221091.1;							IPR002087;		PF07742;		PS00960;PS01203;
3188521	1813	513	342	434	524	42.802	1146	1576	6.68617	9.27138	0.99504	1	156717920	58	2e-93	Xenopus (Silurana) tropicalis	western clawed frog	mitochondrial ribosomal protein L46	NP_001096501.1	A4QNB2	A4QNB2_XENTR	unreviewed	LOC100125128 protein (Uncharacterized protein)	mrpl46 LOC100125128	278	hydrolase activity	GO:0016787	IPR015797; IPR021757;			NP_001096501.1;	NOG256490;						IPR015797;IPR021757;		PF11788;
3164225	1188	347	234	255	352	41.1616	245	1	2.18142	0.00897779	0.00697909	0.193475	256674127	54	1e-82	Epinephelus coioides	estuary cod,estuary rock cod,orange-spotted groupe	NA	NA	C8C3P0	C8C3P0_EPICO	unreviewed	Toll-like receptor 9 isoform A		1061	integral to membrane; signal transduction	GO:0016021; GO:0007165	IPR000483; IPR001611; IPR003591; IPR000157;										IPR000483;IPR001611;IPR003591;IPR000157;		PF01582;		PS51450;PS50104;	TIR domain (1)
3197889	2344	706	563	481	594	44.5392	256	1684	1.15524	7.6625	0.192521	1	387913912	43	7e-89	Callorhinchus milii	ghost shark	40S ribosomal protein S20-like protein [Callorhinchus milii]	AFK10565.1	K4FSC6	K4FSC6_CALMI	unreviewed	40S ribosomal protein S20-like protein		427	cobalamin binding; cobalamin transport; ribosome	GO:0031419; GO:0015889; GO:0005840	IPR002157;										IPR002157;	PTHR10559;	PF01122;
3054004	526	147	96	168	115	50.1901	2382	2570	47.9012	52.1115	0.818463	1	387914596	87	1e-76	Callorhinchus milii	ghost shark	cellular nucleic acid-binding protein-like protein [Callorhinchus milii]	AFK10907.1	K4FY39	K4FY39_CALMI	unreviewed	Cellular nucleic acid-binding protein-like protein		167	nucleic acid binding; zinc ion binding	GO:0003676; GO:0008270	IPR001878;										IPR001878;		PF00098;		PS50158;
3103173	688	197	154	170	167	47.093	9	112	0.138371	1.73626	0.841312	1	379072506	87	2e-147	Hymenochirus curtipes	Hymenochirus curtipes	eukaryotic translation elongation factor 1 alpha 1, partial [Hymenochirus curtipes]	AFC92885.1	K7P538	K7P538_9PIPI	unreviewed	Eukaryotic translation elongation factor 1 alpha 1 (Fragment)	eef1a1	271	GTP binding; translation elongation factor activity	GO:0005525; GO:0003746	IPR009001; IPR004161; IPR004160; IPR009000;										IPR009001;IPR004161;IPR004160;IPR009000;		PF03144;PF03143;
3057336	535	174	105	100	156	38.3178	260	258	5.14055	5.14342	0.673302	1	380799739	83	8e-50	Macaca mulatta	rhesus monkey	tyrosine-protein kinase HCK isoform d, partial [Macaca mulatta]	AFE71745.1	H9FAT6	H9FAT6_MACMU	unreviewed	Tyrosine-protein kinase HCK isoform d (Fragment)	HCK	304	ATP binding; defense response to Gram-positive bacterium; phagocytosis; protein tyrosine kinase activity	GO:0005524; GO:0050830; GO:0006909; GO:0004713	IPR011009; IPR000719; IPR017441; IPR001245; IPR008266; IPR020635;		Protein kinase superfamily, Tyr protein kinase family								IPR011009;IPR000719;IPR017441;IPR001245;IPR008266;IPR020635;		PF07714;		PS00107;PS50011;PS00109;	Protein kinase domain (1)
3202591	2800	890	540	485	885	36.6071	3304	4899	12.4817	18.661	0.998804	1	148232361	77	4e-109	Xenopus laevis	African clawed frog,clawed frog,common platanna,pl	lysophospholipase I	NP_001085785.1	Q6GP07	Q6GP07_XENLA	unreviewed	MGC80756 protein	lypla1 MGC80756	230	hydrolase activity	GO:0016787	IPR003140;			NP_001085785.1;							IPR003140;		PF02230;
3196953	2275	817	436	373	649	35.5604	2	300	0.00929906	1.40645	0.114659	0.834923	213513960	57	7e-44	Salmo salar	Atlantic salmon	ras homolog enriched in brain	NP_001133679.1	B5X307	B5X307_SALSA	unreviewed	GTP-binding protein Rheb	RHEB	184	GTP binding; GTPase activity; membrane; small GTPase mediated signal transduction	GO:0005525; GO:0003924; GO:0016020; GO:0007264	IPR027417; IPR005225; IPR001806; IPR020849;			NP_001133679.1;							IPR027417;IPR005225;IPR001806;IPR020849;	PTHR24070;	PF00071;	TIGR00231;	PS51421;
3172033	1327	221	417	410	279	62.321	1611	1359	12.8415	10.9228	0.657252	1	51703367	48	6e-28	Xenopus (Silurana) tropicalis	western clawed frog	NA	NA	Q66JI6	Q66JI6_XENTR	unreviewed	Mbd1 protein (Fragment)	mbd1	640	DNA binding; nucleus; zinc ion binding	GO:0003677; GO:0005634; GO:0008270	IPR016177; IPR001739; IPR002857;										IPR016177;IPR001739;IPR002857;		PF01429;PF02008;		PS50982;PS51058;
3037320	490	169	98	109	114	42.2449	63725	37687	1375.64	820.316	0.317706	1	392874580	97	1e-83	Callorhinchus milii	ghost shark	ribosomal protein L26 isoform 1 [Callorhinchus milii]	AFM86122.1	K4GHQ8	K4GHQ8_CALMI	unreviewed	Ribosomal protein L26 isoform 1		145	large ribosomal subunit; structural constituent of ribosome; translation	GO:0015934; GO:0003735; GO:0006412	IPR005824; IPR014722; IPR005825; IPR005756; IPR008991;										IPR005824;IPR014722;IPR005825;IPR005756;IPR008991;	PTHR11143;	PF00467;	TIGR01080;	PS01108;
3186351	1724	441	480	386	417	50.232	131	235	0.803756	1.45384	0.857019	1	62955577	53	5e-91	Danio rerio	leopard danio,zebra danio,zebra fish,zebrafish	zgc:110329	NP_001017802.1	Q568F4	Q568F4_DANRE	unreviewed	Zgc:110329	zgc:110329	346	integral to membrane	GO:0016021	IPR000301; IPR018499; IPR008952;			NP_001017802.1;							IPR000301;IPR018499;IPR008952;		PF00335;
3199621	2489	474	726	749	540	59.2607	789	573	3.35307	2.45536	0.565653	1	351708033	61	0	Heterocephalus glaber	naked mole-rat	AP-1 complex subunit gamma-1, partial [Heterocephalus glaber]	EHB10952.1	G5BNU1	G5BNU1_HETGA	unreviewed	AP-1 complex subunit gamma-1 (Fragment)	GW7_16424	831	Golgi apparatus; clathrin adaptor complex; intracellular protein transport; protein transporter activity; vesicle-mediated transport	GO:0005794; GO:0030131; GO:0006886; GO:0008565; GO:0016192	IPR017107; IPR011989; IPR016024; IPR002553; IPR008152; IPR008153; IPR013041;										IPR017107;IPR011989;IPR016024;IPR002553;IPR008152;IPR008153;IPR013041;	PTHR22780:SF5;	PF01602;PF02883;		PS50180;
3200649	2593	906	432	417	838	32.742	282	384	1.15037	1.57948	0.891578	1	395508289	41	9e-17	Sarcophilus harrisii	Tasmanian devil	PREDICTED: leucine-rich repeat-containing protein 36 [Sarcophilus harrisii]	XP_003758445.1	G3WGC9	G3WGC9_SARHA	unreviewed	Uncharacterized protein	LRRC36	756			IPR001611; IPR025875;			XP_003758445.1;							IPR001611;IPR025875;		PF12799;		PS51450;
3196821	2265	704	394	511	656	39.9558	668	920	3.1196	4.33217	0.980309	1	5531827	60	2e-132	Homo sapiens	human,man	NSFL1 (p97) cofactor (p47)	NP_061327.2	Q53FE8	Q53FE8_HUMAN	unreviewed	cDNA FLJ36526 fis, clone TRACH2003347, highly similar to NSFL1 cofactor p47 (p47 protein isoform a variant) (Fragment)		370			IPR012989; IPR009060; IPR001012;			NP_001193665.1;NP_057227.2;NP_061327.2;							IPR012989;IPR009060;IPR001012;		PF08059;PF00789;		PS51399;PS50033;
3203149	2867	708	662	659	838	46.076	672	768	2.47932	2.85706	0.850322	1	224050215	78	0	Taeniopygia guttata	zebra finch	similar to Wolf-Hirschhorn syndrome candidate 2	XP_002198218.1	H0ZJW5	H0ZJW5_TAEGU	unreviewed	Uncharacterized protein	NELFA	539	NELF complex; chromatin binding; negative regulation of transcription elongation from RNA polymerase II promoter	GO:0032021; GO:0003682; GO:0034244	IPR026305;			XP_002198218.1;							IPR026305;	PTHR13328;
3108361	712	133	197	226	156	59.4101	6689	3307	99.3737	49.5382	0.373268	1	346470525	67	5e-69	Amblyomma maculatum	Amblyomma maculatum	hypothetical protein [Amblyomma maculatum]	AEO35107.1	G3MNN9	G3MNN9_9ACAR	unreviewed	Putative uncharacterized protein		154	acid-amino acid ligase activity	GO:0016881	IPR000608; IPR023313; IPR016135;		Ubiquitin-conjugating enzyme family								IPR000608;IPR023313;IPR016135;		PF00179;		PS00183;PS50127;
3071642	574	149	139	106	180	42.6829	485	413	8.93759	7.67404	0.648605	1	348526486	68	2e-43	Oreochromis niloticus	Nile tilapia	PREDICTED: interferon-related developmental regulator 1-like [Oreochromis niloticus]	XP_003450750.1	I3KJ51	I3KJ51_ORENI	unreviewed	Uncharacterized protein	LOC100700028	428			IPR011989; IPR016024; IPR006921; IPR007701;			XP_003450750.1;							IPR011989;IPR016024;IPR006921;IPR007701;		PF05004;PF04836;
2986580	407	86	119	94	108	52.3342	20247	10105	526.207	264.806	0.371675	1	392873760	92	2e-63	Callorhinchus milii	ghost shark	40S ribosomal protein S19 isoform 1 [Callorhinchus milii]	AFM85712.1	K4GAZ5	K4GAZ5_CALMI	unreviewed	40S ribosomal protein S19 isoform 1		145	ribosome; structural constituent of ribosome; translation	GO:0005840; GO:0003735; GO:0006412	IPR001266; IPR018277;										IPR001266;IPR018277;	PTHR11710;	PF01090;		PS00628;
3185911	1708	437	448	466	357	53.5129	198	1151	1.22622	7.18743	0.263125	1	58332686	95	0	Xenopus (Silurana) tropicalis	western clawed frog	eukaryotic translation elongation factor 1 alpha 2	NP_001011418.1	Q5I0S9	Q5I0S9_XENTR	unreviewed	Elongation factor 1-alpha	eef1a2	463	GTP binding; GTP catabolic process; GTPase activity; cytoplasm; translation elongation factor activity	GO:0005525; GO:0006184; GO:0003924; GO:0005737; GO:0003746	IPR000795; IPR027417; IPR009001; IPR004539; IPR004161; IPR004160; IPR009000;		GTP-binding elongation factor family, EF-Tu/EF-1A subfamily	NP_001011418.1;		EOG40K7ZP;					IPR000795;IPR027417;IPR009001;IPR004539;IPR004161;IPR004160;IPR009000;		PF00009;PF03144;PF03143;	TIGR00483;	PS00301;
3179365	1498	463	336	287	412	41.5888	1249	1042	8.81944	7.41894	0.649122	1	21362665	75	2e-83	Salvelinus fontinalis	brook trout	NA	NA	Q90ZB9	STAR3_SALFO	reviewed	StAR-related lipid transfer protein 3 (MLN64-like protein) (START domain-containing protein 3) (StARD3) (Fragment)	stard3 mln64	294	cholesterol binding; cholesterol transport; cholesterol transporter activity; steroid biosynthetic process	GO:0015485; GO:0030301; GO:0017127; GO:0006694	IPR019498; IPR000799; IPR023393; IPR002913;										IPR019498;IPR000799;IPR023393;IPR002913;		PF01852;		PS51439;PS50848;	MENTAL domain (1); START domain (1)
3196865	2269	602	482	494	691	43.0145	1438	1555	6.7037	7.3094	0.824373	1	392884330	78	7e-177	Callorhinchus milii	ghost shark	prolyl endopeptidase-like protein [Callorhinchus milii]	AFM90997.1	K4GLQ1	K4GLQ1_CALMI	unreviewed	Prolyl endopeptidase-like protein		708	proteolysis; serine-type endopeptidase activity; serine-type exopeptidase activity	GO:0006508; GO:0004252; GO:0070008	IPR002471; IPR023302; IPR001375; IPR002470; IPR004106;										IPR002471;IPR023302;IPR001375;IPR002470;IPR004106;	PTHR11757;	PF00326;PF02897;		PS00708;
3184107	1645	528	277	330	510	36.8997	2214	1566	14.2365	10.1534	0.54984	1	349604690	94	4e-86	Equus caballus	horse	Cullin-4B-like protein, partial [Equus caballus]	AEQ00173.1	K9KCG9	K9KCG9_HORSE	unreviewed	Cullin-4B-like protein (Fragment)		188	cullin-RING ubiquitin ligase complex; ubiquitin-dependent protein catabolic process	GO:0031461; GO:0006511	IPR016157; IPR016158; IPR001373; IPR019559; IPR011991;		Cullin family								IPR016157;IPR016158;IPR001373;IPR019559;IPR011991;		PF00888;PF10557;		PS01256;PS50069;
3117311	758	207	169	188	194	47.0976	1451	2372	20.2483	33.3758	0.899307	1	327270205	66	3e-49	Anolis carolinensis	green anole	PREDICTED: NADH dehydrogenase [ubiquinone] iron-sulfur protein 6, mitochondrial-like [Anolis carolinensis]	XP_003219880.1	G1K8R6	G1K8R6_ANOCA	unreviewed	Uncharacterized protein	LOC100563213	127	mitochondrial respiratory chain complex I	GO:0005747	IPR016668; IPR019401;			XP_003219880.1;							IPR016668;IPR019401;		PF10276;
3161963	1154	368	254	258	274	44.3674	91	167	0.834115	1.54346	0.715041	1	71896455	62	8e-118	Gallus gallus	bantam,chicken,chickens	E2F transcription factor 5, p130-binding	NP_001026113.1	Q5ZI31	Q5ZI31_CHICK	unreviewed	Uncharacterized protein	E2F5 RCJMB04_30p22	364	DNA binding; cytoplasm; organ morphogenesis; sequence-specific DNA binding transcription factor activity; transcription factor complex; transcription, DNA-dependent	GO:0003677; GO:0005737; GO:0009887; GO:0003700; GO:0005667; GO:0006351	IPR015633; IPR003316; IPR011991;		E2F/DP family	NP_001026113.1;	NOG289227;						IPR015633;IPR003316;IPR011991;	PTHR12081;	PF02319;
3136687	885	180	225	161	319	43.6158	188	216	2.24701	2.60313	0.688036	1	194379916	80	1e-142	Homo sapiens	human,man	NA	NA	B4DHZ8	B4DHZ8_HUMAN	unreviewed	Janus kinase and microtubule-interacting protein 1 (cDNA FLJ52428, highly similar to Homo sapiens multiple coiled-coil GABABR1-binding protein (MARLIN1), mRNA)	JAKMIP1	461			IPR024836;										IPR024836;	PTHR18935;
3168205	1255	405	240	219	391	36.5737	510	257	4.2985	2.18411	0.389515	1	224044039	58	1e-33	Taeniopygia guttata	zebra finch	queuine tRNA-ribosyltransferase domain containing 1	XP_002191809.1	H0ZT56	H0ZT56_TAEGU	unreviewed	Uncharacterized protein	QTRTD1	421	mitochondrion; queuine tRNA-ribosyltransferase activity; queuosine biosynthetic process	GO:0005739; GO:0008479; GO:0008616	IPR002616;			XP_002191809.1;							IPR002616;	PTHR11962;	PF01702;	TIGR00449;
3176351	1421	402	308	357	354	46.798	525	150	3.90801	1.12586	0.207597	1	327268559	75	0	Anolis carolinensis	green anole	PREDICTED: chromatin assembly factor 1 subunit B-like [Anolis carolinensis]	XP_003219064.1	G1KMQ3	G1KMQ3_ANOCA	unreviewed	Uncharacterized protein	CHAF1B	564			IPR001632; IPR015943; IPR001680; IPR019775; IPR017986;			XP_003219064.1;							IPR001632;IPR015943;IPR001680;IPR019775;IPR017986;		PF00400;		PS00678;PS50082;PS50294;
3178311	1471	437	315	261	458	39.157	1008	1886	7.24834	13.6746	0.80484	1	115530790	65	6e-25	Xenopus (Silurana) tropicalis	western clawed frog	NA	NA	Q28F17	Q28F17_XENTR	unreviewed	Peptidylprolyl isomerase (Cyclophilin)-like 2 (Fragment)	TGas104a07.1-001	195	peptidyl-prolyl cis-trans isomerase activity; protein folding; protein peptidyl-prolyl isomerization	GO:0003755; GO:0006457; GO:0000413	IPR002130; IPR026951;		Cyclophilin-type PPIase family								IPR002130;IPR026951;	PTHR11071:SF42;	PF00160;		PS50072;	PPIase cyclophilin-type domain (1)
3141989	930	267	189	224	250	44.4086	163	97	1.85394	1.11244	0.365708	1	348502641	46	5e-82	Oreochromis niloticus	Nile tilapia	PREDICTED: F-box/WD repeat-containing protein 12-like [Oreochromis niloticus]	XP_003438876.1	I3KKN6	I3KKN6_ORENI	unreviewed	Uncharacterized protein	LOC100711802	483			IPR001810; IPR015943; IPR001680; IPR019775; IPR017986;			XP_003438876.1;							IPR001810;IPR015943;IPR001680;IPR019775;IPR017986;		PF00400;		PS50181;PS00678;	F-box domain (1)
3183143	1612	450	335	295	532	39.0819	2052	1387	13.4649	9.17693	0.522008	1	380799869	58	2e-37	Macaca mulatta	rhesus monkey	laminin subunit gamma-1 precursor, partial [Macaca mulatta]	AFE71810.1	H9FB01	H9FB01_MACMU	unreviewed	Laminin subunit gamma-1 (Fragment)	LAMC1	201	cell migration; extracellular matrix disassembly; extracellular matrix structural constituent; extracellular vesicular exosome; glycosphingolipid binding; hemidesmosome assembly; laminin-10 complex; neuron projection development; protein complex assembly; substrate adhesion-dependent cell spreading	GO:0016477; GO:0022617; GO:0005201; GO:0070062; GO:0043208; GO:0031581; GO:0043259; GO:0031175; GO:0006461; GO:0034446
3179571	1504	415	359	491	239	56.516	1390	1287	9.77591	9.12676	0.716256	1	181339700	67	0	Danio rerio	leopard danio,zebra danio,zebra fish,zebrafish	GRIP1 associated protein 1	NP_001116792.1	B0UYE9	B0UYE9_DANRE	unreviewed	Uncharacterized protein	gripap1	867			IPR026204;			NP_001116792.1;							IPR026204;	PTHR18978;
3066332	559	163	105	108	183	38.1038	137	24	2.59238	0.457916	0.0656914	0.637519	307186990	43	1e-06	Camponotus floridanus	Camponotus floridanus	SCAN domain-containing protein 3 [Camponotus floridanus]	EFN72324.1	E2A2L6	E2A2L6_CAMFO	unreviewed	SCAN domain-containing protein 3 (Fragment)	EAG_08949	583	nucleic acid binding	GO:0003676	IPR026629; IPR008906; IPR012337;										IPR026629;IPR008906;IPR012337;	PTHR11697:SF2;	PF05699;
3056828	534	111	142	123	158	49.6255	103	73	2.04026	1.45803	0.381473	1	147902792	70	3e-68	Xenopus laevis	African clawed frog,clawed frog,common platanna,pl	growth arrest-specific 7	NP_001090555.1	A0JPG4	A0JPG4_XENLA	unreviewed	Gas7 protein	gas7	474			IPR001060; IPR001452; IPR001202;			NP_001090555.1;							IPR001060;IPR001452;IPR001202;		PF00611;PF00018;PF00397;		PS50133;PS50002;PS01159;PS50020;	SH3 domain (1)
3146622	973	317	170	232	254	41.3155	567	187	6.16397	2.04982	0.243007	1	20071363	85	1e-135	Mus musculus	house mouse,mouse	NA	NA	Q8R0V6	Q8R0V6_MOUSE	unreviewed	Ehd3 protein (Fragment)	Ehd3	296	calcium ion binding; endocytic recycling; endocytic vesicle; perinuclear region of cytoplasm; protein homooligomerization; protein targeting to plasma membrane; recycling endosome membrane; regulation of cardiac muscle cell membrane potential	GO:0005509; GO:0032456; GO:0030139; GO:0048471; GO:0051260; GO:0072661; GO:0055038; GO:0086036	IPR011992; IPR018247; IPR002048; IPR000261;										IPR011992;IPR018247;IPR002048;IPR000261;				PS00018;PS50222;PS50031;
3129791	834	183	230	214	207	53.2374	167	225	2.11807	2.87741	0.751392	1	113682070	89	2e-96	Danio rerio	leopard danio,zebra danio,zebra fish,zebrafish	similar to KIAA1343 protein	NP_001038494.1	Q1MT18	Q1MT18_DANRE	unreviewed	Uncharacterized protein	rcor3	547	DNA binding; chromatin binding	GO:0003677; GO:0003682	IPR000949; IPR009057; IPR001005; IPR017884;			NP_001038494.1;	NOG326181;	EOG4QRH43;					IPR000949;IPR009057;IPR001005;IPR017884;		PF01448;PF00249;		PS51156;PS51293;
3176217	1419	461	258	317	383	40.5215	749	1126	5.58329	8.46334	0.967476	1	327283898	67	8e-101	Anolis carolinensis	green anole	PREDICTED: thymocyte nuclear protein 1-like isoform 1 [Anolis carolinensis]	XP_003226677.1	H9G4E2	H9G4E2_ANOCA	unreviewed	Uncharacterized protein	LOC100565202	229	nucleus	GO:0005634	IPR002740; IPR015947;			XP_003226677.1;XP_003226678.1;							IPR002740;IPR015947;		PF01878;
3021598	460	109	87	132	132	47.6087	296	596	6.80651	13.8189	0.839892	1	47086845	88	1e-10	Danio rerio	zebrafish	UPF0469 protein KIAA0907 homolog [Danio rerio]	NP_997758.1	Q6NZ18	K0907_DANRE	reviewed	UPF0469 protein KIAA0907 homolog		570					UPF0469 family	NP_997758.1;	NOG304543;	EOG4N30NT;
3022024	461	102	156	118	85	59.436	67	46	1.53732	1.06425	0.0804615	0.706733	26335919	45	2e-08	Mus musculus	house mouse	unnamed protein product [Mus musculus]	BAC31660.1	Q80WC9	ACSF4_MOUSE	reviewed	Acyl-CoA synthetase family member 4 (EC 6.2.1.-) (2-aminoadipic 6-semialdehyde dehydrogenase) (Protein LYS2 homolog) (Putative aminoadipate-semialdehyde dehydrogenase) (EC 1.2.1.31)	Aasdh Acsf4 U26	1100	ATP binding; L-aminoadipate-semialdehyde dehydrogenase activity; acid-thiol ligase activity; fatty acid metabolic process	GO:0005524; GO:0004043; GO:0016878; GO:0006631	IPR026897; IPR009081; IPR020845; IPR000873; IPR006162; IPR018391; IPR027295; IPR011047;		ATP-dependent AMP-binding enzyme family	NP_776126.1;	COG1520;	EOG415GCV;					IPR026897;IPR009081;IPR020845;IPR000873;IPR006162;IPR018391;IPR027295;IPR011047;	PTHR24095:SF18;	PF00501;PF00550;		PS50075;PS00455;PS00012;	Acyl carrier domain (1)	6.2.1.-; 1.2.1.31
3143865	947	182	230	164	371	41.6051	715	1367	7.98632	15.3959	0.795939	1	349602924	53	2e-83	Equus caballus	horse	Sarcolemmal membrane-associated protein-like protein, partial [Equus caballus]	AEP98912.1	K9K9N4	K9K9N4_HORSE	unreviewed	Sarcolemmal membrane-associated protein-like protein (Fragment)		315	prefoldin complex; protein folding	GO:0016272; GO:0006457	IPR002777;										IPR002777;		PF01920;
3122365	786	228	170	145	243	40.0763	330	393	4.44101	5.33281	0.826364	1	387914040	85	1e-121	Callorhinchus milii	ghost shark	COMM domain-containing protein 5 [Callorhinchus milii]	AFK10629.1	K4FTF1	K4FTF1_CALMI	unreviewed	COMM domain-containing protein 5		207			IPR017920; IPR009886;										IPR017920;IPR009886;		PF07258;		PS51269;
3104871	696	190	151	136	219	41.2356	42	276	0.638308	4.22947	0.703173	1	26343833	87	1e-122	Mus musculus	house mouse,mouse	myosin VI	NP_001034635.2	Q8BK95	Q8BK95_MOUSE	unreviewed	Putative uncharacterized protein (Fragment)	Myo6	627	ATP binding; actin filament binding; auditory receptor cell differentiation; axon; cellular response to electrical stimulus; dendrite development; endocytosis; glutamate secretion; inner ear morphogenesis; locomotory behavior; motor activity; myosin complex; neuronal cell body; perinuclear region of cytoplasm; plasma membrane; protein targeting; regulation of synaptic plasticity; sensory percepti…	GO:0005524; GO:0051015; GO:0042491; GO:0030424; GO:0071257; GO:0016358; GO:0006897; GO:0014047; GO:0042472; GO:0007626; GO:0003774; GO:0016459; GO:0043025; GO:0048471; GO:0005886; GO:0006605; GO:0048167; GO:0007605; GO:0045202; GO:0007416; GO:0007268; GO:0012506	IPR001609; IPR027417;			NP_001034635.2;							IPR001609;IPR027417;		PF00063;
3036468	488	123	124	107	134	47.3361	329	120	7.13126	2.62269	0.270701	1	213514812	93	4e-79	Salmo salar	Atlantic salmon	Mps one binder kinase activator-like 1A	NP_001133742.1	B5X3D8	B5X3D8_SALSA	unreviewed	Mps one binder kinase activator-like 1A	MOL1A	216	kinase activity	GO:0016301	IPR005301;			NP_001133742.1;							IPR005301;	PTHR22599;	PF03637;
3175377	1400	425	305	234	436	38.5	57	1570	0.430663	11.9607	0.0232981	0.374644	327270197	70	6e-72	Anolis carolinensis	green anole	PREDICTED: tomoregulin-1-like [Anolis carolinensis]	XP_003219876.1	G1K9W6	G1K9W6_ANOCA	unreviewed	Uncharacterized protein	LOC100562221	374			IPR000742; IPR013032; IPR002350;			XP_003219876.1;							IPR000742;IPR013032;IPR002350;		PF07648;		PS00022;PS01186;PS50026;PS51465;
3194121	2090	679	351	460	600	38.8038	715	96	3.61868	0.489904	0.0730272	0.671616	308199433	51	0	Canis lupus familiaris	dog,dogs	TNF receptor-associated factor 5	NP_001184047.1	C1IPW4	C1IPW4_CANFA	unreviewed	TRAF5	TRAF5	558	positive regulation of I-kappaB kinase/NF-kappaB cascade; regulation of apoptotic process; signal transduction; ubiquitin-protein ligase activity; zinc ion binding	GO:0043123; GO:0042981; GO:0007165; GO:0004842; GO:0008270	IPR002083; IPR013323; IPR012227; IPR008974; IPR027130; IPR018957; IPR001841; IPR013083; IPR017907; IPR001293;			NP_001184047.1;	NOG239194;						IPR002083;IPR013323;IPR012227;IPR008974;IPR027130;IPR018957;IPR001841;IPR013083;IPR017907;IPR001293;	PTHR10131:SF23;	PF00917;PF00097;		PS50144;PS00518;PS50089;PS50145;	MATH domain (1); RING-type zinc finger (1)
3176173	1418	331	401	356	330	53.385	662	608	4.93824	4.57313	0.705134	1	147905554	59	4e-128	Xenopus laevis	African clawed frog,clawed frog,common platanna,pl	RNA methyltransferase like 1	NP_001085673.1	Q6GPJ4	RMTL1_XENLA	reviewed	RNA methyltransferase-like protein 1 (EC 2.1.1.-)	rnmtl1	419	RNA binding; RNA methylation; RNA methyltransferase activity; RNA processing	GO:0003723; GO:0001510; GO:0008173; GO:0006396	IPR001537; IPR013123;		RNA methyltransferase TrmH family	NP_001085673.1;							IPR001537;IPR013123;		PF00588;PF08032;				2.1.1.-
3188675	1819	584	316	422	497	40.5717	82	476	0.476839	2.791	0.448648	1	431896157	65	0	Pteropus alecto	black flying fox	Ryanodine receptor 3 [Pteropus alecto]	ELK05575.1	L5K1X7	L5K1X7_PTEAL	unreviewed	Ryanodine receptor 3	PAL_GLEAN10023653	4636	calcium ion binding; cellular calcium ion homeostasis; integral to membrane; ryanodine-sensitive calcium-release channel activity	GO:0005509; GO:0006874; GO:0016021; GO:0005219	IPR001870; IPR000699; IPR008985; IPR011992; IPR002048; IPR014821; IPR005821; IPR016093; IPR013662; IPR013333; IPR003032; IPR015925; IPR009460; IPR018355; IPR003877;										IPR001870;IPR000699;IPR008985;IPR011992;IPR002048;IPR014821;IPR005821;IPR016093;IPR013662;IPR013333;IPR003032;IPR015925;IPR009460;IPR018355;IPR003877;	PTHR13715;	PF08709;PF00520;PF02815;PF08454;PF06459;PF01365;PF02026;PF00622;		PS50188;PS50222;PS50919;
3171213	1310	236	444	378	252	62.7481	1842	2127	14.8733	17.3174	0.867499	1	163915277	75	3e-167	Xenopus (Silurana) tropicalis	western clawed frog	oxidase (cytochrome c) assembly 1-like	NP_001106402.1	A7MC69	A7MC69_XENTR	unreviewed	LOC100127562 protein	oxa1l LOC100127562	425	integral to membrane; protein insertion into membrane	GO:0016021; GO:0051205	IPR001708;		OXA1/ALB3/YidC family	NP_001106402.1;	COG0706;						IPR001708;	PTHR12428;	PF02096;	TIGR03592;
3196139	2219	642	511	420	646	41.9558	3279	3036	15.6306	14.5925	0.714024	1	387914082	99	0	Callorhinchus milii	ghost shark	WD40 repeat-containing protein SMU1 [Callorhinchus milii]	AFK10650.1	K4FSJ6	K4FSJ6_CALMI	unreviewed	WD40 repeat-containing protein SMU1		513			IPR006595; IPR020472; IPR006594; IPR015943; IPR001680; IPR019775; IPR017986;										IPR006595;IPR020472;IPR006594;IPR015943;IPR001680;IPR019775;IPR017986;		PF00400;		PS50897;PS50896;PS00678;PS50082;PS50294;	CTLH domain (1); LisH domain (1)
2951230	366	62	143	103	58	67.2131	64	15	1.84965	0.437115	0.39682	1	348511739	58	2e-31	Oreochromis niloticus	Nile tilapia	PREDICTED: nanos homolog 1-like [Oreochromis niloticus]	XP_003443401.1	I3KYQ7	I3KYQ7_ORENI	unreviewed	Uncharacterized protein	LOC100693957	226	RNA binding; zinc ion binding	GO:0003723; GO:0008270	IPR008705; IPR024161;			XP_003443401.1;							IPR008705;IPR024161;	PTHR12887;	PF05741;		PS51522;
2964334	380	124	77	72	107	39.2105	0	316	0	8.8693	0.0244716	0.383196	387915058	80	6e-13	Callorhinchus milii	ghost shark	sodium/glucose cotransporter 5-like protein [Callorhinchus milii]	AFK11138.1	K4FSR9	K4FSR9_CALMI	unreviewed	Sodium/glucose cotransporter 5-like protein		638	integral to membrane; transmembrane transport; transporter activity	GO:0016021; GO:0055085; GO:0005215	IPR001734; IPR018212; IPR019900;		Sodium:solute symporter (SSF) (TC 2.A.21) family								IPR001734;IPR018212;IPR019900;	PTHR11819;	PF00474;	TIGR00813;	PS00456;PS00457;PS50283;
3103871	691	189	153	170	179	46.7438	235	548	3.59733	8.4584	0.778436	1	410910552	60	3e-65	Takifugu rubripes	torafugu	PREDICTED: transmembrane protein 199-like [Takifugu rubripes]	XP_003968754.1	H2TSG3	H2TSG3_TAKRU	unreviewed	Uncharacterized protein	LOC101079072	199			IPR021013;			XP_003968754.1;							IPR021013;		PF11712;
3170105	1288	344	285	278	381	43.7112	3	1088	0.0246375	9.00946	0.000636634	0.0440516	148226452	51	5e-102	Xenopus laevis	African clawed frog,clawed frog,common platanna,pl	chromosome 15 open reading frame 26	NP_001088753.1	Q5PQ12	Q5PQ12_XENLA	unreviewed	LOC496017 protein	LOC496017	290						NP_001088753.1;
3125265	804	222	182	142	258	40.2985	377	413	4.95993	5.47873	0.787183	1	348516988	97	5e-118	Oreochromis niloticus	Nile tilapia	PREDICTED: ADP-ribosylation factor-like protein 8A-like [Oreochromis niloticus]	XP_003446018.1	I3KBH1	I3KBH1_ORENI	unreviewed	Uncharacterized protein	LOC100698319	187	GTP binding; intracellular; small GTPase mediated signal transduction	GO:0005525; GO:0005622; GO:0007264	IPR027417; IPR005225; IPR024156; IPR006689;		Small GTPase superfamily, Arf family	XP_003446018.1;							IPR027417;IPR005225;IPR024156;IPR006689;		PF00025;	TIGR00231;	PS51417;
3195463	2173	461	654	662	396	60.5614	264	385	1.28509	1.88967	0.926058	1	301615450	55	0	Xenopus (Silurana) tropicalis	western clawed frog	hypermethylated in cancer 1 protein-like	XP_002937184.1	F7E9T8	F7E9T8_XENTR	unreviewed	Uncharacterized protein	hic1	642	DNA binding; nucleus; zinc ion binding	GO:0003677; GO:0005634; GO:0008270	IPR000210; IPR011333; IPR013069; IPR007087; IPR015880; IPR013087;			XP_002937184.1;							IPR000210;IPR011333;IPR013069;IPR007087;IPR015880;IPR013087;		PF00651;PF00096;		PS50097;PS00028;PS50157;	BTB (POZ) domain (1)
3203619	2931	805	625	616	885	42.3405	321	359	1.15846	1.30637	0.781881	1	317419598	65	0	Dicentrarchus labrax	European sea bass,European seabass	NA	NA	E6ZHV1	E6ZHV1_DICLA	unreviewed	Protein tweety homolog 2-like	TTYH2L DLA_Ib04770	534			IPR006990;										IPR006990;	PTHR12424;	PF04906;
3100274	675	216	151	171	137	47.7037	550	557	8.61885	8.80111	0.759153	1	149638500	49	6e-51	Ornithorhynchus anatinus	duck-billed platypus,duckbill platypus,platypus	thyroid hormone receptor associated protein 3	XP_001510650.1	F6ZW58	F6ZW58_ORNAN	unreviewed	Uncharacterized protein	THRAP3	960	RNA polymerase II transcription cofactor activity; androgen receptor signaling pathway; exon-exon junction complex; mRNA stabilization; mediator complex; nuclear-transcribed mRNA catabolic process; positive regulation of mRNA splicing, via spliceosome; positive regulation of transcription from RNA polymerase II promoter; receptor activity; regulation of alternative mRNA splicing, via spliceosome;…	GO:0001104; GO:0030521; GO:0035145; GO:0048255; GO:0016592; GO:0000956; GO:0048026; GO:0045944; GO:0004872; GO:0000381; GO:0003713; GO:0006367	IPR026667;			XP_001510650.1;							IPR026667;	PTHR15268:SF7;
3152017	1029	177	357	268	227	60.7386	333	2223	3.4231	23.0415	0.180619	1	355689475	92	8e-84	Mustela putorius furo	domestic ferret	Frizzled 8 precursor [Mustela putorius furo]	AER98845.1	M1EN56	M1EN56_MUSPF	unreviewed	Frizzled 8 (Fragment)		174	Wnt receptor signaling pathway; Wnt-activated receptor activity; multicellular organismal development	GO:0016055; GO:0042813; GO:0007275	IPR015526; IPR020067; IPR026545;										IPR015526;IPR020067;IPR026545;	PTHR11309;PTHR11309:SF28;	PF01392;		PS50038;	FZ (frizzled) domain (1)
3173397	1355	249	394	379	333	57.048	2229	2248	17.4005	17.6947	0.774362	1	348543005	67	3e-85	Oreochromis niloticus	Nile tilapia	PREDICTED: mannose-P-dolichol utilization defect 1 protein-like [Oreochromis niloticus]	XP_003458974.1	I3IVW7	I3IVW7_ORENI	unreviewed	Uncharacterized protein	MPDU1 (1 of 2)	253			IPR006603; IPR016817;			XP_003458974.1;							IPR006603;IPR016817;	PTHR12226;
3148751	994	279	250	241	224	49.3964	1066	1580	11.3439	16.9534	0.967535	1	387915138	77	5e-101	Callorhinchus milii	ghost shark	putative GTP-binding protein RAY-like protein [Callorhinchus milii]	AFK11178.1	K4FSU8	K4FSU8_CALMI	unreviewed	Putative GTP-binding protein RAY-like protein		186	GTP binding; small GTPase mediated signal transduction	GO:0005525; GO:0007264	IPR027417; IPR005225; IPR001806;										IPR027417;IPR005225;IPR001806;		PF00071;	TIGR00231;
3155075	1064	336	245	217	266	43.4211	165	510	1.64034	5.11228	0.663699	1	213512584	66	4e-70	Salmo salar	Atlantic salmon	Transmembrane protein 47	NP_001133270.1	B5X0V8	B5X0V8_SALSA	unreviewed	Transmembrane protein 47	TMM47	172	integral to membrane	GO:0016021	IPR015664;			NP_001133270.1;							IPR015664;	PTHR14399;
3191859	1973	428	684	566	295	63.3553	499	545	2.67525	2.94615	0.803885	1	156105902	46	3e-43	Rattus norvegicus	Norway rat,brown rat,rat,rats	NA	NA	B2BL35	B2BL35_RAT	unreviewed	Jumonji domain-containing 3 (Fragment)	Kdm6b Jmjd3	237			IPR011990; IPR019734;					EOG402WRG;					IPR011990;IPR019734;				PS50005;
3189497	1853	548	332	486	487	44.1446	1447	611	8.26007	3.51683	0.296202	1	410987564	82	1e-180	Felis catus	domestic cat	PREDICTED: E3 ubiquitin-protein ligase RNF19A [Felis catus]	XP_004000068.1	M3VXF6	M3VXF6_FELCA	unreviewed	Uncharacterized protein	RNF19A	838	zinc ion binding	GO:0008270	IPR002867; IPR001841; IPR013083;			XP_004000068.1;							IPR002867;IPR001841;IPR013083;		PF01485;		PS50089;
2979424	398	112	80	114	92	48.7437	297	338	7.89339	9.05773	0.781816	1	260820886	92	1e-32	Branchiostoma floridae	Florida lancelet	hypothetical protein	XP_002605765.1	C3YDG4	C3YDG4_BRAFL	unreviewed	Putative uncharacterized protein	BRAFLDRAFT_121880	136	RNA polymerase II transcription cofactor activity; mediator complex	GO:0001104; GO:0016592	IPR008831;			XP_002605765.1;	COG5088;						IPR008831;	PTHR13186;	PF05669;
3160049	1128	319	230	161	418	34.6631	1511	934	14.1692	8.83128	0.472366	1	387915332	68	2e-38	Callorhinchus milii	ghost shark	protein LLP-like protein [Callorhinchus milii]	AFK11275.1	K4FTX5	K4FTX5_CALMI	unreviewed	Protein LLP-like protein		125			IPR018784;										IPR018784;		PF10169;
3138201	897	286	142	165	304	34.2252	188	490	2.21695	5.82626	0.752719	1	387915558	84	3e-30	Callorhinchus milii	ghost shark	palmitoyl-protein thioesterase 1 [Callorhinchus milii]	AFK11388.1	K4FTC6	K4FTC6_CALMI	unreviewed	Palmitoyl-protein thioesterase 1		306	cellular protein modification process; palmitoyl-(protein) hydrolase activity	GO:0006464; GO:0008474	IPR002472;										IPR002472;		PF02089;
3155273	1067	281	251	282	253	49.9531	427	546	4.23305	5.45776	0.899431	1	387915546	84	0	Callorhinchus milii	ghost shark	protein phosphatase 2A activator, regulatory subunit 4 [Callorhinchus milii]	AFK11382.1	K4FYJ9	K4FYJ9_CALMI	unreviewed	Protein phosphatase 2A activator, regulatory subunit 4		324	phosphatase activator activity	GO:0019211	IPR004327;										IPR004327;	PTHR10012;	PF03095;
3144001	948	265	174	218	291	41.3502	112	4256	1.24968	47.8828	0.0110746	0.245264	387914760	86	6e-67	Callorhinchus milii	ghost shark	ribonuclease [Callorhinchus milii]	AFK10989.1	K4FU80	K4FU80_CALMI	unreviewed	Ribonuclease		141	deaminase activity	GO:0019239	IPR013813; IPR006056; IPR019897; IPR006175;										IPR013813;IPR006056;IPR019897;IPR006175;	PTHR11803;	PF01042;	TIGR00004;	PS01094;
3140437	917	210	257	240	210	54.1985	2666	2354	30.7526	27.3793	0.684467	1	302566194	99	0	Homo sapiens	human	Chain A, Crystal Structure Of An Rb C-Terminal Peptide Bound To The Catalytic Subunit Of Pp1	3N5U_A	P62136	PP1A_HUMAN	reviewed	Serine/threonine-protein phosphatase PP1-alpha catalytic subunit (PP-1A) (EC 3.1.3.16)	PPP1CA PPP1A	330	MLL5-L complex; PTW/PP1 phosphatase complex; branching morphogenesis of an epithelial tube; cell cycle; cell division; cytosol; dendritic spine; glycogen granule; glycogen metabolic process; lung development; metal ion binding; negative regulation of transforming growth factor beta receptor signaling pathway; nucleolus; perikaryon; protein dephosphorylation; protein phosphatase type 1 complex; pr…	GO:0070688; GO:0072357; GO:0048754; GO:0007049; GO:0051301; GO:0005829; GO:0043197; GO:0042587; GO:0005977; GO:0030324; GO:0046872; GO:0030512; GO:0005730; GO:0043204; GO:0006470; GO:0000164; GO:0004722; GO:0005979; GO:0005981; GO:0043021; GO:0044281; GO:0007179; GO:0019433	IPR004843; IPR006186;		PPP phosphatase family, PP-1 subfamily	NP_001008709.1;NP_002699.1;NP_996756.1;	COG0639;						IPR004843;IPR006186;		PF00149;		PS00125;		3.1.3.16
3053310	525	173	89	153	110	46.0952	123	30	2.4782	0.609464	0.0635675	0.626612	16740571	79	8e-75	Homo sapiens	human,man	NA	NA	Q96B17	Q96B17_HUMAN	unreviewed	PPP1R9B protein (Fragment)	PPP1R9B	314			IPR001478;										IPR001478;		PF00595;		PS50106;	PDZ (DHR) domain (1)
2876573	304	38	116	119	31	77.3026	29	33	1.00905	1.15778	0.0846093	0.723352	327290951	57	1e-18	Anolis carolinensis	green anole	PREDICTED: FAD synthase-like [Anolis carolinensis]	XP_003230185.1	H9GMV7	H9GMV7_ANOCA	unreviewed	Uncharacterized protein	LOC100552039	478	Mo-molybdopterin cofactor biosynthetic process; catalytic activity	GO:0006777; GO:0003824	IPR001453; IPR002500; IPR014729;			XP_003230185.1;							IPR001453;IPR002500;IPR014729;		PF00994;PF01507;
3184945	1673	582	286	357	448	38.434	5059	1706	31.9859	10.876	0.229483	1	387915652	56	6e-122	Callorhinchus milii	ghost shark	N-myc (and STAT) interactor [Callorhinchus milii]	AFK11435.1	K4FU83	K4FU83_CALMI	unreviewed	N-myc (And STAT) interactor		392			IPR009909;										IPR009909;		PF07292;
3191781	1968	567	478	418	505	45.5285	1879	2289	10.0993	12.4053	0.907617	1	192453592	63	9e-46	Danio rerio	leopard danio,zebra danio,zebra fish,zebrafish	si:ch211-113p18.5	NP_001122172.1	B3DJK0	TM160_DANRE	reviewed	Transmembrane protein 160	tmem160 si:ch211-113p18.5	208	integral to membrane	GO:0016021	IPR026801;		TMEM160 family	NP_001122172.1;	NOG47412;	EOG47M204;					IPR026801;	PTHR16236;
3203093	2858	757	614	545	942	40.5528	1088	1171	4.02677	4.36999	0.819092	1	410974660	65	0	Felis catus	domestic cat	PREDICTED: serine/threonine-protein phosphatase 6 regulatory subunit 3 isoform 1 [Felis catus]	XP_003993761.1	M3W3F4	M3W3F4_FELCA	unreviewed	Uncharacterized protein	PPP6R3	873			IPR007587;			XP_003993761.1;							IPR007587;	PTHR12634;	PF04499;
3128613	826	211	221	136	258	43.2203	211	419	2.70205	5.41028	0.924369	1	197127789	78	2e-45	Taeniopygia guttata	zebra finch	NA	NA	B5FZ26	B5FZ26_TAEGU	unreviewed	Putative N-acetylglucosamine-1-phosphotransferase gamma subunit variant 2		310	transferase activity	GO:0016740	IPR009011;				NOG291062;	EOG42JNRX;					IPR009011;
2984898	405	106	123	93	83	53.3333	133	185	3.47366	4.87195	0.6983	1	348520830	84	3e-42	Oreochromis niloticus	Nile tilapia	PREDICTED: adrenodoxin-like protein, mitochondrial-like [Oreochromis niloticus]	XP_003447930.1	I3KNS0	I3KNS0_ORENI	unreviewed	Uncharacterized protein	LOC100699751	196	2 iron, 2 sulfur cluster binding; electron carrier activity; metal ion binding	GO:0051537; GO:0009055; GO:0046872	IPR001041; IPR001055; IPR018298; IPR012675;			XP_003447930.1;							IPR001041;IPR001055;IPR018298;IPR012675;		PF00111;		PS51085;PS00814;
3148220	989	202	239	270	278	51.4661	967	4888	10.3424	52.7134	0.284313	1	387019006	88	1e-154	Crotalus adamanteus	eastern diamondback rattlesnake	Tetraspanin-3-like [Crotalus adamanteus]	AFJ51621.1	J3SFE2	J3SFE2_CROAD	unreviewed	Tetraspanin-3-like		253	integral to membrane	GO:0016021	IPR000301; IPR018499; IPR018503; IPR008952;										IPR000301;IPR018499;IPR018503;IPR008952;		PF00335;		PS00421;
3180431	1528	478	281	350	419	41.2958	1295	1884	8.96472	13.1505	0.980963	1	126340365	74	5e-172	Monodelphis domestica	gray short-tailed opossum	PREDICTED: cell division cycle protein 123 homolog [Monodelphis domestica]	XP_001363567.1	F6R2R8	F6R2R8_MONDO	unreviewed	Uncharacterized protein	CDC123	336			IPR016525; IPR009772;			XP_001363567.1;							IPR016525;IPR009772;	PTHR15323;	PF07065;
3191293	1940	553	448	315	624	39.3299	424	21	2.31182	0.115453	0.0286412	0.41768	118090480	48	6e-156	Gallus gallus	chicken	PREDICTED: exocyst complex component 1 isoform 2 [Gallus gallus]	XP_001232120.1	E1BS87	E1BS87_CHICK	unreviewed	Uncharacterized protein	EXOC1	880			IPR019160;			XP_001232120.1;							IPR019160;		PF09763;
3203087	2858	910	566	507	875	37.5437	1620	1131	5.99575	4.22072	0.539433	1	387016786	53	4e-116	Crotalus adamanteus	eastern diamondback rattlesnake	Lumican-like [Crotalus adamanteus]	AFJ50512.1	J3S4L7	J3S4L7_CROAD	unreviewed	Lumican-like		344	collagen fibril organization; proteinaceous extracellular matrix; visual perception	GO:0030199; GO:0005578; GO:0007601	IPR001611; IPR003591; IPR000372; IPR027219;										IPR001611;IPR003591;IPR000372;IPR027219;	PTHR24371:SF1;	PF01462;		PS51450;
3199791	2503	731	532	524	716	42.1894	200	417	0.8452	1.77689	0.901144	1	326923122	63	7e-180	Meleagris gallopavo	common turkey,turkey,wild turkey	glycosyltransferase-like domain containing 1	XP_003207790.1	G3UPG5	G3UPG5_MELGA	unreviewed	Uncharacterized protein	GTDC1	464	biosynthetic process	GO:0009058	IPR001296; IPR022701;			XP_003207790.1;							IPR001296;IPR022701;		PF12038;PF00534;
3046836	510	165	126	111	108	46.4706	38	203	0.788141	4.24533	0.970862	1	21309832	49	6e-15	Danio rerio	zebrafish	neuropeptide FF-related PQRF precursor [Danio rerio]	AAM19142.1	Q8JGU0	Q8JGU0_DANRE	unreviewed	Neuropeptide FF-related PQRF	npffl PQRF	75	neuropeptide signaling pathway	GO:0007218	IPR008065;										IPR008065;	PTHR15044;
3202167	2754	799	525	638	792	42.2295	1121	1743	4.30558	6.75024	0.935851	1	318103987	76	2e-76	Ictalurus punctatus	channel catfish	comm domain-containing protein 4	NP_001187604.1	E3TEY9	E3TEY9_ICTPU	unreviewed	Comm domain-containing protein 4	COMD4	199			IPR017920; IPR009886;			NP_001187604.1;							IPR017920;IPR009886;		PF07258;		PS51269;
3032916	481	147	111	83	140	40.3326	1826	2704	40.1556	59.9581	0.974938	1	354721164	89	3e-26	Gallus gallus	chicken	up-regulated during skeletal muscle growth protein 5 [Gallus gallus]	NP_001238958.1	R4GJ91	R4GJ91_CHICK	unreviewed	Uncharacterized protein	USMG5	59						NP_001238958.1;
2926320	342	75	89	94	84	53.5088	1073	2	33.1867	0.062372	0.000138188	0.0170805	553859	98	1e-65	Mus musculus	house mouse,mouse	NA	NA	Q61274	Q61274_MOUSE	unreviewed	Alpha-cardiac actin (Fragment)	Actc1 alpha-cardiac actin	151	ATP binding; ATPase activity; actin-myosin filament sliding; actomyosin, actin part; cardiac muscle contraction; extracellular vesicular exosome; response to drug; response to ethanol; sarcomere	GO:0005524; GO:0016887; GO:0033275; GO:0042643; GO:0060048; GO:0070062; GO:0042493; GO:0045471; GO:0030017	IPR004000; IPR020902; IPR004001;		Actin family								IPR004000;IPR020902;IPR004001;	PTHR11937;	PF00022;		PS00406;PS01132;
3055342	530	115	122	149	144	51.1321	533	478	10.6376	9.61918	0.682165	1	47087051	92	6e-13	Danio rerio	leopard danio,zebra danio,zebra fish,zebrafish	zgc:56304	NP_998539.1	Q7ZV01	Q7ZV01_DANRE	unreviewed	Zgc:56304	zgc:56304	461	intracellular; nucleic acid binding; nucleotide binding; transport	GO:0005622; GO:0003676; GO:0000166; GO:0006810	IPR002075; IPR018222; IPR012677; IPR000504;			NP_998539.1;							IPR002075;IPR018222;IPR012677;IPR000504;		PF02136;PF00076;		PS50177;PS50102;
3048480	514	121	134	125	134	50.3891	1339	478	27.5555	9.91861	0.236573	1	55926166	67	4e-72	Xenopus (Silurana) tropicalis	western clawed frog	chromosome 20 open reading frame 27	NP_001007504.1	Q68FA2	CT027_XENTR	reviewed	UPF0687 protein C20orf27 homolog		174			IPR026794;		UPF0687 family	NP_001007504.1;	NOG78857;	EOG4640D6;					IPR026794;	PTHR13287;
3103223	688	171	158	164	195	46.8023	295	481	4.53549	7.45663	0.993145	1	313661513	69	6e-103	Gallus gallus	bantam,chicken,chickens	CSRP2 binding protein	NP_001186370.1	E1BWL0	E1BWL0_CHICK	unreviewed	Uncharacterized protein	CSRP2BP	781	Ada2/Gcn5/Ada3 transcription activator complex; cell cycle process; embryo development; histone H3 acetylation; histone acetyltransferase activity	GO:0005671; GO:0022402; GO:0009790; GO:0043966; GO:0004402	IPR016181; IPR000182;			NP_001186370.1;							IPR016181;IPR000182;		PF00583;		PS51186;
3155795	1074	328	149	315	282	43.203	1414	809	13.9263	8.03397	0.425946	1	7023737	68	9e-57	Homo sapiens	human	unnamed protein product [Homo sapiens]	BAA92070.1	Q9P2K5	MYEF2_HUMAN	reviewed	Myelin expression factor 2 (MEF-2) (MyEF-2) (MST156)	MYEF2 KIAA1341	600	DNA binding; Golgi apparatus; RNA binding; myotube differentiation; neuron differentiation; nucleotide binding; nucleus; transcription, DNA-dependent	GO:0003677; GO:0005794; GO:0003723; GO:0014902; GO:0030182; GO:0000166; GO:0005634; GO:0006351	IPR012677; IPR000504;			NP_057216.2;	COG0724;	EOG4VDPZN;					IPR012677;IPR000504;		PF00076;		PS50102;	RRM (RNA recognition motif) domains (3)
3174901	1387	373	312	253	449	40.7354	591	900	4.50714	6.92073	0.969121	1	327264832	65	1e-128	Anolis carolinensis	green anole	PREDICTED: meteorin-like protein-like [Anolis carolinensis]	XP_003217215.1	G1KU41	G1KU41_ANOCA	unreviewed	Uncharacterized protein	LOC100555651	294						XP_003217215.1;
3153319	1044	287	274	243	240	49.5211	9	191	0.0911869	1.95128	0.947144	1	115528128	46	9e-26	Danio rerio	leopard danio,zebra danio,zebra fish,zebrafish	NA	NA	Q08BK8	Q08BK8_DANRE	unreviewed	LOC100002699 protein (Fragment)	LOC100002699	267			IPR001660; IPR013761; IPR021129;				NOG319536;						IPR001660;IPR013761;IPR021129;		PF00536;		PS50105;
3200687	2597	782	569	505	741	41.3554	1012	1818	4.12191	7.46634	0.833323	1	148224122	67	0	Xenopus laevis	African clawed frog,clawed frog,common platanna,pl	tripeptidyl peptidase I	NP_001084555.1	Q6NTQ6	Q6NTQ6_XENLA	unreviewed	MGC83094 protein	tpp1 MGC83094	566	proteolysis; serine-type endopeptidase activity	GO:0006508; GO:0004252	IPR015366; IPR000209; IPR009020;			NP_001084555.1;							IPR015366;IPR000209;IPR009020;		PF00082;PF09286;
2982264	401	89	105	98	109	50.6234	5707	130	150.541	3.45768	0.00256166	0.10377	187692583	100	2e-90	Sus scrofa	pig,pigs,swine,wild boar	NA	NA	B2ZFN7	B2ZFN7_PIG	unreviewed	Actin (Fragment)		246	ATP binding; ATPase activity; I band; actin-myosin filament sliding; actomyosin, actin part; apoptotic process; cardiac muscle tissue morphogenesis; cardiac myofibril assembly; heart contraction; skeletal muscle thin filament assembly	GO:0005524; GO:0016887; GO:0031674; GO:0033275; GO:0042643; GO:0006915; GO:0055008; GO:0055003; GO:0060047; GO:0030240	IPR004000; IPR020902;		Actin family			EOG4W9J40;					IPR004000;IPR020902;	PTHR11937;	PF00022;		PS01132;
3182561	1593	369	328	323	573	40.8663	264	357	1.75299	2.39022	0.870696	1	193713609	51	2e-07	Acyrthosiphon pisum	pea aphid	PREDICTED: zinc finger protein 271-like [Acyrthosiphon pisum]	XP_001944284.1	J9K8W0	J9K8W0_ACYPI	unreviewed	Uncharacterized protein		313	nucleic acid binding; zinc ion binding	GO:0003676; GO:0008270	IPR007087; IPR015880; IPR013087;			XP_001944284.1;							IPR007087;IPR015880;IPR013087;				PS00028;PS50157;
3199333	2463	733	502	490	738	40.2761	1290	89	5.54008	0.3854	0.0205383	0.348068	348511866	66	2e-161	Oreochromis niloticus	Nile tilapia	PREDICTED: cyclin-A2-like [Oreochromis niloticus]	XP_003443464.1	I3IYJ9	I3IYJ9_ORENI	unreviewed	Uncharacterized protein	LOC100711022	434	cell cycle; cell division; nucleus; regulation of cyclin-dependent protein serine/threonine kinase activity	GO:0007049; GO:0051301; GO:0005634; GO:0000079	IPR013763; IPR014400; IPR004367; IPR006671;		Cyclin family	XP_003443464.1;							IPR013763;IPR014400;IPR004367;IPR006671;		PF02984;PF00134;		PS00292;
3180385	1527	470	336	234	487	37.3281	1211	2233	8.38872	15.5968	0.814478	1	13384618	82	1e-29	Mus musculus	house mouse	guanine nucleotide-binding protein G(I)/G(S)/G(O) subunit gamma-12 [Mus musculus]	NP_079554.1	Q9DAS9	GBG12_MOUSE	reviewed	Guanine nucleotide-binding protein G(I)/G(S)/G(O) subunit gamma-12	Gng12	72	G-protein coupled receptor signaling pathway; heterotrimeric G-protein complex; signal transducer activity	GO:0007186; GO:0005834; GO:0004871	IPR015898; IPR001770;		G protein gamma family	NP_001171027.1;NP_001171028.1;NP_001171029.1;NP_001171030.1;NP_001171031.1;NP_079554.1;	NOG265454;	EOG4ZGPF1;					IPR015898;IPR001770;	PTHR13809;	PF00631;		PS50058;
3057972	537	151	121	130	135	46.7412	804	106	15.837	2.10532	0.0674127	0.645268	387914206	73	2e-44	Callorhinchus milii	ghost shark	TIMP metallopeptidase inhibitor 2 [Callorhinchus milii]	AFK10712.1	K4FXX2	K4FXX2_CALMI	unreviewed	TIMP metallopeptidase inhibitor 2		224	extracellular region; metalloendopeptidase inhibitor activity	GO:0005576; GO:0008191	IPR001134; IPR001820; IPR008993; IPR015613; IPR027465;										IPR001134;IPR001820;IPR008993;IPR015613;IPR027465;	PTHR11844;PTHR11844:SF7;	PF00965;		PS50189;PS00288;	NTR domain (1)
3202247	2763	804	507	603	849	40.1737	311	4592	1.19061	17.7258	0.0556391	0.58891	149639997	51	8e-36	Ornithorhynchus anatinus	duck-billed platypus,duckbill platypus,platypus	plasmolipin-like	XP_001511278.1	F7FG77	F7FG77_ORNAN	unreviewed	Uncharacterized protein	PLLP	187	integral to membrane	GO:0016021	IPR013295; IPR008253; IPR021128;			XP_001511278.1;							IPR013295;IPR008253;IPR021128;		PF01284;		PS51225;
2995814	420	128	87	72	133	37.8571	3	506	0.0755549	12.8495	0.0145032	0.285491	327280406	51	1e-43	Anolis carolinensis	green anole	PREDICTED: cytochrome P450 2C29-like [Anolis carolinensis]	XP_003224943.1	H9GTD1	H9GTD1_ANOCA	unreviewed	Uncharacterized protein	LOC100562097	495	electron carrier activity; heme binding; iron ion binding; monooxygenase activity; oxidoreductase activity, acting on paired donors, with incorporation or reduction of molecular oxygen	GO:0009055; GO:0020037; GO:0005506; GO:0004497; GO:0016705	IPR001128; IPR017972; IPR002401;		Cytochrome P450 family	XP_003224943.1;							IPR001128;IPR017972;IPR002401;		PF00067;		PS00086;
3202003	2731	769	588	633	741	44.7089	6151	52659	23.824	205.654	0.553995	1	237823654	92	0	Squalus acanthias	spiny dogfish	NA	NA	Q4H132	Q4H132_SQUAC	unreviewed	Na, K-ATPase alpha subunit	atn1	1028	ATP binding; ATP biosynthetic process; cation-transporting ATPase activity; integral to membrane; metal ion binding; monovalent inorganic cation transmembrane transporter activity	GO:0005524; GO:0006754; GO:0019829; GO:0016021; GO:0046872; GO:0015077	IPR006068; IPR004014; IPR023299; IPR005775; IPR018303; IPR023298; IPR008250; IPR001757; IPR023214;		Cation transport ATPase (P-type) family								IPR006068;IPR004014;IPR023299;IPR005775;IPR018303;IPR023298;IPR008250;IPR001757;IPR023214;	PTHR24093;	PF00689;PF00690;PF00122;PF00702;	TIGR01106;TIGR01494;	PS00154;
3191643	1960	513	491	491	465	50.102	240	252	1.29523	1.37129	0.691153	1	346644687	66	5e-155	Cricetulus griseus	Chinese hamster	DNA repair protein RAD51 homolog 3 [Cricetulus griseus]	NP_001231005.1	Q8R2J9	RA51C_CRIGR	reviewed	DNA repair protein RAD51 homolog 3 (R51H3) (RAD51 homolog C) (RAD51-like protein 2)	RAD51C RAD51L2	366	ATP binding; DNA binding; DNA recombination; DNA repair; DNA-dependent ATPase activity; mitochondrion; nucleus; perinuclear region of cytoplasm; sister chromatid cohesion	GO:0005524; GO:0003677; GO:0006310; GO:0006281; GO:0008094; GO:0005739; GO:0005634; GO:0048471; GO:0007062	IPR013632; IPR016467; IPR020588; IPR027417;		RecA family, RAD51 subfamily	NP_001231005.1;							IPR013632;IPR016467;IPR020588;IPR027417;		PF08423;		PS50162;
3035556	486	171	80	80	155	32.9218	1112	787	24.2024	17.2713	0.550527	1	395527392	88	1e-21	Sarcophilus harrisii	Tasmanian devil	PREDICTED: dnaJ homolog subfamily C member 3 [Sarcophilus harrisii]	XP_003765831.1	G3WIW0	G3WIW0_SARHA	unreviewed	Uncharacterized protein	DNAJC3	504			IPR001623; IPR026901; IPR001440; IPR013026; IPR011990; IPR019734;			XP_003765831.1;							IPR001623;IPR026901;IPR001440;IPR013026;IPR011990;IPR019734;	PTHR24078:SF1;	PF00226;PF00515;		PS50076;PS50005;PS50293;
3193393	2052	558	459	563	472	49.8051	1454	2357	7.4951	12.2509	0.908926	1	56118988	65	0	Gallus gallus	bantam,chicken,chickens	KIAA1279	NP_001007945.1	Q5ZIL9	KBP_CHICK	reviewed	KIF1-binding protein homolog	kbp RCJMB04_25c4	594	cell differentiation; mitochondrial transport; mitochondrion; nervous system development	GO:0030154; GO:0006839; GO:0005739; GO:0007399	IPR022083; IPR011990;		KIF1-binding protein family	NP_001007945.1;	NOG74570;	EOG48GW33;					IPR022083;IPR011990;	PTHR20956;	PF12309;
3174453	1377	439	263	331	344	43.1373	6	235	0.0460901	1.8202	0.64534	1	194375708	77	0	Homo sapiens	human,man	NA	NA	B4DET7	B4DET7_HUMAN	unreviewed	cDNA FLJ51803, highly similar to Ryanodine receptor 1		675	T-tubule; calcium ion transmembrane transport; cellular response to caffeine; junctional membrane complex; muscle contraction; ossification involved in bone maturation; outflow tract morphogenesis; release of sequestered calcium ion into cytosol by sarcoplasmic reticulum; ryanodine-sensitive calcium-release channel activity; sarcoplasmic reticulum membrane; skeletal muscle fiber development; skin…	GO:0030315; GO:0070588; GO:0071313; GO:0030314; GO:0006936; GO:0043931; GO:0003151; GO:0014808; GO:0005219; GO:0033017; GO:0048741; GO:0043588; GO:0005245						EOG4548XN;
3146354	970	267	195	200	308	40.7216	410	400	4.47098	4.39819	0.721412	1	395537391	56	1e-92	Sarcophilus harrisii	Tasmanian devil	PREDICTED: manganese-dependent ADP-ribose/CDP-alcohol diphosphatase [Sarcophilus harrisii]	XP_003770686.1	G3VJR4	G3VJR4_SARHA	unreviewed	Uncharacterized protein	ADPRM	348	hydrolase activity	GO:0016787	IPR004843;			XP_003770686.1;							IPR004843;		PF00149;
3118237	763	222	187	183	171	48.4928	185	141	2.56471	1.97097	0.477953	1	544168	90	4e-142	Squalus acanthias	spiny dogfish	NA	NA	P36965	DMG_SQUAC	reviewed	Proteolipid protein DM gamma		246	integral to membrane	GO:0016021	IPR001614; IPR018237;		Myelin proteolipid protein family								IPR001614;IPR018237;	PTHR11683;	PF01275;		PS00575;PS01004;
3104907	696	195	157	173	171	47.4138	1126	629	17.1127	9.6389	0.417163	1	225705830	97	6e-82	Oncorhynchus mykiss	rainbow trout	NA	NA	C1BIA8	C1BIA8_ONCMY	unreviewed	Transcription initiation factor TFIID subunit 10	TAF10	186	DNA-dependent transcription, initiation; nucleus; translation initiation factor activity	GO:0006352; GO:0005634; GO:0003743	IPR003923;										IPR003923;	PTHR21242;	PF03540;
3015492	450	126	104	78	142	40.4444	257	158	6.04103	3.74482	0.431359	1	71895933	81	1e-48	Xenopus (Silurana) tropicalis	western clawed frog	PHD finger protein 10	NP_001025643.1	Q5BJ58	Q5BJ58_XENTR	unreviewed	PHD finger protein 10	phf10	430	zinc ion binding	GO:0008270	IPR011011; IPR001965; IPR019787; IPR013083;			NP_001025643.1;							IPR011011;IPR001965;IPR019787;IPR013083;		PF00628;		PS50016;
3186935	1747	488	451	411	397	49.3417	195	302	1.18068	1.84374	0.889657	1	327283392	70	0	Anolis carolinensis	green anole	PREDICTED: sorting nexin-33-like [Anolis carolinensis]	XP_003226425.1	H9G8G1	H9G8G1_ANOCA	unreviewed	Uncharacterized protein	snx33	565	cell communication; phosphatidylinositol binding	GO:0007154; GO:0035091	IPR001683; IPR001452; IPR014536; IPR019497;			XP_003226425.1;							IPR001683;IPR001452;IPR014536;IPR019497;		PF10456;PF00787;PF00018;		PS50195;PS50002;	SH3 domain (1)
3149005	996	320	202	244	230	44.7791	1398	980	14.847	10.4943	0.542831	1	291406617	79	6e-150	Oryctolagus cuniculus	European rabbit,Japanese white rabbit,domestic rab	SMEK homolog 1, suppressor of mek1 (Dictyostelium)	XP_002719645.1	G1TEE3	G1TEE3_RABIT	unreviewed	Uncharacterized protein	SMEK1	833	cytoplasm; nucleus; positive regulation of gluconeogenesis; protein dephosphorylation; protein phosphatase 4 complex	GO:0005737; GO:0005634; GO:0045722; GO:0006470; GO:0030289	IPR016024; IPR006887; IPR011993;			XP_002719645.1;							IPR016024;IPR006887;IPR011993;		PF04802;
3170567	1296	395	247	271	383	39.9691	1367	1025	11.1572	8.43538	0.582679	1	50344980	76	1e-47	Danio rerio	leopard danio,zebra danio,zebra fish,zebrafish	ELL associated factor 2	NP_001002162.1	Q6IQU8	Q6IQU8_DANRE	unreviewed	ELL associated factor 2 (Uncharacterized protein)	eaf2	259	ELL-EAF complex; cell migration involved in gastrulation; convergent extension involved in axis elongation; convergent extension involved in organogenesis; heart development; muscle cell migration; pancreas development; regulation of Wnt receptor signaling pathway; regulation of transcription, DNA-dependent	GO:0032783; GO:0042074; GO:0060028; GO:0060029; GO:0007507; GO:0014812; GO:0031016; GO:0030111; GO:0006355	IPR027093; IPR019194;			NP_001002162.1;	NOG273677;	EOG4W6NX6;					IPR027093;IPR019194;	PTHR15970;	PF09816;
3175475	1402	425	307	373	297	48.5021	4	1631	0.0301788	12.4077	0.000195818	0.0209366	148226959	66	3e-170	Xenopus laevis	African clawed frog,clawed frog,common platanna,pl	tektin 1	NP_001085226.1	Q6IP53	Q6IP53_XENLA	unreviewed	MGC78949 protein	tekt1 MGC78949	402	microtubule; microtubule cytoskeleton organization	GO:0005874; GO:0000226	IPR000435;			NP_001085226.1;							IPR000435;	PTHR19960;	PF03148;
3026282	469	130	104	94	141	42.2175	1555	1651	35.071	37.5457	0.811069	1	323649928	99	8e-98	Perca flavescens	yellow perch	NA	NA	F1C6Z0	F1C6Z0_PERFV	unreviewed	AP-2 complex subunit mu-1-a (Fragment)	Ap2m1	187	clathrin adaptor complex; clathrin coat of coated pit; intracellular protein transport; vesicle-mediated transport	GO:0030131; GO:0030132; GO:0006886; GO:0016192	IPR022775; IPR015629; IPR001392; IPR008968; IPR018240; IPR011012;										IPR022775;IPR015629;IPR001392;IPR008968;IPR018240;IPR011012;	PTHR11998:SF12;	PF00928;PF01217;		PS00990;PS51072;	MHD (mu homology) domain (1)
3193659	2066	563	431	451	621	42.6912	6507	6317	33.3151	32.6112	0.72608	1	348505761	76	6e-88	Oreochromis niloticus	Nile tilapia	PREDICTED: ADP-ribosylation factor 5-like [Oreochromis niloticus]	XP_003440429.1	I3KC99	I3KC99_ORENI	unreviewed	Uncharacterized protein	ARF5 (2 of 2)	180	GTP binding; intracellular; small GTPase mediated signal transduction	GO:0005525; GO:0005622; GO:0007264	IPR027417; IPR005225; IPR024156; IPR006689;		Small GTPase superfamily, Arf family	XP_003440429.1;							IPR027417;IPR005225;IPR024156;IPR006689;		PF00025;	TIGR00231;	PS51417;
3193941	2081	351	644	600	486	59.779	288	466	1.4639	2.38836	1	1	163915271	71	0	Xenopus (Silurana) tropicalis	western clawed frog	transmembrane 7 superfamily member 2	NP_001106597.1	A9JTP7	A9JTP7_XENTR	unreviewed	LOC100127815 protein	tm7sf2 LOC100127815	420	membrane; oxidoreductase activity, acting on the CH-CH group of donors, NAD or NADP as acceptor	GO:0016020; GO:0016628	IPR001171; IPR018083;			NP_001106597.1;	NOG72042;	EOG4FBHT3;					IPR001171;IPR018083;		PF01222;		PS01017;PS01018;
3205085	3164	1015	517	628	1004	36.1884	1685	3286	5.63318	11.0769	0.784204	1	62122887	83	0	Danio rerio	leopard danio,zebra danio,zebra fish,zebrafish	sorting nexin 4	NP_001014368.1	Q58EC1	Q58EC1_DANRE	unreviewed	Sorting nexin 4	snx4	434	cell communication; phosphatidylinositol binding	GO:0007154; GO:0035091	IPR001683;			NP_001014368.1;							IPR001683;		PF00787;		PS50195;
3045558	507	144	112	99	152	41.6174	135	154	2.81654	3.23965	0.594008	1	4633085	95	3e-110	Homo sapiens	human	fizzy-related protein [Homo sapiens]	AAD26623.1	Q9UM11	FZR_HUMAN	reviewed	Fizzy-related protein homolog (Fzr) (CDC20-like protein 1) (Cdh1/Hct1 homolog) (hCDH1)	FZR1 CDH1 FYR FZR KIAA1242	496	DNA repair; G2 DNA damage checkpoint; activation of anaphase-promoting complex activity; anaphase-promoting complex-dependent proteasomal ubiquitin-dependent protein catabolic process; cell division; cytosol; lens fiber cell differentiation; mitosis; negative regulation of cell aging; negative regulation of ubiquitin-protein ligase activity involved in mitotic cell cycle; nuclear membrane; nucleo…	GO:0006281; GO:0031572; GO:0051488; GO:0031145; GO:0051301; GO:0005829; GO:0070306; GO:0007067; GO:0090344; GO:0051436; GO:0031965; GO:0005654; GO:0008284; GO:0045732; GO:0051437; GO:0070979; GO:0040020	IPR015943; IPR001680; IPR019775; IPR017986;	Protein modification; protein ubiquitination.	WD repeat CDC20/Fizzy family	NP_001129669.1;NP_001129670.1;NP_057347.2;	COG2319;						IPR015943;IPR001680;IPR019775;IPR017986;		PF00400;		PS00678;PS50082;PS50294;	WD repeats (7)
3176563	1426	361	296	339	430	44.5302	172	221	1.27585	1.65295	0.730625	1	13507043	58	1e-89	Xenopus laevis	African clawed frog	Gli-Kruppel zinc-finger protein NKL isoform b [Xenopus laevis]	AAK28412.1	Q98T93	Q98T93_XENLA	unreviewed	Gli-Kruppel zinc-finger protein NKL isoform b (Fragment)	NKL	478	nucleic acid binding; zinc ion binding	GO:0003676; GO:0008270	IPR007087; IPR015880; IPR013087;										IPR007087;IPR015880;IPR013087;				PS00028;PS50157;
3192093	1984	584	406	387	607	39.9698	1864	2009	9.9379	10.8	0.819591	1	387915130	95	0	Callorhinchus milii	ghost shark	COP9 signalosome complex subunit 4 [Callorhinchus milii]	AFK11174.1	K4FUJ4	K4FUJ4_CALMI	unreviewed	COP9 signalosome complex subunit 4		417			IPR000717; IPR011991;										IPR000717;IPR011991;		PF01399;
3170423	1293	320	258	329	386	45.3983	8	5955	0.0654458	49.1212	4.70725e-05	0.00928291	387914962	62	6e-179	Callorhinchus milii	ghost shark	solute carrier family 2-like protein [Callorhinchus milii]	AFK11090.1	K4FTI2	K4FTI2_CALMI	unreviewed	Solute carrier family 2-like protein		503	integral to membrane; substrate-specific transmembrane transporter activity	GO:0016021; GO:0022891	IPR020846; IPR016196; IPR005828; IPR003663; IPR005829;		Major facilitator superfamily, Sugar transporter (TC 2.A.1.1) family								IPR020846;IPR016196;IPR005828;IPR003663;IPR005829;		PF00083;	TIGR00879;	PS50850;PS00217;
3188197	1799	556	333	439	471	42.9127	596	1043	3.50433	6.18357	0.866922	1	224095630	69	0	Taeniopygia guttata	zebra finch	pyridine nucleotide-disulphide oxidoreductase domain 1	XP_002200247.1	H0ZNA9	H0ZNA9_TAEGU	unreviewed	Uncharacterized protein	PYROXD1	499	oxidoreductase activity	GO:0016491	IPR013027; IPR023753;			XP_002200247.1;							IPR013027;IPR023753;		PF07992;
3196595	2251	658	434	454	705	39.4491	861	1020	4.04593	4.83293	0.884817	1	209738262	77	1e-78	Salmo salar	Atlantic salmon	NA	NA	B5XGN0	B5XGN0_SALSA	unreviewed	Peptidyl-prolyl cis-trans isomerase (EC 5.2.1.8)	PPIL1	166	peptidyl-prolyl cis-trans isomerase activity; protein folding; protein peptidyl-prolyl isomerization	GO:0003755; GO:0006457; GO:0000413	IPR002130; IPR024936; IPR020892;		Cyclophilin-type PPIase family								IPR002130;IPR024936;IPR020892;		PF00160;		PS00170;PS50072;	PPIase cyclophilin-type domain (1)	5.2.1.8
2999018	424	160	82	100	82	42.9245	153	197	3.81695	4.95549	0.697798	1	226442986	50	6e-23	Salmo salar	Atlantic salmon	Coiled-coil domain-containing protein 107	NP_001140005.1	B9ENV1	B9ENV1_SALSA	unreviewed	Coiled-coil domain-containing protein 107	CC107	315						NP_001140005.1;
3204575	3076	962	554	615	945	38.0039	107	1067	0.367949	3.69968	0.135472	0.896637	169403961	68	7e-31	Danio rerio	leopard danio,zebra danio,zebra fish,zebrafish	AT-rich interactive domain-containing protein 3A	NP_001093509.1	A2BEA6	ARI3A_DANRE	reviewed	AT-rich interactive domain-containing protein 3A (ARID domain-containing protein 3A) (Bright homolog)	arid3a si:ch211-113n10.6	570	DNA binding; cytoplasm; nucleus; regulation of transcription, DNA-dependent; transcription, DNA-dependent	GO:0003677; GO:0005737; GO:0005634; GO:0006355; GO:0006351	IPR001606; IPR023334;			NP_001093509.1;	NOG327790;	EOG415GF5;					IPR001606;IPR023334;		PF01388;		PS51011;PS51486;	ARID domain (1); REKLES domain (1)
3139195	905	238	206	167	294	41.2155	716	554	8.36864	6.52901	0.602037	1	147898570	82	2e-128	Xenopus laevis	African clawed frog,clawed frog,common platanna,pl	calcium binding protein 39-like	NP_001083396.1	Q6PAB4	Q6PAB4_XENLA	unreviewed	MGC68674 protein	cab39l MGC68674	337			IPR011989; IPR016024; IPR013878;			NP_001083396.1;							IPR011989;IPR016024;IPR013878;	PTHR10182;	PF08569;
3191539	1954	534	389	441	590	42.477	328	346	1.77558	1.88859	0.748113	1	387016828	69	0	Crotalus adamanteus	eastern diamondback rattlesnake	Major facilitator superfamily domain-containing protein 2A-like [Crotalus adamanteus]	AFJ50533.1	J3S917	J3S917_CROAD	unreviewed	Major facilitator superfamily domain-containing protein 2A-like		530			IPR016196;										IPR016196;
3136159	881	248	188	162	283	39.7276	2245	377	26.9545	4.56406	0.0745068	0.679296	387915042	59	1e-48	Callorhinchus milii	ghost shark	globin Y [Callorhinchus milii]	AFK11130.1	K4FTL2	K4FTL2_CALMI	unreviewed	Globin Y		158	heme binding; iron ion binding; oxygen binding; oxygen transporter activity	GO:0020037; GO:0005506; GO:0019825; GO:0005344	IPR000971; IPR009050; IPR012292; IPR002335;		Globin family								IPR000971;IPR009050;IPR012292;IPR002335;		PF00042;		PS01033;
3171663	1319	289	385	347	298	55.4966	116	308	0.930258	2.49053	0.913147	1	148232768	53	1e-118	Xenopus laevis	African clawed frog	protein PAT1 homolog 2 [Xenopus laevis]	NP_001085311.1	Q4V7K4	PATL2_XENLA	reviewed	Protein PAT1 homolog 2 (PAT1-like protein 2) (Protein P100) (Protein PAT1 homolog a) (Pat1a) (XPat1a)	patl2	733	G-quadruplex RNA binding; cytoplasmic mRNA processing body; negative regulation of cytoplasmic mRNA processing body assembly; nucleus; poly(G) RNA binding; poly(U) RNA binding; translation repressor activity	GO:0002151; GO:0000932; GO:0010607; GO:0005634; GO:0034046; GO:0008266; GO:0030371	IPR019167;		PAT1 family	NP_001085311.1;							IPR019167;		PF09770;
3131171	844	292	136	200	216	39.8104	4421	5261	55.4075	66.4832	0.864668	1	383415287	69	6e-64	Macaca mulatta	rhesus monkey	prostaglandin E synthase 3 [Macaca mulatta]	AFH30857.1	H9Z4J1	H9Z4J1_MACMU	unreviewed	Prostaglandin E synthase 3	PTGES3	158			IPR007052; IPR017447; IPR008978;										IPR007052;IPR017447;IPR008978;		PF04969;		PS51203;
3183871	1638	489	317	282	550	36.569	499	35	3.22238	0.227898	0.0366275	0.478063	349605152	54	1e-157	Equus caballus	horse	Toll-like receptor 2-like protein, partial [Equus caballus]	AEQ00484.1	K9KD98	K9KD98_HORSE	unreviewed	Toll-like receptor 2-like protein (Fragment)		583	MyD88-dependent toll-like receptor signaling pathway; inflammatory response; innate immune response; integral to membrane; positive regulation of inflammatory response; regulation of cytokine secretion; response to molecule of bacterial origin; toll-like receptor 2 signaling pathway	GO:0002755; GO:0006954; GO:0045087; GO:0016021; GO:0050729; GO:0050707; GO:0002237; GO:0034134	IPR000483; IPR001611; IPR003591; IPR000157; IPR027185;										IPR000483;IPR001611;IPR003591;IPR000157;IPR027185;	PTHR24365:SF17;	PF00560;PF01582;		PS51450;PS50104;	TIR domain (1)
3112457	732	207	192	162	171	48.3607	1158	742	16.7335	10.8113	0.494616	1	257167841	74	5e-72	Salvelinus alpinus	Arctic char	NA	NA	C8BM99	C8BM99_SALAL	unreviewed	Akirin 2(1a)		184			IPR024132;										IPR024132;	PTHR13293;
3194581	2116	616	355	417	728	36.4839	874	1121	4.36904	5.65036	0.940621	1	26006277	44	4e-42	Mus musculus	house mouse,mouse	tetratricopeptide repeat, ankyrin repeat and coiled-coil containing 1	NP_938036.2	Q8CHA0	Q8CHA0_MOUSE	unreviewed	MKIAA1728 protein (Fragment)	Tanc1 mKIAA1728	1313	axon terminus; dendrite; dendritic spine maintenance; myoblast fusion; neuronal cell body; visual learning	GO:0043679; GO:0030425; GO:0097062; GO:0007520; GO:0043025; GO:0008542	IPR002110; IPR020683; IPR013026; IPR011990; IPR013105; IPR019734;			NP_938036.2;							IPR002110;IPR020683;IPR013026;IPR011990;IPR013105;IPR019734;		PF12796;PF07719;		PS50297;PS50088;PS50005;PS50293;
3103393	689	168	195	160	166	51.5239	58	76	0.890429	1.17647	0.405943	1	334323185	62	2e-79	Monodelphis domestica	gray short-tailed opossum	PREDICTED: zinc transporter ZIP11-like [Monodelphis domestica]	XP_003340359.1	K7E510	K7E510_MONDO	unreviewed	Uncharacterized protein	SLC39A11	341	membrane; metal ion transmembrane transporter activity	GO:0016020; GO:0046873	IPR003689;			XP_003340359.1;							IPR003689;		PF02535;
3198777	2417	705	562	454	696	42.0356	1324	984	5.79431	4.34215	0.577592	1	431908146	84	0	Pteropus alecto	black flying fox	Cleavage and polyadenylation specificity factor subunit 1 [Pteropus alecto]	ELK11749.1	L5KJA9	L5KJA9_PTEAL	unreviewed	Cleavage and polyadenylation specificity factor subunit 1	PAL_GLEAN10010495	820	nucleic acid binding; nucleus	GO:0003676; GO:0005634	IPR004871;										IPR004871;		PF03178;
3202789	2823	798	558	630	837	42.0829	1700	1833	6.36984	6.92528	0.821044	1	355706973	70	7e-166	Mustela putorius furo	black ferret,domestic ferret,ferret	NA	NA	G9KD38	G9KD38_MUSPF	unreviewed	Neogenin-like protein 1 (Fragment)		454	integral to membrane	GO:0016021	IPR003961; IPR013783; IPR010560;										IPR003961;IPR013783;IPR010560;		PF06583;
3166605	1227	413	224	199	391	34.4743	185	97	1.59484	0.843166	0.340424	1	172355712	69	8e-32	Xenopus (Silurana) tropicalis	western clawed frog	coiled-coil domain containing 15	NP_001116490.1	B1WAX9	B1WAX9_XENTR	unreviewed	Ccdc15 protein	ccdc15	499						NP_001116490.1;
3021352	460	154	95	107	104	43.913	589	515	13.544	11.9409	0.672465	1	387915714	95	5e-97	Callorhinchus milii	ghost shark	putative pre-mRNA splicing regulator female-lethal(2D) [Callorhinchus milii]	AFK11466.1	K4G0M1	K4G0M1_CALMI	unreviewed	Putative pre-mRNA splicing regulator female-lethal(2D)		402
3187217	1759	423	404	466	466	49.4599	110	250	0.661481	1.51586	0.95584	1	45384424	54	2e-175	Gallus gallus	bantam,chicken,chickens	ectonucleoside triphosphate diphosphohydrolase 2	NP_990285.1	P79784	ENTP2_CHICK	reviewed	Ectonucleoside triphosphate diphosphohydrolase 2 (NTPDase 2) (EC 3.6.1.-) (CD39 antigen-like 1) (Ecto-ATP diphosphohydrolase 2) (Ecto-ATPDase 2) (Ecto-ATPase 2)	ENTPD2 CD39L1	495	ATP binding; hydrolase activity; integral to membrane	GO:0005524; GO:0016787; GO:0016021	IPR000407;		GDA1/CD39 NTPase family	NP_990285.1;	COG5371;	EOG4VT5XC;					IPR000407;	PTHR11782;	PF01150;		PS01238;		3.6.1.-
3192941	2030	493	397	501	639	44.2365	675	1129	3.51721	5.93176	0.894997	1	224069615	44	3e-104	Taeniopygia guttata	zebra finch	ubinuclein 1	XP_002193189.1	H0YZC2	H0YZC2_TAEGU	unreviewed	Uncharacterized protein	UBN1	1130	chromatin modification; negative regulation of phosphatase activity; nucleus; tight junction	GO:0016568; GO:0010923; GO:0005634; GO:0005923	IPR014840; IPR026936; IPR026949; IPR026947;			XP_002193189.1;							IPR014840;IPR026936;IPR026949;IPR026947;	PTHR16426;PTHR16426:SF4;	PF08729;PF14075;
3142123	931	264	253	212	202	49.9463	283	213	3.21534	2.44015	0.538895	1	254039664	93	0	Gallus gallus	bantam,chicken,chickens	muscleblind-like 3 (Drosophila)	NP_001156810.1	R4GIP6	R4GIP6_CHICK	unreviewed	Uncharacterized protein	MBNL3	371						NP_001156810.1;
3200265	2552	731	577	478	766	41.3401	1464	1230	6.06807	5.14056	0.652718	1	387014342	86	0	Crotalus adamanteus	eastern diamondback rattlesnake	Protein O-linked-mannose beta-1,2-N-acetylglucosaminyltransferase 1-like [Crotalus adamanteus]	AFJ49290.1	J3SBR1	J3SBR1_CROAD	unreviewed	Protein O-linked-mannose beta-1,2-N-acetylglucosaminyltransferase 1-like		655	Golgi membrane; acetylglucosaminyltransferase activity; protein glycosylation	GO:0000139; GO:0008375; GO:0006486	IPR004139;										IPR004139;	PTHR10468;	PF03071;
3120415	775	218	168	163	226	42.7097	1999	1678	27.2836	23.0928	0.652732	1	209154804	70	1e-80	Salmo salar	Atlantic salmon	NA	NA	B5X2V3	B5X2V3_SALSA	unreviewed	Integral membrane protein 2C	ITM2C	260			IPR007084;										IPR007084;		PF04089;		PS50869;
3159951	1127	327	242	213	345	40.3727	1229	906	11.535	8.57413	0.573362	1	229365734	87	3e-118	Anoplopoma fimbria	sablefish	NA	NA	C3KGS5	C3KGS5_ANOFI	unreviewed	LSM12 homolog A	LS12A	196			IPR019181;										IPR019181;		PF09793;
3191329	1943	462	479	407	595	45.5996	801	996	4.36064	5.46729	0.917939	1	194387254	77	2e-136	Homo sapiens	human,man	NA	NA	B4DMS9	B4DMS9_HUMAN	unreviewed	cDNA FLJ59577, highly similar to Bromodomain-containing protein 8		657			IPR001487;										IPR001487;		PF00439;		PS50014;
3196795	2263	656	462	435	710	39.6376	801	2148	3.74402	10.1236	0.571132	1	163915063	79	0	Xenopus (Silurana) tropicalis	western clawed frog	WNT inhibitory factor 1	NP_001106386.1	A8WGZ2	A8WGZ2_XENTR	unreviewed	Uncharacterized protein (Wif1 protein)	wif1	374			IPR000742; IPR013032; IPR003306; IPR013309;			NP_001106386.1;	NOG328460;	EOG4P5K97;					IPR000742;IPR013032;IPR003306;IPR013309;		PF12661;PF02019;		PS00022;PS01186;PS50026;PS50814;
3146690	974	246	255	211	262	47.8439	704	34	7.64547	0.372311	0.0179093	0.320939	189230318	71	1e-128	Xenopus (Silurana) tropicalis	western clawed frog	calpain 9	NP_001121483.1	B2GUG2	B2GUG2_XENTR	unreviewed	LOC100158582 protein (Uncharacterized protein)	capn9 LOC100158582	691	calcium ion binding; calcium-dependent cysteine-type endopeptidase activity; intracellular; proteolysis	GO:0005509; GO:0004198; GO:0005622; GO:0006508	IPR022684; IPR022682; IPR022683; IPR011992; IPR018247; IPR002048; IPR000169; IPR001300;			NP_001121483.1;	NOG327523;						IPR022684;IPR022682;IPR022683;IPR011992;IPR018247;IPR002048;IPR000169;IPR001300;		PF01067;PF13405;PF00648;		PS50203;PS00018;PS50222;PS00139;	Calpain catalytic domain (1)
3170687	1298	340	292	343	323	48.9214	1141	1372	9.29825	11.2737	0.90044	1	225716162	66	5e-84	Esox lucius	northern pike	NA	NA	C1BY24	C1BY24_ESOLU	unreviewed	Calcium-binding protein p22	CHP1	194	calcium ion binding	GO:0005509	IPR011992; IPR018247; IPR002048;										IPR011992;IPR018247;IPR002048;		PF13499;		PS00018;PS50222;
3163701	1180	270	307	286	317	50.2542	1175	907	10.5329	8.19806	0.601264	1	126304341	62	2e-126	Monodelphis domestica	gray short-tailed opossum	jagged 1	XP_001382123.1	F7C1Q4	F7C1Q4_MONDO	unreviewed	Delta-like protein	JAG1	1217	Notch signaling involved in heart development; aorta morphogenesis; apical part of cell; auditory receptor cell differentiation; calcium ion binding; cardiac neural crest cell development involved in outflow tract morphogenesis; cardiac right ventricle morphogenesis; cardiac septum morphogenesis; distal tubule development; endocardial cushion cell development; integral to membrane; loop of Henle …	GO:0061314; GO:0035909; GO:0045177; GO:0042491; GO:0005509; GO:0061309; GO:0003215; GO:0060411; GO:0072017; GO:0061444; GO:0016021; GO:0072070; GO:0002011; GO:0045599; GO:0045665; GO:2000737; GO:0097150; GO:0005886; GO:0045747; GO:0045639; GO:0045944; GO:0061156; GO:0003184; GO:0032495	IPR001774; IPR000742; IPR001881; IPR013032; IPR000152; IPR018097; IPR026219; IPR011651; IPR001007;			XP_001382123.1;							IPR001774;IPR000742;IPR001881;IPR013032;IPR000152;IPR018097;IPR026219;IPR011651;IPR001007;		PF01414;PF00008;PF07645;PF12661;PF07657;		PS00010;PS51051;PS00022;PS01186;PS50026;PS01187;	DSL domain (1); EGF-like domains (16)
2871039	301	82	71	63	85	44.5183	437	688	15.357	24.3786	0.9702	1	34366427	82	2e-55	Homo sapiens	human,man	NA	NA	Q6MZF3	Q6MZF3_HUMAN	unreviewed	Putative uncharacterized protein DKFZp686K06216 (Fragment)	DKFZp686K06216	261			IPR015915; IPR006652;										IPR015915;IPR006652;		PF01344;
3198993	2437	684	571	597	585	47.9278	1807	1055	7.8432	4.61724	0.442953	1	14250599	88	0	Homo sapiens	human,man	NA	NA	Q96HC2	Q96HC2_HUMAN	unreviewed	ABCA2 protein (Fragment)	ABCA2	867	ATP binding; ATP catabolic process; ATPase activity	GO:0005524; GO:0006200; GO:0016887	IPR003593; IPR026082; IPR003439; IPR027417;										IPR003593;IPR026082;IPR003439;IPR027417;	PTHR19229;	PF00005;		PS50893;
3184167	1647	447	355	306	539	40.1336	208	3	1.33586	0.0194274	0.0166043	0.309043	311263385	43	3e-20	Sus scrofa	pig,pigs,swine,wild boar	GPI-linked NAD(P)(+)--arginine ADP-ribosyltransferase 1-like	XP_003129663.1	F1SUY9	F1SUY9_PIG	unreviewed	Uncharacterized protein	LOC100525416	326	NAD(P)+-protein-arginine ADP-ribosyltransferase activity; NAD+ ADP-ribosyltransferase activity; cell surface; protein ADP-ribosylation	GO:0003956; GO:0003950; GO:0009986; GO:0006471	IPR000768;			XP_003129663.1;							IPR000768;	PTHR10339;	PF01129;		PS01291;
3037302	490	126	143	107	114	51.0204	4	59	0.0863484	1.28423	0.631165	1	209731556	100	6e-25	Salmo salar	Atlantic salmon	NA	NA	B5X727	B5X727_SALSA	unreviewed	Elongation factor 1-alpha, oocyte form	EF1A3	76	GTP binding; GTP catabolic process; GTPase activity; translation elongation factor activity	GO:0005525; GO:0006184; GO:0003924; GO:0003746	IPR000795; IPR027417;										IPR000795;IPR027417;		PF00009;
3207685	3716	1090	762	679	1185	38.7783	2	364	0.00569305	1.04475	0.0441737	0.52535	347227	46	1e-43	Gallus gallus	chicken	reverse transcriptase, partial [Gallus gallus]	AAA49027.1	Q789D2	Q789D2_CHICK	unreviewed	Reverse transcriptase (Fragment)		712	RNA binding; RNA-dependent DNA replication; RNA-directed DNA polymerase activity	GO:0003723; GO:0006278; GO:0003964	IPR003286; IPR000477;										IPR003286;IPR000477;		PF00078;		PS50878;	Reverse transcriptase domain (1)
3072591	577	149	139	147	142	49.5667	0	708	0	13.0871	0.000650952	0.044686	3913358	64	1e-52	Squalus acanthias	spiny dogfish	NA	NA	Q92113	CP17A_SQUAC	reviewed	Steroid 17-alpha-hydroxylase/17,20 lyase (EC 1.14.99.9) (EC 4.1.2.30) (17-alpha-hydroxyprogesterone aldolase) (CYPXVII) (Cytochrome P450 17A1) (Cytochrome P450-C17) (Cytochrome P450c17)	CYP17A1 CYP17	509	17-alpha-hydroxyprogesterone aldolase activity; electron carrier activity; heme binding; iron ion binding; membrane; steroid 17-alpha-monooxygenase activity; steroid biosynthetic process	GO:0047442; GO:0009055; GO:0020037; GO:0005506; GO:0016020; GO:0004508; GO:0006694	IPR001128; IPR017972; IPR002401;	Lipid metabolism; steroid biosynthesis.	Cytochrome P450 family								IPR001128;IPR017972;IPR002401;		PF00067;		PS00086;		1.14.99.9; 4.1.2.30
3101212	679	194	142	187	156	48.4536	322	419	5.01622	6.58158	0.882004	1	345531920	89	4e-148	Homo sapiens	human	Chain A, Crystal Structure Of The Tandem Vhs And Fyve Domains Of Hepatocyte Growth Factor-Regulated Tyrosine Kinase Substrate (Hgs-Hrs) At 1.48 A Resolution	3ZYQ_A	O14964	HGS_HUMAN	reviewed	Hepatocyte growth factor-regulated tyrosine kinase substrate (Hrs) (Protein pp110)	HGS HRS	777	cellular membrane organization; cytosol; early endosome; early endosome membrane; endosomal transport; endosome to lysosome transport; epidermal growth factor receptor signaling pathway; intracellular protein transport; metal ion binding; multivesicular body membrane; negative regulation of JAK-STAT cascade; negative regulation of cell proliferation; negative regulation of epidermal growth factor…	GO:0016044; GO:0005829; GO:0005769; GO:0031901; GO:0016197; GO:0008333; GO:0007173; GO:0006886; GO:0046872; GO:0032585; GO:0046426; GO:0008285; GO:0042059; GO:0042176; GO:0030141	IPR008942; IPR027426; IPR024641; IPR017073; IPR003903; IPR002014; IPR018205; IPR000306; IPR017455; IPR011011; IPR013083;			NP_004703.1;	NOG257212;	EOG4H463C;					IPR008942;IPR027426;IPR024641;IPR017073;IPR003903;IPR002014;IPR018205;IPR000306;IPR017455;IPR011011;IPR013083;	PTHR13856:SF45;	PF01363;PF12210;PF00790;		PS50330;PS50179;PS50178;	FYVE-type zinc finger (1); UIM (ubiquitin-interacting motif) repeat (1); VHS domain (1)
3170959	1305	307	347	275	376	47.6628	1642	476	13.3092	3.89029	0.175917	0.993397	326912443	90	0	Meleagris gallopavo	common turkey,turkey,wild turkey	serine/threonine-protein kinase 38-like	XP_003202560.1	G1NLV6	G1NLV6_MELGA	unreviewed	Uncharacterized protein	LOC100539642	464	ATP binding; protein serine/threonine kinase activity	GO:0005524; GO:0004674	IPR000961; IPR011009; IPR017892; IPR000719; IPR017441; IPR002290; IPR008271;			XP_003202560.1;							IPR000961;IPR011009;IPR017892;IPR000719;IPR017441;IPR002290;IPR008271;		PF00069;PF00433;		PS51285;PS00107;PS50011;PS00108;	AGC-kinase C-terminal domain (1)
3166227	1221	408	266	225	322	40.2129	4	874	0.0346525	7.63452	0.00190234	0.087274	213514322	87	6e-126	Salmo salar	Atlantic salmon	PARK2 co-regulated	NP_001134533.1	B5XAP1	B5XAP1_SALSA	unreviewed	Parkin coregulated gene protein homolog	PACRG	230			IPR019399;			NP_001134533.1;							IPR019399;		PF10274;
3140649	919	223	223	186	287	44.5049	6076	3948	69.9347	45.8192	0.504659	1	61402251	96	0	Mus musculus	house mouse,mouse	NA	NA	Q58ES7	Q58ES7_MOUSE	unreviewed	Spna2 protein (Fragment)	Sptan1 Spna2	514	Z disc; calcium ion binding; cuticular plate; fascia adherens; lateral plasma membrane; protein heterodimerization activity; spectrin binding	GO:0030018; GO:0005509; GO:0032437; GO:0005916; GO:0016328; GO:0046982; GO:0030507	IPR011992; IPR014837; IPR018247; IPR002048; IPR018159; IPR002017;										IPR011992;IPR014837;IPR018247;IPR002048;IPR018159;IPR002017;		PF13499;PF08726;PF00435;		PS00018;PS50222;
3139979	913	207	271	265	170	58.7076	583	1048	6.75442	12.2427	0.849494	1	410910596	75	3e-96	Takifugu rubripes	torafugu	PREDICTED: polymerase delta-interacting protein 2-like [Takifugu rubripes]	XP_003968776.1	H2TSY8	H2TSY8_TAKRU	unreviewed	Uncharacterized protein	LOC101064700	377	DNA binding	GO:0003677	IPR007474; IPR011722;			XP_003968776.1;							IPR007474;IPR011722;		PF04379;		PS51087;
3205049	3154	882	540	762	970	41.2809	3804	4925	12.7576	16.6545	0.926072	1	387913942	90	1e-21	Callorhinchus milii	ghost shark	polyadenylate-binding protein-interacting protein 2 [Callorhinchus milii]	AFK10580.1	K4G4J9	K4G4J9_CALMI	unreviewed	Polyadenylate-binding protein-interacting protein 2 (Polyadenylate-binding protein-interacting protein 2, isoform CRAb)		124			IPR009818;										IPR009818;		PF07145;
2878815	306	95	40	84	87	40.5229	34	80	1.1753	2.7884	0.479602	1	6576738	45	1e-06	Acanthochelys spixii	Acanthochelys spixii	ORF2 [Acanthochelys spixii]	BAA88337.1	O42110	O42110_9SAUR	unreviewed	ORF2		963	RNA binding; RNA-dependent DNA replication; RNA-directed DNA polymerase activity	GO:0003723; GO:0006278; GO:0003964	IPR005135; IPR003286; IPR000477;										IPR005135;IPR003286;IPR000477;		PF03372;PF00078;		PS50878;	Reverse transcriptase domain (1)
3110689	723	178	151	144	250	40.8022	36	68	0.526689	1.00313	0.380029	1	126306005	62	1e-69	Monodelphis domestica	gray short-tailed opossum	PREDICTED: EF-hand calcium-binding domain-containing protein 7 [Monodelphis domestica]	XP_001380693.1	F7FJD4	F7FJD4_MONDO	unreviewed	Uncharacterized protein	EFCAB7	629	calcium ion binding	GO:0005509	IPR011992; IPR018247; IPR002048;			XP_001380693.1;							IPR011992;IPR018247;IPR002048;		PF13202;PF13499;		PS00018;PS50222;
3069686	569	134	144	148	143	51.3181	1132	9807	21.0438	183.827	0.17178	0.984374	334883512	47	2e-26	Oplegnathus fasciatus	Oplegnathus fasciatus	F-type lectin [Oplegnathus fasciatus]	BAK38714.1	F7J048	F7J048_9PERO	unreviewed	F-type lectin	Rb-FTL	314	cell adhesion	GO:0007155	IPR000421; IPR006585; IPR008979;										IPR000421;IPR006585;IPR008979;		PF00754;
3111547	727	180	165	136	246	41.403	312	439	4.53953	6.44045	0.930661	1	326917250	66	1e-80	Meleagris gallopavo	common turkey,turkey,wild turkey	BAG family molecular chaperone regulator 1-like	XP_003204914.1	G1N4Y2	G1N4Y2_MELGA	unreviewed	Uncharacterized protein	LOC100545317	209	cytosol; negative regulation of apoptotic process; neuron differentiation; nucleus; positive regulation of neuron apoptotic process; positive regulation of transcription from RNA polymerase II promoter	GO:0005829; GO:0043066; GO:0030182; GO:0005634; GO:0043525; GO:0045944	IPR003103; IPR000626; IPR019955;			XP_003204914.1;							IPR003103;IPR000626;IPR019955;		PF02179;PF00240;		PS51035;PS50053;
3113957	740	245	149	115	231	35.6757	409	838	5.84631	12.0781	0.789259	1	50540494	69	3e-09	Danio rerio	leopard danio,zebra danio,zebra fish,zebrafish	zgc:92598	NP_001002712.1	Q6DH88	COX20_DANRE	reviewed	Cytochrome c oxidase protein 20 homolog	cox20 fam36a zgc:92598	111	integral to membrane; mitochondrial membrane	GO:0016021; GO:0031966	IPR022533; IPR023242;		COX20 family	NP_001002712.1;	NOG83970;	EOG4MKNHV;					IPR022533;IPR023242;		PF12597;
3176327	1421	395	315	299	412	43.209	41	1313	0.305197	9.855	0.0214909	0.357196	148223371	80	2e-72	Xenopus laevis	African clawed frog,clawed frog,common platanna,pl	uncharacterized LOC494684	NP_001087995.1	Q640F4	Q640F4_XENLA	unreviewed	LOC494684 protein	LOC494684	210	integral to membrane; plasma membrane; structural molecule activity; tight junction	GO:0016021; GO:0005886; GO:0005198; GO:0005923	IPR006187; IPR017974; IPR004031;			NP_001087995.1;							IPR006187;IPR017974;IPR004031;	PTHR12002;	PF00822;		PS01346;
3174951	1388	339	355	455	239	58.3573	1265	802	9.64032	6.1627	0.487585	1	164448678	67	2e-99	Xenopus laevis	African clawed frog,clawed frog,common platanna,pl	RRS1 ribosome biogenesis regulator homolog	NP_001088404.1	Q5XGX6	Q5XGX6_XENLA	unreviewed	Rrs1 protein	rrs1	344	nucleus; ribosome biogenesis	GO:0005634; GO:0042254	IPR007023;			NP_001088404.1;							IPR007023;	PTHR17602;	PF04939;
3200597	2587	804	449	494	840	36.4515	211	355	0.862733	1.46358	0.970557	1	431892161	51	8e-28	Pteropus alecto	black flying fox	ELKS/RAB6-interacting/CAST family member 1, partial [Pteropus alecto]	ELK02608.1	L5JWE2	L5JWE2_PTEAL	unreviewed	ELKS/RAB6-interacting/CAST family member 1 (Fragment)	PAL_GLEAN10022525	177			IPR019018;										IPR019018;		PF09457;		PS51511;
3194181	2095	602	490	473	530	45.9666	220	1453	1.11078	7.3972	0.199064	1	432096492	93	0	Myotis davidii	Myotis davidii	Protein mab-21-like 1 [Myotis davidii]	ELK27201.1	L5LMD1	L5LMD1_MYODS	unreviewed	Protein mab-21-like 1	MDA_GLEAN10002411	478	embryonic organ development	GO:0048568	IPR020950; IPR024810; IPR024801;										IPR020950;IPR024810;IPR024801;	PTHR10656;PTHR10656:SF14;	PF03281;
3195735	2192	654	467	382	689	38.7318	47	364	0.226802	1.77112	0.479228	1	77997567	65	7e-169	Potamotrygon motoro	South American freshwater stingray	3 beta-hydroxysteroid dehydrogenase [Potamotrygon motoro]	ABB16317.1	Q38HR9	Q38HR9_POTMO	unreviewed	3 beta-hydroxysteroid dehydrogenase	Hsd3B	376	3-beta-hydroxy-delta5-steroid dehydrogenase activity; steroid biosynthetic process	GO:0003854; GO:0006694	IPR002225; IPR016040;		3-beta-HSD family								IPR002225;IPR016040;		PF01073;
3190431	1897	543	399	353	602	39.6415	683	886	3.80841	4.98141	0.939727	1	62859375	85	0	Xenopus (Silurana) tropicalis	western clawed frog	polyribonucleotide nucleotidyltransferase 1	NP_001017033.1	Q28FH4	Q28FH4_XENTR	unreviewed	Polyribonucleotide nucleotidyltransferase 1	pnpt1 TEgg060j24.1-001	789	3'-5'-exoribonuclease activity; RNA binding; RNA processing; mRNA catabolic process; polyribonucleotide nucleotidyltransferase activity	GO:0000175; GO:0003723; GO:0006396; GO:0006402; GO:0004654	IPR001247; IPR015847; IPR004087; IPR004088; IPR012340; IPR012162; IPR027408; IPR015848; IPR003029; IPR020568; IPR022967;			NP_001017033.1;							IPR001247;IPR015847;IPR004087;IPR004088;IPR012340;IPR012162;IPR027408;IPR015848;IPR003029;IPR020568;IPR022967;	PTHR11252;	PF00013;PF03726;PF01138;PF03725;PF00575;	TIGR03591;	PS50084;PS50126;	KH domain (1)
3052190	522	151	103	120	148	42.7203	33	128	0.668704	2.61532	0.747235	1	156369926	51	3e-25	Nematostella vectensis	starlet sea anemone	hypothetical protein	XP_001628224.1	A7SJH1	A7SJH1_NEMVE	unreviewed	Predicted protein (Fragment)	v1g120541	134	2 iron, 2 sulfur cluster binding; electron carrier activity; metal ion binding; oxidoreductase activity	GO:0051537; GO:0009055; GO:0046872; GO:0016491	IPR002888; IPR001041; IPR006058; IPR012675;			XP_001628224.1;	COG4630;						IPR002888;IPR001041;IPR006058;IPR012675;		PF00111;PF01799;		PS00197;	2Fe-2S ferredoxin-type domain (1)
3195133	2151	575	547	456	573	46.6295	209	321	1.02777	1.59166	0.903219	1	326921277	82	0	Meleagris gallopavo	common turkey,turkey,wild turkey	son of sevenless homolog 2 (Drosophila)	XP_003206888.1	G1NLU3	G1NLU3_MELGA	unreviewed	Uncharacterized protein	SOS2	1330	DNA binding; Rho guanyl-nucleotide exchange factor activity; intracellular; phospholipid binding; regulation of Rho protein signal transduction; small GTPase mediated signal transduction	GO:0003677; GO:0005089; GO:0005622; GO:0005543; GO:0035023; GO:0007264	IPR000219; IPR009072; IPR007125; IPR011993; IPR001849; IPR000651; IPR019804; IPR008937; IPR023578; IPR001895; IPR015759;			XP_003206888.1;							IPR000219;IPR009072;IPR007125;IPR011993;IPR001849;IPR000651;IPR019804;IPR008937;IPR023578;IPR001895;IPR015759;	PTHR23113;PTHR23113:SF47;	PF00125;PF00169;PF00617;PF00618;PF00621;		PS50010;PS50003;PS00720;PS50009;PS50212;	DH (DBL-homology) domain (1); N-terminal Ras-GEF domain (1); PH domain (1); Ras-GEF domain (1)
3156873	1086	238	308	283	257	54.4199	748	727	7.28555	7.13987	0.743831	1	10435691	63	8e-124	Homo sapiens	human	unnamed protein product [Homo sapiens]	BAB14641.1	Q9NQ66	PLCB1_HUMAN	reviewed	1-phosphatidylinositol 4,5-bisphosphate phosphodiesterase beta-1 (EC 3.1.4.11) (PLC-154) (Phosphoinositide phospholipase C-beta-1) (Phospholipase C-I) (PLC-I) (Phospholipase C-beta-1) (PLC-beta-1)	PLCB1 KIAA0581	1216	G-protein coupled acetylcholine receptor signaling pathway; G2/M transition of mitotic cell cycle; GTPase activator activity; activation of meiosis involved in egg activation; calcium ion binding; cerebral cortex development; cytosol; fat cell differentiation; glutamate receptor signaling pathway; inositol phosphate metabolic process; insulin-like growth factor receptor signaling pathway; interle…	GO:0007213; GO:0000086; GO:0005096; GO:0060466; GO:0005509; GO:0021987; GO:0005829; GO:0045444; GO:0007215; GO:0043647; GO:0048009; GO:0070498; GO:0035722; GO:0035723; GO:0035556; GO:0016042; GO:0007613; GO:2000438; GO:0045892; GO:0000790; GO:0031965; GO:0016607; GO:0046488; GO:0004435; GO:0005546; GO:2000560; GO:1900087; GO:0046330; GO:2000344; GO:0048639; GO:0040019; GO:0032735; GO:0045663; GO:…	IPR000008; IPR008973; IPR018029; IPR011992; IPR001192; IPR016280; IPR014815; IPR009535; IPR017946; IPR015359; IPR000909; IPR001711;			NP_056007.1;NP_877398.1;	NOG149692;				3.1.4.11;		IPR000008;IPR008973;IPR018029;IPR011992;IPR001192;IPR016280;IPR014815;IPR009535;IPR017946;IPR015359;IPR000909;IPR001711;	PTHR10336;	PF00168;PF06631;PF09279;PF00388;PF00387;PF08703;		PS50004;PS50007;PS50008;	C2 domain (1); PI-PLC X-box domain (1); PI-PLC Y-box domain (1)	3.1.4.11
3167357	1239	324	332	215	368	44.1485	1111	821	9.48491	7.06737	0.575652	1	21704208	77	6e-163	Mus musculus	house mouse	zinc finger protein 330 [Mus musculus]	NP_663575.1	Q922H9	ZN330_MOUSE	reviewed	Zinc finger protein 330 (Nucleolar autoantigen 36) (Nucleolar cysteine-rich protein)	Znf330 Noa36 Zfp330	316	chromosome, centromeric region; midbody; nucleolus; zinc ion binding	GO:0000775; GO:0030496; GO:0005730; GO:0008270	IPR010531;		NOA36 family	NP_663575.1;	NOG80468;	EOG4S7JQQ;					IPR010531;	PTHR13214;	PF06524;
3189997	1876	473	434	448	521	47.0149	941	88	5.30576	0.500306	0.0389658	0.492517	224047092	82	0	Taeniopygia guttata	zebra finch	dual specificity phosphatase 10	XP_002189295.1	H0YWV8	H0YWV8_TAEGU	unreviewed	Uncharacterized protein	DUSP10	481	Golgi apparatus; MAP kinase tyrosine/serine/threonine phosphatase activity; inactivation of MAPK activity; negative regulation of JNK cascade; negative regulation of JUN kinase activity; negative regulation of respiratory burst involved in inflammatory response; nucleus; peptidyl-tyrosine dephosphorylation; protein tyrosine phosphatase activity; regulation of adaptive immune response; response to…	GO:0005794; GO:0017017; GO:0000188; GO:0046329; GO:0043508; GO:0060266; GO:0005634; GO:0035335; GO:0004725; GO:0002819; GO:0032496	IPR000340; IPR020422; IPR024950; IPR008343; IPR001763; IPR000387; IPR016130;			XP_002189295.1;							IPR000340;IPR020422;IPR024950;IPR008343;IPR001763;IPR000387;IPR016130;	PTHR10159;	PF00782;PF00581;		PS50206;PS00383;PS50056;PS50054;
2992550	415	111	82	112	110	46.747	3193	6086	81.3844	156.412	0.839355	1	318043082	92	1e-23	Ictalurus punctatus	channel catfish	mitochondrial ATP synthase subunit e	NP_001187531.1	E3TEP0	E3TEP0_ICTPU	unreviewed	Mitochondrial ATP synthase subunit e (EC 3.6.3.14)	ATP5I	71	ATP synthesis coupled proton transport; hydrogen ion transmembrane transporter activity; hydrolase activity; mitochondrial proton-transporting ATP synthase complex, coupling factor F(o)	GO:0015986; GO:0015078; GO:0016787; GO:0000276	IPR008386;			NP_001187531.1;							IPR008386;		PF05680;				3.6.3.14
3162149	1157	340	231	195	391	36.8194	2960	3554	27.0613	32.762	0.886694	1	67480125	81	5e-42	Oxyuranus scutellatus scutellatus	Australian taipan	NA	NA	Q4QXL0	Q4QXL0_OXYSC	unreviewed	Golgi-associated protein (Fragment)		163
3162319	1159	365	189	264	341	39.0854	1197	75	10.9245	0.690182	0.018242	0.323416	51980570	67	2e-82	Xenopus laevis	African clawed frog,clawed frog,common platanna,pl	NA	NA	Q641R8	Q641R8_XENLA	unreviewed	LOC494636 protein (Fragment)	LOC494636	196			IPR026645;										IPR026645;	PTHR15040;
3036838	489	120	127	116	126	49.6933	314	189	6.79221	4.12229	0.440145	1	224587871	72	4e-71	Salmo salar	Atlantic salmon	NA	NA	C0PUT3	C0PUT3_SALSA	unreviewed	YIF1B (Fragment)	YIF1B	282			IPR005578;										IPR005578;	PTHR14083;	PF03878;
3155585	1071	361	167	171	372	31.5593	338	2038	3.33824	20.2955	0.213794	1	109391843	97	5e-10	Scyliorhinus canicula	smaller spotted catshark,smaller spotted dogfish,s	NA	NA	A2CJ48	A2CJ48_SCYCA	unreviewed	Dystrophin isoform 2 (Fragment)		62
3176419	1423	396	324	262	441	41.1806	2481	1941	18.4422	14.5481	0.60967	1	41053345	82	0	Danio rerio	leopard danio,zebra danio,zebra fish,zebrafish	APG3 autophagy 3-like	NP_956316.1	Q6PFS7	ATG3_DANRE	reviewed	Ubiquitin-like-conjugating enzyme ATG3 (EC 6.3.2.-) (Autophagy-related protein 3) (APG3-like)	atg3 apg3l zgc:64156	317	Atg12 ligase activity; Atg8 ligase activity; autophagic vacuole assembly; cytoplasm; mitochondrial fragmentation involved in apoptotic process; protein transport	GO:0019777; GO:0019776; GO:0000045; GO:0005737; GO:0043653; GO:0015031	IPR007135; IPR019461; IPR007134;		ATG3 family	NP_956316.1;	NOG237080;	EOG4M398Z;					IPR007135;IPR019461;IPR007134;		PF03987;PF10381;PF03986;				6.3.2.-
3199037	2441	588	618	492	743	45.4732	551	559	2.38767	2.44247	0.763515	1	224043022	69	0	Taeniopygia guttata	zebra finch	PHD finger protein 16	XP_002195036.1	H0ZK32	H0ZK32_TAEGU	unreviewed	Uncharacterized protein	PHF16	819	histone H3 acetylation; histone H4-K12 acetylation; histone H4-K5 acetylation; histone H4-K8 acetylation; histone acetyltransferase complex; zinc ion binding	GO:0043966; GO:0043983; GO:0043981; GO:0043982; GO:0000123; GO:0008270	IPR019542; IPR019786; IPR011011; IPR001965; IPR019787; IPR013083;			XP_002195036.1;							IPR019542;IPR019786;IPR011011;IPR001965;IPR019787;IPR013083;		PF10513;		PS01359;PS50016;
3177159	1440	395	271	287	487	38.75	191	2	1.40301	0.0148134	0.0157949	0.299821	269914104	41	3e-08	Danio rerio	leopard danio,zebra danio,zebra fish,zebrafish	cytokine receptor family member b8	NP_001073144.2	A0FJI3	A0FJI3_DANRE	unreviewed	Cytokine receptor family member B8	crfb8 CRFB8 si:ch211-272f15.1	492			IPR003961; IPR013783; IPR015373; IPR015713;			NP_001073144.2;	NOG25594;	EOG4WH8KR;					IPR003961;IPR013783;IPR015373;IPR015713;	PTHR20859:SF21;	PF09294;		PS50853;
3155717	1072	300	252	197	323	41.8843	22088	14541	217.948	144.672	0.473755	1	225706876	74	4e-105	Osmerus mordax	rainbow smelt	NA	NA	C1BJT1	C1BJT1_OSMMO	unreviewed	Transgelin	TAGL	199	muscle organ development	GO:0007517	IPR000557; IPR001715; IPR003096; IPR001061;										IPR000557;IPR001715;IPR003096;IPR001061;	PTHR18959:SF5;	PF00402;PF00307;		PS01052;PS51122;PS50021;
3187079	1753	546	278	350	579	35.8243	430	355	2.59464	2.15989	0.626118	1	55742573	74	1e-48	Danio rerio	leopard danio,zebra danio,zebra fish,zebrafish	solute carrier family 25, member 33	NP_998322.1	Q6P036	S2533_DANRE	reviewed	Solute carrier family 25 member 33	slc25a33 zgc:65787	314	integral to membrane; mitochondrial inner membrane; transmembrane transport	GO:0016021; GO:0005743; GO:0055085	IPR002067; IPR018108; IPR023395;		Mitochondrial carrier (TC 2.A.29) family	NP_998322.1;	NOG301650;	EOG41RPVD;					IPR002067;IPR018108;IPR023395;		PF00153;		PS50920;	Solcar repeats (3)
3033792	483	116	95	152	120	51.1387	416	443	9.11038	9.78234	0.777137	1	148234660	65	2e-47	Xenopus laevis	African clawed frog,clawed frog,common platanna,pl	uncharacterized protein MGC130873	NP_001089688.1	Q3KQ86	Q3KQ86_XENLA	unreviewed	MGC130873 protein	gpn1 MGC130873	364	GTP binding; small GTPase mediated signal transduction	GO:0005525; GO:0007264	IPR027417; IPR001806; IPR004130;			NP_001089688.1;							IPR027417;IPR001806;IPR004130;		PF03029;
3199461	2475	620	663	584	608	50.3838	2954	10113	12.6248	43.5804	0.527583	1	119331076	80	0	Gallus gallus	bantam,chicken,chickens	peptidase D	NP_001073185.1	Q5ZKL3	Q5ZKL3_CHICK	unreviewed	Uncharacterized protein	RCJMB04_10d1	497	aminopeptidase activity; cellular process; manganese ion binding	GO:0004177; GO:0009987; GO:0030145	IPR007865; IPR000994; IPR001131;		Peptidase M24B family	NP_001073185.1;							IPR007865;IPR000994;IPR001131;		PF05195;PF00557;		PS00491;
3176097	1416	429	316	353	318	47.2458	3264	3730	24.3824	28.0952	0.850285	1	281346397	59	5e-89	Ailuropoda melanoleuca	giant panda	NA	NA	D2HZ18	D2HZ18_AILME	unreviewed	Putative uncharacterized protein (Fragment)	PANDA_018021	569			IPR004154;										IPR004154;
3071302	573	130	148	216	79	63.5253	73	125	1.34759	2.32671	0.59347	1	387017976	52	8e-13	Crotalus adamanteus	eastern diamondback rattlesnake	Rabenosyn-5-like [Crotalus adamanteus]	AFJ51106.1	J3SF39	J3SF39_CROAD	unreviewed	Rabenosyn-5-like		787	zinc ion binding	GO:0008270	IPR021565; IPR007087; IPR015880; IPR000306; IPR017455; IPR011011; IPR013083;										IPR021565;IPR007087;IPR015880;IPR000306;IPR017455;IPR011011;IPR013083;		PF01363;PF11464;		PS50178;PS00028;PS50157;
3202115	2748	829	590	531	798	40.7933	584	532	2.24795	2.06481	0.69731	1	350580906	68	0	Sus scrofa	pig	PREDICTED: arylsulfatase K [Sus scrofa]	XP_003354254.2	F1REY9	F1REY9_PIG	unreviewed	Uncharacterized protein	ARSK	540	sulfuric ester hydrolase activity	GO:0008484	IPR017849; IPR017850; IPR000917;			XP_003354254.2;							IPR017849;IPR017850;IPR000917;		PF00884;
3196427	2239	691	466	441	641	40.5092	113	979	0.533844	4.66353	0.173872	0.988784	148238243	64	4e-137	Xenopus laevis	African clawed frog,clawed frog,common platanna,pl	uncharacterized LOC496041	NP_001088777.1	Q5PPY8	Q5PPY8_XENLA	unreviewed	LOC496041 protein	LOC496041	354	carbohydrate metabolic process; transferase activity, transferring glycosyl groups	GO:0005975; GO:0016757	IPR003859;			NP_001088777.1;							IPR003859;	PTHR19300;	PF02709;
3185975	1710	574	256	311	569	33.1579	2349	4205	14.5304	26.2274	0.856475	1	26350535	79	1e-48	Mus musculus	house mouse,mouse	protein kinase C and casein kinase substrate in neurons 2	NP_035992.1	Q8BNK9	Q8BNK9_MOUSE	unreviewed	Putative uncharacterized protein (Fragment)	Pacsin2	122	cytoskeletal protein binding; cytosol; negative regulation of endocytosis; signal transduction	GO:0008092; GO:0005829; GO:0045806; GO:0007165	IPR001452;			NP_001152981.1;NP_001152982.1;NP_035992.1;							IPR001452;		PF00018;		PS50002;	SH3 domain (1)
3200433	2567	685	656	554	672	47.1367	375	389	1.54524	1.61625	0.752183	1	148222244	73	0	Xenopus laevis	African clawed frog,clawed frog,common platanna,pl	SMAD family member 4, gene 2	NP_001084387.1	Q9PWJ9	Q9PWJ9_XENLA	unreviewed	XSmad4b (Xsmad4b protein)	smad4.2 Xsmad4b	560	sequence-specific DNA binding transcription factor activity; transcription factor complex; transcription, DNA-dependent; transforming growth factor beta receptor signaling pathway	GO:0003700; GO:0005667; GO:0006351; GO:0007179	IPR013790; IPR003619; IPR013019; IPR017855; IPR001132; IPR008984;			NP_001084387.1;							IPR013790;IPR003619;IPR013019;IPR017855;IPR001132;IPR008984;	PTHR13703;	PF03165;PF03166;		PS51075;PS51076;
3158891	1112	172	366	286	288	58.6331	1166	931	11.0913	8.92958	0.622062	1	71896315	56	3e-78	Gallus gallus	bantam,chicken,chickens	FtsJ homolog 3 (E. coli)	NP_001026096.1	Q5ZKM1	SPB1_CHICK	reviewed	pre-rRNA processing protein FTSJ3 (EC 2.1.1.-) (2'-O-ribose RNA methyltransferase SPB1 homolog) (Protein ftsJ homolog 3) (Putative rRNA methyltransferase 3)	FTSJ3 RCJMB04_10b6	832	RNA methylation; methyltransferase activity; nucleolus; rRNA processing	GO:0001510; GO:0008168; GO:0005730; GO:0006364	IPR015507; IPR012920; IPR024576; IPR002877;		Methyltransferase superfamily, RlmE family, SPB1 subfamily	NP_001026096.1;	COG0293;						IPR015507;IPR012920;IPR024576;IPR002877;	PTHR10920;	PF11861;PF01728;PF07780;				2.1.1.-
2949316	364	82	110	96	76	56.5934	109	40	3.16749	1.17205	0.124579	0.864916	194376760	88	9e-28	Homo sapiens	human,man	EH-domain containing 3	NP_055415.1	B4DFR5	B4DFR5_HUMAN	unreviewed	EH domain-containing protein 3 (cDNA FLJ58167, highly similar to EH-domain-containing protein 3) (cDNA, FLJ78905, highly similar to EH-domain-containing protein 3)	EHD3	175	GTP binding; GTP catabolic process; GTPase activity	GO:0005525; GO:0006184; GO:0003924	IPR001401; IPR027417;			NP_055415.1;							IPR001401;IPR027417;		PF00350;
3183989	1641	472	285	426	458	43.3272	73	199	0.470549	1.29339	0.880853	1	166158216	76	2e-61	Xenopus (Silurana) tropicalis	western clawed frog	carnitine palmitoyltransferase 1A (liver)	NP_001107300.1	A9JRK5	A9JRK5_XENTR	unreviewed	LOC100135089 protein	cpt1a LOC100135089	767	transferase activity, transferring acyl groups	GO:0016746	IPR000542;		Carnitine/choline acetyltransferase family	NP_001107300.1;	NOG70127;						IPR000542;	PTHR22589;	PF00755;		PS00439;PS00440;
3086673	623	212	122	87	202	33.5474	254	2	4.31257	0.0342395	0.00878634	0.216835	344236830	53	4e-06	Cricetulus griseus	Chinese hamster,Chinese hamsters	NA	NA	G3HQA5	G3HQA5_CRIGR	unreviewed	Transmembrane protein 154 (Fragment)	I79_013001	196	integral to membrane	GO:0016021
3193375	2051	560	440	470	581	44.3686	40	226	0.206293	1.17525	0.907249	1	48734596	73	3e-82	Mus musculus	house mouse,mouse	NA	NA	Q6IR26	Q6IR26_MOUSE	unreviewed	Traf3ip2 protein (Fragment)	Traf3ip2	193	B cell apoptotic process; humoral immune response; immunoglobulin secretion; positive regulation of I-kappaB kinase/NF-kappaB cascade	GO:0001783; GO:0006959; GO:0048305; GO:0043123	IPR013568;				NOG43147;	EOG4BZN3T;					IPR013568;		PF08357;		PS51534;
3182403	1589	507	299	299	484	37.6337	1793	1318	11.9357	8.84662	0.57127	1	10439934	75	5e-165	Homo sapiens	human	unnamed protein product [Homo sapiens]	BAB15599.1	Q8WTT2	NOC3L_HUMAN	reviewed	Nucleolar complex protein 3 homolog (NOC3 protein homolog) (Factor for adipocyte differentiation 24) (NOC3-like protein) (Nucleolar complex-associated protein 3-like protein)	NOC3L AD24 C10orf117 FAD24	800	fat cell differentiation; nuclear speck; nucleolus	GO:0045444; GO:0016607; GO:0005730	IPR005612; IPR011501; IPR016903;		CBF/MAK21 family	NP_071896.8;	COG5117;	EOG4VHK66;					IPR005612;IPR011501;IPR016903;		PF03914;PF07540;
3194703	2124	615	477	510	522	46.4689	3	1643	0.0149402	8.25029	0.000135015	0.0169296	387915226	76	0	Callorhinchus milii	ghost shark	allantoinase-like protein [Callorhinchus milii]	AFK11222.1	K4FYD3	K4FYD3_CALMI	unreviewed	Allantoinase-like protein		462	allantoin catabolic process; allantoinase activity; cobalt ion binding; zinc ion binding	GO:0000256; GO:0004038; GO:0050897; GO:0008270	IPR017593; IPR006680; IPR002195; IPR011059;		DHOase family								IPR017593;IPR006680;IPR002195;IPR011059;		PF01979;	TIGR03178;	PS00482;
3176797	1431	443	243	296	449	37.666	575	1008	4.25029	7.51289	0.868046	1	148225785	70	7e-147	Xenopus laevis	African clawed frog,clawed frog,common platanna,pl	enoyl-CoA delta isomerase 1	NP_001085036.1	Q6IR83	Q6IR83_XENLA	unreviewed	MGC82167 protein	eci1 MGC82167	298	catalytic activity	GO:0003824	IPR001753; IPR018376;		Enoyl-CoA hydratase/isomerase family	NP_001085036.1;							IPR001753;IPR018376;		PF00378;		PS00166;
3188877	1825	523	428	400	474	45.3699	975	367	5.65109	2.14481	0.264557	1	187607335	58	2e-64	Xenopus (Silurana) tropicalis	western clawed frog	claudin 8, gene 2	NP_001120297.1	B1H1G6	B1H1G6_XENTR	unreviewed	LOC100145356 protein	cldn8.2 LOC100145356	226	integral to membrane; plasma membrane; structural molecule activity; tight junction	GO:0016021; GO:0005886; GO:0005198; GO:0005923	IPR006187; IPR003926; IPR017974; IPR004031;			NP_001120297.1;	NOG40590;						IPR006187;IPR003926;IPR017974;IPR004031;	PTHR12002;	PF00822;		PS01346;
3122371	786	232	166	274	114	55.9796	320	333	4.30643	4.51864	0.736532	1	431897833	42	2e-10	Pteropus alecto	black flying fox	Intracellular hyaluronan-binding protein 4 [Pteropus alecto]	ELK06667.1	L5K5N3	L5K5N3_PTEAL	unreviewed	Intracellular hyaluronan-binding protein 4	PAL_GLEAN10003685	418			IPR006861;										IPR006861;		PF04774;
3182495	1592	469	343	336	444	42.6508	16389	10607	108.893	71.0617	0.486032	1	14124960	98	9e-116	Homo sapiens	human,man	NA	NA	Q96HX0	Q96HX0_HUMAN	unreviewed	TUBB2C protein (Fragment)	TUBB2C	227	GTP binding; GTPase activity; microtubule; microtubule-based process; protein polymerization; structural constituent of cytoskeleton	GO:0005525; GO:0003924; GO:0005874; GO:0007017; GO:0051258; GO:0005200	IPR002453; IPR008280; IPR000217; IPR018316; IPR023123; IPR003008;										IPR002453;IPR008280;IPR000217;IPR018316;IPR023123;IPR003008;	PTHR11588;	PF03953;
3200063	2529	526	656	670	677	52.4318	169	256	0.706852	1.07964	0.830669	1	21594505	54	0	Mus musculus	house mouse	Als2 protein [Mus musculus]	AAH31479.1	Q920R0	ALS2_MOUSE	reviewed	Alsin (Amyotrophic lateral sclerosis 2 protein homolog)	Als2	1651	Rab GTPase binding; Rab guanyl-nucleotide exchange factor activity; Rac guanyl-nucleotide exchange factor activity; Rac protein signal transduction; axon; axonogenesis; behavioral fear response; cell death; cytosol; early endosome; endosomal transport; growth cone; in utero embryonic development; lamellipodium; locomotory behavior; membrane; neuromuscular junction development; neuron projection m…	GO:0017137; GO:0017112; GO:0030676; GO:0016601; GO:0030424; GO:0007409; GO:0001662; GO:0008219; GO:0005829; GO:0005769; GO:0016197; GO:0030426; GO:0001701; GO:0030027; GO:0007626; GO:0016020; GO:0007528; GO:0048812; GO:0043025; GO:0005543; GO:0032855; GO:0014069; GO:0043234; GO:0042803; GO:0008104; GO:0043539; GO:0001881; GO:0032313; GO:0051036; GO:0006979; GO:0001726; GO:0035249; GO:0031982; GO:…	IPR000219; IPR003409; IPR011993; IPR001849; IPR009091; IPR000408; IPR003123;			NP_001153420.2;NP_082993.4;NP_666221.1;	COG4642;	EOG4FTVZP;					IPR000219;IPR003409;IPR011993;IPR001849;IPR009091;IPR000408;IPR003123;		PF02493;PF00415;PF00621;PF02204;		PS00741;PS50010;PS50003;PS00625;PS00626;PS50012;PS51205;	DH (DBL-homology) domain (1); MORN repeats (8); PH domain (1); RCC1 repeats (5); VPS9 domain (1)
3082637	609	155	157	120	177	45.4844	1	397	0.0173689	6.95279	0.0185443	0.326175	387914814	97	4e-45	Callorhinchus milii	ghost shark	protein phosphatase 1 regulatory subunit 1C-like protein [Callorhinchus milii]	AFK11016.1	K4G0C3	K4G0C3_CALMI	unreviewed	Protein phosphatase 1 regulatory subunit 1C-like protein		118	protein phosphatase inhibitor activity; signal transduction	GO:0004864; GO:0007165	IPR008466;										IPR008466;	PTHR15417;	PF05395;
2948100	363	81	100	79	103	49.3113	241	82	7.02265	2.40931	0.239228	1	41053951	69	3e-39	Danio rerio	leopard danio,zebra danio,zebra fish,zebrafish	arrestin domain containing 2	NP_956233.1	Q6TEM6	Q6TEM6_DANRE	unreviewed	KIAA1376-like protein	arrdc2	407			IPR011021; IPR011022; IPR014756;			NP_956233.1;							IPR011021;IPR011022;IPR014756;		PF02752;PF00339;
2986916	407	112	102	71	122	42.5061	516	1222	13.4105	32.0231	0.66361	1	387915558	84	1e-67	Callorhinchus milii	ghost shark	palmitoyl-protein thioesterase 1 [Callorhinchus milii]	AFK11388.1	K4FTC6	K4FTC6_CALMI	unreviewed	Palmitoyl-protein thioesterase 1		306	cellular protein modification process; palmitoyl-(protein) hydrolase activity	GO:0006464; GO:0008474	IPR002472;										IPR002472;		PF02089;
3176473	1424	427	289	250	458	37.8511	947	1692	7.03445	12.6729	0.835778	1	392882288	67	4e-78	Callorhinchus milii	ghost shark	28S ribosomal protein S10, mitochondrial [Callorhinchus milii]	AFM89976.1	K4GBI7	K4GBI7_CALMI	unreviewed	28S ribosomal protein S10, mitochondrial		202	ribosome; structural constituent of ribosome; translation	GO:0005840; GO:0003735; GO:0006412	IPR001848; IPR027486;										IPR001848;IPR027486;		PF00338;
3082301	608	188	106	191	123	48.8487	1	71	0.0173975	1.24549	0.878199	1	301624748	41	2e-10	Xenopus (Silurana) tropicalis	western clawed frog	hemagglutinin/amebocyte aggregation factor-like	XP_002941651.1	F6W4N9	F6W4N9_XENTR	unreviewed	Uncharacterized protein	LOC100498382	188			IPR026645;			XP_002941651.1;							IPR026645;	PTHR15040;
2999208	425	140	87	100	98	44	10	40	0.248887	1.00382	0.328003	1	343959468	97	7e-98	Pan troglodytes	chimpanzee	NA	NA	G2HIN3	G2HIN3_PANTR	unreviewed	Serine/threonine-protein phosphatase 2A 55 kDa regulatory subunit B beta isoform		226	protein phosphatase type 2A complex; protein phosphatase type 2A regulator activity; signal transduction	GO:0000159; GO:0008601; GO:0007165	IPR000009; IPR015943; IPR001680; IPR017986;										IPR000009;IPR015943;IPR001680;IPR017986;	PTHR11871;
3135985	879	271	176	171	261	39.4767	24	427	0.28881	5.18114	0.219425	1	260810599	41	2e-17	Branchiostoma floridae	Florida lancelet	hypothetical protein	XP_002600047.1	C3YUD9	C3YUD9_BRAFL	unreviewed	Putative uncharacterized protein	BRAFLDRAFT_79698	155	calcium ion binding	GO:0005509	IPR011992; IPR018247; IPR002048;			XP_002600047.1;	NOG242781;						IPR011992;IPR018247;IPR002048;		PF13405;		PS00018;PS50222;
3161145	1143	394	232	259	258	42.9571	32	239	0.296138	2.23017	0.80155	1	195999902	56	2e-12	Trichoplax adhaerens	NA	hypothetical protein	XP_002109819.1	B3RNA0	B3RNA0_TRIAD	unreviewed	Putative uncharacterized protein (Fragment)	TRIADDRAFT_20472	317						XP_002109819.1;	NOG138678;
3093749	649	171	163	109	206	41.9106	1195	1711	19.4766	28.1184	0.994705	1	326924587	77	4e-31	Meleagris gallopavo	common turkey,turkey,wild turkey	NADH dehydrogenase [ubiquinone] 1 alpha subcomplex subunit 1-like	XP_003208507.1	G1N6V5	G1N6V5_MELGA	unreviewed	Uncharacterized protein	LOC100543163	70	mitochondrial respiratory chain complex I	GO:0005747	IPR017384;			XP_003208507.1;							IPR017384;	PTHR17098;
3182753	1600	474	368	324	434	43.25	409	1838	2.70392	12.2521	0.314917	1	327291306	65	8e-85	Anolis carolinensis	green anole	PREDICTED: UPF0585 protein C16orf13 homolog [Anolis carolinensis]	XP_003230362.1	H9GJ68	H9GJ68_ANOCA	unreviewed	Uncharacterized protein	LOC100557334	203			IPR010342;			XP_003230362.1;							IPR010342;	PTHR20974;	PF06080;
2869789	300	80	67	76	77	47.6667	20	49	0.705179	1.74205	0.32721	1	225716164	54	1e-08	Esox lucius	northern pike	NA	NA	C1BY25	C1BY25_ESOLU	unreviewed	RNA-binding protein with multiple splicing	RBPMS	100	nucleic acid binding; nucleotide binding	GO:0003676; GO:0000166	IPR012677; IPR000504;										IPR012677;IPR000504;		PF00076;		PS50102;
3120297	774	154	189	290	141	61.8863	922	706	12.6003	9.72859	0.595554	1	351542149	60	1e-76	Xenopus (Silurana) tropicalis	western clawed frog	glutamate-rich WD repeat containing 1	NP_989268.3	Q6P319	Q6P319_XENTR	unreviewed	Glutamate-rich WD repeat containing 1 (Uncharacterized protein)	grwd1	466	nucleus	GO:0005634	IPR020472; IPR022052; IPR015943; IPR001680; IPR019775; IPR017986;			NP_989268.3;		EOG4CG084;					IPR020472;IPR022052;IPR015943;IPR001680;IPR019775;IPR017986;		PF12265;PF00400;		PS00678;PS50082;PS50294;
3123813	795	256	154	203	182	44.9057	60132	41106	800.072	551.473	0.358196	1	392877046	97	6e-166	Callorhinchus milii	ghost shark	40S ribosomal protein S3a [Callorhinchus milii]	AFM87355.1	K4GEN8	K4GEN8_CALMI	unreviewed	40S ribosomal protein S3a	RPS3A	265	cytosolic small ribosomal subunit; structural constituent of ribosome; translation	GO:0022627; GO:0003735; GO:0006412	IPR027500; IPR001593; IPR018281;		Ribosomal protein S3Ae family								IPR027500;IPR001593;IPR018281;		PF01015;		PS01191;
3068302	565	165	109	124	167	41.2389	2095	762	39.2217	14.3844	0.242722	1	350589554	89	1e-50	Sus scrofa	pig	PREDICTED: abl interactor 1 [Sus scrofa]	XP_003482869.1	I3LHA4	I3LHA4_PIG	unreviewed	Uncharacterized protein	ABI1	103			IPR000108; IPR001452;			XP_003482869.1;							IPR000108;IPR001452;		PF00018;		PS50002;	SH3 domain (1)
3200975	2622	865	471	599	687	40.8085	884	846	3.56624	3.44131	0.735736	1	281347756	43	2e-14	Ailuropoda melanoleuca	giant panda	NA	NA	D2GX43	D2GX43_AILME	unreviewed	Putative uncharacterized protein (Fragment)	PANDA_001427	594	nucleic acid binding; nucleotide binding	GO:0003676; GO:0000166	IPR012677; IPR000504;										IPR012677;IPR000504;				PS50102;
3171511	1316	306	362	351	297	54.1793	498	474	4.0028	3.84157	0.71624	1	326930215	70	5e-174	Meleagris gallopavo	common turkey,turkey,wild turkey	discoidin domain-containing receptor 2-like	XP_003211246.1	G3UQT8	G3UQT8_MELGA	unreviewed	Uncharacterized protein	LOC100551074	873	ATP binding; cell adhesion; membrane; transmembrane receptor protein tyrosine kinase activity; transmembrane receptor protein tyrosine kinase signaling pathway	GO:0005524; GO:0007155; GO:0016020; GO:0004714; GO:0007169	IPR000421; IPR008979; IPR011009; IPR000719; IPR001245; IPR008266; IPR020635; IPR002011;			XP_003211246.1;							IPR000421;IPR008979;IPR011009;IPR000719;IPR001245;IPR008266;IPR020635;IPR002011;		PF00754;PF07714;		PS01285;PS01286;PS50022;PS50011;PS00109;PS00239;	F5/8 type C domain (1); Protein kinase domain (1)
3172145	1329	346	308	213	462	39.2024	339	953	2.69814	7.64811	0.592992	1	301618161	75	6e-157	Xenopus (Silurana) tropicalis	western clawed frog	chromosome 21 open reading frame 59	XP_002938490.1	F6ZWN6	F6ZWN6_XENTR	unreviewed	Uncharacterized protein	c21orf59	290			IPR021298;			XP_002938490.1;							IPR021298;		PF11069;
3167041	1234	397	248	247	342	40.1135	116	128	0.994336	1.10632	0.525847	1	395530670	65	1e-67	Sarcophilus harrisii	Tasmanian devil	PREDICTED: regulator of G-protein signaling 4 [Sarcophilus harrisii]	XP_003767411.1	G3WR07	G3WR07_SARHA	unreviewed	Uncharacterized protein	RGS4	208	termination of G-protein coupled receptor signaling pathway	GO:0038032	IPR000342; IPR024066; IPR016137;			XP_003767411.1;							IPR000342;IPR024066;IPR016137;		PF00615;		PS50132;	RGS domain (1)
3166763	1229	304	324	332	269	53.3767	325	453	2.79719	3.93126	0.930328	1	71896905	53	8e-104	Gallus gallus	bantam,chicken,chickens	nuclear factor (erythroid-derived 2)-like 1	NP_001025927.1	Q5ZL67	NF2L1_CHICK	reviewed	Nuclear factor erythroid 2-related factor 1 (NF-E2-related factor 1) (NFE2-related factor 1) (Nuclear factor, erythroid derived 2, like 1)	NFE2L1 NRF1 RCJMB04_7g14	772	endoplasmic reticulum membrane; integral to membrane; nucleus; sequence-specific DNA binding; sequence-specific DNA binding transcription factor activity; transcription, DNA-dependent	GO:0005789; GO:0016021; GO:0005634; GO:0043565; GO:0003700; GO:0006351	IPR004827; IPR008917;		BZIP family, CNC subfamily	NP_001025927.1;	NOG309753;	EOG4Z8XW2;					IPR004827;IPR008917;		PF00170;		PS50217;PS00036;	BZIP (basic-leucine zipper) domain (1)
3157609	1095	304	295	257	239	50.411	1798	1734	17.3686	16.8897	0.744419	1	187608321	85	0	Danio rerio	leopard danio,zebra danio,zebra fish,zebrafish	novel protein similar to vertebrate solute carrier family 6 (neurotransmitter transporter, taurine),	NP_001119858.1	B0V3R4	B0V3R4_DANRE	unreviewed	Transporter	slc6a6a	625	integral to plasma membrane; neurotransmitter:sodium symporter activity; taurine:sodium symporter activity	GO:0005887; GO:0005328; GO:0005369	IPR000175; IPR002434;		Sodium:neurotransmitter symporter (SNF) family	NP_001119858.1;	COG0733;	EOG4X3H0Z;					IPR000175;IPR002434;	PTHR11616;PTHR11616:SF29;	PF00209;		PS00610;PS00754;PS50267;
3160631	1136	349	216	268	303	42.6056	779	1442	7.25353	13.5386	0.815332	1	349585038	66	1e-176	Xenopus (Silurana) tropicalis	western clawed frog	pentatricopeptide repeat-containing protein 3, mitochondrial precursor [Xenopus (Silurana) tropicalis]	NP_001072165.2	Q0IHP3	PTCD3_XENTR	reviewed	Pentatricopeptide repeat-containing protein 3, mitochondrial	ptcd3	670	mitochondrial translation; mitochondrion; rRNA binding; regulation of translation; ribosomal small subunit binding	GO:0032543; GO:0005739; GO:0019843; GO:0006417; GO:0043024	IPR002885;		PTCD3 family	NP_001072165.2;	NOG267185;						IPR002885;		PF13812;		PS51375;	PPR (pentatricopeptide) repeats (11)
3172285	1331	252	351	365	363	53.7941	1373	1074	10.9115	8.60621	0.608358	1	123884459	55	1e-93	Xenopus (Silurana) tropicalis	western clawed frog	cAMP responsive element binding protein 3-like 4	NP_001072707.2	Q08CW8	CR3L4_XENTR	reviewed	Cyclic AMP-responsive element-binding protein 3-like protein 4 (cAMP-responsive element-binding protein 3-like protein 4) [Cleaved into: Processed cyclic AMP-responsive element-binding protein 3-like protein 4]	creb3l4	428	endoplasmic reticulum membrane; integral to membrane; nucleus; sequence-specific DNA binding; sequence-specific DNA binding transcription factor activity; transcription, DNA-dependent	GO:0005789; GO:0016021; GO:0005634; GO:0043565; GO:0003700; GO:0006351	IPR004827; IPR008917;		BZIP family, ATF subfamily	NP_001072707.2;	NOG288874;						IPR004827;IPR008917;		PF00170;		PS50217;	BZIP (basic-leucine zipper) domain (1)
3069830	569	187	98	147	137	43.058	294	304	5.46544	5.69833	0.717527	1	28193220	81	1e-91	Homo sapiens	human	unnamed protein product [Homo sapiens]	CAD62352.1	Q969Q6	P2R3C_HUMAN	reviewed	Serine/threonine-protein phosphatase 2A regulatory subunit B'' subunit gamma (Protein phosphatase subunit G5PR) (Rhabdomyosarcoma antigen MU-RMS-40.6A/6C)	PPP2R3C C14orf10 G5PR	453	calcium ion binding; centrosome; cytoplasm; nucleus	GO:0005509; GO:0005813; GO:0005737; GO:0005634	IPR011992; IPR018247;			NP_060387.2;	NOG279493;	EOG4M0F1N;					IPR011992;IPR018247;				PS00018;PS50222;	EF-hand domains (2)
2928796	344	83	83	81	97	47.6744	34	92	1.04547	2.85243	0.570529	1	408795002	46	1e-19	Ambystoma mexicanum	axolotl	CD44 [Ambystoma mexicanum]	AFU91503.1	K4JXU8	K4JXU8_AMBME	unreviewed	CD44	CD44	297	cell adhesion; hyaluronic acid binding; membrane	GO:0007155; GO:0005540; GO:0016020	IPR016186; IPR016187; IPR001231; IPR000538;										IPR016186;IPR016187;IPR001231;IPR000538;		PF00193;		PS01241;PS50963;
3131643	847	188	232	155	272	45.6907	349	157	4.35845	1.97698	0.342691	1	148744052	79	8e-133	Bos taurus	bovine,cattle,cow,domestic cattle,domestic cow	NA	NA	A5PK04	A5PK04_BOVIN	unreviewed	SLC4A7 protein	SLC4A7	438	inorganic anion exchanger activity; integral to membrane	GO:0005452; GO:0016021	IPR013769; IPR003024; IPR016152;				NOG268067;						IPR013769;IPR003024;IPR016152;		PF07565;
3171749	1320	378	227	240	475	35.3788	1078	4315	8.63844	34.8653	0.370646	1	55742176	55	2e-11	Xenopus (Silurana) tropicalis	western clawed frog	mal, T-cell differentiation protein	NP_001006929.1	Q6DER3	Q6DER3_XENTR	unreviewed	Mal, T-cell differentiation protein (Uncharacterized protein)	mal TNeu038a09.1-001	159	integral to membrane	GO:0016021	IPR013295; IPR008253; IPR021128;			NP_001006929.1;	NOG248454;	EOG42NJ1Q;					IPR013295;IPR008253;IPR021128;		PF01284;		PS51225;
3049000	515	139	87	157	132	47.3786	789	714	16.2054	14.7869	0.69824	1	209155104	94	1e-45	Salmo salar	Atlantic salmon	NA	NA	B5X3A3	B5X3A3_SALSA	unreviewed	Cold-inducible RNA-binding protein	CIRBP	167	nucleic acid binding; nucleotide binding	GO:0003676; GO:0000166	IPR012677; IPR000504;										IPR012677;IPR000504;		PF00076;		PS50102;
3204413	3051	988	575	559	929	37.1681	232	514	0.804334	1.79683	0.819492	1	119613193	73	2e-158	Homo sapiens	human,man	NA	NA	C9JI46	C9JI46_HUMAN	unreviewed	Ligand-dependent nuclear receptor corepressor-like protein (Transcription factor MLR1, isoform CRA_b)	LCORL MLR1 hCG_1660774	518	DNA binding; regulation of transcription from RNA polymerase II promoter; transcription from RNA polymerase II promoter	GO:0003677; GO:0006357; GO:0006366	IPR009057; IPR007889;										IPR009057;IPR007889;		PF05225;		PS50960;
3168813	1265	450	220	313	282	42.1344	841	884	7.03228	7.45328	0.798259	1	7106295	63	4e-165	Mus musculus	house mouse,mouse	DnaJ (Hsp40) homolog, subfamily C, member 1	NP_031895.1	Q61712	DNJC1_MOUSE	reviewed	DnaJ homolog subfamily C member 1 (DnaJ protein homolog MTJ1)	Dnajc1 Dnajl1 Mtj1	552	DNA binding; chaperone binding; chromatin binding; endoplasmic reticulum lumen; endoplasmic reticulum membrane; integral to membrane; nuclear membrane; nucleus; protein folding; regulation of protein secretion; regulation of translation; ribosome binding	GO:0003677; GO:0051087; GO:0003682; GO:0005788; GO:0005789; GO:0016021; GO:0031965; GO:0005634; GO:0006457; GO:0050708; GO:0006417; GO:0043022	IPR001623; IPR018253; IPR009057; IPR017877; IPR001005; IPR017884;			NP_001177746.1;NP_031895.1;	COG2214;	EOG4GXFMP;					IPR001623;IPR018253;IPR009057;IPR017877;IPR001005;IPR017884;		PF00226;PF00249;		PS00636;PS50076;PS51293;	J domain (1); SANT domains (2)
3092995	646	151	172	157	166	50.9288	30173	83776	494.056	1383.16	0.682059	1	403334966	86	4e-07	Oxytricha trifallax	Oxytricha trifallax	hypothetical protein OXYTRI_13059 [Oxytricha trifallax]	EJY66654.1	J9HR62	J9HR62_9SPIT	unreviewed	Uncharacterized protein	OXYTRI_13059	111
3200405	2564	812	510	472	770	38.2995	9472	8279	39.0764	34.4386	0.653129	1	45361393	99	0	Xenopus (Silurana) tropicalis	western clawed frog	protein phosphatase 2, catalytic subunit, alpha isozyme	NP_989274.1	Q6P365	Q6P365_XENTR	unreviewed	Serine/threonine-protein phosphatase (EC 3.1.3.16)	ppp2ca TGas059e03.1-001	309	phosphoprotein phosphatase activity; protein heterodimerization activity	GO:0004721; GO:0046982	IPR004843; IPR006186;		PPP phosphatase family	NP_989274.1;		EOG4Q58PR;					IPR004843;IPR006186;		PF00149;		PS00125;		3.1.3.16
3180695	1536	424	345	335	432	44.2708	869	1513	5.98438	10.5059	0.855771	1	221136949	81	0	Sus scrofa	pig,pigs,swine,wild boar	sarcoglycan, epsilon	NP_001137596.1	B8Y4S6	B8Y4S6_PIG	unreviewed	Sarcoglycan epsilon		413	calcium ion binding; sarcoglycan complex	GO:0005509; GO:0016012	IPR006644; IPR008908;			NP_001137596.1;	NOG323743;	EOG46WZ8J;					IPR006644;IPR008908;	PTHR10132;	PF05510;
3158839	1112	382	233	205	292	39.3885	364	355	3.46248	3.40494	0.711492	1	432111604	96	8e-27	Myotis davidii	Myotis davidii	DNA-directed RNA polymerase II subunit RPB2 [Myotis davidii]	ELK34706.1	L5M8J3	L5M8J3_MYODS	unreviewed	DNA-directed RNA polymerase II subunit RPB2	MDA_GLEAN10015803	199	DNA binding; DNA-directed RNA polymerase activity; ribonucleoside binding; transcription, DNA-dependent	GO:0003677; GO:0003899; GO:0032549; GO:0006351	IPR015712; IPR007120; IPR007641;		RNA polymerase beta chain family								IPR015712;IPR007120;IPR007641;	PTHR20856;	PF00562;PF04560;
3097099	662	182	165	179	136	51.9637	1116	207	17.8319	3.33502	0.0983209	0.776595	261278740	91	1e-142	Homo sapiens	human	Chain A, Structure Of The Actin-Binding Domain Of Human Filamin A	3HOP_A	P21333	FLNA_HUMAN	reviewed	Filamin-A (FLN-A) (Actin-binding protein 280) (ABP-280) (Alpha-filamin) (Endothelial actin-binding protein) (Filamin-1) (Non-muscle filamin)	FLNA FLN FLN1	2647	Fc-gamma receptor I complex binding; Myb complex; Rac GTPase binding; Ral GTPase binding; actin crosslink formation; actin cytoskeleton; actin cytoskeleton reorganization; actin filament binding; adenylate cyclase-inhibiting dopamine receptor signaling pathway; cell cortex; cell junction assembly; cilium assembly; cytoplasmic sequestering of protein; cytosol; early endosome to late endosome trans…	GO:0034988; GO:0031523; GO:0048365; GO:0017160; GO:0051764; GO:0015629; GO:0031532; GO:0051015; GO:0007195; GO:0005938; GO:0034329; GO:0042384; GO:0051220; GO:0005829; GO:0045022; GO:0001837; GO:0045184; GO:0070062; GO:0001948; GO:0042177; GO:0043433; GO:0005634; GO:0005886; GO:0030168; GO:0002576; GO:0043123; GO:0042993; GO:0042803; GO:0034394; GO:0050821; GO:0043113; GO:0004871; GO:0090307; GO:…	IPR001589; IPR001715; IPR001298; IPR017868; IPR013783; IPR014756;		Filamin family	NP_001104026.1;NP_001447.2;	COG5069;						IPR001589;IPR001715;IPR001298;IPR017868;IPR013783;IPR014756;		PF00307;PF00630;		PS00019;PS00020;PS50021;PS50194;	Actin-binding domain (1); CH (calponin-homology) domains (2); Filamin repeats (24)
3178199	1467	456	276	288	447	38.4458	1399	1736	10.0874	12.6213	0.921577	1	387019107	72	1e-95	Crotalus adamanteus	eastern diamondback rattlesnake	Acyl-protein thioesterase 2-like [Crotalus adamanteus]	AFJ51671.1	J3SFF2	J3SFF2_CROAD	unreviewed	Acyl-protein thioesterase 2-like		232	hydrolase activity	GO:0016787	IPR003140;										IPR003140;		PF02230;
3190341	1892	511	486	391	504	46.3531	775	634	4.33282	3.574	0.635336	1	327284051	77	1e-149	Anolis carolinensis	green anole	PREDICTED: DCN1-like protein 3-like [Anolis carolinensis]	XP_003226752.1	H9GFM0	H9GFM0_ANOCA	unreviewed	Uncharacterized protein	LOC100563947	304	negative regulation of cell growth; perinuclear region of cytoplasm; positive regulation of apoptotic process; response to UV-C; response to gamma radiation	GO:0030308; GO:0048471; GO:0043065; GO:0010225; GO:0010332	IPR014764; IPR005176;			XP_003226752.1;							IPR014764;IPR005176;	PTHR12281;	PF03556;		PS51229;
3204389	3046	902	639	601	904	40.7091	901	586	3.12885	2.05189	0.503868	1	126314408	71	0	Monodelphis domestica	gray short-tailed opossum	TBCC domain containing 1	XP_001366085.1	F6ZJD5	F6ZJD5_MONDO	unreviewed	Uncharacterized protein	TBCCD1	557	cell morphogenesis; maintenance of Golgi location; maintenance of centrosome location; regulation of cell migration; regulation of cell shape; spindle pole centrosome	GO:0000902; GO:0051684; GO:0051661; GO:0030334; GO:0008360; GO:0031616	IPR017901; IPR016098; IPR006599; IPR012945;			XP_001366085.1;							IPR017901;IPR016098;IPR006599;IPR012945;		PF07986;		PS51329;
3106967	705	208	160	123	214	40.1418	443	618	6.64668	9.34943	0.96638	1	149411132	88	4e-152	Ornithorhynchus anatinus	duck-billed platypus,duckbill platypus,platypus	protein-L-isoaspartate O-methyltransferase domain-containing protein 1-like	XP_001515362.1	F7CKF0	F7CKF0_ORNAN	unreviewed	Uncharacterized protein	PCMTD1	358	protein-L-isoaspartate (D-aspartate) O-methyltransferase activity	GO:0004719	IPR000682;			XP_001515362.1;							IPR000682;	PTHR11579;	PF01135;
3143009	939	277	184	153	325	35.8892	1244	889	14.0135	10.0977	0.555	1	328908969	89	3e-95	Equus caballus	horse	putative ATP-dependent RNA helicase DDX46-like protein, partial [Equus caballus]	AEB61152.1	L7MRR4	L7MRR4_HORSE	unreviewed	Putative ATP-dependent RNA helicase DDX46-like protein (Fragment)	DDX46	242	helicase activity	GO:0004386
3186459	1728	475	365	322	566	39.7569	3111	107	19.0435	0.660429	0.0050571	0.158413	58332372	65	1e-154	Xenopus (Silurana) tropicalis	western clawed frog	adenosine deaminase	NP_001011025.1	Q63ZU0	ADA_XENTR	reviewed	Adenosine deaminase (EC 3.5.4.4) (Adenosine aminohydrolase)	ada	358	T cell activation; adenosine catabolic process; adenosine deaminase activity; cell junction; cytoplasmic membrane-bounded vesicle lumen; cytosol; external side of plasma membrane; hypoxanthine salvage; inosine biosynthetic process; negative regulation of adenosine receptor signaling pathway; nucleotide metabolic process; purine ribonucleoside monophosphate biosynthetic process; zinc ion binding	GO:0042110; GO:0006154; GO:0004000; GO:0030054; GO:0060205; GO:0005829; GO:0009897; GO:0043103; GO:0046103; GO:0060169; GO:0009117; GO:0009168; GO:0008270	IPR006650; IPR001365; IPR006330;		Adenosine and AMP deaminases family	NP_001011025.1;	COG1816;	EOG40K808;					IPR006650;IPR001365;IPR006330;		PF00962;	TIGR01430;	PS00485;		3.5.4.4
3183555	1626	440	433	417	336	52.2755	467	227	3.03799	1.48899	0.371651	1	195540000	42	9e-48	Xenopus (Silurana) tropicalis	western clawed frog	NA	NA	B4F6Z8	B4F6Z8_XENTR	unreviewed	Uncharacterized protein		461	intracellular; zinc ion binding	GO:0005622; GO:0008270	IPR001870; IPR003649; IPR003879; IPR008985; IPR006574; IPR018355; IPR003877; IPR000315; IPR018957; IPR001841; IPR013083; IPR017907;										IPR001870;IPR003649;IPR003879;IPR008985;IPR006574;IPR018355;IPR003877;IPR000315;IPR018957;IPR001841;IPR013083;IPR017907;		PF00622;PF00643;PF00097;		PS50188;PS50119;PS00518;PS50089;	B30.2/SPRY domain (1); RING-type zinc finger (1)
3197499	2314	662	434	487	731	39.8012	4296	2075	19.6377	9.56402	0.357023	1	327265577	73	3e-87	Anolis carolinensis	green anole	PRELI domain containing 1	XP_003217584.1	G1KEH0	G1KEH0_ANOCA	unreviewed	Uncharacterized protein	prelid1	216	mitochondrion; nucleus	GO:0005739; GO:0005634	IPR006797;			XP_003217584.1;							IPR006797;		PF04707;		PS50904;
3190705	1909	516	429	363	601	41.4877	590	725	3.26916	4.05059	0.8953	1	327263399	90	0	Anolis carolinensis	green anole	n-alpha-acetyltransferase 35, NatC auxiliary subunit-like	XP_003216507.1	G1K8P6	G1K8P6_ANOCA	unreviewed	Uncharacterized protein	LOC100562931	725	cytoplasm; nucleus; plasma membrane; smooth muscle cell proliferation	GO:0005737; GO:0005634; GO:0005886; GO:0048659	IPR007244;			XP_003216507.1;							IPR007244;		PF04112;
2978758	397	92	97	123	85	55.4156	19	71	0.506237	1.90745	0.522411	1	62420276	74	4e-50	Homo sapiens	human,man	NA	NA	Q584H6	Q584H6_HUMAN	unreviewed	Putative uncharacterized protein EPHA4 (Fragment)	EPHA4	274	ATP binding; GPI-linked ephrin receptor activity; Golgi apparatus; adult walking behavior; axon terminus; axonal growth cone; cell surface; corticospinal tract morphogenesis; early endosome membrane; endoplasmic reticulum; fasciculation of motor neuron axon; fasciculation of sensory neuron axon; filopodium; glial cell migration; integral to plasma membrane; mitochondrial outer membrane; motor neu…	GO:0005524; GO:0005004; GO:0005794; GO:0007628; GO:0043679; GO:0044295; GO:0009986; GO:0021957; GO:0031901; GO:0005783; GO:0097156; GO:0097155; GO:0030175; GO:0008347; GO:0005887; GO:0005741; GO:0008045; GO:0048681; GO:0031594; GO:0043204; GO:0043507; GO:0050775; GO:0014069; GO:0032314; GO:0032317; GO:0048710; GO:0061001; GO:0005005	IPR001090; IPR008979; IPR001426;										IPR001090;IPR008979;IPR001426;		PF01404;		PS51550;PS00790;PS00791;
3163255	1173	403	243	285	242	45.0128	193	2434	1.7404	22.1314	0.066811	0.643148	45387785	57	3e-130	Danio rerio	leopard danio,zebra danio,zebra fish,zebrafish	transcription elongation factor A (SII), 3	NP_991246.1	Q6P0U5	Q6P0U5_DANRE	unreviewed	Transcription elongation factor A (SII), 3 (Uncharacterized protein)	tcea3	409	DNA binding; nucleus; regulation of DNA-dependent transcription, elongation; regulation of transcription from RNA polymerase II promoter; transcription, DNA-dependent; translation elongation factor activity; zinc ion binding	GO:0003677; GO:0005634; GO:0032784; GO:0006357; GO:0006351; GO:0003746; GO:0008270	IPR016492; IPR003617; IPR003618; IPR017923; IPR017890; IPR006289; IPR001222;			NP_991246.1;	COG1594;						IPR016492;IPR003617;IPR003618;IPR017923;IPR017890;IPR006289;IPR001222;		PF08711;PF01096;PF07500;	TIGR01385;	PS51321;PS51319;PS00466;PS51133;
3062710	549	173	126	142	108	48.816	42716	31696	823.017	615.769	0.393041	1	387913926	92	4e-91	Callorhinchus milii	ghost shark	60S ribosomal protein L21 [Callorhinchus milii]	AFK10572.1	K4G396	K4G396_CALMI	unreviewed	60S ribosomal protein L21		160	ribosome; structural constituent of ribosome; translation	GO:0005840; GO:0003735; GO:0006412	IPR001147; IPR018259; IPR008991;										IPR001147;IPR018259;IPR008991;	PTHR20981;	PF01157;		PS01171;
2912013	330	102	46	93	89	42.1212	61	88	1.95527	2.84416	0.494918	1	6576738	42	3e-16	Acanthochelys spixii	Acanthochelys spixii	ORF2 [Acanthochelys spixii]	BAA88337.1	O42110	O42110_9SAUR	unreviewed	ORF2		963	RNA binding; RNA-dependent DNA replication; RNA-directed DNA polymerase activity	GO:0003723; GO:0006278; GO:0003964	IPR005135; IPR003286; IPR000477;										IPR005135;IPR003286;IPR000477;		PF03372;PF00078;		PS50878;	Reverse transcriptase domain (1)
2962196	377	64	145	126	42	71.8833	120	86	3.3669	2.43301	0.379697	1	31542421	71	2e-36	Mus musculus	house mouse,mouse	v-crk sarcoma virus CT10 oncogene homolog (avian)-like	NP_031790.2	P47941	CRKL_MOUSE	reviewed	Crk-like protein	Crkl Crkol	303	anterior/posterior pattern specification; blood vessel development; heart development; organ morphogenesis; parathyroid gland development; thymus development	GO:0009952; GO:0001568; GO:0007507; GO:0009887; GO:0060017; GO:0048538	IPR000980; IPR011511; IPR001452;		CRK family	NP_001264160.1;NP_031790.2;	NOG292767;	EOG4NS3C3;					IPR000980;IPR011511;IPR001452;		PF00017;PF00018;PF07653;		PS50001;PS50002;	SH2 domain (1); SH3 domains (2)
3176345	1421	446	246	293	436	37.931	1634	2830	12.1632	21.2412	0.863669	1	9790039	62	1e-37	Mus musculus	house mouse	pallidin [Mus musculus]	NP_062762.1	Q9R0C0	BL1S6_MOUSE	reviewed	Biogenesis of lysosome-related organelles complex 1 subunit 6 (BLOC-1 subunit 6) (Pallid protein) (Pallidin) (Syntaxin 13-interacting protein)	Bloc1s6 P2 Pa Pldn	172	BLOC-1 complex; SNARE complex; actin filament binding; anterograde axon cargo transport; anterograde synaptic vesicle transport; blood coagulation; endomembrane system; endosome; endosome to melanosome transport; extrinsic to membrane; melanocyte differentiation; melanosome transport; neuron projection development; positive regulation of natural killer cell activation; positive regulation of pigm…	GO:0031083; GO:0031201; GO:0051015; GO:0008089; GO:0048490; GO:0007596; GO:0012505; GO:0005768; GO:0035646; GO:0019898; GO:0030318; GO:0032402; GO:0031175; GO:0032816; GO:0050942; GO:0042803; GO:0033299; GO:0030133; GO:0006904; GO:0006906	IPR017242;		BLOC1S6 family	NP_062762.1;	NOG87432;	EOG43BMQ8;					IPR017242;
3179313	1497	458	274	316	449	39.4122	2985	2704	21.0918	19.2651	0.702133	1	387914234	86	0	Callorhinchus milii	ghost shark	endoplasmic reticulum protein 44 [Callorhinchus milii]	AFK10726.1	K4GFA1	K4GFA1_CALMI	unreviewed	Endoplasmic reticulum protein 44		409	cell redox homeostasis	GO:0045454	IPR012336; IPR013766;										IPR012336;IPR013766;		PF00085;		PS51352;
3121879	783	207	174	135	267	39.4636	161	4	2.17498	0.0544859	0.0902575	0.746117	387915704	57	3e-98	Callorhinchus milii	ghost shark	granzyme K-like protein [Callorhinchus milii]	AFK11461.1	K4G0M0	K4G0M0_CALMI	unreviewed	Granzyme K-like protein		274	proteolysis; serine-type endopeptidase activity	GO:0006508; GO:0004252	IPR001254; IPR018114; IPR001314; IPR009003;		Peptidase S1 family								IPR001254;IPR018114;IPR001314;IPR009003;		PF00089;		PS50240;PS00134;PS00135;
2943174	358	114	67	81	96	41.3408	278	139	8.21395	4.14112	0.360016	1	117956967	91	6e-74	Clarias gariepinus	North African catfish,sharptooth catfish	NA	NA	A1YAQ6	A1YAQ6_CLAGA	unreviewed	Heat shock protein 70 (Fragment)	HSP70	136	ATP binding; response to stress	GO:0005524; GO:0006950	IPR013126;		Heat shock protein 70 family								IPR013126;		PF00012;
3016942	452	161	76	69	146	32.0796	115	33	2.69122	0.778684	0.0596746	0.607743	148230641	91	1e-28	Xenopus laevis	African clawed frog,clawed frog,common platanna,pl	uncharacterized protein MGC81153	NP_001084751.1	Q6NU84	Q6NU84_XENLA	unreviewed	MGC81153 protein	MGC81153	203	mitotic spindle assembly checkpoint	GO:0007094	IPR003511; IPR027097;			NP_001084751.1;							IPR003511;IPR027097;	PTHR11842:SF11;	PF02301;		PS50815;
3136629	885	262	234	203	186	49.3785	377	100	4.50597	1.20515	0.197636	1	62752023	50	1e-48	Xenopus (Silurana) tropicalis	western clawed frog	DNA-damage regulated autophagy modulator 1	NP_001015869.1	Q5EAK8	DRAM1_XENTR	reviewed	DNA damage-regulated autophagy modulator protein 1 (Damage-regulated autophagy modulator)	dram1 dram	239	apoptotic process; autophagy; integral to membrane; lysosomal membrane	GO:0006915; GO:0006914; GO:0016021; GO:0005765	IPR027315; IPR019402;		DRAM/TMEM150 family	NP_001015869.1;	NOG285878;	EOG4KSPKJ;					IPR027315;IPR019402;	PTHR21324:SF0;	PF10277;
3188885	1826	562	402	335	527	40.3614	1121	1968	6.49375	11.495	0.848588	1	197127990	85	0	Taeniopygia guttata	zebra finch	NA	NA	B5FZM7	B5FZM7_TAEGU	unreviewed	Putative isocitrate dehydrogenase 3 alpha variant 1a		366	NAD binding; isocitrate dehydrogenase (NAD+) activity; magnesium ion binding; tricarboxylic acid cycle	GO:0051287; GO:0004449; GO:0000287; GO:0006099	IPR019818; IPR001804; IPR004434; IPR024084;		Isocitrate and isopropylmalate dehydrogenases family								IPR019818;IPR001804;IPR004434;IPR024084;	PTHR11835;	PF00180;	TIGR00175;	PS00470;
3189321	1846	476	435	420	515	46.3164	658	154	3.77038	0.889764	0.155055	0.949706	351701752	62	2e-68	Heterocephalus glaber	naked mole-rat	CMP-N-acetylneuraminate-beta-galactosamide-alpha-2, 3-sialyltransferase [Heterocephalus glaber]	EHB04671.1	G5B5W0	G5B5W0_HETGA	unreviewed	CMP-N-acetylneuraminate-beta-galactosamide-alpha-2, 3-sialyltransferase	GW7_15457	350	integral to Golgi membrane; protein glycosylation; sialyltransferase activity	GO:0030173; GO:0006486; GO:0008373	IPR001675; IPR012163;										IPR001675;IPR012163;		PF00777;
3201251	2650	740	587	468	855	39.8113	142	297	0.566804	1.19535	0.999011	1	148233040	75	0	Xenopus (Silurana) tropicalis	western clawed frog	glycerol kinase	NP_001090867.1	A4IGZ0	A4IGZ0_XENTR	unreviewed	LOC100038285 protein (Uncharacterized protein)	gk LOC100038285	556	carbohydrate metabolic process; glycerol kinase activity; glycerol-3-phosphate metabolic process	GO:0005975; GO:0004370; GO:0006072	IPR018485; IPR018483; IPR018484; IPR005999;		FGGY kinase family	NP_001090867.1;	COG0554;						IPR018485;IPR018483;IPR018484;IPR005999;	PTHR10196:SF9;	PF02782;PF00370;	TIGR01311;	PS00933;PS00445;
3184637	1662	469	366	324	503	41.5162	3871	5971	24.6367	38.3179	0.98088	1	317575759	67	4e-143	Ictalurus punctatus	channel catfish	mitochondrial 39S ribosomal protein l4	NP_001187653.1	E3TF53	E3TF53_ICTPU	unreviewed	Mitochondrial 39S ribosomal protein l4 (EC 3.6.5.3)	RM04	312	hydrolase activity; ribosome; structural constituent of ribosome; translation	GO:0016787; GO:0005840; GO:0003735; GO:0006412	IPR002136; IPR013005; IPR023574;			NP_001187653.1;							IPR002136;IPR013005;IPR023574;	PTHR10746;	PF00573;	TIGR03953;			3.6.5.3
3183059	1609	461	342	414	392	46.9857	297	334	1.9525	2.21399	0.774225	1	118600701	80	0	Mus musculus	house mouse	Nsun2 protein [Mus musculus]	AAH25549.1	Q1HFZ0	NSUN2_MOUSE	reviewed	tRNA (cytosine(34)-C(5))-methyltransferase (EC 2.1.1.203) (Myc-induced SUN domain-containing protein) (Misu) (NOL1/NOP2/Sun domain family member 2)	Nsun2 D13Wsu123e Misu	757	cell division; cytoplasm; mitosis; nucleolus; spindle; tRNA (cytosine-5-)-methyltransferase activity; tRNA binding	GO:0051301; GO:0005737; GO:0007067; GO:0005730; GO:0005819; GO:0016428; GO:0000049	IPR001678; IPR023267; IPR023270;		Methyltransferase superfamily, RsmB/NOP family, TRM4 subfamily	NP_663329.3;	COG0144;	EOG4K9BBQ;					IPR001678;IPR023267;IPR023270;		PF01189;		PS01153;		2.1.1.203
3189157	1837	598	390	347	502	40.1198	246	473	1.4165	2.74624	0.910572	1	21752788	50	1e-93	Homo sapiens	human	unnamed protein product [Homo sapiens]	BAC04237.1	Q60I27	AL2CL_HUMAN	reviewed	ALS2 C-terminal-like protein	ALS2CL	953	GTPase activator activity; Rho guanyl-nucleotide exchange factor activity; cytoplasmic membrane-bounded vesicle; endosome organization; positive regulation of GTPase activity; protein localization; regulation of Rho protein signal transduction	GO:0005096; GO:0005089; GO:0016023; GO:0007032; GO:0043547; GO:0008104; GO:0035023	IPR000219; IPR003409; IPR003123;			NP_001177636.1;NP_667340.2;NP_877576.1;	COG4642;	EOG4WQ11R;					IPR000219;IPR003409;IPR003123;		PF02493;PF02204;		PS51205;	MORN repeats (8); VPS9 domain (1)
3072186	576	161	112	146	157	44.7917	43607	22737	800.8	421.014	0.318555	1	127987	97	1e-103	Ginglymostoma cirratum	nurse shark	NA	NA	P27950	NDK_GINCI	reviewed	Nucleoside diphosphate kinase (NDK) (NDP kinase) (EC 2.7.4.6) (Fragment)		151	ATP binding; CTP biosynthetic process; GTP biosynthetic process; UTP biosynthetic process; metal ion binding; nucleoside diphosphate kinase activity	GO:0005524; GO:0006241; GO:0006183; GO:0006228; GO:0046872; GO:0004550	IPR001564; IPR023005;		NDK family								IPR001564;IPR023005;	PTHR11349;	PF00334;		PS00469;		2.7.4.6
3200567	2585	704	556	616	709	45.3385	1480	1640	6.05608	6.76658	0.841227	1	348506922	53	1e-131	Oreochromis niloticus	Nile tilapia	PREDICTED: protein CNPPD1-like [Oreochromis niloticus]	XP_003441006.1	I3K2M1	I3K2M1_ORENI	unreviewed	Uncharacterized protein	LOC100697494	440	regulation of cyclin-dependent protein serine/threonine kinase activity	GO:0000079	IPR013922;			XP_003441006.1;							IPR013922;		PF08613;
3072443	577	143	151	111	172	45.4073	253	389	4.63805	7.19051	0.95445	1	311246089	64	3e-34	Sus scrofa	pig,pigs,swine,wild boar	DNA repair protein complementing XP-A cells-like	XP_003122073.1	F1SSH0	F1SSH0_PIG	unreviewed	Uncharacterized protein	LOC100522779	273	damaged DNA binding; intrinsic apoptotic signaling pathway in response to DNA damage; nucleotide binding; nucleotide-excision repair; nucleus; response to UV; response to oxidative stress; response to toxic substance	GO:0003684; GO:0008630; GO:0000166; GO:0006289; GO:0005634; GO:0009411; GO:0006979; GO:0009636	IPR009061; IPR000465; IPR022656; IPR022658; IPR022652;			XP_003122073.1;							IPR009061;IPR000465;IPR022656;IPR022658;IPR022652;	PTHR10142;	PF05181;PF01286;	TIGR00598;	PS00752;PS00753;
3202963	2845	772	634	711	728	47.2759	3214	2638	11.9496	9.88959	0.639373	1	126341184	60	0	Monodelphis domestica	gray short-tailed opossum	PREDICTED: neuropilin-1 [Monodelphis domestica]	XP_001366507.1	F7DVT3	F7DVT3_MONDO	unreviewed	Uncharacterized protein	NRP1	922	axon guidance; axonal fasciculation; cell adhesion; cellular response to hepatocyte growth factor stimulus; cytosol; dendrite development; dichotomous subdivision of terminal units involved in salivary gland branching; endothelial cell chemotaxis; heart development; hepatocyte growth factor receptor signaling pathway; negative regulation of axon extension involved in axon guidance; neurofilament;…	GO:0007411; GO:0007413; GO:0007155; GO:0035729; GO:0005829; GO:0016358; GO:0060666; GO:0035767; GO:0007507; GO:0048012; GO:0048843; GO:0005883; GO:0009887; GO:0001569; GO:0005886; GO:0048008; GO:0050731; GO:0017154; GO:0048485; GO:0021636; GO:0048010; GO:0005021	IPR000421; IPR008985; IPR000859; IPR008979; IPR000998; IPR014648; IPR022579; IPR027146;			XP_001366507.1;							IPR000421;IPR008985;IPR000859;IPR008979;IPR000998;IPR014648;IPR022579;IPR027146;	PTHR10127:SF84;	PF00431;PF11980;PF00754;PF00629;		PS01180;PS01285;PS01286;PS50022;PS00740;PS50060;	F5/8 type C domains (2)
3000340	426	96	130	96	104	53.0516	73	81	1.81261	2.02797	0.437666	1	148225508	76	5e-42	Xenopus laevis	African clawed frog,clawed frog,common platanna,pl	katanin p80 (WD40-containing) subunit B 1	NP_001080197.1	Q7ZYI4	Q7ZYI4_XENLA	unreviewed	Katnb1 protein	katnb1	655	katanin complex; microtubule severing	GO:0008352; GO:0051013	IPR020472; IPR026962; IPR015943; IPR001680; IPR019775; IPR017986;			NP_001080197.1;							IPR020472;IPR026962;IPR015943;IPR001680;IPR019775;IPR017986;	PTHR19845;	PF00400;		PS00678;PS50082;PS50294;
3204551	3073	830	713	681	849	45.3628	807	752	2.7778	2.61	0.717354	1	387014670	68	0	Crotalus adamanteus	eastern diamondback rattlesnake	Armadillo repeat containing 6 [Crotalus adamanteus]	AFJ49454.1	J3RYF0	J3RYF0_CROAD	unreviewed	Armadillo repeat containing 6		467			IPR011989; IPR016024; IPR000225;										IPR011989;IPR016024;IPR000225;				PS50176;
3143201	941	340	152	147	302	31.7747	344	578	3.86687	6.55125	0.948142	1	349603825	70	3e-11	Equus caballus	horse	UPF0436 protein C9orf6-like protein, partial [Equus caballus]	AEP99551.1	K9KDY2	K9KDY2_HORSE	unreviewed	UPF0436 protein C9orf6-like protein (Fragment)		65	glycine catabolic process; glycine cleavage complex	GO:0006546; GO:0005960	IPR002930; IPR011053;										IPR002930;IPR011053;		PF01597;
3190429	1897	547	419	416	515	44.0169	1	345	0.005576	1.93971	0.0361502	0.475698	225784815	47	2e-118	Gallus gallus	bantam,chicken,chickens	glucagon receptor-like	NP_001139611.1	C0J3M4	C0J3M4_CHICK	unreviewed	Glucagon receptor-like protein		430	cellular response to glucagon stimulus; glucagon receptor activity; integral to membrane; plasma membrane	GO:0071377; GO:0004967; GO:0016021; GO:0005886	IPR017981; IPR001879; IPR003290; IPR003291; IPR000832; IPR017983;			NP_001139611.1;							IPR017981;IPR001879;IPR003290;IPR003291;IPR000832;IPR017983;	PTHR12011:SF71;	PF00002;PF02793;		PS00649;PS00650;PS50227;PS50261;
3148192	988	340	176	170	302	35.0202	854	844	9.14305	9.11111	0.756802	1	166157993	72	4e-43	Xenopus (Silurana) tropicalis	western clawed frog	uncharacterized LOC100135244	NP_001107406.1	A9UM41	A9UM41_XENTR	unreviewed	LOC100135244 protein	LOC100135244	160			IPR003511;			NP_001107406.1;							IPR003511;		PF02301;		PS50815;
3204377	3043	972	552	553	966	36.3128	454	789	1.57814	2.76542	0.896575	1	350535983	79	1e-87	Taeniopygia guttata	zebra finch	neuron specific gene family member 1-like	NP_001232456.1	B5G0R0	B5G0R0_TAEGU	unreviewed	Putative neuron specific gene family member 1 variant 3 (Uncharacterized protein)	B5G0R0_TAEGU	185	clathrin coat assembly; dopamine receptor signaling pathway; integral to membrane	GO:0048268; GO:0007212; GO:0016021	IPR009431;			NP_001232456.1;		EOG415GFN;					IPR009431;		PF06387;
3114215	741	161	167	150	263	42.78	967	1562	13.8038	22.4827	0.910887	1	57529758	71	5e-53	Gallus gallus	bantam,chicken,chickens	dynein, cytoplasmic 1, intermediate chain 2	NP_001006519.1	Q5ZK94	Q5ZK94_CHICK	unreviewed	Putative uncharacterized protein	RCJMB04_12d24	609	cytoplasmic dynein complex; microtubule-based movement	GO:0005868; GO:0007018	IPR025956; IPR015943; IPR001680; IPR017986;			NP_001006519.1;	NOG308180;	EOG4RBQJ5;					IPR025956;IPR015943;IPR001680;IPR017986;		PF11540;PF00400;		PS50294;
3108763	714	180	204	142	188	48.4594	461	1576	6.82957	23.542	0.442838	1	148233586	63	6e-51	Xenopus laevis	African clawed frog,clawed frog,common platanna,pl	cytochrome b5 type B (outer mitochondrial membrane)	NP_001089316.1	Q58E98	Q58E98_XENLA	unreviewed	MGC85036 protein	cyb5b MGC85036	141	heme binding; metal ion binding	GO:0020037; GO:0046872	IPR001199; IPR018506;		Cytochrome b5 family	NP_001089316.1;							IPR001199;IPR018506;		PF00173;		PS00191;PS50255;	Cytochrome b5 heme-binding domain (1)
3010582	442	129	116	70	127	42.0814	550	447	13.1623	10.7863	0.624833	1	211970875	87	9e-31	Lonchura striata domestica	Bengalese finch	neuropilin-1 protein [Lonchura striata domestica]	BAG82818.1	B6F298	B6F298_9PASE	unreviewed	Neuropilin-1 protein (Fragment)	neuropilin-1	212	membrane	GO:0016020	IPR008985; IPR000998; IPR022579;										IPR008985;IPR000998;IPR022579;		PF11980;PF00629;		PS50060;
2973288	390	123	72	85	110	40.2564	1739	2971	47.1656	81.2501	0.874262	1	387914726	72	2e-39	Callorhinchus milii	ghost shark	cytochrome b-c1 complex subunit 8 [Callorhinchus milii]	AFK10972.1	K4G6V8	K4G6V8_CALMI	unreviewed	Cytochrome b-c1 complex subunit 8		82	ubiquinol-cytochrome-c reductase activity	GO:0008121	IPR004205;										IPR004205;	PTHR12119;	PF02939;
3140183	914	328	155	204	227	39.2779	1069	1425	12.3715	16.6286	0.970745	1	213513572	41	1e-33	Salmo salar	Atlantic salmon	optineurin	NP_001133761.1	B5X3H2	B5X3H2_SALSA	unreviewed	Optineurin	OPTN	571			IPR021063;			NP_001133761.1;							IPR021063;		PF11577;
3198281	2373	720	502	546	605	44.1635	274	339	1.22136	1.52366	0.822082	1	349604427	69	0	Equus caballus	horse	Zinc finger transcription factor Trps1-like protein, partial [Equus caballus]	AEP99980.1	K9KD49	K9KD49_HORSE	unreviewed	Zinc finger transcription factor Trps1-like protein (Fragment)		547	sequence-specific DNA binding; sequence-specific DNA binding transcription factor activity; zinc ion binding	GO:0043565; GO:0003700; GO:0008270	IPR007087; IPR015880; IPR000679; IPR013088;										IPR007087;IPR015880;IPR000679;IPR013088;		PF00320;		PS00344;PS50114;PS00028;
3201441	2671	668	630	531	842	43.4669	2630	1359	10.4153	5.42665	0.38141	1	190570248	80	0	Danio rerio	leopard danio,zebra danio,zebra fish,zebrafish	armadillo repeat gene deleted in velocardiofacial syndrome b	NP_001122006.1	A2BGY1	A2BGY1_DANRE	unreviewed	Uncharacterized protein	arvcfb si:ch211-173n20.1	986			IPR011989; IPR016024; IPR000225;			NP_001122006.1;	NOG276924;	EOG4F1X2D;					IPR011989;IPR016024;IPR000225;		PF00514;		PS50176;
3204847	3118	867	643	621	987	40.5388	304	574	1.03131	1.96346	0.881906	1	50746309	64	0	Gallus gallus	bantam,chicken,chickens	Rho GTPase activating protein 10	XP_420436.1	E1C877	E1C877_CHICK	unreviewed	Uncharacterized protein	ARHGAP10	779	Rho GTPase activator activity; cytoskeleton organization; cytosol; negative regulation of apoptotic process; phospholipid binding; signal transduction	GO:0005100; GO:0007010; GO:0005829; GO:0043066; GO:0005543; GO:0007165	IPR011993; IPR001849; IPR008936; IPR000198; IPR001452;			XP_420436.1;							IPR011993;IPR001849;IPR008936;IPR000198;IPR001452;		PF00620;PF00018;		PS50003;PS50238;PS50002;	PH domain (1); Rho-GAP domain (1); SH3 domain (1)
3153937	1051	271	234	246	300	45.6708	48	156	0.483091	1.5831	0.733767	1	326673143	62	1e-52	Danio rerio	leopard danio,zebra danio,zebra fish,zebrafish	zinc transporter ZIP9-B-like	XP_700128.4	E7EXQ5	E7EXQ5_DANRE	unreviewed	Uncharacterized protein	CU695232.1 LOC571446	309	membrane; metal ion transmembrane transporter activity	GO:0016020; GO:0046873	IPR003689;			XP_700128.4;							IPR003689;		PF02535;
3185759	1703	495	381	477	350	50.3817	154	753	0.956525	4.71592	0.374142	1	28277312	75	0	Xenopus laevis	African clawed frog	LOC398511 protein, partial [Xenopus laevis]	AAH46267.1	Q7ZX11	Q7ZX11_XENLA	unreviewed	LOC398511 protein (Fragment)	LOC398511	1060			IPR001589; IPR001715; IPR018159; IPR002017;										IPR001589;IPR001715;IPR018159;IPR002017;		PF00307;PF00435;		PS00019;PS00020;PS50021;
3165713	1213	253	352	320	288	55.3998	819	1235	7.1419	10.8591	0.961236	1	148226692	80	0	Xenopus laevis	African clawed frog,clawed frog,common platanna,pl	fibroblast growth factor (acidic) intracellular binding protein	NP_001090040.1	Q4V7U6	Q4V7U6_XENLA	unreviewed	MGC115383 protein	fibp MGC115383	356			IPR008614;			NP_001090040.1;							IPR008614;	PTHR13223;	PF05427;
2917985	335	84	68	88	95	46.5672	78	82	2.46286	2.61069	0.451238	1	119612159	88	3e-41	Homo sapiens	human	phosphatidylserine synthase 1, isoform CRA_a [Homo sapiens]	EAW91753.1	J3KNR6	J3KNR6_HUMAN	unreviewed	Phosphatidylserine synthase 1 (Phosphatidylserine synthase 1, isoform CRA_a)	PTDSS1 hCG_15747	108	phosphatidylserine biosynthetic process	GO:0006659	IPR004277;										IPR004277;	PTHR12615;
3102141	683	196	155	137	195	42.7526	734	953	11.3675	14.8819	0.945736	1	46249504	93	2e-158	Xenopus laevis	African clawed frog,clawed frog,common platanna,pl	NA	NA	Q6NU93	Q6NU93_XENLA	unreviewed	Uncharacterized protein		637	cytoplasmic dynein complex; microtubule-based movement	GO:0005868; GO:0007018	IPR025956; IPR015943; IPR001680; IPR017986;										IPR025956;IPR015943;IPR001680;IPR017986;		PF11540;PF00400;		PS50294;
3195869	2200	628	493	557	522	47.7273	359	322	1.72608	1.56106	0.660722	1	38566050	50	4e-151	Mus musculus	house mouse,mouse	zinc finger protein 335	NP_950192.2	Q6P5F4	Q6P5F4_MOUSE	unreviewed	Zfp335 protein	Zfp335	598	RNA polymerase II core promoter sequence-specific DNA binding; brain morphogenesis; cerebral cortex neuron differentiation; in utero embryonic development; neuron projection morphogenesis; nucleus; regulation of gene expression; regulation of histone H3-K4 methylation; regulation of neurogenesis; zinc ion binding	GO:0000979; GO:0048854; GO:0021895; GO:0001701; GO:0048812; GO:0005634; GO:0010468; GO:0051569; GO:0050767; GO:0008270	IPR007087; IPR015880; IPR013087;			NP_950192.2;							IPR007087;IPR015880;IPR013087;				PS00028;PS50157;
3189699	1862	493	486	295	588	41.9441	1061	600	6.02735	3.43683	0.428404	1	387914210	42	9e-16	Callorhinchus milii	ghost shark	receptor activity-modifying protein 2 [Callorhinchus milii]	AFK10714.1	K4FTM7	K4FTM7_CALMI	unreviewed	Receptor activity-modifying protein 2		260	integral to membrane; intracellular protein transport; protein transporter activity; regulation of G-protein coupled receptor protein signaling pathway	GO:0016021; GO:0006886; GO:0008565; GO:0008277	IPR006985;										IPR006985;	PTHR14076;	PF04901;
3157275	1091	346	194	236	315	39.4134	823	505	7.97931	4.93688	0.467506	1	151553737	51	2e-06	Bos taurus	bovine,cattle,cow,domestic cattle,domestic cow	NA	NA	A6QPK3	A6QPK3_BOVIN	unreviewed	LOC539067 protein (Uncharacterized protein)	LOC539067 LRIF1	239	regulation of transcription, DNA-dependent	GO:0006355	IPR026191;				NOG26300;	EOG4RV2QX;					IPR026191;	PTHR16131;
3120825	777	251	121	155	250	35.5212	872	450	11.871	6.177	0.387638	1	198436623	93	5e-27	Ciona intestinalis	sea vase,vase tunicate,yellow sea squirt	NA	NA	F6UJM5	F6UJM5_CIOIN	unreviewed	Uncharacterized protein	LOC100183722	351			IPR004154; IPR007109;			XP_002127271.1;							IPR004154;IPR007109;		PF04427;		PS50833;
3199619	2488	662	569	680	577	50.201	174	3252	0.739757	13.9407	0.0352327	0.467804	113206088	63	9e-174	Gallus gallus	bantam,chicken,chickens	protein kinase C and casein kinase substrate in neurons 3	NP_001038117.1	Q1G1I6	Q1G1I6_CHICK	unreviewed	PACSIN 3 (Uncharacterized protein)	PACSIN3	437	cytoplasm; negative regulation of endocytosis; positive regulation of membrane protein ectodomain proteolysis	GO:0005737; GO:0045806; GO:0051044	IPR001060; IPR001452;			NP_001038117.1;	NOG283356;	EOG44QT13;					IPR001060;IPR001452;		PF00611;PF00018;		PS50133;PS50002;	SH3 domain (1)
3162123	1156	286	257	307	306	48.7889	1143	1647	10.4587	15.1957	0.990048	1	156717490	67	1e-124	Xenopus (Silurana) tropicalis	western clawed frog	angio-associated, migratory cell protein	NP_001096285.1	A4IHJ1	A4IHJ1_XENTR	unreviewed	LOC100124854 protein (Uncharacterized protein)	aamp LOC100124854	443			IPR015943; IPR001680; IPR019775; IPR017986;			NP_001096285.1;	COG2319;	EOG4D26PX;					IPR015943;IPR001680;IPR019775;IPR017986;		PF00400;		PS00678;PS50082;PS50294;
3119121	767	211	188	172	196	46.9361	188	1000	2.5927	13.9056	0.301572	1	223646144	45	8e-11	Salmo salar	Atlantic salmon	NA	NA	C0H711	C0H711_SALSA	unreviewed	GLIPR1-like protein 1	GPRL1	280	extracellular region	GO:0005576	IPR001283; IPR018244; IPR014044; IPR002413;										IPR001283;IPR018244;IPR014044;IPR002413;	PTHR10334;	PF00188;		PS01009;
3070238	570	185	108	102	175	36.8421	606	296	11.2457	5.53864	0.369463	1	387913784	90	9e-17	Callorhinchus milii	ghost shark	mediator of RNA polymerase II transcription subunit 28-like protein [Callorhinchus milii]	AFK10501.1	K4G020	K4G020_CALMI	unreviewed	Mediator of RNA polymerase II transcription subunit 28-like protein		168			IPR021640;										IPR021640;		PF11594;
3056384	533	128	155	120	130	51.5947	57110	28147	1133.38	563.237	0.293662	1	116488050	99	9e-97	Scophthalmus maximus	turbot	NA	NA	A0EZU3	A0EZU3_PSEMX	unreviewed	40S ribosomal protein S14 (Fragment)		161	ribosome; structural constituent of ribosome; translation	GO:0005840; GO:0003735; GO:0006412	IPR001971; IPR018102;		Ribosomal protein S11P family								IPR001971;IPR018102;	PTHR11759;	PF00411;		PS00054;
3203275	2885	678	703	670	834	47.591	1683	1371	6.17062	5.06848	0.634717	1	326928233	62	3e-79	Meleagris gallopavo	common turkey,turkey,wild turkey	probable UDP-sugar transporter protein SLC35A4-like	XP_003210285.1	G1NR35	G1NR35_MELGA	unreviewed	Uncharacterized protein	LOC100548304	318	Golgi membrane; integral to membrane; nucleotide-sugar transmembrane transporter activity; nucleotide-sugar transport; sugar:hydrogen symporter activity	GO:0000139; GO:0016021; GO:0005338; GO:0015780; GO:0005351	IPR007271; IPR004689;			XP_003210285.1;							IPR007271;IPR004689;	PTHR10231;	PF04142;	TIGR00803;
3194315	2102	626	396	459	621	40.6755	729	214	3.66847	1.08584	0.201269	1	89267400	69	0	Xenopus (Silurana) tropicalis	western clawed frog	NA	NA	Q28CV7	Q28CV7_XENTR	unreviewed	DNA primase (EC 2.7.7.-)	prim1 TNeu037g22.1-001	420	DNA primase activity; primosome complex	GO:0003896; GO:1990077	IPR002755; IPR014052;		Eukaryotic-type primase small subunit family		COG1467;						IPR002755;IPR014052;	PTHR10536;	PF01896;	TIGR00335;			2.7.7.-
3162925	1168	497	165	274	232	37.5856	140	527	1.26787	4.81231	0.571747	1	355701132	42	2e-07	Mustela putorius furo	black ferret,domestic ferret,ferret	NA	NA	G9K9K7	G9K9K7_MUSPF	unreviewed	Microtubule-associated protein 9 (Fragment)		556	Golgi apparatus; cytokinesis; nucleus; regulation of mitosis; spindle assembly	GO:0005794; GO:0000910; GO:0005634; GO:0007088; GO:0051225	IPR026106;										IPR026106;	PTHR14739;
3193901	2078	517	561	489	511	50.5294	679	191	3.45633	0.980333	0.195916	1	71834606	72	0	Danio rerio	leopard danio,zebra danio,zebra fish,zebrafish	echinoderm microtubule associated protein like 2	NP_001025406.1	Q4KMH7	Q4KMH7_DANRE	unreviewed	Echinoderm microtubule associated protein like 2	eml2	805			IPR005108; IPR001610; IPR011047; IPR015943; IPR001680; IPR017986;			NP_001025406.1;	COG2319;	EOG4CC40Q;					IPR005108;IPR001610;IPR011047;IPR015943;IPR001680;IPR017986;		PF03451;PF00400;		PS50082;PS50294;
3200211	2546	774	417	497	858	35.8995	3938	3163	16.3609	13.2503	0.623497	1	392874340	98	1e-52	Callorhinchus milii	ghost shark	Small nuclear ribonucleoprotein E [Callorhinchus milii]	AFM86002.1	K4G3W0	K4G3W0_CALMI	unreviewed	Small nuclear ribonucleoprotein E		92	mRNA splicing, via spliceosome; nucleic acid binding; spliceosomal complex	GO:0000398; GO:0003676; GO:0005681	IPR010920; IPR001163; IPR006649; IPR027078;										IPR010920;IPR001163;IPR006649;IPR027078;	PTHR11193;	PF01423;
3171359	1314	391	312	244	367	42.3135	159	147	1.27995	1.19319	0.533446	1	404435395	90	0	Gallus gallus	chicken	F-box protein 38 [Gallus gallus]	AFR69058.1	J9UM73	J9UM73_CHICK	unreviewed	F-box protein 38		549			IPR001810;										IPR001810;		PF00646;
3059626	541	117	110	169	145	51.5712	74	1189	1.44685	23.4407	0.0679007	0.64716	301128889	93	2e-103	Scyliorhinus canicula	smaller spotted catshark,smaller spotted dogfish,s	NA	NA	E1VRB8	E1VRB8_SCYCA	unreviewed	HoxB3		394	multicellular organismal development; nucleus; sequence-specific DNA binding; sequence-specific DNA binding transcription factor activity	GO:0007275; GO:0005634; GO:0043565; GO:0003700	IPR025281; IPR001827; IPR017970; IPR020479; IPR001356; IPR009057;										IPR025281;IPR001827;IPR017970;IPR020479;IPR001356;IPR009057;		PF13293;PF00046;		PS00032;PS00027;PS50071;	Homeobox DNA-binding domain (1)
3200075	2530	592	570	493	875	42.0158	3345	3210	13.9851	13.5323	0.736393	1	47575798	71	0	Xenopus (Silurana) tropicalis	western clawed frog	guanine nucleotide binding protein-like 2 (nucleolar)	NP_001001243.1	Q6NX19	Q6NX19_XENTR	unreviewed	Guanine nucleotide binding protein-like 2 (Nucleolar) (Uncharacterized protein)	gnl2 MGC76119 TTpA010f21.1-001	704	GTP binding; GTPase activity; nucleolus; ribosome biogenesis	GO:0005525; GO:0003924; GO:0005730; GO:0042254	IPR023179; IPR006073; IPR024929; IPR012971; IPR027417;			NP_001001243.1;	COG1161;	EOG44XJGG;					IPR023179;IPR006073;IPR024929;IPR012971;IPR027417;	PTHR11089:SF9;	PF01926;PF08153;
3162783	1166	332	195	242	397	37.4786	1094	1654	9.92451	15.1294	0.953367	1	392880760	91	5e-42	Callorhinchus milii	ghost shark	trafficking protein particle complex subunit 2-like protein-like protein [Callorhinchus milii]	AFM89212.1	K4GKK5	K4GKK5_CALMI	unreviewed	Trafficking protein particle complex subunit 2-like protein-like protein		139	ER to Golgi vesicle-mediated transport; intracellular	GO:0006888; GO:0005622	IPR011012; IPR006722;										IPR011012;IPR006722;	PTHR12403;	PF04628;
3121627	782	177	207	168	230	47.954	564	1140	7.62891	15.5483	0.770441	1	387915712	73	5e-128	Callorhinchus milii	ghost shark	perilipin-3-like protein [Callorhinchus milii]	AFK11465.1	K4FU98	K4FU98_CALMI	unreviewed	Perilipin-3-like protein		444			IPR004279;										IPR004279;	PTHR14024;	PF03036;
3111783	728	155	199	177	197	51.6484	576	644	8.36915	9.43497	0.829396	1	344281634	78	6e-120	Loxodonta africana	African bush elephant,African savanna elephant,Afr	ash2 (absent, small, or homeotic)-like (Drosophila)	XP_003412583.1	G3SPT1	G3SPT1_LOXAF	unreviewed	Uncharacterized protein	ASH2L	628	Set1C/COMPASS complex; histone methyltransferase activity (H3-K4 specific); positive regulation of cell proliferation; positive regulation of transcription from RNA polymerase II promoter; response to DNA damage stimulus; response to estrogen stimulus; transcription regulatory region DNA binding	GO:0048188; GO:0042800; GO:0008284; GO:0045944; GO:0006974; GO:0043627; GO:0044212	IPR001870; IPR008985; IPR018355; IPR003877;			XP_003412583.1;							IPR001870;IPR008985;IPR018355;IPR003877;		PF00622;		PS50188;
3107897	710	203	108	135	264	34.2254	4012	1097	59.7713	16.4791	0.164561	0.970675	410903233	73	4e-33	Takifugu rubripes	torafugu	PREDICTED: receptor expression-enhancing protein 5-like [Takifugu rubripes]	XP_003965098.1	H2TRE6	H2TRE6_TAKRU	unreviewed	Uncharacterized protein	LOC101075808	189			IPR004345;			XP_003965098.1;							IPR004345;	PTHR12300;	PF03134;
3188287	1802	542	339	405	516	41.2875	2011	5761	11.8045	34.098	0.563619	1	387914896	95	0	Callorhinchus milii	ghost shark	ATPase, H+ transporting, lysosomal, V1 subunit H [Callorhinchus milii]	AFK11057.1	K4FY83	K4FY83_CALMI	unreviewed	ATPase, H+ transporting, lysosomal, V1 subunit H		482	ATP hydrolysis coupled proton transport; proton-transporting ATPase activity, rotational mechanism; vacuolar proton-transporting V-type ATPase, V1 domain	GO:0015991; GO:0046961; GO:0000221	IPR011989; IPR016024; IPR004908; IPR011987;										IPR011989;IPR016024;IPR004908;IPR011987;	PTHR10698;	PF11698;PF03224;
3166947	1232	243	345	378	266	58.6851	173	14	1.48534	0.1212	0.0704323	0.659241	164414403	53	2e-134	Danio rerio	leopard danio,zebra danio,zebra fish,zebrafish	RAR-related orphan receptor A, paralog a	NP_001103637.1	A7VL70	A7VL70_DANRE	unreviewed	Retinoid-related orphan receptor alpha 2	roraa rora2	468	intracellular receptor signaling pathway; ligand-activated sequence-specific DNA binding RNA polymerase II transcription factor activity; nucleus; sequence-specific DNA binding; steroid hormone receptor activity; zinc ion binding	GO:0030522; GO:0004879; GO:0005634; GO:0043565; GO:0003707; GO:0008270	IPR008946; IPR000536; IPR003079; IPR001723; IPR001628; IPR013088;		Nuclear hormone receptor family	NP_001103637.1;	NOG324222;	EOG4GHZP3;					IPR008946;IPR000536;IPR003079;IPR001723;IPR001628;IPR013088;		PF00104;PF00105;		PS00031;PS51030;	Nuclear receptor DNA-binding domain (1)
3188587	1816	499	429	410	478	46.2004	3445	1150	20.0661	6.75411	0.218338	1	387914294	64	0	Callorhinchus milii	ghost shark	putative carboxypeptidase PM20D1 precursor [Callorhinchus milii]	AFK10756.1	K4G071	K4G071_CALMI	unreviewed	Putative carboxypeptidase PM20D1		544	carboxypeptidase activity	GO:0004180	IPR002933; IPR011650;										IPR002933;IPR011650;		PF07687;PF01546;
3167679	1245	388	297	254	306	44.257	659	552	5.59895	4.72885	0.64827	1	348501176	98	7e-152	Oreochromis niloticus	Nile tilapia	PREDICTED: cyclin-dependent kinase 5-like [Oreochromis niloticus]	XP_003438146.1	I3JSU3	I3JSU3_ORENI	unreviewed	Uncharacterized protein	LOC100696050	292	ATP binding; central nervous system neuron development; cyclin-dependent protein serine/threonine kinase activity; embryonic retina morphogenesis in camera-type eye; histone kinase activity; histone phosphorylation; negative regulation of neuron apoptotic process; optic nerve formation; peripheral nervous system neuron development; retina layer formation	GO:0005524; GO:0021954; GO:0004693; GO:0060059; GO:0035173; GO:0016572; GO:0043524; GO:0021634; GO:0048935; GO:0010842	IPR011009; IPR000719; IPR017441; IPR002290; IPR008271;			XP_003438146.1;							IPR011009;IPR000719;IPR017441;IPR002290;IPR008271;		PF00069;		PS00107;PS50011;PS00108;
3171621	1318	340	288	282	408	43.2473	1063	237	8.53116	1.91787	0.129973	0.879015	393387	73	5e-33	Mus musculus	house mouse	calretinin [Mus musculus]	CAA52163.1	Q08331	CALB2_MOUSE	reviewed	Calretinin (CR)	Calb2	271	calcium ion binding; cytoplasm; gap junction	GO:0005509; GO:0005737; GO:0005921	IPR011992; IPR018247; IPR002048;		Calbindin family	NP_031612.1;	NOG299305;	EOG48SGTQ;					IPR011992;IPR018247;IPR002048;		PF13405;PF13499;		PS00018;PS50222;	EF-hand domains (6)
3108329	712	159	174	209	170	53.7921	2112	1717	31.3765	25.7203	0.634887	1	349603999	89	1e-134	Equus caballus	horse	Coatomer subunit alpha-like protein, partial [Equus caballus]	AEP99670.1	K9KCD3	K9KCD3_HORSE	unreviewed	Coatomer subunit alpha-like protein (Fragment)		390	COPI vesicle coat; intracellular protein transport; structural molecule activity; vesicle-mediated transport	GO:0030126; GO:0006886; GO:0005198; GO:0016192	IPR010714;										IPR010714;		PF06957;
3186137	1717	425	453	395	444	49.3885	498	210	3.06796	1.30447	0.324115	1	147900752	58	1e-179	Xenopus laevis	African clawed frog,clawed frog,common platanna,pl	hyaluronoglucosaminidase 2	NP_001080777.1	Q801T1	Q801T1_XENLA	unreviewed	Hyal2-prov protein	hyal2	487	carbohydrate metabolic process; hyalurononglucosaminidase activity	GO:0005975; GO:0004415	IPR013785; IPR000742; IPR017853; IPR018155;			NP_001080777.1;							IPR013785;IPR000742;IPR017853;IPR018155;	PTHR11769;	PF01630;
3190015	1877	563	376	377	561	40.1172	654	1121	3.68556	6.36982	0.879403	1	387915948	92	4e-173	Callorhinchus milii	ghost shark	cyclin D1 [Callorhinchus milii]	AFK11583.1	K4FTR2	K4FTR2_CALMI	unreviewed	Cyclin D1		292	cell cycle; cell division; nucleus; regulation of cyclin-dependent protein serine/threonine kinase activity	GO:0007049; GO:0051301; GO:0005634; GO:0000079	IPR013763; IPR014400; IPR004367; IPR006671;		Cyclin family								IPR013763;IPR014400;IPR004367;IPR006671;		PF02984;PF00134;		PS00292;
3107589	708	141	226	215	126	62.2881	2	1357	0.0298805	20.4424	0.000172726	0.0193669	355695181	58	1e-77	Mustela putorius furo	black ferret,domestic ferret,ferret	NA	NA	G9K4U9	G9K4U9_MUSPF	unreviewed	Hydroxy-delta-5-steroid dehydrogenase, 3 beta-and steroid delta-isomerase 7 (Fragment)		299	3-beta-hydroxy-delta5-steroid dehydrogenase activity; isomerase activity; steroid biosynthetic process	GO:0003854; GO:0016853; GO:0006694	IPR002225; IPR016040;		3-beta-HSD family								IPR002225;IPR016040;		PF01073;
3090391	637	196	114	133	194	38.7755	75	58	1.24541	0.971124	0.241985	1	33337956	59	1e-30	Homo sapiens	human	MSTP077 [Homo sapiens]	AAQ13600.1	Q9H649	NSUN3_HUMAN	reviewed	Putative methyltransferase NSUN3 (EC 2.1.1.-) (NOL1/NOP2/Sun domain family member 3)	NSUN3 MSTP077 UG0651E06	340	methyltransferase activity	GO:0008168	IPR001678; IPR023267;		Methyltransferase superfamily, RsmB/NOP family	NP_071355.1;	COG0144;	EOG4GMTX6;					IPR001678;IPR023267;		PF01189;		PS01153;		2.1.1.-
3164745	1197	354	251	273	319	43.7761	221	210	1.95294	1.87116	0.618322	1	387914730	46	3e-65	Callorhinchus milii	ghost shark	NACHT-LRR-PYD domains-containing protein 5-like protein [Callorhinchus milii]	AFK10974.1	K4FU72	K4FU72_CALMI	unreviewed	NACHT-LRR-PYD domains-containing protein 5-like protein		364			IPR003590;										IPR003590;
3199995	2523	687	513	497	826	40.0317	902	21	3.78164	0.0887745	0.00453355	0.147769	211909089	45	5e-08	Camelpox virus	Camelpox virus	tumor necrosis factor II [Camelpox virus]	ACJ12842.1	B8R3S0	B8R3S0_9POXV	unreviewed	Tumor necrosis factor II (Fragment)	crmB	89			IPR001368;										IPR001368;		PF00020;		PS00652;PS50050;
3167833	1247	359	257	230	401	39.0537	110	187	0.933075	1.59941	0.752132	1	26324652	82	0	Mus musculus	house mouse	unnamed protein product [Mus musculus]	BAC26080.1	A2AAE1	K1109_MOUSE	reviewed	Uncharacterized protein KIAA1109 (Fragile site-associated protein homolog)	Kiaa1109 Fsa Kiaa1371	5005	adipose tissue development; fat cell differentiation; integral to membrane; lipid metabolic process; lipid storage; nucleus; nucleus localization; regulation of cell growth; spermatogenesis	GO:0060612; GO:0045444; GO:0016021; GO:0006629; GO:0019915; GO:0005634; GO:0051647; GO:0001558; GO:0007283	IPR018863;			NP_766267.2;	NOG311117;						IPR018863;		PF10479;
3123083	791	118	232	267	174	63.0847	373	197	4.98796	2.65629	0.400168	1	45382955	68	5e-116	Gallus gallus	bantam,chicken,chickens	Sp1 transcription factor	NP_989935.1	Q90WR9	Q90WR9_CHICK	unreviewed	Transcription factor	SP1	760	RNA polymerase II core promoter proximal region sequence-specific DNA binding transcription factor activity involved in positive regulation of transcription; RNA polymerase II core promoter sequence-specific DNA binding; core promoter proximal region sequence-specific DNA binding; definitive hemopoiesis; double-stranded DNA binding; embryonic camera-type eye morphogenesis; embryonic placenta deve…	GO:0001077; GO:0000979; GO:0000987; GO:0060216; GO:0003690; GO:0048596; GO:0001892; GO:0060136; GO:0048706; GO:0035326; GO:0043353; GO:0001889; GO:0030324; GO:0030219; GO:0005634; GO:0001503; GO:0043923; GO:0001829; GO:0008270	IPR007087; IPR015880; IPR013087;			NP_989935.1;	NOG261865;						IPR007087;IPR015880;IPR013087;				PS00028;PS50157;
3100078	675	214	131	127	203	38.2222	2038745	109241	31948.4	1726.11	0.41885	1	14194791	54	2e-42	Mustelus griseus	NA	NA	NA	Q9YGW1	HBB_MUSGR	reviewed	Hemoglobin subunit beta (Beta-globin) (Hemoglobin beta chain)	HBB	137	heme binding; hemoglobin complex; iron ion binding; oxygen binding; oxygen transporter activity	GO:0020037; GO:0005833; GO:0005506; GO:0019825; GO:0005344	IPR000971; IPR009050; IPR012292; IPR002337;		Globin family								IPR000971;IPR009050;IPR012292;IPR002337;	PTHR11442:SF7;	PF00042;		PS01033;
3147586	983	264	226	210	283	44.354	127	113	1.3666	1.22606	0.458452	1	431838987	79	4e-103	Pteropus alecto	black flying fox	TATA-binding protein-associated factor 172 [Pteropus alecto]	ELK00916.1	L5JQA0	L5JQA0_PTEAL	unreviewed	TATA-binding protein-associated factor 172	PAL_GLEAN10018367	201			IPR011989; IPR016024;										IPR011989;IPR016024;
3116819	755	189	218	184	164	53.245	41	97	0.574417	1.37028	0.576992	1	50539802	61	9e-88	Danio rerio	leopard danio,zebra danio,zebra fish,zebrafish	zgc:92090	NP_001002367.1	Q6DHS9	S2548_DANRE	reviewed	Solute carrier family 25 member 48	slc25a48 zgc:92090	309	integral to membrane; mitochondrial inner membrane; transmembrane transport	GO:0016021; GO:0005743; GO:0055085	IPR002067; IPR018108; IPR023395;		Mitochondrial carrier (TC 2.A.29) family	NP_001002367.1;	NOG274957;	EOG4WQ132;					IPR002067;IPR018108;IPR023395;		PF00153;		PS50920;	Solcar repeats (3)
3102625	685	197	150	138	200	42.0438	120	154	1.85302	2.39782	0.618739	1	334326285	72	3e-76	Monodelphis domestica	gray short-tailed opossum	protein N-terminal glutamine amidohydrolase-like	XP_001381233.2	F6RIG4	F6RIG4_MONDO	unreviewed	Uncharacterized protein	WDYHV1	204	cellular protein modification process; cytosol; nucleus; protein-N-terminal glutamine amidohydrolase activity	GO:0006464; GO:0005829; GO:0005634; GO:0070773	IPR023128;			XP_001381233.2;							IPR023128;		PF09764;
3192137	1986	634	398	426	528	41.4904	1999	916	10.6469	4.91929	0.325397	1	301626445	50	1e-94	Xenopus (Silurana) tropicalis	western clawed frog	uncharacterized protein C1orf198 homolog	XP_002942404.1	F6THE2	F6THE2_XENTR	unreviewed	Uncharacterized protein	LOC100485462	350						XP_002942404.1;
2957210	372	97	84	105	86	50.8065	353	359	10.0374	10.2929	0.733988	1	58177282	60	2e-39	Xenopus laevis	African clawed frog,clawed frog,common platanna,pl	NA	NA	P07222	NPM_XENLA	reviewed	Nucleophosmin (NPM) (Nucleolar phosphoprotein B23) (Nucleolar protein NO38) (Numatrin)	npm1	299	DNA repair; RNA binding; cytoplasm; nucleolus; nucleoplasm; regulation of endodeoxyribonuclease activity; regulation of endoribonuclease activity	GO:0006281; GO:0003723; GO:0005737; GO:0005730; GO:0005654; GO:0032071; GO:0060699	IPR004301; IPR024057;		Nucleoplasmin family								IPR004301;IPR024057;	PTHR22747;
3143743	946	217	275	263	191	56.871	89	967	0.995152	10.9024	0.130586	0.881239	147904036	75	3e-123	Xenopus laevis	African clawed frog,clawed frog,common platanna,pl	ras homolog gene family, member U	NP_001087939.1	Q6AZF6	Q6AZF6_XENLA	unreviewed	Rac-2 protein	rhou rac-2	243	GTP binding; intracellular; membrane; small GTPase mediated signal transduction	GO:0005525; GO:0005622; GO:0016020; GO:0007264	IPR027417; IPR005225; IPR001806; IPR003578;		Small GTPase superfamily, Rho family	NP_001087939.1;							IPR027417;IPR005225;IPR001806;IPR003578;		PF00071;	TIGR00231;	PS51420;
2969878	386	92	80	113	101	50	118	175	3.23359	4.83545	0.694969	1	431905262	88	7e-51	Pteropus alecto	black flying fox	DCC-interacting protein 13-beta [Pteropus alecto]	ELK10307.1	L5KG53	L5KG53_PTEAL	unreviewed	DCC-interacting protein 13-beta	PAL_GLEAN10015455	288			IPR027267										IPR027267;
3102283	684	217	124	152	191	40.3509	520	760	8.04151	11.8507	1	1	56118809	64	6e-29	Xenopus (Silurana) tropicalis	western clawed frog	chromosome 6 open reading frame 57	NP_001008179.1	Q640U1	Q640U1_XENTR	unreviewed	MGC89089 protein (Novel protein) (Uncharacterized protein)	MGC89089 c6orf57 TEgg099c01.1-001 TEgg099c03.1-001	118			IPR012875;			NP_001008179.1;	NOG77680;	EOG46Q6V8;					IPR012875;		PF07896;
3184721	1666	446	335	416	469	45.078	983	830	6.24121	5.3136	0.657812	1	348523043	57	0	Oreochromis niloticus	Nile tilapia	PREDICTED: transmembrane protein 87A-like [Oreochromis niloticus]	XP_003449033.1	I3IY63	I3IY63_ORENI	unreviewed	Uncharacterized protein	LOC100706133	583	integral to membrane	GO:0016021	IPR009637;			XP_003449033.1;							IPR009637;	PTHR21229;	PF06814;
3095627	656	145	166	190	155	54.2683	33	118	0.532109	1.91851	0.707946	1	253314525	41	8e-13	Mus musculus	house mouse,mouse	sestrin 1	NP_001156380.1	Q497S6	Q497S6_MOUSE	unreviewed	Sesn1 protein	Sesn1	551	cell cycle arrest; nucleus	GO:0007050; GO:0005634	IPR006730;			NP_001156380.1;		EOG415GD8;					IPR006730;	PTHR12474;	PF04636;
3157241	1091	261	248	183	399	39.505	112	152	1.08588	1.48595	0.624397	1	260828085	51	1e-81	Branchiostoma floridae	Florida lancelet	hypothetical protein	XP_002608994.1	C3Y3X8	C3Y3X8_BRAFL	unreviewed	Putative uncharacterized protein	BRAFLDRAFT_124005	410	zinc ion binding	GO:0008270	IPR009071; IPR007087; IPR015880;			XP_002608994.1;	COG5648;						IPR009071;IPR007087;IPR015880;		PF00505;		PS50118;PS00028;
2936176	351	81	67	93	110	45.584	337	69	10.1558	2.09666	0.149678	0.935976	209155552	100	8e-44	Salmo salar	Atlantic salmon	NA	NA	B5X3X7	B5X3X7_SALSA	unreviewed	Krueppel-like factor 4	KLF4	429	nucleic acid binding; zinc ion binding	GO:0003676; GO:0008270	IPR007087; IPR015880; IPR013087;										IPR007087;IPR015880;IPR013087;				PS00028;PS50157;
3201017	2627	439	821	670	697	56.7568	456	233	1.8361	0.94598	0.395566	1	292621433	41	2e-142	Danio rerio	leopard danio,zebra danio,zebra fish,zebrafish	tumor necrosis factor alpha-induced protein 2-like	XP_694193.4	E7EY52	E7EY52_DANRE	unreviewed	Uncharacterized protein	AL928724.1 LOC565839	861	exocyst; exocytosis	GO:0000145; GO:0006887	IPR010326;			XP_694193.4;							IPR010326;	PTHR21292;	PF06046;
3200461	2570	762	496	584	728	42.0233	143	455	0.588563	1.88827	0.686769	1	8925886	55	2e-70	Rattus norvegicus	Norway rat	RIM binding protein 2 [Rattus norvegicus]	AAF81658.1	Q9JIR1	RIMB2_RAT	reviewed	RIMS-binding protein 2 (RIM-BP2)	Rimbp2 Rbp2	1049	cell junction; negative regulation of phosphatase activity; plasma membrane; synapse	GO:0030054; GO:0010923; GO:0005886; GO:0045202	IPR003961; IPR013783; IPR011511; IPR001452;		RIMBP family		NOG327664;						IPR003961;IPR013783;IPR011511;IPR001452;		PF00041;PF07653;		PS50853;PS50002;	Fibronectin type-III domains (3); SH3 domains (3)
3201621	2689	689	643	638	719	47.6385	61	870	0.239955	3.45076	0.102999	0.793681	327261421	55	2e-27	Anolis carolinensis	green anole	PREDICTED: protein FAM110C-like [Anolis carolinensis]	XP_003215529.1	G1KDY2	G1KDY2_ANOCA	unreviewed	Uncharacterized protein	LOC100562402	363			IPR025740; IPR025741; IPR025739;			XP_003215529.1;							IPR025740;IPR025741;IPR025739;	PTHR14758;	PF14160;PF14161;
3080103	601	167	159	157	118	52.579	90	196	1.58401	3.4783	0.830383	1	386781748	96	1e-112	Macaca mulatta	rhesus monkey	uncharacterized protein LOC697165 [Macaca mulatta]	NP_001247666.1	I0FKB6	I0FKB6_MACMU	unreviewed	Uncharacterized protein	C16orf52	167			IPR019372;			NP_001247666.1;							IPR019372;		PF10242;
3126479	812	174	236	240	162	58.6207	247	1081	3.21759	14.1989	0.36698	1	156382450	54	7e-83	Nematostella vectensis	starlet sea anemone	hypothetical protein	XP_001632566.1	A7S6X6	A7S6X6_NEMVE	unreviewed	Predicted protein	v1g229539	519	oxidoreductase activity	GO:0016491	IPR002937; IPR001613; IPR016040;			XP_001632566.1;	COG1231;						IPR002937;IPR001613;IPR016040;		PF01593;
3105895	700	197	166	145	192	44.4286	308	275	4.65418	4.19006	0.638697	1	133777599	84	6e-83	Bos taurus	bovine,cattle,cow,domestic cattle,domestic cow	NA	NA	A4FV71	A4FV71_BOVIN	unreviewed	SUPT5H protein	SUPT5H	340			IPR005824;				COG0250;						IPR005824;
3201753	2704	806	518	603	777	41.4571	1896	1278	7.41689	5.04092	0.520545	1	431894986	62	0	Pteropus alecto	black flying fox	WD repeat-containing protein 75 [Pteropus alecto]	ELK04779.1	L5JZ98	L5JZ98_PTEAL	unreviewed	WD repeat-containing protein 75	PAL_GLEAN10026055	863			IPR011047; IPR015943; IPR001680; IPR017986;										IPR011047;IPR015943;IPR001680;IPR017986;		PF00400;		PS50082;PS50294;
2875505	304	61	85	50	108	44.4079	64	106	2.22688	3.71893	0.582639	1	90086261	66	9e-32	Macaca fascicularis	crab-eating macaque	unnamed protein product [Macaca fascicularis]	BAE91683.1	I7GNX0	I7GNX0_MACFA	unreviewed	Macaca fascicularis brain cDNA clone: QtrA-18307, similar to human apoptosis antagonizing transcription factor (AATF), mRNA, RefSeq: NM_012138.2		562	nucleus	GO:0005634	IPR025160; IPR012617;										IPR025160;IPR012617;		PF13339;PF08164;
3195313	2163	516	534	506	607	48.0814	220	52	1.07586	0.256409	0.16637	0.973754	363735448	78	0	Gallus gallus	chicken	PREDICTED: arachidonate 5-lipoxygenase [Gallus gallus]	XP_003641560.1	F1NB65	F1NB65_CHICK	unreviewed	Uncharacterized protein	ALOX5	674	iron ion binding; leukotriene metabolic process; lipoxygenase activity	GO:0005506; GO:0006691; GO:0016165	IPR008976; IPR000907; IPR013819; IPR001024; IPR001885;			XP_003641560.1;							IPR008976;IPR000907;IPR013819;IPR001024;IPR001885;	PTHR11771;	PF00305;PF01477;		PS51393;PS50095;	PLAT domain (1); Lipoxygenase domain (1)
3198375	2382	734	463	412	773	36.7338	908	534	4.03213	2.39103	0.451559	1	39104521	81	0	Mus musculus	house mouse	mKIAA0196 protein [Mus musculus]	BAC97896.2	Q8C2E7	STRUM_MOUSE	reviewed	WASH complex subunit strumpellin	Kiaa0196	1159	WASH complex; endosomal transport; endosome	GO:0071203; GO:0016197; GO:0005768	IPR019393;		Strumpellin family	NP_705776.2;	NOG274491;	EOG4BVRST;					IPR019393;	PTHR15691;	PF10266;
3057920	537	119	144	144	130	53.6313	449	531	8.84428	10.5464	0.850399	1	289629216	90	3e-99	Bombyx mori	domestic silkworm,silk moth,silkworm	coatomer protein complex subunit alpha	NP_001166192.1	D2Y4R2	D2Y4R2_BOMMO	unreviewed	Coatomer protein complex subunit alpha	COPA	1230	COPI vesicle coat; intracellular protein transport; structural molecule activity; vesicle-mediated transport	GO:0030126; GO:0006886; GO:0005198; GO:0016192	IPR016391; IPR010714; IPR006692; IPR020472; IPR015943; IPR001680; IPR019775; IPR017986;			NP_001166192.1;							IPR016391;IPR010714;IPR006692;IPR020472;IPR015943;IPR001680;IPR019775;IPR017986;		PF04053;PF06957;PF00400;		PS00678;PS50082;PS50294;
3119065	767	161	183	222	201	52.8031	79	103	1.08949	1.43228	0.526337	1	160333865	69	2e-84	Danio rerio	leopard danio,zebra danio,zebra fish,zebrafish	si:ch211-225b11.1	NP_001103931.1	A4QNW3	A4QNW3_DANRE	unreviewed	Transporter	si:ch211-225b11.1	609	integral to membrane; neurotransmitter:sodium symporter activity	GO:0016021; GO:0005328	IPR000175;		Sodium:neurotransmitter symporter (SNF) family	NP_001103931.1;							IPR000175;	PTHR11616;	PF00209;		PS00610;PS00754;PS50267;
3195919	2204	650	499	556	499	47.8675	4	7434	0.0191972	35.9747	1.59204e-05	0.00650978	351712676	64	0	Heterocephalus glaber	naked mole-rat	Angiotensin-converting enzyme 2 [Heterocephalus glaber]	EHB15595.1	G5C234	G5C234_HETGA	unreviewed	Angiotensin-converting enzyme 2	GW7_08546	805	membrane; metallopeptidase activity; peptidyl-dipeptidase activity; proteolysis	GO:0016020; GO:0008237; GO:0008241; GO:0006508	IPR001548;										IPR001548;	PTHR10514;	PF01401;
3188277	1802	475	395	380	552	43.0078	43	208	0.252409	1.2311	0.993054	1	363731445	60	1e-103	Gallus gallus	chicken	PREDICTED: transcription factor Ovo-like 2 [Gallus gallus]	XP_415018.3	E1BWL6	E1BWL6_CHICK	unreviewed	Uncharacterized protein	OVOL2	262	nucleic acid binding; nucleus; sequence-specific DNA binding RNA polymerase II transcription factor activity; zinc ion binding	GO:0003676; GO:0005634; GO:0000981; GO:0008270	IPR007087; IPR015880; IPR013087;			XP_415018.3;							IPR007087;IPR015880;IPR013087;		PF00096;		PS00028;PS50157;
3183339	1619	400	466	416	337	54.4781	58	10846	0.378941	71.4511	0.00100593	0.0577024	317419177	68	0	Dicentrarchus labrax	European sea bass,European seabass	NA	NA	E6ZGN0	E6ZGN0_DICLA	unreviewed	Dentin matrix protein 4	FAM20C DLA_Ib00560	547			IPR009581; IPR024869;										IPR009581;IPR024869;	PTHR12450;	PF06702;
3151355	1021	245	225	251	300	46.621	25	1359	0.259003	14.1964	0.00838631	0.212276	387915136	72	2e-142	Callorhinchus milii	ghost shark	ankyrin repeat and SOCS box protein 9-like protein [Callorhinchus milii]	AFK11177.1	K4FYB9	K4FYB9_CALMI	unreviewed	Ankyrin repeat and SOCS box protein 9-like protein		293	intracellular signal transduction	GO:0035556	IPR002110; IPR020683; IPR001496;										IPR002110;IPR020683;IPR001496;		PF00023;PF12796;PF07525;		PS50297;PS50088;PS50225;	SOCS box domain (1)
3137109	888	282	191	173	242	40.991	156	885	1.85824	10.6296	0.301074	1	52545867	77	3e-61	Homo sapiens	human,man	NA	NA	Q8ND60	Q8ND60_HUMAN	unreviewed	Putative uncharacterized protein DKFZp434I052 (Fragment)	DKFZp434I052	212	BBSome; adult behavior; brain morphogenesis; cerebral cortex development; fat cell differentiation; hippocampus development; motile cilium; negative regulation of appetite by leptin-mediated signaling pathway; negative regulation of gene expression; negative regulation of multicellular organism growth; photoreceptor cell maintenance; positive regulation of multicellular organism growth; protein l…	GO:0034464; GO:0030534; GO:0048854; GO:0021987; GO:0045444; GO:0021766; GO:0031514; GO:0038108; GO:0010629; GO:0040015; GO:0045494; GO:0040018; GO:0033365; GO:0060296; GO:0007288; GO:0021756
3183789	1635	388	476	427	344	55.2294	70	237	0.452867	1.54603	0.974688	1	296229007	85	0	Callithrix jacchus	common marmoset,white ear-tufted marmoset,white-tu	potassium intermediate/small conductance calcium-activated channel, subfamily N, member 3	XP_002760092.1	F7I0V2	F7I0V2_CALJA	unreviewed	Uncharacterized protein	KCNN3	722	cytoplasm; integral to membrane; plasma membrane; small conductance calcium-activated potassium channel activity	GO:0005737; GO:0016021; GO:0005886; GO:0016286	IPR004178; IPR013099; IPR015449;			XP_002760092.1;							IPR004178;IPR013099;IPR015449;	PTHR10153;	PF02888;PF07885;PF03530;
3151603	1024	248	253	221	302	46.2891	1130	2126	11.6726	22.1437	0.800107	1	350539357	72	7e-110	Taeniopygia guttata	zebra finch	GrpE-like 1 mitochondrial precusor-like	NP_001232371.1	B5FXT1	B5FXT1_TAEGU	unreviewed	GrpE protein homolog	GRPEL1	222	adenyl-nucleotide exchange factor activity; mitochondrial matrix; protein folding	GO:0000774; GO:0005759; GO:0006457	IPR000740; IPR013805; IPR009012;		GrpE family	NP_001232371.1;							IPR000740;IPR013805;IPR009012;	PTHR21237;	PF01025;		PS01071;
3145611	964	155	316	280	213	61.8257	7	195	0.0768089	2.15746	0.959388	1	126336143	65	3e-139	Monodelphis domestica	gray short-tailed opossum	PDZ domain containing ring finger 3	XP_001364450.1	F7FYR9	F7FYR9_MONDO	unreviewed	Uncharacterized protein	PDZRN3	1057	neuromuscular junction; neuromuscular junction development; ubiquitin-protein ligase activity; zinc ion binding	GO:0031594; GO:0007528; GO:0004842; GO:0008270	IPR001478; IPR013323; IPR008974; IPR001841; IPR013083; IPR017907; IPR013010;			XP_001364450.1;							IPR001478;IPR013323;IPR008974;IPR001841;IPR013083;IPR017907;IPR013010;		PF00595;		PS50106;PS00518;PS50089;PS51081;	RING-type zinc finger (1); PDZ (DHR) domains (2)
3096833	661	178	128	198	157	49.3192	584	134	9.34548	2.16217	0.157412	0.95595	41387132	56	6e-31	Danio rerio	leopard danio,zebra danio,zebra fish,zebrafish	protein phosphatase 1, regulatory (inhibitor) subunit 14Ab	NP_957104.1	Q6PBJ4	Q6PBJ4_DANRE	unreviewed	Zgc:73377	ppp1r14ab zgc:73377	148	cytoplasm; regulation of phosphorylation	GO:0005737; GO:0042325	IPR008025;			NP_957104.1;	NOG78020;	EOG4HDSW5;					IPR008025;	PTHR16188;	PF05361;
3203215	2876	779	714	560	823	44.2976	12412	10019	45.6503	37.1554	0.60109	1	126334782	97	0	Monodelphis domestica	gray short-tailed opossum	transitional endoplasmic reticulum ATPase-like	XP_001368198.1	F6ZIF4	F6ZIF4_MONDO	unreviewed	Uncharacterized protein	VCP	806	ATP binding; activation of cysteine-type endopeptidase activity involved in apoptotic process; aggresome assembly; cytoplasm; double-strand break repair; nucleoside-triphosphatase activity; nucleus; positive regulation of protein catabolic process; positive regulation of protein complex assembly; proteasome complex; protein N-linked glycosylation via asparagine; retrograde protein transport, ER t…	GO:0005524; GO:0006919; GO:0070842; GO:0005737; GO:0006302; GO:0017111; GO:0005634; GO:0045732; GO:0031334; GO:0000502; GO:0018279; GO:0030970; GO:0035861; GO:0019985; GO:0006511	IPR003593; IPR009010; IPR005938; IPR003959; IPR003960; IPR004201; IPR003338; IPR027417; IPR015415;			XP_001368198.1;							IPR003593;IPR009010;IPR005938;IPR003959;IPR003960;IPR004201;IPR003338;IPR027417;IPR015415;	PTHR23077:SF18;	PF00004;PF02933;PF02359;PF09336;	TIGR01243;	PS00674;
3048840	515	125	157	138	95	57.2816	1649	2873	33.8691	59.4996	0.859795	1	327260384	97	1e-53	Anolis carolinensis	green anole	mitochondrial import inner membrane translocase subunit Tim10-like	XP_003215014.1	G1KG90	G1KG90_ANOCA	unreviewed	Uncharacterized protein	LOC100557607	90	chaperone-mediated protein transport; metal ion binding; mitochondrial inner membrane; mitochondrial intermembrane space protein transporter complex; protein import into mitochondrial inner membrane; transporter activity	GO:0072321; GO:0046872; GO:0005743; GO:0042719; GO:0045039; GO:0005215	IPR004217; IPR027247;			XP_003215014.1;							IPR004217;IPR027247;	PTHR11038;	PF02953;
3201997	2731	815	606	569	741	43.0245	1012	827	3.91967	3.22976	0.637229	1	55741952	73	0	Xenopus (Silurana) tropicalis	western clawed frog	branched chain amino-acid transaminase 2, mitochondrial	NP_001006740.1	Q6DIN6	Q6DIN6_XENTR	unreviewed	Branched-chain-amino-acid aminotransferase (EC 2.6.1.42)	bcat2 bcat1	397	L-isoleucine transaminase activity; L-leucine transaminase activity; L-valine transaminase activity; branched-chain amino acid biosynthetic process	GO:0052656; GO:0052654; GO:0052655; GO:0009082	IPR001544; IPR018300; IPR005786;		Class-IV pyridoxal-phosphate-dependent aminotransferase family	NP_001006740.1;	COG0115;	EOG4BZN2N;					IPR001544;IPR018300;IPR005786;	PTHR11825;	PF01063;	TIGR01123;	PS00770;		2.6.1.42
3110281	721	143	220	257	101	66.1581	712	15	10.4456	0.221892	0.00637996	0.183338	317418795	51	6e-11	Dicentrarchus labrax	European sea bass,European seabass	NA	NA	E6ZF83	E6ZF83_DICLA	unreviewed	Rho GTPase-activating protein 12	ARHGAP12 DLA_It02580	873	GTPase activator activity; intracellular; phospholipid binding; positive regulation of GTPase activity; signal transduction	GO:0005096; GO:0005622; GO:0005543; GO:0043547; GO:0007165	IPR001605; IPR011993; IPR001849; IPR015767; IPR008936; IPR000198; IPR001452; IPR001202;										IPR001605;IPR011993;IPR001849;IPR015767;IPR008936;IPR000198;IPR001452;IPR001202;	PTHR23181;	PF00169;PF00620;PF00397;		PS50003;PS50238;PS50002;PS50020;	PH domain (1); Rho-GAP domain (1)
3189801	1867	493	402	455	517	45.9025	1129	1080	6.39647	6.16972	0.738614	1	62955211	85	0	Danio rerio	leopard danio,zebra danio,zebra fish,zebrafish	WD repeat domain 92	NP_001017621.1	Q561Y0	WDR92_DANRE	reviewed	WD repeat-containing protein 92	wdr92 zgc:110253	358	apoptotic process	GO:0006915	IPR015943; IPR001680; IPR019775; IPR017986;			NP_001017621.1;	NOG87576;	EOG4WQ13Q;					IPR015943;IPR001680;IPR019775;IPR017986;		PF00400;		PS00678;PS50082;PS50294;	WD repeats (6)
3192819	2023	489	531	522	481	52.0514	241	281	1.26012	1.48148	0.755538	1	326670567	66	0	Danio rerio	leopard danio,zebra danio,zebra fish,zebrafish	chondroitin polymerizing factor	XP_002663375.2	F1R7L6	F1R7L6_DANRE	unreviewed	Uncharacterized protein	chpfa	768	Golgi cisterna membrane; transferase activity, transferring hexosyl groups	GO:0032580; GO:0016758	IPR008428;			XP_002663375.2;							IPR008428;	PTHR12369;	PF05679;
3179733	1509	453	272	309	475	38.5023	440	2493	3.08428	17.6205	0.228446	1	344275035	75	2e-46	Loxodonta africana	African bush elephant,African savanna elephant,Afr	CDGSH iron-sulfur domain-containing protein 1-like	XP_003409319.1	G3SVU7	G3SVU7_LOXAF	unreviewed	Uncharacterized protein	LOC100666250	108	2 iron, 2 sulfur cluster binding; mitochondrial outer membrane; regulation of cellular respiration	GO:0051537; GO:0005741; GO:0043457	IPR018967; IPR006622; IPR019610;			XP_003409319.1;							IPR018967;IPR006622;IPR019610;		PF10660;PF09360;
3156041	1076	373	181	239	283	39.0335	1147	1842	11.2756	18.2584	0.912	1	71834572	88	0	Danio rerio	leopard danio,zebra danio,zebra fish,zebrafish	sorting nexin 6	NP_001025388.1	Q4VA89	Q4VA89_DANRE	unreviewed	Sorting nexin 6 (Uncharacterized protein)	snx6	406	cell communication; phosphatidylinositol binding	GO:0007154; GO:0035091	IPR027267; IPR001683; IPR014637; IPR015404;			NP_001025388.1;	NOG255198;	EOG42821S;					IPR027267;IPR001683;IPR014637;IPR015404;		PF00787;PF09325;		PS50195;
3120515	775	267	140	145	223	36.7742	128	6	1.74702	0.0825725	0.546755	1	297288501	44	7e-44	Macaca mulatta	Rhesus monkey,rhesus macaque,rhesus macaques,rhesu	G protein-coupled receptor 141	XP_002803361.1	F6S4M8	F6S4M8_MACMU	unreviewed	Uncharacterized protein	GPR141	305	G-protein coupled receptor activity; integral to membrane	GO:0004930; GO:0016021	IPR000276; IPR017452;			XP_002803361.1;							IPR000276;IPR017452;		PF00001;		PS50262;
3201781	2707	598	658	680	771	49.4274	541	14	2.11397	0.0551602	0.0111426	0.245763	62530257	88	0	Scyliorhinus canicula	smaller spotted catshark,smaller spotted dogfish,s	NA	NA	Q2KM85	Q2KM85_SCYCA	unreviewed	Nitric oxide synthase (EC 1.14.13.39)	NOS2	1125	FMN binding; NADP binding; flavin adenine dinucleotide binding; heme binding; iron ion binding; nitric oxide biosynthetic process; nitric-oxide synthase activity	GO:0010181; GO:0050661; GO:0050660; GO:0020037; GO:0005506; GO:0006809; GO:0004517	IPR003097; IPR017927; IPR001094; IPR008254; IPR001709; IPR023173; IPR004030; IPR026009; IPR012144; IPR001433; IPR017938;		NOS family								IPR003097;IPR017927;IPR001094;IPR008254;IPR001709;IPR023173;IPR004030;IPR026009;IPR012144;IPR001433;IPR017938;	PTHR19384:SF5;	PF00667;PF00258;PF00175;PF02898;		PS51384;PS50902;PS60001;		1.14.13.39
3102761	686	247	122	184	133	44.6064	102	89	1.57277	1.38373	0.428626	1	67514593	55	1e-21	Gallus gallus	bantam,chicken,chickens	DNA (cytosine-5-)-methyltransferase 3 alpha	NP_001020003.1	Q4W5Z4	DNM3A_CHICK	reviewed	DNA (cytosine-5)-methyltransferase 3A (Dnmt3a) (EC 2.1.1.37)	DNMT3A	877	DNA (cytosine-5-)-methyltransferase activity; DNA binding; chromatin modification; cytoplasm; euchromatin; metal ion binding; nuclear matrix; regulation of transcription, DNA-dependent; transcription, DNA-dependent	GO:0003886; GO:0003677; GO:0016568; GO:0005737; GO:0000791; GO:0046872; GO:0016363; GO:0006355; GO:0006351	IPR025766; IPR018117; IPR001525; IPR025811; IPR000313; IPR011011;		C5-methyltransferase family	NP_001020003.1;	NOG70699;						IPR025766;IPR018117;IPR001525;IPR025811;IPR000313;IPR011011;		PF00145;PF00855;		PS51533;PS00094;PS00095;PS50812;	ADD domain (1); GATA-type zinc finger (1); PHD-type zinc finger (1); PWWP domain (1)	2.1.1.37
3194251	2098	604	456	396	642	40.6101	508	597	2.56123	3.03497	0.856985	1	224043208	78	9e-150	Taeniopygia guttata	zebra finch	similar to gamma sarcoglycan	XP_002191524.1	H0ZME1	H0ZME1_TAEGU	unreviewed	Uncharacterized protein	SGCG	291	cytoskeleton organization; integral to membrane; sarcoglycan complex	GO:0007010; GO:0016021; GO:0016012	IPR006875;			XP_002191524.1;							IPR006875;		PF04790;
3152217	1031	291	210	205	325	40.2522	143	487	1.46713	5.03798	0.638908	1	147900418	41	1e-11	Xenopus laevis	African clawed frog,clawed frog,common platanna,pl	tissue factor pathway inhibitor 2	NP_001079835.1	Q7T0Z5	Q7T0Z5_XENLA	unreviewed	MGC68843 protein	tfpi2 MGC68843	224	blood coagulation; extracellular region; serine-type endopeptidase inhibitor activity	GO:0007596; GO:0005576; GO:0004867	IPR002223; IPR008296; IPR020901;			NP_001079835.1;							IPR002223;IPR008296;IPR020901;		PF00014;		PS00280;PS50279;	BPTI/Kunitz inhibitor domains (3)
3195697	2189	672	369	432	716	36.5921	1516	1695	7.32561	8.25867	0.847238	1	349602689	72	4e-121	Equus caballus	horse	Protein FAN-like protein, partial [Equus caballus]	AEP98751.1	K9KBM3	K9KBM3_HORSE	unreviewed	Protein FAN-like protein (Fragment)		267			IPR020472; IPR015943; IPR001680; IPR017986;										IPR020472;IPR015943;IPR001680;IPR017986;		PF00400;		PS50082;PS50294;
3181963	1575	501	338	290	446	39.873	7205	12377	48.3887	83.8148	0.973311	1	432114501	88	7e-112	Myotis davidii	Myotis davidii	ADP-ribosylation factor 3 [Myotis davidii]	ELK36349.1	L5MCJ6	L5MCJ6_MYODS	unreviewed	ADP-ribosylation factor 3	MDA_GLEAN10022473	234	GTP binding; intracellular; small GTPase mediated signal transduction	GO:0005525; GO:0005622; GO:0007264	IPR027417; IPR005225; IPR024156; IPR006689;		Small GTPase superfamily, Arf family								IPR027417;IPR005225;IPR024156;IPR006689;		PF00025;	TIGR00231;	PS51417;
3178037	1464	383	369	296	416	45.4235	1153	709	8.33065	5.16525	0.471207	1	148225436	82	0	Xenopus laevis	African clawed frog,clawed frog,common platanna,pl	MAP kinase interacting serine/threonine kinase 2	NP_001083700.1	Q6P431	MKNK2_XENLA	reviewed	MAP kinase-interacting serine/threonine-protein kinase 2 (EC 2.7.11.1) (MAP kinase signal-integrating kinase 2) (MAPK signal-integrating kinase 2) (Mnk2)	mknk2	467	ATP binding; metal ion binding; protein serine/threonine kinase activity; regulation of translation	GO:0005524; GO:0046872; GO:0004674; GO:0006417	IPR011009; IPR000719; IPR017441; IPR002290; IPR008271;		Protein kinase superfamily, CAMK Ser/Thr protein kinase family	NP_001083700.1;							IPR011009;IPR000719;IPR017441;IPR002290;IPR008271;		PF00069;		PS00107;PS50011;PS00108;	Protein kinase domain (1)	2.7.11.1
3195287	2161	470	606	611	474	56.3165	1863	1357	9.11903	6.69747	0.565947	1	38607472	59	0	Gallus gallus	bantam,chicken,chickens	NA	NA	Q67BJ3	Q67BJ3_CHICK	unreviewed	Nicastrin	NCSTN	717	integral to membrane; protein processing	GO:0016021; GO:0016485	IPR008710;										IPR008710;	PTHR21092;	PF05450;
3188813	1823	486	454	352	531	44.2128	7882	7125	45.7341	41.6854	0.677266	1	395511607	76	0	Sarcophilus harrisii	Tasmanian devil	PREDICTED: serine/threonine-protein kinase RIO3 [Sarcophilus harrisii]	XP_003760049.1	G3WEK7	G3WEK7_SARHA	unreviewed	Uncharacterized protein	RIOK3	520	ATP binding; protein serine/threonine kinase activity	GO:0005524; GO:0004674	IPR011009; IPR018934; IPR000687; IPR018935; IPR017406;			XP_003760049.1;							IPR011009;IPR018934;IPR000687;IPR018935;IPR017406;		PF01163;		PS01245;
3135923	879	238	228	233	180	52.446	1387	55	16.6908	0.667359	0.00792494	0.205145	296188963	43	4e-28	Callithrix jacchus	common marmoset,white ear-tufted marmoset,white-tu	tumor necrosis factor (ligand) superfamily, member 13b	XP_002742579.1	F7FUZ6	F7FUZ6_CALJA	unreviewed	Uncharacterized protein	TNFSF13B	285	B cell costimulation; B cell homeostasis; T cell costimulation; extracellular space; immune response; immunoglobulin secretion; membrane; positive regulation of B cell proliferation; positive regulation of T cell proliferation; positive regulation of germinal center formation	GO:0031296; GO:0001782; GO:0031295; GO:0005615; GO:0006955; GO:0048305; GO:0016020; GO:0030890; GO:0042102; GO:0002636	IPR006052; IPR008983;			XP_002742579.1;							IPR006052;IPR008983;		PF00229;		PS50049;
3030056	475	125	98	123	129	46.5263	60	281	1.33613	6.30955	0.782268	1	10121627	98	3e-90	Gillichthys mirabilis	long-jawed mudsucker	60S ribosomal protein L11 [Gillichthys mirabilis]	AAG13293.1	Q9DFQ9	Q9DFQ9_GILMI	unreviewed	60S ribosomal protein L11		177	ribosome; structural constituent of ribosome; translation	GO:0005840; GO:0003735; GO:0006412	IPR002132; IPR020929; IPR022803;		Ribosomal protein L5P family								IPR002132;IPR020929;IPR022803;	PTHR11994;	PF00281;PF00673;		PS00358;
3194683	2123	630	475	498	520	45.8314	704	544	3.50762	2.73297	0.60121	1	296222692	41	2e-37	Callithrix jacchus	common marmoset,white ear-tufted marmoset,white-tu	chromosome 13 open reading frame, human C18orf54	XP_002757295.1	F7EN29	F7EN29_CALJA	unreviewed	Uncharacterized protein	C18orf54	524						XP_002757295.1;
3181783	1570	365	397	402	406	50.8917	376	697	2.53325	4.73499	0.870916	1	363727329	67	0	Gallus gallus	chicken	PREDICTED: arylsulfatase A [Gallus gallus]	XP_424471.3	F1NWF7	F1NWF7_CHICK	unreviewed	Uncharacterized protein	ARSA	506	sulfuric ester hydrolase activity	GO:0008484	IPR017849; IPR017850; IPR000917; IPR024607;			XP_424471.3;							IPR017849;IPR017850;IPR000917;IPR024607;		PF00884;		PS00149;
3196447	2240	641	523	522	554	46.6518	6393	2498	30.1889	11.8941	0.284734	1	6016565	75	4e-32	Galeorhinus galeus	tope shark	NA	NA	P56620	MGP_GALGA	reviewed	Matrix Gla protein (MGP)	mgp	102	calcium ion binding; cartilage development; cell differentiation; extracellular matrix; extracellular region; ossification	GO:0005509; GO:0051216; GO:0030154; GO:0031012; GO:0005576; GO:0001503	IPR000294; IPR027118;		Osteocalcin/matrix Gla protein family								IPR000294;IPR027118;	PTHR10109;	PF00594;		PS00011;PS50998;	Gla (gamma-carboxy-glutamate) domain (1)
3170601	1297	399	289	279	330	43.7934	408	1380	3.32744	11.3481	0.457525	1	387915166	72	0	Callorhinchus milii	ghost shark	G-protein coupled receptor family C group 5 member C-like protein [Callorhinchus milii]	AFK11192.1	K4FYC4	K4FYC4_CALMI	unreviewed	G-protein coupled receptor family C group 5 member C-like protein		418	G-protein coupled receptor activity; integral to membrane	GO:0004930; GO:0016021	IPR017978;										IPR017978;		PF00003;		PS50259;
2980096	399	102	87	96	114	45.8647	138	44	3.65845	1.17616	0.219899	1	55729592	95	1e-86	Pongo abelii	Orang-utan,Orangutan,Sumatran orangutan,orang utan	NA	NA	Q5R9N5	Q5R9N5_PONAB	unreviewed	Putative uncharacterized protein DKFZp459G0829	DKFZp459G0829	406	GTP binding; GTP catabolic process; GTPase activity; endocytic recycling; endocytic vesicle; perinuclear region of cytoplasm; protein homooligomerization; protein targeting to plasma membrane; recycling endosome membrane; regulation of cardiac muscle cell membrane potential	GO:0005525; GO:0006184; GO:0003924; GO:0032456; GO:0030139; GO:0048471; GO:0051260; GO:0072661; GO:0055038; GO:0086036	IPR001401; IPR027417;										IPR001401;IPR027417;		PF00350;
3130249	837	239	170	163	265	39.7849	270	756	3.41215	9.63346	0.628585	1	147906499	90	6e-29	Xenopus laevis	African clawed frog,clawed frog,common platanna,pl	glyoxalase 1	NP_001086524.1	Q6DFI5	Q6DFI5_XENLA	unreviewed	MGC82317 protein	glo1 MGC82317	189	lactoylglutathione lyase activity; metal ion binding	GO:0004462; GO:0046872	IPR004360; IPR004361; IPR018146;			NP_001086524.1;							IPR004360;IPR004361;IPR018146;		PF00903;	TIGR00068;	PS00934;PS00935;
2991684	414	106	87	112	109	48.0676	135	232	3.44924	5.97687	0.839091	1	380818458	90	1e-58	Macaca mulatta	rhesus monkey	hypothetical protein LOC9847 [Macaca mulatta]	AFE81102.1	H9G2J3	H9G2J3_MACMU	unreviewed	Putative uncharacterized protein KIAA0528 (Uncharacterized protein)	KIAA0528	1000			IPR000008; IPR008973; IPR018029;										IPR000008;IPR008973;IPR018029;		PF00168;		PS50004;	C2 domain (1)
3043522	503	109	129	148	117	55.0696	159	2341	3.34364	49.6386	0.0538268	0.578156	17137310	56	2e-58	Drosophila melanogaster	fruit fly	congested-like trachea, isoform A [Drosophila melanogaster]	NP_477221.1	Q9VQG4	COLT_DROME	reviewed	Congested-like trachea protein	colt CG3057	306	integral to membrane; mitochondrial inner membrane; multicellular organismal development; phagocytosis, engulfment	GO:0016021; GO:0005743; GO:0007275; GO:0006911	IPR018108; IPR023395;		Mitochondrial carrier (TC 2.A.29) family	NP_477221.1;NP_995616.1;	NOG245605;	EOG4VQ850;					IPR018108;IPR023395;		PF00153;		PS50920;	Solcar repeats (3)
3192589	2011	661	421	370	559	39.3337	3201	1849	16.837	9.80643	0.432984	1	296211546	85	5e-61	Callithrix jacchus	common marmoset,white ear-tufted marmoset,white-tu	ADP-ribosylation factor 3	XP_002752447.1	F7ISZ1	F7ISZ1_CALJA	unreviewed	Uncharacterized protein (Fragment)	ARF3	148	GTP binding; Golgi apparatus; small GTPase mediated signal transduction	GO:0005525; GO:0005794; GO:0007264	IPR027417; IPR005225; IPR024156; IPR006689;		Small GTPase superfamily, Arf family	XP_002752447.1;							IPR027417;IPR005225;IPR024156;IPR006689;		PF00025;	TIGR00231;	PS51417;
3019640	457	88	122	75	172	43.1072	568	388	13.1469	9.05527	0.530224	1	52346154	91	2e-86	Xenopus (Silurana) tropicalis	western clawed frog	zinc finger, matrin-type 2	NP_001005119.1	Q6DEN8	Q6DEN8_XENTR	unreviewed	Zinc finger, matrin type 2	zmat2	199	nucleic acid binding; zinc ion binding	GO:0003676; GO:0008270	IPR015880; IPR022755; IPR003604;			NP_001005119.1;							IPR015880;IPR022755;IPR003604;		PF12171;
3165927	1216	320	252	273	371	43.1743	200	499	1.73975	4.37676	0.767867	1	146217635	76	1e-180	Bufo gargarizans	Asiatic toad,Chusan Island toad,Zhoushan toad	NA	NA	A9XFZ1	A9XFZ1_BUFGR	unreviewed	Mesoderm-specific transcript protein		326	catalytic activity; metabolic process	GO:0003824; GO:0008152	IPR000639;										IPR000639;
3183753	1633	448	404	481	300	54.1947	106	621	0.68661	4.05594	0.355586	1	327260011	49	2e-106	Anolis carolinensis	green anole	PREDICTED: ras association domain-containing protein 8-like [Anolis carolinensis]	XP_003214829.1	G1KQI9	G1KQI9_ANOCA	unreviewed	Uncharacterized protein	RASSF7	436	signal transduction	GO:0007165	IPR000159;			XP_003214829.1;							IPR000159;		PF00788;		PS50200;
3197147	2289	821	434	348	686	34.1634	437	485	2.01942	2.25986	0.807014	1	348499968	76	3e-89	Oreochromis niloticus	Nile tilapia	PREDICTED: glucosamine 6-phosphate N-acetyltransferase-like [Oreochromis niloticus]	XP_003437545.1	I3J2I4	I3J2I4_ORENI	unreviewed	Uncharacterized protein	LOC100689810	184	N-acetyltransferase activity	GO:0008080	IPR016181; IPR000182;			XP_003437545.1;							IPR016181;IPR000182;		PF00583;		PS51186;
3196335	2233	829	381	406	617	35.2441	5017	221	23.7654	1.05558	0.00867663	0.216073	387914808	59	1e-37	Callorhinchus milii	ghost shark	CKLF-like MARVEL transmembrane domain-containing protein 7 [Callorhinchus milii]	AFK11013.1	K4FSJ0	K4FSJ0_CALMI	unreviewed	CKLF-like MARVEL transmembrane domain-containing protein 7		167	integral to membrane	GO:0016021	IPR008253; IPR021128;										IPR008253;IPR021128;		PF01284;		PS51225;
3171849	1323	421	230	270	402	37.7929	360	529	2.87828	4.26463	0.980014	1	16741780	93	5e-23	Homo sapiens	human	CXorf39 protein, partial [Homo sapiens]	AAH16683.1	Q6PEV8	F199X_HUMAN	reviewed	Protein FAM199X	FAM199X CXorf39	388					FAM199 family	NP_997201.1;	NOG40169;	EOG4T4CVT;
3172925	1344	369	354	268	353	46.2798	472	464	3.71478	3.68218	0.733994	1	126321703	79	2e-158	Monodelphis domestica	gray short-tailed opossum	cell cycle checkpoint protein RAD1-like	XP_001373195.1	F7C062	F7C062_MONDO	unreviewed	Uncharacterized protein	RAD1	281	3'-5' exonuclease activity; DNA damage checkpoint; DNA repair; cellular response to ionizing radiation; nucleus	GO:0008408; GO:0000077; GO:0006281; GO:0071479; GO:0005634	IPR003011; IPR003021;			XP_001373195.1;							IPR003011;IPR003021;	PTHR10870;	PF02144;
3171743	1320	423	263	212	422	35.9848	60	316	0.480804	2.55328	0.680062	1	110825797	73	2e-45	Meleagris gallopavo	common turkey,turkey,wild turkey	NA	NA	P00821	ACYP2_MELGA	reviewed	Acylphosphatase-2 (EC 3.6.1.7) (Acylphosphatase isozyme TU1) (Acylphosphatase, muscle type isozyme) (Acylphosphate phosphohydrolase 2)	ACYP2	103	acylphosphatase activity	GO:0003998	IPR020456; IPR027147; IPR001792; IPR017968;		Acylphosphatase family								IPR020456;IPR027147;IPR001792;IPR017968;	PTHR10029:SF1;	PF00708;		PS00150;PS00151;PS51160;	Acylphosphatase-like domain (1)	3.6.1.7
3126829	814	268	142	205	199	42.629	1588	267	20.6356	3.49843	0.0772827	0.692343	71894755	96	0	Gallus gallus	bantam,chicken,chickens	cytohesin 1	NP_001026276.1	Q5ZM97	Q5ZM97_CHICK	unreviewed	Putative uncharacterized protein	RCJMB04_2m10	398	ARF guanyl-nucleotide exchange factor activity; cytoplasm; establishment of epithelial cell polarity; phospholipid binding; plasma membrane; regulation of ARF protein signal transduction; regulation of cell adhesion; tight junction	GO:0005086; GO:0005737; GO:0090162; GO:0005543; GO:0005886; GO:0032012; GO:0030155; GO:0005923	IPR011993; IPR001849; IPR000904; IPR023394;			NP_001026276.1;	COG5307;						IPR011993;IPR001849;IPR000904;IPR023394;		PF00169;PF01369;		PS50003;PS50190;	PH domain (1); SEC7 domain (1)
3165185	1204	306	324	265	309	48.9203	100	239	0.878545	2.11718	0.948532	1	10439967	69	3e-120	Homo sapiens	human	unnamed protein product [Homo sapiens]	BAB15610.1	Q8IWF2	FXRD2_HUMAN	reviewed	FAD-dependent oxidoreductase domain-containing protein 2 (Endoplasmic reticulum flavoprotein associated with degradation)	FOXRED2 ERFAD	684	ER-associated protein catabolic process; endoplasmic reticulum lumen; flavin adenine dinucleotide binding; oxidoreductase activity	GO:0030433; GO:0005788; GO:0050660; GO:0016491			FOXRED2 family	NP_001095841.1;NP_079231.4;	NOG303889;	EOG4NKBV6;									PS00014;
3179743	1509	477	252	355	425	40.2253	1060	715	7.43031	5.05362	0.516551	1	45382315	98	0	Gallus gallus	bantam,chicken,chickens	guanine nucleotide binding protein (G protein), alpha inhibiting activity polypeptide 1	NP_990734.1	P50146	GNAI1_CHICK	reviewed	Guanine nucleotide-binding protein G(i) subunit alpha-1 (Adenylate cyclase-inhibiting G alpha protein)	GNAI1	354	G-protein beta/gamma-subunit complex binding; G-protein coupled serotonin receptor binding; GTP binding; GTPase activity; adenylate cyclase-inhibiting G-protein coupled receptor signaling pathway; cell cycle; cell division; centrosome; cytoplasm; heterotrimeric G-protein complex; metal ion binding; midbody; negative regulation of synaptic transmission; nucleus; signal transducer activity	GO:0031683; GO:0031821; GO:0005525; GO:0003924; GO:0007193; GO:0007049; GO:0051301; GO:0005813; GO:0005737; GO:0005834; GO:0046872; GO:0030496; GO:0050805; GO:0005634; GO:0004871	IPR001408; IPR001019; IPR011025; IPR027417;		G-alpha family, G(i/o/t/z) subfamily	NP_990734.1;	NOG322962;	EOG4WDDC1;					IPR001408;IPR001019;IPR011025;IPR027417;	PTHR10218;	PF00503;
3204937	3137	864	588	683	1002	40.5164	1238	743	4.17442	2.52616	0.452228	1	126330553	86	2e-163	Monodelphis domestica	gray short-tailed opossum	SPRY domain-containing SOCS box protein 1-like	XP_001362125.1	F7EE24	F7EE24_MONDO	unreviewed	Uncharacterized protein	SPSB1	273	intracellular signal transduction; protein ubiquitination	GO:0035556; GO:0016567	IPR001870; IPR008985; IPR001496; IPR018355; IPR003877;	Protein modification; protein ubiquitination.		XP_001362125.1;							IPR001870;IPR008985;IPR001496;IPR018355;IPR003877;		PF07525;PF00622;		PS50188;PS50225;	SOCS box domain (1)
3205293	3197	1132	547	688	830	38.63	524	2576	1.73372	8.59388	0.27382	1	311705673	42	2e-173	Macaca fascicularis	crab eating macaque,crab-eating macaque,cynomolgus	NA	NA	E5FGF8	E5FGF8_MACFA	unreviewed	Retinoblastoma-binding protein 8	RBBP8	898			IPR019518; IPR013882;										IPR019518;IPR013882;		PF10482;PF08573;
3154427	1057	325	207	236	289	41.9111	574	793	5.74417	8.00173	0.975466	1	403071791	93	4e-08	Homo sapiens	human	Chain A, The Third Sh3 Domain Of R85fl	2LJ0_A	Q9BX66	SRBS1_HUMAN	reviewed	Sorbin and SH3 domain-containing protein 1 (Ponsin) (SH3 domain protein 5) (SH3P12) (c-Cbl-associated protein) (CAP)	SORBS1 KIAA0894 KIAA1296 SH3D5	1292	SH3/SH2 adaptor activity; actin binding; centrosome; cytosol; focal adhesion; focal adhesion assembly; glucose transport; insulin receptor binding; insulin receptor signaling pathway; membrane raft; muscle contraction; nuclear matrix; nucleus; plasma membrane; positive regulation of establishment of protein localization to plasma membrane; positive regulation of glucose import; positive regulatio…	GO:0005070; GO:0003779; GO:0005813; GO:0005829; GO:0005925; GO:0048041; GO:0015758; GO:0005158; GO:0008286; GO:0045121; GO:0006936; GO:0016363; GO:0005634; GO:0005886; GO:0090004; GO:0046326; GO:0045725; GO:0046889; GO:0001725; GO:0043149; GO:0005915	IPR011511; IPR001452; IPR003127;			NP_001030126.1;NP_001030127.1;NP_001030128.1;NP_001030129.1;NP_006425.2;NP_056200.1;NP_079267.1;	NOG256936;	EOG40K7Z2;					IPR011511;IPR001452;IPR003127;		PF00018;PF07653;PF02208;		PS50002;PS50831;	SH3 domains (3); SoHo domain (1)
3177893	1460	415	321	353	371	46.1644	3834	8090	27.7773	59.0992	0.796616	1	387915970	80	0	Callorhinchus milii	ghost shark	signal recognition particle receptor subunit alpha isoform 2 [Callorhinchus milii]	AFK11594.1	K4FV44	K4FV44_CALMI	unreviewed	Signal recognition particle receptor subunit alpha isoform 2		640	GTP binding; GTPase activity; SRP-dependent cotranslational protein targeting to membrane; signal recognition particle binding; signal recognition particle receptor complex	GO:0005525; GO:0003924; GO:0006614; GO:0005047; GO:0005785	IPR003593; IPR011012; IPR027417; IPR007222; IPR013822; IPR000897;										IPR003593;IPR011012;IPR027417;IPR007222;IPR013822;IPR000897;		PF04086;PF00448;PF02881;		PS00300;
3136353	882	198	206	262	216	53.0612	5180	292	62.1229	3.53102	0.0125355	0.264135	1405325	90	6e-167	Ginglymostoma cirratum	nurse shark	LMP7 of nurse shark [Ginglymostoma cirratum]	BAA10933.1	Q90570	Q90570_GINCI	unreviewed	Proteasome subunit beta type (EC 3.4.25.1)		274	cytoplasm; nucleus; proteasome core complex; proteolysis involved in cellular protein catabolic process; threonine-type endopeptidase activity	GO:0005737; GO:0005634; GO:0005839; GO:0051603; GO:0004298	IPR000243; IPR016050; IPR001353; IPR023333;		Peptidase T1B family								IPR000243;IPR016050;IPR001353;IPR023333;		PF00227;		PS00854;PS51476;		3.4.25.1
3151241	1020	304	204	195	317	39.1176	1978	1961	20.5124	20.5052	0.764886	1	387914170	79	9e-100	Callorhinchus milii	ghost shark	calcium and integrin-binding protein 1-like protein [Callorhinchus milii]	AFK10694.1	K4GG65	K4GG65_CALMI	unreviewed	Calcium and integrin-binding protein 1 (Calcium and integrin-binding protein 1-like protein)		190	calcium ion binding; integrin-mediated signaling pathway	GO:0005509; GO:0007229	IPR011992; IPR018247; IPR002048;										IPR011992;IPR018247;IPR002048;		PF13499;		PS00018;PS50222;
3119793	771	105	325	203	138	68.4825	980	978	13.445	13.5291	0.767107	1	213982737	50	2e-17	Xenopus (Silurana) tropicalis	western clawed frog	epsin 2	NP_001135540.1	B4F6U1	B4F6U1_XENTR	unreviewed	Uncharacterized protein	epn2	593			IPR008942; IPR013809; IPR001026; IPR003903;			NP_001135540.1;	NOG263730;						IPR008942;IPR013809;IPR001026;IPR003903;		PF01417;		PS50942;PS50330;	ENTH (epsin N-terminal homology) domain (1)
3195459	2173	593	479	492	609	44.6848	547	645	2.66267	3.16582	0.863122	1	318098725	67	4e-124	Ictalurus punctatus	channel catfish	phosphopantothenoylcysteine synthetase	NP_001187639.1	E3TF35	E3TF35_ICTPU	unreviewed	Phosphopantothenate--cysteine ligase	PPCS	326	ligase activity	GO:0016874	IPR007085;			NP_001187639.1;							IPR007085;		PF04127;
2990286	412	113	92	76	131	40.7767	275	358	7.06034	9.2677	0.856498	1	387914554	78	5e-59	Callorhinchus milii	ghost shark	aprataxin [Callorhinchus milii]	AFK10886.1	K4G097	K4G097_CALMI	unreviewed	Aprataxin		352	catalytic activity; metabolic process	GO:0003824; GO:0008152	IPR000253; IPR019808; IPR001310; IPR011146; IPR008984; IPR015880;										IPR000253;IPR019808;IPR001310;IPR011146;IPR008984;IPR015880;	PTHR12486;			PS00892;PS51084;	HIT domain (1)
2898620	320	94	33	115	78	46.25	8	99	0.264442	3.29967	0.804226	1	39579174	43	6e-27	Gallus gallus	bantam,chicken,chickens	NA	NA	Q6S5B0	Q6S5B0_CHICK	unreviewed	DNA-dependent protein kinase catalytic subunit (Fragment)	PRKDC	174	kinase activity	GO:0016301
3167047	1234	372	260	232	370	39.8703	15432	12235	132.281	105.749	0.577416	1	57529350	89	3e-106	Gallus gallus	bantam,chicken,chickens	tyrosine 3-monooxygenase/tryptophan 5-monooxygenase activation protein, beta polypeptide	NP_001006289.1	Q5ZLQ6	1433B_CHICK	reviewed	14-3-3 protein beta/alpha	YWHAB RCJMB04_5d11	244	cytoplasm	GO:0005737	IPR000308; IPR023409; IPR023410;		14-3-3 family	NP_001006289.1;	COG5040;	EOG4N30PR;					IPR000308;IPR023409;IPR023410;	PTHR18860;	PF00244;		PS00796;PS00797;
3203839	2968	877	592	718	781	44.1375	162	4072	0.577353	14.6329	0.0205494	0.348119	118086197	71	0	Gallus gallus	chicken	PREDICTED: endonuclease/exonuclease/phosphatase family domain-containing protein 1 [Gallus gallus]	XP_418838.2	F1NF75	F1NF75_CHICK	unreviewed	Uncharacterized protein	EEPD1	558	DNA binding; DNA repair	GO:0003677; GO:0006281	IPR004509; IPR005135; IPR003583; IPR010994;			XP_418838.2;							IPR004509;IPR005135;IPR003583;IPR010994;		PF03372;	TIGR00426;
3169991	1286	380	238	283	385	40.5132	3446	4388	28.3442	36.3925	0.922232	1	226372110	99	1e-96	Rana catesbeiana	bullfrog,bullfrogs	NA	NA	C1C3X0	C1C3X0_LITCT	unreviewed	BUD31 homolog	BUD31	144	nucleus	GO:0005634	IPR018230; IPR001748;										IPR018230;IPR001748;	PTHR19411;	PF01125;		PS00997;PS00998;
3203559	2923	823	639	655	806	44.2696	2060	1463	7.45468	5.33828	0.550444	1	126327403	61	2e-136	Monodelphis domestica	gray short-tailed opossum	scavenger mRNA-decapping enzyme DcpS-like	XP_001372367.1	F6Y3D8	F6Y3D8_MONDO	unreviewed	Uncharacterized protein	DCPS	337	RNA 7-methylguanosine cap binding; cellular response to menadione; deadenylation-dependent decapping of nuclear-transcribed mRNA; m7G(5')pppN diphosphatase activity; mRNA cis splicing, via spliceosome; mitochondrion; negative regulation of programmed cell death; nucleus	GO:0000340; GO:0036245; GO:0000290; GO:0050072; GO:0045292; GO:0005739; GO:0043069; GO:0005634	IPR008594; IPR019808; IPR011146; IPR011145;			XP_001372367.1;							IPR008594;IPR019808;IPR011146;IPR011145;	PTHR12978;	PF05652;		PS00892;
3095883	657	114	197	152	194	53.1202	9441	5895	152	95.6983	0.482835	1	387914188	76	1e-40	Callorhinchus milii	ghost shark	SERPINE1 mRNA binding protein 1 [Callorhinchus milii]	AFK10703.1	K4FRU9	K4FRU9_CALMI	unreviewed	SERPINE1 mRNA binding protein 1		411	mRNA 3'-UTR binding	GO:0003730	IPR006861; IPR027205;										IPR006861;IPR027205;	PTHR12299:SF8;	PF04774;
3194631	2120	620	454	437	609	42.0283	184	530	0.918063	2.6664	0.685419	1	344277624	88	0	Loxodonta africana	African bush elephant,African savanna elephant,Afr	sperm-associated antigen 6-like	XP_003410600.1	G3SVR0	G3SVR0_LOXAF	unreviewed	Uncharacterized protein	LOC100669099	509			IPR011989; IPR016024; IPR000225;			XP_003410600.1;							IPR011989;IPR016024;IPR000225;		PF00514;
3196925	2273	762	391	392	728	34.4479	1837	1894	8.5487	8.88723	0.789344	1	12847151	63	2e-79	Mus musculus	house mouse	unnamed protein product [Mus musculus]	BAB27455.1	Q924C1	XPO5_MOUSE	reviewed	Exportin-5 (Exp5) (Ran-binding protein 21)	Xpo5 Kiaa1291 Ranbp21	1204	cytoplasm; gene silencing by RNA; nuclear pore; protein export from nucleus; protein transporter activity; tRNA binding	GO:0005737; GO:0031047; GO:0005643; GO:0006611; GO:0008565; GO:0000049	IPR011989; IPR016024; IPR013598; IPR001494;		Exportin family	NP_082474.1;	NOG296759;	EOG4CZBF3;					IPR011989;IPR016024;IPR013598;IPR001494;		PF08389;
3184915	1672	489	286	478	419	45.6938	8468	9452	53.5716	60.2939	0.792501	1	327275957	98	9e-09	Anolis carolinensis	green anole	PREDICTED: hypothetical protein LOC100559599 [Anolis carolinensis]	XP_003222738.1	G1KNI8	G1KNI8_ANOCA	unreviewed	Uncharacterized protein	LOC100559599	439	RNA binding; mRNA splicing, via spliceosome; nucleotide binding; regulation of RNA splicing; spliceosomal complex	GO:0003723; GO:0000398; GO:0000166; GO:0043484; GO:0005681	IPR012677; IPR000504; IPR022023;			XP_003222738.1;							IPR012677;IPR000504;IPR022023;		PF00076;PF12220;		PS50102;
3198367	2381	771	464	437	709	37.8412	328	3223	1.45715	14.4373	0.100719	0.787049	432935487	82	6e-80	Oryzias latipes	Japanese medaka	PREDICTED: leucine-rich repeat-containing protein 58-like [Oryzias latipes]	XP_004082018.1	H2MUJ6	H2MUJ6_ORYLA	unreviewed	Uncharacterized protein	LOC101174547	352			IPR001611; IPR025875;			XP_004082018.1;							IPR001611;IPR025875;		PF00560;PF12799;		PS51450;
3190727	1910	478	404	436	592	43.9791	128	1236	0.708871	6.90194	0.133206	0.888805	410921830	71	3e-99	Takifugu rubripes	torafugu	PREDICTED: pyroglutamyl-peptidase 1-like [Takifugu rubripes]	XP_003974386.1	H2SNP8	H2SNP8_TAKRU	unreviewed	Uncharacterized protein	PGPEP1 (1 of 2)	210	proteolysis	GO:0006508	IPR000816; IPR016125;			XP_003974386.1;							IPR000816;IPR016125;	PTHR23402;	PF01470;		PS01334;PS01333;
3170503	1295	408	264	294	329	43.0888	1693	1663	13.8286	13.6965	0.757439	1	355680849	89	0	Mustela putorius furo	domestic ferret	cleavage and polyadenylation specific factor 3, 73kDa [Mustela putorius furo]	AER96661.1	M1EKL6	M1EKL6_MUSPF	unreviewed	Cleavage and polyadenylation specific factor 3, 73kDa (Fragment)		600	hydrolase activity	GO:0016787	IPR001279; IPR022712; IPR021718; IPR011108;										IPR001279;IPR022712;IPR021718;IPR011108;		PF10996;PF11718;PF00753;PF07521;
3032202	480	131	102	99	148	41.875	2393	3826	52.7341	85.0138	0.932419	1	113205528	72	3e-50	Xenopus (Silurana) tropicalis	western clawed frog	ATP synthase, H+ transporting, mitochondrial F1 complex, O subunit	NP_001037877.1	Q28J74	Q28J74_XENTR	unreviewed	ATP synthase, H+ transporting, mitochondrial F1 complex, O subunit (Oligomycin sensitivity conferring protein)	atp5o LOC733460 TNeu074a08.1-001	211	ATP synthesis coupled proton transport; proton-transporting ATP synthase activity, rotational mechanism	GO:0015986; GO:0046933	IPR000711; IPR026015;			NP_001037877.1;	COG0712;						IPR000711;IPR026015;	PTHR11910;	PF00213;	TIGR01145;
3175381	1400	365	360	278	397	45.5714	429	850	3.2413	6.47555	0.808043	1	148236933	51	1e-90	Xenopus laevis	African clawed frog,clawed frog,common platanna,pl	occludin	NP_001087667.1	Q66J48	Q66J48_XENLA	unreviewed	MGC81923 protein	ocln MGC81923	519	integral to membrane; structural molecule activity; tight junction	GO:0016021; GO:0005198; GO:0005923	IPR008253; IPR021128; IPR002958; IPR010844;			NP_001087667.1;							IPR008253;IPR021128;IPR002958;IPR010844;	PTHR23288:SF4;	PF01284;PF07303;		PS51225;
3112731	734	208	158	164	204	43.8692	136	195	1.9599	2.83351	0.725294	1	147903195	69	2e-90	Xenopus laevis	African clawed frog,clawed frog,common platanna,pl	glycolipid transfer protein domain containing 1	NP_001089978.1	Q5HZ92	GLTD1_XENLA	reviewed	Glycolipid transfer protein domain-containing protein 1	gltpd1	215	cytoplasm; glycolipid binding; glycolipid transport; glycolipid transporter activity	GO:0005737; GO:0051861; GO:0046836; GO:0017089	IPR014830;		GLTP family	NP_001089978.1;							IPR014830;		PF08718;
3120521	775	151	208	204	212	53.1613	320	181	4.36756	2.49094	0.41652	1	113951669	66	1e-46	Gallus gallus	bantam,chicken,chickens	FOS-like antigen 2	NP_001039301.1	P18625	FOSL2_CHICK	reviewed	Fos-related antigen 2 (FRA-2)	FOSL2 FRA-2	323	nucleus; sequence-specific DNA binding; sequence-specific DNA binding transcription factor activity	GO:0005634; GO:0043565; GO:0003700	IPR004827; IPR000837;		BZIP family, Fos subfamily	NP_001039301.1;	NOG301361;	EOG47M1ZK;					IPR004827;IPR000837;		PF00170;		PS50217;PS00036;	BZIP (basic-leucine zipper) domain (1)
3174243	1372	285	407	331	349	53.7901	861	1021	6.63803	7.93702	0.885517	1	351706055	70	0	Heterocephalus glaber	naked mole-rat	Protein phosphatase 1B [Heterocephalus glaber]	EHB08974.1	G5BI63	G5BI63_HETGA	unreviewed	Protein phosphatase 1B	GW7_00109	479	magnesium ion binding; manganese ion binding; protein dephosphorylation; protein serine/threonine phosphatase activity	GO:0000287; GO:0030145; GO:0006470; GO:0004722	IPR001932; IPR012911; IPR000222; IPR015655;		PP2C family								IPR001932;IPR012911;IPR000222;IPR015655;	PTHR13832;	PF00481;PF07830;		PS01032;
3015328	450	141	103	105	101	46.2222	2	57	0.0470119	1.35098	0.693482	1	355721953	72	6e-32	Mustela putorius furo	black ferret,domestic ferret,ferret	NA	NA	G9KRA0	G9KRA0_MUSPF	unreviewed	Synovial sarcoma translocation, chromosome 18 (Fragment)		141			IPR007726;										IPR007726;	PTHR23107;	PF05030;
3178603	1478	397	382	330	369	48.1732	422	340	3.02015	2.45352	0.611607	1	410922313	84	0	Takifugu rubripes	torafugu	PREDICTED: cytoplasmic tRNA 2-thiolation protein 1-like [Takifugu rubripes]	XP_003974627.1	H2UWQ7	H2UWQ7_TAKRU	unreviewed	Uncharacterized protein	LOC101075929	343	ATP binding; cytoplasm; tRNA binding; tRNA thio-modification	GO:0005524; GO:0005737; GO:0000049; GO:0034227	IPR012089; IPR014729; IPR011063; IPR000541; IPR020554;			XP_003974627.1;							IPR012089;IPR014729;IPR011063;IPR000541;IPR020554;		PF01171;	TIGR00269;	PS01263;
3204091	3005	991	618	689	707	43.4942	5	301	0.0176001	1.06834	0.201863	1	281341320	47	9e-135	Ailuropoda melanoleuca	giant panda	NA	NA	D2HP01	D2HP01_AILME	unreviewed	Uncharacterized protein (Fragment)	PANDA_013465	500
3164141	1187	330	290	205	362	41.7018	703	1502	6.26462	13.496	0.719285	1	47086079	76	5e-167	Danio rerio	leopard danio,zebra danio,zebra fish,zebrafish	COBW domain containing	NP_998418.1	Q6P0V9	Q6P0V9_DANRE	unreviewed	COBW domain containing	cbwd	366			IPR011629; IPR003495; IPR027417;			NP_998418.1;							IPR011629;IPR003495;IPR027417;		PF02492;PF07683;
3028094	472	98	116	148	110	55.9322	4097	2561	91.8152	57.87	0.480366	1	348512396	87	9e-79	Oreochromis niloticus	Nile tilapia	glyceraldehyde 3-phosphate dehydrogenase, testis-specific-like	XP_003443729.1	G3LHF4	G3LHF4_ORENI	unreviewed	Glyceraldehyde-3-phosphate dehydrogenase (EC 1.2.1.12) (Uncharacterized protein)	GAPDHS	335	NAD binding; NADP binding; glucose metabolic process; glyceraldehyde-3-phosphate dehydrogenase (NAD+) (phosphorylating) activity	GO:0051287; GO:0050661; GO:0006006; GO:0004365	IPR020831; IPR020830; IPR020829; IPR020828; IPR006424; IPR016040;		Glyceraldehyde-3-phosphate dehydrogenase family	XP_003443729.1;							IPR020831;IPR020830;IPR020829;IPR020828;IPR006424;IPR016040;	PTHR10836;	PF02800;PF00044;	TIGR01534;	PS00071;		1.2.1.12
3113485	738	189	188	203	158	52.981	100	28	1.43329	0.404658	0.128727	0.876188	311243695	45	1e-47	Sus scrofa	pig,pigs,swine,wild boar	poly(A)-specific ribonuclease (PARN)-like domain containing 1	XP_001926376.2	F1SB65	F1SB65_PIG	unreviewed	Uncharacterized protein	PNLDC1	531	nucleic acid binding; nucleus	GO:0003676; GO:0005634	IPR006941; IPR012337;			XP_001926376.2;							IPR006941;IPR012337;		PF04857;
3186063	1713	492	415	371	435	45.8844	1663	1043	10.2689	6.49401	0.479382	1	26339350	84	2e-155	Mus musculus	house mouse,mouse	NA	NA	Q8C846	Q8C846_MOUSE	unreviewed	Putative uncharacterized protein (Fragment)	Arid1a	321	ATP-dependent chromatin remodeling; SWI/SNF complex; androgen receptor signaling pathway; cardiac chamber development; forebrain development; glucocorticoid receptor signaling pathway; intracellular estrogen receptor signaling pathway; negative regulation of transcription from RNA polymerase II promoter; neural tube closure; nuclear chromatin; nucleosome disassembly; optic cup formation involved …	GO:0043044; GO:0016514; GO:0030521; GO:0003205; GO:0030900; GO:0042921; GO:0030520; GO:0000122; GO:0001843; GO:0000790; GO:0006337; GO:0003408; GO:0060674; GO:0045893	IPR011989; IPR021906;										IPR011989;IPR021906;		PF12031;
3199093	2445	699	497	583	666	44.1718	33	867	0.142766	3.78204	0.0456778	0.534062	87197841	49	6e-55	Gallus gallus	bantam,chicken,chickens	NA	NA	A2SWM6	A2SWM6_CHICK	unreviewed	Troy-short		258			IPR001368; IPR022342;										IPR001368;IPR022342;		PF00020;		PS00652;PS50050;
3173233	1352	396	318	223	415	40.0148	3965	4752	31.0211	37.4874	0.874977	1	387914718	85	5e-32	Callorhinchus milii	ghost shark	putative ATPase H+ transporting V1 subunit G isoform 1 [Callorhinchus milii]	AFK10968.1	K4GBT2	K4GBT2_CALMI	unreviewed	Putative ATPase H+ transporting V1 subunit G isoform 1 (V-type proton ATPase subunit G 1-like protein)		118	hydrolase activity, acting on acid anhydrides, catalyzing transmembrane movement of substances; proton transport; vacuolar proton-transporting V-type ATPase complex	GO:0016820; GO:0015992; GO:0016471	IPR005124;										IPR005124;	PTHR12713;	PF03179;	TIGR01147;
2890074	314	114	37	70	93	34.0764	45	34	1.51591	1.15488	0.0177622	0.319943	71834362	42	7e-16	Danio rerio	leopard danio,zebra danio,zebra fish,zebrafish	reverse transcriptase	NP_001025268.1	Q76IN6	Q76IN6_DANRE	unreviewed	Reverse transcriptase	rt	1193	RNA binding; RNA-dependent DNA replication; RNA-directed DNA polymerase activity; zinc ion binding	GO:0003723; GO:0006278; GO:0003964; GO:0008270	IPR000477; IPR007087; IPR015880;			NP_001025268.1;							IPR000477;IPR007087;IPR015880;		PF00078;		PS50878;PS00028;PS50157;	Reverse transcriptase domain (1)
3168229	1255	376	284	242	353	41.9124	2039	3594	17.1856	30.5436	0.861099	1	387915632	75	0	Callorhinchus milii	ghost shark	Ndufa9 protein [Callorhinchus milii]	AFK11425.1	K4FU77	K4FU77_CALMI	unreviewed	Ndufa9 protein		380	catalytic activity; cellular metabolic process; coenzyme binding	GO:0003824; GO:0044237; GO:0050662	IPR001509; IPR016040;										IPR001509;IPR016040;		PF01370;
3145179	960	284	248	263	165	53.2292	132	109	1.45443	1.21099	0.439265	1	326669282	76	7e-136	Danio rerio	leopard danio,zebra danio,zebra fish,zebrafish	RCE1 homolog, prenyl protein peptidase (S. cerevisiae) a	XP_001919229.3	E7FA75	E7FA75_DANRE	unreviewed	Uncharacterized protein	rce1a	321	membrane	GO:0016020	IPR003675;			XP_001919229.3;							IPR003675;		PF02517;
3026020	468	138	84	135	111	46.7949	190	349	4.29436	7.95363	1	1	62857890	59	5e-56	Xenopus (Silurana) tropicalis	western clawed frog	mitochondrial ribosomal protein L3	NP_001016594.1	Q28I48	Q28I48_XENTR	unreviewed	Mitochondrial ribosomal protein L3	mrpl3 Mrpl3 TEgg078m12.1-001	341	ribosome; structural constituent of ribosome; translation	GO:0005840; GO:0003735; GO:0006412	IPR000597; IPR019927; IPR019926; IPR009000;		Ribosomal protein L3P family	NP_001016594.1;	COG0087;						IPR000597;IPR019927;IPR019926;IPR009000;	PTHR11229;	PF00297;	TIGR03625;	PS00474;
3191265	1939	541	437	373	588	41.7741	2032	1405	11.085	7.72831	0.535005	1	436408895	83	0	Homo sapiens	human	Chain A, Crystal Structure Of Human Prolyl-Trna Synthetase In Complex With Halofuginone And Atp Analogue	4HVC_A	P07814	SYEP_HUMAN	reviewed	Bifunctional glutamate/proline--tRNA ligase (Bifunctional aminoacyl-tRNA synthetase) (Cell proliferation-inducing gene 32 protein) (Glutamatyl-prolyl-tRNA synthetase) [Includes: Glutamate--tRNA ligase (EC 6.1.1.17) (Glutamyl-tRNA synthetase) (GluRS); Proline--tRNA ligase (EC 6.1.1.15) (Prolyl-tRNA synthetase)]	EPRS GLNS PARS QARS QPRS PIG32	1512	ATP binding; RNA stem-loop binding; cellular response to interferon-gamma; cytosol; glutamate-tRNA ligase activity; glutamyl-tRNA aminoacylation; negative regulation of translation; proline-tRNA ligase activity; prolyl-tRNA aminoacylation; protein complex assembly; ribonucleoprotein complex; tRNA aminoacylation for protein translation	GO:0005524; GO:0035613; GO:0071346; GO:0005829; GO:0004818; GO:0006424; GO:0017148; GO:0004827; GO:0006433; GO:0006461; GO:0030529; GO:0006418	IPR002314; IPR001412; IPR006195; IPR004154; IPR004526; IPR000924; IPR020061; IPR020058; IPR020059; IPR010987; IPR004499; IPR016061; IPR017449; IPR020056; IPR011035; IPR014729; IPR009068; IPR000738;		Class-I aminoacyl-tRNA synthetase family; Class-II aminoacyl-tRNA synthetase family	NP_004437.2;	COG0442;	EOG4001HD;					IPR002314;IPR001412;IPR006195;IPR004154;IPR004526;IPR000924;IPR020061;IPR020058;IPR020059;IPR010987;IPR004499;IPR016061;IPR017449;IPR020056;IPR011035;IPR014729;IPR009068;IPR000738;	PTHR10119;	PF03129;PF09180;PF00749;PF03950;PF00587;PF00458;	TIGR00463;TIGR00408;	PS00178;PS50862;PS00762;PS51185;	WHEP-TRS domains (3)	6.1.1.17; 6.1.1.15
3183359	1620	400	431	420	369	52.5309	111	405	0.724767	2.6664	0.678667	1	90968582	65	0	Xenopus (Silurana) tropicalis	western clawed frog	fuzzy homolog	NP_001035106.1	Q2HZX7	FUZZY_XENTR	reviewed	Protein fuzzy homolog (Xfy)	fuz fuzzy fy	418	cilium assembly; cytoplasm; cytoskeleton; embryonic body morphogenesis; embryonic skeletal system morphogenesis; establishment of planar polarity; neural tube closure; protein transport; regulation of smoothened signaling pathway	GO:0042384; GO:0005737; GO:0005856; GO:0010172; GO:0048704; GO:0001736; GO:0001843; GO:0015031; GO:0008589	IPR026069;		Fuzzy family	NP_001035106.1;	NOG68092;						IPR026069;	PTHR13559;
3171387	1314	400	257	275	382	40.4871	301	617	2.42305	5.00813	0.82484	1	327268178	86	0	Anolis carolinensis	green anole	PREDICTED: serine/threonine-protein kinase PRKX-like [Anolis carolinensis]	XP_003218875.1	G1KEK9	G1KEK9_ANOCA	unreviewed	Uncharacterized protein	PRKX	359	ATP binding; protein serine/threonine kinase activity	GO:0005524; GO:0004674	IPR000961; IPR011009; IPR000719; IPR002290; IPR008271;			XP_003218875.1;							IPR000961;IPR011009;IPR000719;IPR002290;IPR008271;		PF00069;		PS51285;PS50011;PS00108;
3133471	860	256	186	194	224	44.186	1	2282	0.0122996	28.3011	1.88095e-05	0.00653778	387915222	60	5e-79	Callorhinchus milii	ghost shark	barttin-like protein [Callorhinchus milii]	AFK11220.1	K4FTT2	K4FTT2_CALMI	unreviewed	Barttin-like protein		322
3046922	510	156	120	101	133	43.3333	133	334	2.75849	6.98493	0.900051	1	431839022	88	4e-105	Pteropus alecto	black flying fox	Phosphatidylcholine:ceramide cholinephosphotransferase 1 [Pteropus alecto]	ELK00951.1	L5JQD1	L5JQD1_PTEAL	unreviewed	Phosphatidylcholine:ceramide cholinephosphotransferase 1	PAL_GLEAN10018404	413	transferase activity	GO:0016740	IPR001660; IPR013761; IPR021129; IPR025749;										IPR001660;IPR013761;IPR021129;IPR025749;		PF14360;PF00536;		PS50105;
3182049	1578	375	430	342	431	48.9227	1310	1654	8.78122	11.1793	0.93451	1	348527688	58	1e-96	Oreochromis niloticus	Nile tilapia	PREDICTED: peptidyl-prolyl cis-trans isomerase FKBP8-like [Oreochromis niloticus]	XP_003451351.1	I3JAV7	I3JAV7_ORENI	unreviewed	Uncharacterized protein	LOC100706671	399	protein folding	GO:0006457	IPR023566; IPR001179; IPR013026; IPR011990; IPR019734;			XP_003451351.1;							IPR023566;IPR001179;IPR013026;IPR011990;IPR019734;	PTHR10516;	PF00254;		PS50059;PS50005;PS50293;
3150853	1016	212	254	274	276	51.9685	294	74	3.06086	0.776826	0.187968	1	364087488	63	2e-48	Callorhinchus milii	Australian ghost shark,elephant fish,elephant shar	NA	NA	G9J1M3	G9J1M3_CALMI	unreviewed	Cyclin-dependent kinase inhibitor 2A-like protein	p16INK4a	128	kinase activity	GO:0016301	IPR002110; IPR020683;										IPR002110;IPR020683;		PF12796;		PS50297;
2903254	323	112	73	67	71	43.3437	177	516	5.79644	17.0386	0.686707	1	387019887	50	3e-26	Crotalus adamanteus	eastern diamondback rattlesnake	Von Willebrand factor A domain containing 1-like protein [Crotalus adamanteus]	AFJ52061.1	J3SFN0	J3SFN0_CROAD	unreviewed	Von Willebrand factor A domain containing 1-like protein		503			IPR003961; IPR013783; IPR002035;										IPR003961;IPR013783;IPR002035;		PF00041;PF00092;		PS50853;PS50234;
3178053	1464	397	320	328	419	44.2623	673	653	4.86255	4.75727	0.740535	1	329663347	71	0	Bos taurus	bovine,cattle,cow,domestic cattle,domestic cow	forkhead box O3	NP_001193012.1	F1N4K5	F1N4K5_BOVIN	unreviewed	Uncharacterized protein	FOXO3	672	DNA damage response, signal transduction by p53 class mediator; antral ovarian follicle growth; apoptotic process; cytoplasm; glucose homeostasis; induction of apoptosis; initiation of primordial ovarian follicle growth; membrane; negative regulation of transcription from RNA polymerase II promoter; nucleus; oocyte maturation; ovulation from ovarian follicle; positive regulation of erythrocyte di…	GO:0030330; GO:0001547; GO:0006915; GO:0005737; GO:0042593; GO:0006917; GO:0001544; GO:0016020; GO:0000122; GO:0005634; GO:0001556; GO:0001542; GO:0045648; GO:0045944; GO:0006417; GO:0043565; GO:0003700; GO:0006351	IPR001766; IPR018122; IPR011991;			NP_001193012.1;							IPR001766;IPR018122;IPR011991;		PF00250;		PS00658;PS50039;	Fork-head DNA-binding domain (1)
3167997	1251	309	299	293	350	47.3221	122	1207	1.03156	10.2905	0.129121	0.876671	380812708	81	0	Macaca mulatta	rhesus monkey	actin-binding LIM protein 1 isoform b [Macaca mulatta]	AFE78228.1	H9FUB9	H9FUB9_MACMU	unreviewed	Actin-binding LIM protein 1 isoform b	ABLIM1	683	cytoskeleton organization; zinc ion binding	GO:0007010; GO:0008270	IPR003128; IPR001781;										IPR003128;IPR001781;		PF00412;PF02209;		PS51089;PS00478;PS50023;	LIM zinc-binding domains (4)
3094605	653	138	152	222	141	57.2741	415	40	6.72242	0.65333	0.0599012	0.608987	65736617	60	1e-09	Okamejei kenojei	ocellate spot skate	type I procollagen alpha 1 chain [Raja kenojei]	BAD98524.1	Q4W6W6	Q4W6W6_9CHON	unreviewed	Type I procollagen alpha 1 chain	SkCOL1A1	1463	collagen; extracellular matrix structural constituent	GO:0005581; GO:0005201	IPR008160; IPR000885; IPR001007;										IPR008160;IPR000885;IPR001007;		PF01410;PF01391;PF00093;		PS51461;PS01208;PS50184;
3157155	1090	308	243	222	317	42.6606	742	550	7.20059	5.38173	0.577452	1	392877728	98	0	Callorhinchus milii	ghost shark	putative armadillo repeat containing 8 [Callorhinchus milii]	AFM87696.1	K4G6U9	K4G6U9_CALMI	unreviewed	Putative armadillo repeat containing 8		394			IPR011989; IPR016024; IPR000225;										IPR011989;IPR016024;IPR000225;		PF00514;		PS50176;
3187219	1759	580	312	382	485	39.4542	465	296	2.79626	1.79478	0.490963	1	149728264	54	7e-175	Equus caballus	domestic horse,equine,horse	tRNA splicing endonuclease 2 homolog (S. cerevisiae)	XP_001492417.1	F6QV95	F6QV95_HORSE	unreviewed	Uncharacterized protein	TSEN2	466	centrosome; cytoplasm; nucleic acid binding; nucleic acid phosphodiester bond hydrolysis; tRNA splicing, via endonucleolytic cleavage and ligation; tRNA-intron endonuclease activity; tRNA-intron endonuclease complex	GO:0005813; GO:0005737; GO:0003676; GO:0090305; GO:0006388; GO:0000213; GO:0000214	IPR011856; IPR006677; IPR006678; IPR006676; IPR016589;			XP_001492417.1;							IPR011856;IPR006677;IPR006678;IPR006676;IPR016589;		PF01974;PF02778;	TIGR00324;
3181707	1567	460	302	362	443	42.374	15	2207	0.101254	15.0217	0.00109639	0.0608517	387915032	85	0	Callorhinchus milii	ghost shark	Hydroxyacid oxidase 2 [Callorhinchus milii]	AFK11125.1	K4FTK8	K4FTK8_CALMI	unreviewed	Hydroxyacid oxidase 2		383	FMN binding; oxidoreductase activity	GO:0010181; GO:0016491	IPR013785; IPR012133; IPR000262; IPR008259;										IPR013785;IPR012133;IPR000262;IPR008259;		PF01070;		PS00557;PS51349;
3077165	592	149	172	160	111	56.0811	2883	1681	51.5126	30.2853	0.440274	1	334359125	99	1e-91	Homo sapiens	human	Chain A, The Human Nucleosome Structure Containing The Histone Variant H3.3	3AV2_A	P84243	H33_HUMAN	reviewed	Histone H3.3	H3F3A H3.3A H3F3 PP781; H3F3B H3.3B	136	DNA binding; blood coagulation; brain development; extracellular region; nucleoplasm; nucleosome; nucleosome assembly; response to hormone stimulus	GO:0003677; GO:0007596; GO:0007420; GO:0005576; GO:0005654; GO:0000786; GO:0006334; GO:0009725	IPR009072; IPR007125; IPR000164;		Histone H3 family	NP_002098.1;NP_005315.1;	COG2036;	EOG4V9TS1;					IPR009072;IPR007125;IPR000164;	PTHR11426;	PF00125;		PS00322;PS00959;
3156123	1077	219	294	255	309	50.9749	314	838	3.08393	8.29878	0.638952	1	327290905	83	1e-111	Anolis carolinensis	green anole	PREDICTED: UDP-N-acetylglucosamine--dolichyl-phosphate N-acetylglucosaminephosphotransferase-like [Anolis carolinensis]	XP_003230162.1	H9GMJ6	H9GMJ6_ANOCA	unreviewed	Uncharacterized protein	LOC100563767	406	UDP-N-acetylglucosamine-dolichyl-phosphate N-acetylglucosaminephosphotransferase activity; dolichol biosynthetic process; integral to membrane; intracellular membrane-bounded organelle; phospho-N-acetylmuramoyl-pentapeptide-transferase activity; protein N-linked glycosylation	GO:0003975; GO:0019408; GO:0016021; GO:0043231; GO:0008963; GO:0006487	IPR000715;			XP_003230162.1;							IPR000715;		PF00953;
3156101	1077	350	233	169	325	37.3259	11	941	0.108036	9.3188	0.00682413	0.191331	344240632	42	6e-11	Cricetulus griseus	Chinese hamster,Chinese hamsters	NA	NA	G3HTG3	G3HTG3_CRIGR	unreviewed	Uncharacterized protein C17orf97-like	I79_014188	171
3073733	581	168	108	149	156	44.2341	1548	3122	28.1829	57.3116	0.759819	1	156717414	77	1e-48	Xenopus (Silurana) tropicalis	western clawed frog	NADH dehydrogenase [ubiquinone] 1 alpha subcomplex subunit 2-like	XP_002945004.1	A4IH72	A4IH72_XENTR	unreviewed	NADH dehydrogenase [ubiquinone] 1 alpha subcomplex subunit 2	ndufa2 LOC100124807	100	electron transport chain; mitochondrial inner membrane; respiratory chain	GO:0022900; GO:0005743; GO:0070469	IPR016464; IPR007741; IPR012336;			NP_001096247.1;XP_002945004.1;	NOG252949;	EOG4GXFPB;					IPR016464;IPR007741;IPR012336;	PTHR12878;	PF05047;
3122689	788	238	163	209	178	47.2081	221	229	2.96658	3.09953	0.666294	1	72255519	79	4e-121	Rattus norvegicus	Norway rat,brown rat,rat,rats	excision repair cross-complementing rodent repair deficiency, complementation group 3	NP_001026814.1	Q4G005	ERCC3_RAT	reviewed	TFIIH basal transcription factor complex helicase XPB subunit (EC 3.6.4.12) (DNA excision repair protein ERCC-3)	Ercc3	782	3'-5' DNA helicase activity; ATP binding; ATP-dependent DNA helicase activity; DNA binding; DNA topological change; GTP binding; RNA polymerase II carboxy-terminal domain kinase activity; SSL2-core TFIIH complex; UV protection; cell cycle checkpoint; dATP binding; hair cell differentiation; holo TFIIH complex; induction of apoptosis; nucleotide-excision repair, DNA duplex unwinding; nucleotide-ex…	GO:0043138; GO:0005524; GO:0004003; GO:0003677; GO:0006265; GO:0005525; GO:0008353; GO:0000441; GO:0009650; GO:0000075; GO:0032564; GO:0035315; GO:0005675; GO:0006917; GO:0000717; GO:0033683; GO:0042277; GO:0045944; GO:0008104; GO:0001666; GO:0006979; GO:0006366; GO:0006283	IPR006935; IPR014001; IPR001650; IPR001161; IPR027417;		Helicase family, RAD25/XPB subfamily	NP_001026814.1;	COG1061;	EOG4KD6KG;					IPR006935;IPR014001;IPR001650;IPR001161;IPR027417;		PF00271;PF04851;	TIGR00603;	PS51192;PS51194;	Helicase ATP-binding domain (1); Helicase C-terminal domain (1)	3.6.4.12
3128151	823	150	236	252	185	59.2953	5145	5276	66.1266	68.374	0.765655	1	387020055	53	4e-81	Crotalus adamanteus	eastern diamondback rattlesnake	Zyxin-like [Crotalus adamanteus]	AFJ52145.1	J3SDR9	J3SDR9_CROAD	unreviewed	Zyxin-like		596	zinc ion binding	GO:0008270	IPR001781;										IPR001781;		PF00412;		PS00478;PS50023;	LIM zinc-binding domains (3)
3177317	1445	499	207	265	474	32.6644	54	176	0.39529	1.29906	0.800454	1	327279823	50	9e-52	Anolis carolinensis	green anole	PREDICTED: polypeptide N-acetylgalactosaminyltransferase 5-like [Anolis carolinensis]	XP_003224655.1	H9GD43	H9GD43_ANOCA	unreviewed	Uncharacterized protein	LOC100552674	941	Golgi apparatus; integral to membrane; polypeptide N-acetylgalactosaminyltransferase activity; protein glycosylation	GO:0005794; GO:0016021; GO:0004653; GO:0006486	IPR001173; IPR000772;	Protein modification; protein glycosylation.		XP_003224655.1;							IPR001173;IPR000772;		PF00535;PF00652;		PS50231;	Ricin B-type lectin domain (1)
3120507	775	263	136	151	225	37.0323	977	825	13.3347	11.3537	0.657916	1	387914358	93	5e-54	Callorhinchus milii	ghost shark	cyclin-dependent kinase 10 [Callorhinchus milii]	AFK10788.1	K4FS16	K4FS16_CALMI	unreviewed	Cyclin-dependent kinase 10		360	ATP binding; protein serine/threonine kinase activity	GO:0005524; GO:0004674	IPR011009; IPR000719; IPR017441; IPR002290; IPR008271;										IPR011009;IPR000719;IPR017441;IPR002290;IPR008271;		PF00069;		PS00107;PS50011;PS00108;
3137549	892	220	224	249	199	53.0269	0	152	0	1.81746	1	1	148744420	79	1e-16	Danio rerio	leopard danio,zebra danio,zebra fish,zebrafish	NA	NA	A5PL93	A5PL93_DANRE	unreviewed	Clstn1 protein	clstn1	101	calcium ion binding	GO:0005509	IPR026914;										IPR026914;	PTHR14139;
3203921	2981	793	662	676	850	44.8843	232	568	0.823221	2.03223	0.745048	1	387019727	82	0	Crotalus adamanteus	eastern diamondback rattlesnake	UDP-glucose 6-dehydrogenase-like [Crotalus adamanteus]	AFJ51981.1	J3SFL4	J3SFL4_CROAD	unreviewed	UDP-glucose 6-dehydrogenase (EC 1.1.1.22)		494	NAD binding; UDP-glucose 6-dehydrogenase activity	GO:0051287; GO:0003979	IPR008927; IPR016040; IPR017476; IPR014027; IPR014026; IPR001732;		UDP-glucose/GDP-mannose dehydrogenase family								IPR008927;IPR016040;IPR017476;IPR014027;IPR014026;IPR001732;		PF00984;PF03720;PF03721;	TIGR03026;			1.1.1.22
3173679	1361	322	317	347	375	48.7877	1006	3607	7.81862	28.2666	0.41259	1	348530268	69	0	Oreochromis niloticus	Nile tilapia	PREDICTED: cathepsin D-like [Oreochromis niloticus]	XP_003452633.1	I3KEQ5	I3KEQ5_ORENI	unreviewed	Uncharacterized protein	LOC100690050	396	aspartic-type endopeptidase activity; proteolysis	GO:0004190; GO:0006508	IPR001461; IPR021109; IPR001969; IPR012848;		Peptidase A1 family	XP_003452633.1;							IPR001461;IPR021109;IPR001969;IPR012848;	PTHR13683;	PF07966;PF00026;		PS00141;
3202517	2794	826	434	656	878	39.0122	12	2617	0.0454303	9.98995	0.000308447	0.0274784	45384324	45	2e-09	Gallus gallus	bantam,chicken,chickens	interleukin 8	NP_990349.1	O73912	O73912_CHICK	unreviewed	CXC chemokine K60 (Interleukin-8) (K60 protein)	k60 IL8	104	extracellular space; immune response	GO:0005615; GO:0006955	IPR001089; IPR018048; IPR001811;			NP_990349.1;	NOG73311;	EOG428239;					IPR001089;IPR018048;IPR001811;	PTHR10179;	PF00048;		PS00471;
2987438	408	123	85	77	123	39.7059	49	81	1.27036	2.11744	0.456824	1	380805291	54	2e-08	Macaca mulatta	rhesus monkey	zinc finger protein 214, partial [Macaca mulatta]	AFE74521.1	H9FIR2	H9FIR2_MACMU	unreviewed	Zinc finger protein 214 (Fragment)	ZNF214	156	nucleic acid binding; zinc ion binding	GO:0003676; GO:0008270	IPR007087; IPR015880; IPR013087;										IPR007087;IPR015880;IPR013087;				PS00028;PS50157;
3135629	877	253	196	155	273	40.0228	2523	5265	30.4304	64.0302	0.768018	1	387914834	81	2e-134	Callorhinchus milii	ghost shark	manganese superoxide dismutase [Callorhinchus milii]	AFK11026.1	K4G0C5	K4G0C5_CALMI	unreviewed	Superoxide dismutase (EC 1.15.1.1)		223	metal ion binding; superoxide dismutase activity; superoxide metabolic process	GO:0046872; GO:0004784; GO:0006801	IPR001189; IPR019833; IPR019832; IPR019831;		Iron/manganese superoxide dismutase family								IPR001189;IPR019833;IPR019832;IPR019831;	PTHR11404;	PF02777;PF00081;		PS00088;		1.15.1.1
3130107	836	270	175	136	255	37.201	197	624	2.49259	7.96094	0.59872	1	344253079	74	2e-32	Cricetulus griseus	Chinese hamster,Chinese hamsters	NA	NA	G3HX10	G3HX10_CRIGR	unreviewed	Pleckstrin-likey domain-containing family A member 8	I79_015525	303	cytoplasm; glycolipid binding; glycolipid transport; glycolipid transporter activity	GO:0005737; GO:0051861; GO:0046836; GO:0017089	IPR014830;										IPR014830;		PF08718;
3201139	2638	855	555	499	729	39.9545	1582	903	6.3434	3.65089	0.426606	1	58332654	89	0	Xenopus (Silurana) tropicalis	western clawed frog	serine incorporator 1	NP_001011399.1	Q5M7J8	Q5M7J8_XENTR	unreviewed	Tumor differentially expressed 2	serinc1 tde2	460	membrane	GO:0016020	IPR005016;			NP_001011399.1;	NOG308011;	EOG4S4PGF;					IPR005016;	PTHR10383;	PF03348;
3085585	620	181	123	129	187	40.6452	57	92	0.972464	1.58264	0.520142	1	358337106	46	2e-11	Clonorchis sinensis	oriental liver fluke	NA	NA	G7YRE7	G7YRE7_CLOSI	unreviewed	Putative uncharacterized protein	CLF_108233	583	RNA binding; RNA-dependent DNA replication; RNA-directed DNA polymerase activity	GO:0003723; GO:0006278; GO:0003964	IPR000305; IPR000477;										IPR000305;IPR000477;		PF01541;PF00078;		PS50878;	Reverse transcriptase domain (1)
3173819	1364	424	238	251	451	35.8504	4206	777	32.6171	6.07565	0.0908417	0.748485	284954340	78	2e-94	Columba livia	Rock pigeon,domestic pigeon	NA	NA	D3K4E8	D3K4E8_COLLI	unreviewed	Caveolin		178	Golgi membrane; caveola	GO:0000139; GO:0005901	IPR001612; IPR015504; IPR018361;		Caveolin family								IPR001612;IPR015504;IPR018361;	PTHR10844;PTHR10844:SF5;	PF01146;		PS01210;
3178255	1469	415	343	370	341	48.5364	457	606	3.29067	4.39984	0.929329	1	121583899	77	1e-177	Danio rerio	leopard danio,zebra danio,zebra fish,zebrafish	NAD kinase b	NP_001073471.1	A0JMF0	A0JMF0_DANRE	unreviewed	Zgc:153082	nadkb nadk zgc:153082	472	NAD metabolic process; NAD+ kinase activity; NADP biosynthetic process	GO:0019674; GO:0003951; GO:0006741	IPR017438; IPR016064; IPR017437; IPR002504;			NP_001073471.1;	COG0061;	EOG495ZS2;					IPR017438;IPR016064;IPR017437;IPR002504;	PTHR20275;	PF01513;
3050104	517	134	110	165	108	53.1915	115	21	2.35287	0.433226	0.181138	1	190358618	59	4e-19	Danio rerio	leopard danio,zebra danio,zebra fish,zebrafish	novel protein similar to H.sapiens solute carrier family 7 (cationic amino acid transporter, y+ syst	NP_001121830.1	B0S549	B0S549_DANRE	unreviewed	Uncharacterized protein	LOC797250	523	amino acid transmembrane transporter activity; integral to membrane	GO:0015171; GO:0016021	IPR002293; IPR004760;			NP_001121830.1;	COG0531;	EOG4J1186;					IPR002293;IPR004760;	PTHR11785;		TIGR00911;
3168665	1263	257	408	419	179	65.479	529	591	4.4304	4.9908	0.825214	1	63101551	55	2e-94	Xenopus laevis	African clawed frog,clawed frog,common platanna,pl	NA	NA	Q505L9	Q505L9_XENLA	unreviewed	LOC432290 protein (Fragment)	LOC432290	607			IPR000008; IPR008973; IPR018029; IPR019018;										IPR000008;IPR008973;IPR018029;IPR019018;		PF00168;PF09457;		PS50004;PS51511;	C2 domain (1)
3138589	900	141	279	192	288	52.3333	918	246	10.7892	2.91527	0.169771	0.980498	193788336	42	8e-46	Homo sapiens	human,man	NA	NA	B3KTW8	B3KTW8_HUMAN	unreviewed	cDNA FLJ38884 fis, clone MESAN2017152, highly similar to Homo sapiens PH domain-containing protein (pp9099), mRNA		223	phospholipid binding	GO:0005543	IPR011993; IPR001849;										IPR011993;IPR001849;		PF00169;		PS50003;
3079003	597	179	167	139	112	51.2563	215	292	3.80938	5.21668	0.827088	1	355712587	72	1e-99	Mustela putorius furo	black ferret,domestic ferret,ferret	NA	NA	G9KHM3	G9KHM3_MUSPF	unreviewed	Pogo transposable element with ZNF domain protein (Fragment)		792	cytoplasm; kinetochore assembly; mitotic sister chromatid cohesion; nuclear chromatin; zinc ion binding	GO:0005737; GO:0051382; GO:0007064; GO:0000790; GO:0008270	IPR007087; IPR015880;										IPR007087;IPR015880;				PS00028;PS50157;
3198061	2356	540	569	509	738	45.7555	196	1637	0.879977	7.4107	0.142737	0.914316	111186461	75	0	Gallus gallus	bantam,chicken,chickens	par-3 partitioning defective 3 homolog (C. elegans)	NP_001034369.2	Q0PVE6	Q0PVE6_CHICK	unreviewed	Par3		1352			IPR021922; IPR001478;			NP_001034369.2;	NOG268288;						IPR021922;IPR001478;		PF12053;PF00595;		PS50106;	PDZ (DHR) domains (3)
3106927	705	237	154	168	146	45.6738	189	841	2.83572	12.7231	0.39927	1	281340344	91	5e-146	Ailuropoda melanoleuca	giant panda	NA	NA	D2HDM9	D2HDM9_AILME	unreviewed	Putative uncharacterized protein (Fragment)	PANDA_008813	430	ATP binding; protein serine/threonine kinase activity	GO:0005524; GO:0004674	IPR022247; IPR011009; IPR000719; IPR017441; IPR008271;		Protein kinase superfamily								IPR022247;IPR011009;IPR000719;IPR017441;IPR008271;		PF12605;PF00069;		PS00107;PS50011;PS00108;
3000120	426	129	93	92	112	43.4272	39	47	0.968379	1.17672	0.168228	0.976005	577640	89	5e-88	Mus musculus	house mouse	neurofibromatosis type-1-GTPase activating-protein type IV [Mus musculus]	BAA06396.1	Q04690	NF1_MOUSE	reviewed	Neurofibromin (Neurofibromatosis-related protein NF-1)	Nf1	2841	MAPK cascade; Ras GTPase activator activity; Ras protein signal transduction; actin cytoskeleton organization; adrenal gland development; artery morphogenesis; axon; camera-type eye morphogenesis; cerebral cortex development; collagen fibril organization; cytoplasm; dendrite; forebrain astrocyte development; forebrain morphogenesis; heart development; intrinsic to internal side of plasma membrane…	GO:0000165; GO:0005099; GO:0007265; GO:0030036; GO:0030325; GO:0048844; GO:0030424; GO:0048593; GO:0021987; GO:0030199; GO:0005737; GO:0030425; GO:0021897; GO:0048853; GO:0007507; GO:0031235; GO:0001889; GO:0001656; GO:0022011; GO:0043407; GO:0035021; GO:0016525; GO:0048712; GO:0030336; GO:0001953; GO:0001937; GO:0048147; GO:0007406; GO:0046929; GO:0048715; GO:0045671; GO:0042992; GO:0021915; GO:…	IPR011989; IPR016024; IPR001251; IPR001936; IPR023152; IPR008936;			NP_035027.1;	COG5261;	EOG4MPHP6;					IPR011989;IPR016024;IPR001251;IPR001936;IPR023152;IPR008936;		PF00616;		PS50191;PS00509;PS50018;	CRAL-TRIO domain (1); Ras-GAP domain (1)
3196121	2217	550	520	533	614	47.4966	309	510	1.47429	2.45352	0.977011	1	327281085	82	0	Anolis carolinensis	green anole	PREDICTED: glycogen [starch] synthase, muscle-like [Anolis carolinensis]	XP_003225280.1	H9G9K0	H9G9K0_ANOCA	unreviewed	Uncharacterized protein	LOC100563034	732	cytoplasm; glycogen (starch) synthase activity; glycogen biosynthetic process; heart development; inclusion body	GO:0005737; GO:0004373; GO:0005978; GO:0007507; GO:0016234	IPR008631;			XP_003225280.1;							IPR008631;	PTHR10176;	PF05693;
3118609	765	246	153	189	177	44.7059	64	4099	0.88493	57.1482	0.00412809	0.141133	147902714	75	5e-99	Xenopus laevis	African clawed frog,clawed frog,common platanna,pl	disabled homolog 2, mitogen-responsive phosphoprotein	NP_001083184.1	Q6PAY5	Q6PAY5_XENLA	unreviewed	MGC68513 protein	dab2 MGC68513	556			IPR011993; IPR006020;			NP_001083184.1;							IPR011993;IPR006020;		PF00640;		PS01179;
2933716	349	44	131	119	55	71.6332	384	936	11.6385	28.6046	0.674207	1	259089121	77	8e-09	Oncorhynchus mykiss	rainbow trout	dolichyl-phosphate mannosyltransferase polypeptide 3	NP_001158597.1	C1BHD2	C1BHD2_ONCMY	unreviewed	Dolichol-phosphate mannosyltransferase subunit 3	DPM3	92	transferase activity, transferring glycosyl groups	GO:0016757	IPR013174;			NP_001158597.1;							IPR013174;		PF08285;
3155203	1066	275	242	246	303	45.7786	708	3	7.02533	0.0300158	0.000782281	0.0498795	11245502	67	2e-104	Raja eglanteria	clearnose skate	SpiC [Raja eglanteria]	AAG33644.1	Q9DEW4	Q9DEW4_RAJEG	unreviewed	SpiC		240	nucleus; sequence-specific DNA binding; sequence-specific DNA binding transcription factor activity	GO:0005634; GO:0043565; GO:0003700	IPR000418; IPR011991;		ETS family								IPR000418;IPR011991;		PF00178;		PS00346;PS50061;	ETS DNA-binding domain (1)
3189405	1849	447	448	461	493	49.1617	73	616	0.417615	3.55328	0.258963	1	327288811	49	2e-48	Anolis carolinensis	green anole	PREDICTED: leucine-rich repeat-containing protein 51-like [Anolis carolinensis]	XP_003229118.1	H9GL34	H9GL34_ANOCA	unreviewed	Uncharacterized protein	LOC100566646	193			IPR001611; IPR003603;			XP_003229118.1;							IPR001611;IPR003603;				PS51450;
3193009	2033	630	362	428	613	38.8588	1605	1704	8.3508	8.9396	0.8111	1	189054562	86	0	Homo sapiens	human,man	NA	NA	B2RBU0	B2RBU0_HUMAN	unreviewed	cDNA, FLJ95691, highly similar to Homo sapiens PRP18 pre-mRNA processing factor 18 homolog (yeast) (PRPF18), mRNA		342	RNA splicing; spliceosomal complex	GO:0008380; GO:0005681	IPR004098; IPR014906; IPR003648;										IPR004098;IPR014906;IPR003648;		PF02840;PF08799;
3140831	920	197	261	250	212	55.5435	7268	537	83.5637	6.22547	0.0246294	0.384401	261876361	69	2e-85	Mustelus manazo	starspotted smooth-hound	complement component C6 precursor [Mustelus manazo]	BAI47540.1	D0FYH7	D0FYH7_9CHON	unreviewed	Complement component C6	C6	958	immune response; membrane attack complex	GO:0006955; GO:0005579	IPR000742; IPR013032; IPR023415; IPR002172; IPR001862; IPR020864; IPR020863; IPR000436; IPR000884;										IPR000742;IPR013032;IPR023415;IPR002172;IPR001862;IPR020864;IPR020863;IPR000436;IPR000884;		PF00057;PF01823;PF00084;PF00090;		PS00022;PS01209;PS50068;PS00279;PS51412;PS50923;PS50092;
3153335	1044	181	273	183	407	43.6782	114	576	1.15503	5.88448	0.432809	1	31874621	80	1e-17	Homo sapiens	human,man	NA	NA	Q7Z328	Q7Z328_HUMAN	unreviewed	Putative uncharacterized protein DKFZp686J17173 (Fragment)	DKFZp686J17173	627	calcium ion binding; endocytosis	GO:0005509; GO:0006897	IPR011992; IPR018247; IPR002048; IPR000261; IPR026813; IPR001452;										IPR011992;IPR018247;IPR002048;IPR000261;IPR026813;IPR001452;	PTHR11216:SF28;			PS00018;PS50222;PS50031;
3009270	440	105	107	123	105	52.2727	6	201	0.144241	4.87225	0.972141	1	115313770	76	4e-45	Xenopus (Silurana) tropicalis	western clawed frog	NA	NA	Q08CW2	Q08CW2_XENTR	unreviewed	Dak protein (Fragment)	dak	581	ATP binding; glycerol metabolic process; glycerone kinase activity	GO:0005524; GO:0006071; GO:0004371	IPR004006; IPR004007; IPR012734;				COG2376;						IPR004006;IPR004007;IPR012734;		PF02733;PF02734;	TIGR02361;	PS51481;PS51480;
3198541	2398	682	506	592	618	45.7882	257	615	1.13364	2.73534	0.741555	1	410980643	61	0	Felis catus	domestic cat	PREDICTED: Meckel syndrome type 1 protein [Felis catus]	XP_003996686.1	M3WGL7	M3WGL7_FELCA	unreviewed	Uncharacterized protein	MKS1	559			IPR010796;			XP_003996686.1;							IPR010796;		PF07162;		PS51381;
3182425	1589	434	338	391	426	45.8779	458	193	3.04882	1.29545	0.316408	1	371905537	43	2e-13	Gallus gallus	chicken	DGKK protein, partial [Gallus gallus]	CAM84514.1	K4Q4R1	K4Q4R1_CHICK	unreviewed	DGKK protein (Fragment)	DGKK	195			IPR001660; IPR013761; IPR011510;										IPR001660;IPR013761;IPR011510;		PF07647;		PS50105;
3188207	1800	578	372	427	423	44.3889	64561	34197	379.392	202.629	0.298242	1	11558850	81	0	Scyliorhinus stellaris	nursehound	vimentin [Scyliorhinus stellaris]	CAC17961.1	Q9DDB3	Q9DDB3_SCYST	unreviewed	Vimentin		450	intermediate filament; structural molecule activity	GO:0005882; GO:0005198	IPR016044; IPR001664; IPR006821; IPR018039;		Intermediate filament family								IPR016044;IPR001664;IPR006821;IPR018039;	PTHR23239;	PF00038;PF04732;		PS00226;
3060582	543	140	99	133	171	42.7256	7002	3505	136.399	68.8453	0.381936	1	380308472	97	7e-35	Larimichthys crocea	croceine croaker	myosin light polypeptide 6 [Larimichthys crocea]	AFD53249.1	H9E9C5	H9E9C5_LARCR	unreviewed	Myosin light polypeptide 6		151	calcium ion binding	GO:0005509	IPR011992; IPR002048;										IPR011992;IPR002048;		PF13405;		PS50222;
3182915	1605	414	402	385	404	49.0343	729	1256	4.80444	8.34643	0.869825	1	126317548	72	0	Monodelphis domestica	gray short-tailed opossum	PREDICTED: arylsulfatase B [Monodelphis domestica]	XP_001381590.1	F6X4S3	F6X4S3_MONDO	unreviewed	Uncharacterized protein	ARSB	522	sulfuric ester hydrolase activity	GO:0008484	IPR017849; IPR017850; IPR000917; IPR024607;			XP_001381590.1;							IPR017849;IPR017850;IPR000917;IPR024607;		PF00884;		PS00523;PS00149;
3193103	2039	415	601	582	441	58.0186	1685	1923	8.74124	10.0588	0.860638	1	395503102	66	0	Sarcophilus harrisii	Tasmanian devil	PREDICTED: matrix metalloproteinase-14 [Sarcophilus harrisii]	XP_003755912.1	G3WH26	G3WH26_SARHA	unreviewed	Uncharacterized protein	MMP14	580	calcium ion binding; extracellular matrix; metalloendopeptidase activity; proteolysis; zinc ion binding	GO:0005509; GO:0031012; GO:0004222; GO:0006508; GO:0008270	IPR000585; IPR018487; IPR018486; IPR024079; IPR001818; IPR021190; IPR021805; IPR016293; IPR021158; IPR006026; IPR002477;			XP_003755912.1;							IPR000585;IPR018487;IPR018486;IPR024079;IPR001818;IPR021190;IPR021805;IPR016293;IPR021158;IPR006026;IPR002477;		PF11857;PF00045;PF00413;PF01471;		PS00546;PS00024;	Hemopexin repeats (4)
3116805	755	216	159	181	199	45.0331	118	12	1.6532	0.16952	0.40955	1	147905151	82	2e-68	Xenopus laevis	African clawed frog,clawed frog,common platanna,pl	gap junction protein, beta 3, 31kDa	NP_001085477.1	Q6GQC4	Q6GQC4_XENLA	unreviewed	Gap junction protein	gjb3 MGC80165	269	cell communication; connexon complex; integral to membrane	GO:0007154; GO:0005922; GO:0016021	IPR000500; IPR002269; IPR019570; IPR017990; IPR013092;		Connexin family	NP_001085477.1;							IPR000500;IPR002269;IPR019570;IPR017990;IPR013092;	PTHR11984;PTHR11984:SF29;	PF00029;PF10582;		PS00407;PS00408;
2885592	310	81	86	73	70	51.2903	32	16	1.09189	0.550483	0.158513	0.958076	296191400	64	5e-32	Callithrix jacchus	common marmoset,white ear-tufted marmoset,white-tu	THAP domain containing 7	XP_002743607.1	F7IH96	F7IH96_CALJA	unreviewed	Uncharacterized protein	THAP7	309	negative regulation of transcription, DNA-dependent; nuclear speck; nucleic acid binding	GO:0045892; GO:0016607; GO:0003676	IPR026519; IPR006612;			XP_002743607.1;							IPR026519;IPR006612;	PTHR23080:SF14;	PF05485;		PS50950;
3022010	461	156	115	96	94	45.7701	69	118	1.58321	2.73003	0.591396	1	355734445	74	4e-54	Mustela putorius furo	black ferret,domestic ferret,ferret	NA	NA	G9L2H1	G9L2H1_MUSPF	unreviewed	Uncharacterized protein (Fragment)		158	actin cytoskeleton organization	GO:0030036	IPR016024; IPR010473;										IPR016024;IPR010473;		PF06371;
3023548	464	116	99	141	108	51.7241	1274	922	29.043	21.1933	0.562188	1	294947932	87	1e-33	Perkinsus marinus ATCC 50983	Perkinsus marinus ATCC 50983	ADP ribosylation factor 1, putative [Perkinsus marinus ATCC 50983]	XP_002785532.1	C5KDM5	C5KDM5_PERM5	unreviewed	ADP ribosylation factor 1, putative	Pmar_PMAR022265	181	GTP binding; intracellular; small GTPase mediated signal transduction	GO:0005525; GO:0005622; GO:0007264	IPR027417; IPR005225; IPR024156; IPR006689;		Small GTPase superfamily, Arf family	XP_002785532.1;			CLSZ2742990;				IPR027417;IPR005225;IPR024156;IPR006689;		PF00025;	TIGR00231;	PS51417;
3195679	2188	632	504	422	630	42.3218	1181	1256	5.70943	6.12249	0.810784	1	395513866	75	0	Sarcophilus harrisii	Tasmanian devil	PREDICTED: adenosine monophosphate-protein transferase FICD [Sarcophilus harrisii]	XP_003761143.1	G3WBX6	G3WBX6_SARHA	unreviewed	Uncharacterized protein	FICD	453			IPR003812; IPR013026; IPR011990; IPR019734;			XP_003761143.1;							IPR003812;IPR013026;IPR011990;IPR019734;		PF02661;		PS51459;PS50005;PS50293;
3193217	2043	516	465	349	713	39.8434	464	770	2.40237	4.01984	0.928034	1	225543179	55	8e-23	Mus musculus	house mouse,mouse	phosphatidylinositol glycan anchor biosynthesis, class V	NP_001139428.1	Q7TPN3	PIGV_MOUSE	reviewed	GPI mannosyltransferase 2 (EC 2.4.1.-) (GPI mannosyltransferase II) (GPI-MT-II) (Phosphatidylinositol-glycan biosynthesis class V protein) (PIG-V)	Pigv	493	GPI anchor biosynthetic process; endoplasmic reticulum membrane; integral to membrane; mannosyltransferase activity	GO:0006506; GO:0005789; GO:0016021; GO:0000030	IPR007315;	Glycolipid biosynthesis; glycosylphosphatidylinositol-anchor biosynthesis.	PIGV family	NP_001139427.1;NP_001139428.1;NP_848813.3;	COG5542;	EOG48D0V8;					IPR007315;	PTHR12468;	PF04188;				2.4.1.-
3190167	1884	595	410	361	518	40.9236	21	655	0.117904	3.70806	0.0568081	0.595751	395519921	47	1e-139	Sarcophilus harrisii	Tasmanian devil	PREDICTED: solute carrier family 40 member 1 [Sarcophilus harrisii]	XP_003764089.1	G3WCX4	G3WCX4_SARHA	unreviewed	Uncharacterized protein	SLC40A1	577	integral to membrane; iron ion transmembrane transporter activity	GO:0016021; GO:0005381	IPR009716; IPR016196;			XP_003764089.1;							IPR009716;IPR016196;		PF06963;
3088689	630	172	137	160	161	47.1429	32	170	0.537279	2.87802	0.820786	1	359320088	82	3e-118	Canis lupus familiaris	dog	PREDICTED: tetratricopeptide repeat protein 8 [Canis lupus familiaris]	XP_003639254.1	J9P238	J9P238_CANFA	unreviewed	Tetratricopeptide repeat domain 8 isoform 2 (Uncharacterized protein)	TTC8	505			IPR001440; IPR013026; IPR011990; IPR013105; IPR019734;			XP_003639254.1;							IPR001440;IPR013026;IPR011990;IPR013105;IPR019734;		PF00515;PF07719;PF13181;		PS50005;PS50293;
3001712	428	129	86	107	106	45.0935	67	0	1.65585	0	0.941079	1	297474659	49	5e-32	Bos taurus	bovine,cattle,cow,domestic cattle,domestic cow	lysozyme C, tracheal isozyme-like	XP_002687436.1	F1MEC3	F1MEC3_BOVIN	unreviewed	Uncharacterized protein	LOC785803	147	cell wall macromolecule catabolic process; lysozyme activity	GO:0016998; GO:0003796	IPR001916; IPR019799; IPR000974; IPR023346;		Glycosyl hydrolase 22 family	XP_002687436.1;							IPR001916;IPR019799;IPR000974;IPR023346;		PF00062;		PS00128;PS51348;
3149215	998	338	162	216	282	37.8758	692	329	7.33442	3.51602	0.357802	1	328909283	85	6e-97	Equus caballus	horse	DDB1- and CUL4-associated factor 6-like protein, partial [Equus caballus]	AEB61309.1	L7MRZ4	L7MRZ4_HORSE	unreviewed	DDB1-and CUL4-associated factor 6-like protein (Fragment)	Dcaf6	256			IPR000048; IPR015943; IPR001680; IPR017986;										IPR000048;IPR015943;IPR001680;IPR017986;		PF00400;		PS50096;PS50294;
3190501	1900	634	336	295	635	33.2105	1699	1837	9.45867	10.312	0.82298	1	53130630	78	7e-33	Gallus gallus	bantam,chicken,chickens	chromosome 13 open reading frame, human C5orf15	NP_001006154.2	Q5ZKU9	Q5ZKU9_CHICK	unreviewed	Uncharacterized protein	RCJMB04_9b14	251						NP_001006154.2;	NOG26024;	EOG45757J;
3197827	2340	501	726	697	416	60.812	1027	1182	4.64243	5.3875	0.865805	1	194211886	66	5e-147	Equus caballus	domestic horse,equine,horse	SUMO1/sentrin specific peptidase 1	XP_001490482.2	F6PMR1	F6PMR1_HORSE	unreviewed	Uncharacterized protein	SENP1	645	SUMO-specific protease activity; activation of cysteine-type endopeptidase activity involved in apoptotic process; apoptotic signaling pathway; negative regulation of proteasomal ubiquitin-dependent protein catabolic process; nucleus; positive regulation of transcription from RNA polymerase II promoter; protein desumoylation; proteolysis; regulation of definitive erythrocyte differentiation	GO:0016929; GO:0006919; GO:0097190; GO:0032435; GO:0005634; GO:0045944; GO:0016926; GO:0006508; GO:0010724	IPR003653;			XP_001490482.2;							IPR003653;		PF02902;		PS50600;
3045370	507	131	125	104	147	45.1677	0	115	0	2.41922	1	1	305377664	78	7e-69	Cyprinus carpio	carp,common carp,fancy carp,koi,mirror carp	NA	NA	E1B4K9	E1B4K9_CYPCA	unreviewed	Solute carrier family 15 member 2 (Fragment)		175	integral to membrane; oligopeptide transport; transporter activity	GO:0016021; GO:0006857; GO:0005215	IPR016196; IPR000109; IPR018456;		PTR2/POT transporter (TC 2.A.17) family								IPR016196;IPR000109;IPR018456;	PTHR11654;	PF00854;		PS01022;
3154665	1059	248	297	279	235	54.3909	628	616	6.27269	6.20398	0.745915	1	291407973	84	9e-119	Oryctolagus cuniculus	European rabbit,Japanese white rabbit,domestic rab	YKT6 v-SNARE protein	XP_002720196.1	G1TVP3	G1TVP3_RABIT	unreviewed	Uncharacterized protein	LOC100348853	198	integral to membrane; vesicle-mediated transport	GO:0016021; GO:0016192	IPR011012; IPR010908; IPR001388;			XP_002720196.1;							IPR011012;IPR010908;IPR001388;		PF13774;PF00957;		PS50859;PS50892;	Longin domain (1); V-SNARE coiled-coil homology domain (1)
3168045	1252	390	251	199	412	35.9425	519	411	4.38484	3.50125	0.608943	1	126273325	46	1e-78	Monodelphis domestica	gray short-tailed opossum	PREDICTED: l-seryl-tRNA(Sec) kinase-like [Monodelphis domestica]	XP_001376308.1	F6ZII0	F6ZII0_MONDO	unreviewed	Uncharacterized protein	PSTK	357			IPR013641; IPR020028; IPR027417;			XP_001376308.1;							IPR013641;IPR020028;IPR027417;		PF08433;	TIGR03575;
3175625	1404	388	282	364	370	46.0114	853	498	6.42647	3.7831	0.447284	1	7022389	94	0	Homo sapiens	human	unnamed protein product [Homo sapiens]	BAA91581.1	Q9NW08	RPC2_HUMAN	reviewed	DNA-directed RNA polymerase III subunit RPC2 (RNA polymerase III subunit C2) (EC 2.7.7.6) (C128) (DNA-directed RNA polymerase III 127.6 kDa polypeptide) (DNA-directed RNA polymerase III subunit B)	POLR3B	1133	DNA binding; DNA-directed RNA polymerase activity; defense response to virus; innate immune response; metal ion binding; nucleoplasm; positive regulation of innate immune response; positive regulation of interferon-beta production; ribonucleoside binding; termination of RNA polymerase III transcription; transcription elongation from RNA polymerase III promoter	GO:0003677; GO:0003899; GO:0051607; GO:0045087; GO:0046872; GO:0005654; GO:0045089; GO:0032728; GO:0032549; GO:0006386; GO:0006385	IPR015712; IPR007120; IPR007121; IPR007644; IPR007642; IPR007645; IPR007646; IPR007647; IPR007641; IPR014724;		RNA polymerase beta chain family	NP_001154180.1;NP_060552.4;	COG0085;	EOG49ZXND;					IPR015712;IPR007120;IPR007121;IPR007644;IPR007642;IPR007645;IPR007646;IPR007647;IPR007641;IPR014724;	PTHR20856;	PF04563;PF04561;PF04565;PF04566;PF04567;PF00562;PF04560;		PS01166;		2.7.7.6
3068034	564	156	138	87	183	39.8936	357	479	6.69545	9.05821	0.916015	1	21166366	56	2e-62	Takifugu rubripes	torafugu	caspase 3 [Takifugu rubripes]	AAM43816.1	Q8JG42	Q8JG42_TAKRU	unreviewed	Caspase 3	CASP3	280	apoptotic process; cysteine-type endopeptidase activity; cytoplasm; positive regulation of apoptotic process; proteolysis; response to chemical stimulus	GO:0006915; GO:0004197; GO:0005737; GO:0043065; GO:0006508; GO:0042221	IPR015470; IPR011600; IPR001309; IPR016129; IPR002138; IPR002398; IPR015917;		Peptidase C14A family		NOG279444;	EOG4CZBGR;					IPR015470;IPR011600;IPR001309;IPR016129;IPR002138;IPR002398;IPR015917;	PTHR10454;PTHR10454:SF30;	PF00656;		PS01122;PS01121;PS50207;PS50208;
3078523	596	224	95	137	140	38.9262	253	413	4.49019	7.39077	0.996629	1	134025094	77	2e-57	Danio rerio	leopard danio,zebra danio,zebra fish,zebrafish	NA	NA	A4IG67	A4IG67_DANRE	unreviewed	Wu:fb92h07 protein (Fragment)	usp8 wu:fb92h07	529			IPR015063; IPR001763;										IPR015063;IPR001763;		PF08969;		PS50206;
3180381	1527	407	330	336	454	43.6149	52	518	0.360209	3.61807	0.269831	1	154090973	65	0	Mus musculus	house mouse	solute carrier family 26 member 9 [Mus musculus]	NP_796217.2	Q8BU91	S26A9_MOUSE	reviewed	Solute carrier family 26 member 9 (Anion transporter/exchanger protein 9)	Slc26a9	790	anion:anion antiporter activity; apical plasma membrane; bicarbonate transmembrane transporter activity; chloride transport; integral to membrane; regulation of pH; secondary active sulfate transmembrane transporter activity; sulfate transport	GO:0015301; GO:0016324; GO:0015106; GO:0006821; GO:0016021; GO:0006885; GO:0008271; GO:0008272	IPR002645; IPR001902; IPR011547;		SLC26A/SulP transporter (TC 2.A.53) family	NP_796217.2;	COG0659;	EOG4N5VWF;					IPR002645;IPR001902;IPR011547;		PF01740;PF00916;	TIGR00815;	PS50801;	STAS domain (1)
3129661	833	208	225	237	163	55.4622	38	88	0.482535	1.12674	0.526155	1	259155138	88	3e-120	Salmo salar	Atlantic salmon	Serine/threonine-protein kinase SRPK3	NP_001158810.1	C0H8Z9	C0H8Z9_SALSA	unreviewed	Serine/threonine-protein kinase SRPK3	SRPK3	551	ATP binding; protein serine/threonine kinase activity	GO:0005524; GO:0004674	IPR011009; IPR000719; IPR017441; IPR008271;		Protein kinase superfamily	NP_001158810.1;							IPR011009;IPR000719;IPR017441;IPR008271;		PF00069;		PS00107;PS50011;PS00108;
3199941	2518	881	423	415	799	33.2804	2101	2234	8.82594	9.46266	0.8113	1	387915828	82	1e-101	Callorhinchus milii	ghost shark	cyclin-dependent kinase inhibitor 3 isoform 1 [Callorhinchus milii]	AFK11523.1	K4FTM0	K4FTM0_CALMI	unreviewed	Cyclin-dependent kinase inhibitor 3 isoform 1		214	kinase activity; peptidyl-tyrosine dephosphorylation; protein tyrosine phosphatase activity	GO:0016301; GO:0035335; GO:0004725	IPR008425; IPR022778; IPR000387;										IPR008425;IPR022778;IPR000387;		PF05706;		PS50056;
3156223	1078	332	236	191	319	39.6104	373	548	3.65999	5.42185	0.983097	1	349603788	75	2e-149	Equus caballus	horse	DmX-like protein 1-like protein, partial [Equus caballus]	AEP99526.1	K9KDW3	K9KDW3_HORSE	unreviewed	DmX-like protein 1-like protein (Fragment)		401			IPR015943; IPR001680; IPR017986;										IPR015943;IPR001680;IPR017986;		PF00400;		PS50082;PS50294;
3106481	703	183	161	138	221	42.532	146	123	2.19679	1.8661	0.471894	1	148225414	41	3e-11	Xenopus laevis	African clawed frog,clawed frog,common platanna,pl	V-set domain containing T cell activation inhibitor 1	NP_001079383.1	Q8AVV1	Q8AVV1_XENLA	unreviewed	MGC52801 protein	vtcn1	275	integral to membrane	GO:0016021	IPR013162; IPR007110; IPR013783; IPR003599; IPR013106;			NP_001079383.1;							IPR013162;IPR007110;IPR013783;IPR003599;IPR013106;		PF08205;PF07686;		PS50835;
3196221	2225	673	443	489	620	41.8876	182	372	0.86523	1.7832	0.94916	1	212710344	42	9e-11	Providencia alcalifaciens DSM 30120	Providencia alcalifaciens DSM 30120	hypothetical protein PROVALCAL_01403 [Providencia alcalifaciens DSM 30120]	ZP_03318472.1	B6XDI1	B6XDI1_9ENTR	unreviewed	Putative uncharacterized protein	PROVALCAL_01403	85	RNA binding; RNA-dependent DNA replication; RNA-directed DNA polymerase activity	GO:0003723; GO:0006278; GO:0003964	IPR000477;										IPR000477;		PF00078;		PS50878;	Reverse transcriptase domain (1)
3096241	659	163	159	143	194	45.827	1581	2174	25.3768	35.1852	0.992049	1	387016978	93	2e-78	Crotalus adamanteus	eastern diamondback rattlesnake	Microtubule-associated proteins 1A/1B light chain 3B-like [Crotalus adamanteus]	AFJ50607.1	J3S4N6	J3S4N6_CROAD	unreviewed	Microtubule-associated proteins 1A/1B light chain 3B-like		125			IPR004241;		MAP1 LC3 family								IPR004241;	PTHR10969;	PF02991;
3150427	1011	280	206	255	270	45.5984	193	331	2.01928	3.49191	0.959069	1	62859615	82	9e-141	Xenopus (Silurana) tropicalis	western clawed frog	family with sequence similarity 199, X-linked	NP_001016733.1	B1WB58	B1WB58_XENTR	unreviewed	LOC549487 protein	fam199x LOC549487	376						NP_001016733.1;
3195007	2143	465	599	586	493	55.2963	2737	1278	13.5096	6.36055	0.337128	1	48734658	78	0	Xenopus laevis	African clawed frog,clawed frog,common platanna,pl	NA	NA	Q6ING0	Q6ING0_XENLA	unreviewed	LOC443576 protein (Fragment)	LOC443576	593	IMP cyclohydrolase activity; phosphoribosylaminoimidazolecarboxamide formyltransferase activity; purine nucleotide biosynthetic process	GO:0003937; GO:0004643; GO:0006164	IPR024051; IPR024050; IPR002695; IPR016193; IPR011607;										IPR024051;IPR024050;IPR002695;IPR016193;IPR011607;	PTHR11692;	PF01808;PF02142;	TIGR00355;
3024020	465	134	108	84	139	41.2903	3011	3739	68.4933	85.7607	0.908581	1	91078218	89	2e-40	Tribolium castaneum	red flour beetle,rust-red flour beetle	similar to predicted protein	XP_969246.1	D6WCQ6	D6WCQ6_TRICA	unreviewed	Putative uncharacterized protein	TcasGA2_TC030562	73			IPR000626; IPR019955;			XP_969246.1;		EOG4BCC4Q;					IPR000626;IPR019955;		PF00240;		PS50053;
3090365	637	174	136	137	190	42.8571	31	91	0.514769	1.52366	0.584804	1	392882972	61	1e-72	Callorhinchus milii	ghost shark	cytochrome P450-like protein [Callorhinchus milii]	AFM90318.1	K4GHS8	K4GHS8_CALMI	unreviewed	Cytochrome P450-like protein		520	electron carrier activity; heme binding; iron ion binding; monooxygenase activity; oxidoreductase activity, acting on paired donors, with incorporation or reduction of molecular oxygen	GO:0009055; GO:0020037; GO:0005506; GO:0004497; GO:0016705	IPR001128; IPR017972; IPR002401;		Cytochrome P450 family								IPR001128;IPR017972;IPR002401;		PF00067;		PS00086;
3195791	2195	696	431	428	640	39.1344	195	310	0.939703	1.50631	0.907826	1	157841205	59	9e-83	Danio rerio	leopard danio,zebra danio,zebra fish,zebrafish	zgc:171978	NP_001103178.1	A7MC29	A7MC29_DANRE	unreviewed	Zgc:171978 protein	zgc:171978	420	4-hydroxyphenylpyruvate dioxygenase activity; aromatic amino acid family metabolic process	GO:0003868; GO:0009072	IPR005956; IPR004360;			NP_001103178.1;	COG3185;	EOG4QJRNC;					IPR005956;IPR004360;	PTHR11959;	PF00903;
3184489	1658	363	475	510	310	59.4089	136	427	0.86765	2.74681	0.715709	1	51476238	72	3e-61	Homo sapiens	human	hypothetical protein [Homo sapiens]	CAH18109.1	Q8WY54	PPM1E_HUMAN	reviewed	Protein phosphatase 1E (EC 3.1.3.16) (Ca(2+)/calmodulin-dependent protein kinase phosphatase N) (CaMKP-N) (CaMKP-nucleus) (CaMKN) (Partner of PIX 1) (Partner of PIX-alpha) (Partner of PIXA)	PPM1E CAMKN KIAA1072 POPX1	764	cellular response to drug; cytoplasm; metal ion binding; negative regulation of protein kinase activity; nucleolus; peptidyl-threonine dephosphorylation; positive regulation of stress fiber assembly; protein complex; protein serine/threonine phosphatase activity	GO:0035690; GO:0005737; GO:0046872; GO:0006469; GO:0005730; GO:0035970; GO:0051496; GO:0043234; GO:0004722	IPR001932; IPR000222; IPR015655;		PP2C family		COG0631;	EOG48SGSJ;					IPR001932;IPR000222;IPR015655;	PTHR13832;	PF00481;		PS01032;	PP2C-like domain (1)	3.1.3.16
3147550	982	271	252	237	222	49.7963	130	85	1.4003	0.923195	0.361433	1	165973354	68	9e-69	Xenopus (Silurana) tropicalis	western clawed frog	prostaglandin E synthase	NP_001107136.1	A9ULK1	A9ULK1_XENTR	unreviewed	Prostaglandin E synthase (Ptges protein)	ptges	145	cell migration involved in gastrulation; prostaglandin-E synthase activity	GO:0042074; GO:0050220	IPR023352; IPR001129;			NP_001107136.1;	NOG67817;	EOG4SBF09;					IPR023352;IPR001129;		PF01124;
3161853	1153	348	200	294	311	42.8448	3337	1440	30.6138	13.3205	0.302499	1	5738218	76	9e-154	Torpedo marmorata	marbled electric ray	inorganic pyrophosphatase [Torpedo marmorata]	AAD50298.1	Q9PW32	Q9PW32_TORMA	unreviewed	Inorganic pyrophosphatase		288	cytoplasm; inorganic diphosphatase activity; magnesium ion binding; phosphate-containing compound metabolic process	GO:0005737; GO:0004427; GO:0000287; GO:0006796	IPR008162;										IPR008162;	PTHR10286;	PF00719;		PS00387;
3183319	1618	472	318	347	481	41.1001	254	215	1.66053	1.41725	0.582462	1	363728765	74	3e-52	Gallus gallus	bantam,chicken,chickens	PBX/knotted 1 homeobox 1	XP_416750.3	E1BYI1	E1BYI1_CHICK	unreviewed	Uncharacterized protein	PKNOX1	436	RNA polymerase II distal enhancer sequence-specific DNA binding transcription factor activity; T cell differentiation; angiogenesis; camera-type eye development; cytoplasm; erythrocyte differentiation; positive regulation of transcription from RNA polymerase II promoter; sequence-specific DNA binding; transcription factor complex	GO:0003705; GO:0030217; GO:0001525; GO:0043010; GO:0005737; GO:0030218; GO:0045944; GO:0043565; GO:0005667	IPR008422; IPR001356; IPR009057;			XP_416750.3;							IPR008422;IPR001356;IPR009057;		PF05920;		PS50071;
3193491	2057	642	422	385	608	39.2319	832	649	4.27838	3.36509	0.606822	1	57529664	84	0	Gallus gallus	bantam,chicken,chickens	importin 13	NP_001006537.1	Q5ZIC8	IPO13_CHICK	reviewed	Importin-13 (Imp13)	IPO13 RCJMB04_27p9	958	cytoplasm; nucleus; protein transport	GO:0005737; GO:0005634; GO:0015031	IPR016024; IPR013598;		Importin beta family	NP_001006537.1;	NOG237172;	EOG4K6G3G;					IPR016024;IPR013598;		PF08389;		PS50077;PS50166;	HEAT repeats (20); Importin N-terminal domain (1)
3162361	1160	293	288	327	252	53.0172	2068	1547	18.8574	14.2239	0.581223	1	410910546	91	9e-145	Takifugu rubripes	torafugu	PREDICTED: alpha-actinin-4-like [Takifugu rubripes]	XP_003968751.1	H2TJE4	H2TJE4_TAKRU	unreviewed	Uncharacterized protein	LOC101078391	899	actin crosslink formation; actin filament bundle assembly; calcium ion binding	GO:0051764; GO:0051017; GO:0005509	IPR001589; IPR026921; IPR001715; IPR011992; IPR014837; IPR002048; IPR018159; IPR002017;			XP_003968751.1;							IPR001589;IPR026921;IPR001715;IPR011992;IPR014837;IPR002048;IPR018159;IPR002017;	PTHR11915:SF47;	PF00307;PF13405;PF08726;PF00435;		PS00019;PS00020;PS50021;PS50222;
3066912	561	86	154	154	167	54.902	209	5	3.9407	0.095059	0.0231239	0.372947	344253397	49	7e-20	Cricetulus griseus	Chinese hamster,Chinese hamsters	NA	NA	G3HIB7	G3HIB7_CRIGR	unreviewed	Rho GTPase-activating protein 25	I79_010422	617	GTPase activator activity; intracellular; phospholipid binding; positive regulation of GTPase activity; signal transduction	GO:0005096; GO:0005622; GO:0005543; GO:0043547; GO:0007165	IPR011993; IPR001849; IPR008936; IPR000198;										IPR011993;IPR001849;IPR008936;IPR000198;		PF00169;PF00620;		PS50003;PS50238;	PH domain (1); Rho-GAP domain (1)
3110137	721	181	199	219	122	57.975	1645	2635	24.1335	38.9791	0.918392	1	221219608	80	2e-124	Salmo salar	Atlantic salmon	NA	NA	B9ELR8	B9ELR8_SALSA	unreviewed	Transmembrane protein 147	TM147	225	integral to membrane	GO:0016021	IPR019164;										IPR019164;	PTHR12869;	PF09767;
3002882	430	109	101	113	107	49.7674	284	1706	6.98619	42.3152	0.216072	1	398025487	68	6e-10	Channa striata	snakehead murrel	glutathione S-transferase, partial [Channa striata]	AFO70214.1	J7FII7	J7FII7_CHASR	unreviewed	Glutathione S-transferase (Fragment)		178	transferase activity	GO:0016740	IPR010987; IPR017933; IPR004046; IPR012336;										IPR010987;IPR017933;IPR004046;IPR012336;		PF00043;		PS50405;	GST C-terminal domain (1)
3089047	632	174	114	167	177	44.462	1711	268	28.6367	4.52276	0.0680258	0.647624	51476617	88	2e-09	Homo sapiens	human,man	NA	NA	Q68DD0	Q68DD0_HUMAN	unreviewed	Putative uncharacterized protein DKFZp686P06174 (Fragment)	DKFZp686P06174	62
3110037	720	226	126	167	201	40.6944	68298	74758	1003.38	1107.42	0.298986	1	392876552	63	3e-72	Callorhinchus milii	ghost shark	tumor protein, translationally-controlled 1 [Callorhinchus milii]	AFM87108.1	K4GD23	K4GD23_CALMI	unreviewed	Tumor protein, translationally-controlled 1		172			IPR011057; IPR011323; IPR018103; IPR018105;										IPR011057;IPR011323;IPR018103;IPR018105;	PTHR11991;	PF00838;		PS01003;
3182455	1590	430	435	338	387	48.6164	8088	5708	53.8065	38.2889	0.545276	1	5031571	97	0	Homo sapiens	human	actin-related protein 2 isoform b [Homo sapiens]	NP_005713.1	P61160	ARP2_HUMAN	reviewed	Actin-related protein 2 (Actin-like protein 2)	ACTR2 ARP2	394	ATP binding; Arp2/3 complex-mediated actin nucleation; Arp2/3 protein complex; Fc-gamma receptor signaling pathway involved in phagocytosis; cell projection; cellular component movement; cytosol; innate immune response	GO:0005524; GO:0034314; GO:0005885; GO:0038096; GO:0042995; GO:0006928; GO:0005829; GO:0045087	IPR004000; IPR020902; IPR027306;		Actin family, ARP2 subfamily	NP_001005386.1;NP_005713.1;	COG5277;	EOG4HMJ9D;					IPR004000;IPR020902;IPR027306;	PTHR11937;PTHR11937:SF37;	PF00022;		PS01132;
3150573	1013	315	156	223	319	37.4136	774	1211	8.08206	12.7503	0.937546	1	195164087	76	6e-49	Drosophila persimilis	NA	GL16489 gene product from transcript GL16489-RA	XP_002022880.1	B4GWA1	B4GWA1_DROPE	unreviewed	GL16489	Dper\GL16489 Dper_GL16489 GL16489	130	iron-sulfur cluster assembly; iron-sulfur cluster binding; structural molecule activity	GO:0016226; GO:0051536; GO:0005198	IPR000361; IPR016092; IPR017870;			XP_002022880.1;		EOG4R22BC;					IPR000361;IPR016092;IPR017870;		PF01521;	TIGR00049;	PS01152;
3201121	2637	709	616	622	690	46.9473	1506	147	6.04095	0.594557	0.0337835	0.457013	354507352	79	0	Cricetulus griseus	Chinese hamster,Chinese hamsters	polo-like kinase 1 (Drosophila)	XP_003515720.1	G3IN30	G3IN30_CRIGR	unreviewed	Serine/threonine-protein kinase PLK1	I79_025341	602	ATP binding; protein serine/threonine kinase activity	GO:0005524; GO:0004674	IPR011009; IPR000959; IPR000719; IPR017441; IPR002290; IPR008271;			XP_003515720.1;							IPR011009;IPR000959;IPR000719;IPR017441;IPR002290;IPR008271;		PF00069;PF00659;		PS50078;PS00107;PS50011;PS00108;
3113151	736	200	145	176	215	43.6141	174	277	2.5007	4.0141	0.873793	1	23346619	81	2e-142	Mus musculus	house mouse,mouse	kelch-like 15 (Drosophila)	NP_694805.1	Q3TEP6	Q3TEP6_MOUSE	unreviewed	Protein Klhl15	Klhl15	248			IPR011705; IPR000210; IPR011333; IPR013069;			NP_001034148.1;NP_001034149.1;NP_694805.1;							IPR011705;IPR000210;IPR011333;IPR013069;		PF07707;PF00651;		PS50097;	BTB (POZ) domain (1)
3161755	1151	349	266	221	315	42.311	22	504	0.20218	4.67026	0.128119	0.875734	301128886	93	3e-85	Scyliorhinus canicula	smaller spotted catshark,smaller spotted dogfish,s	NA	NA	E1VRB5	E1VRB5_SCYCA	unreviewed	HoxB6		230	multicellular organismal development; nucleus; sequence-specific DNA binding; sequence-specific DNA binding transcription factor activity	GO:0007275; GO:0005634; GO:0043565; GO:0003700	IPR017995; IPR001827; IPR017970; IPR020479; IPR001356; IPR009057;		Antp homeobox family								IPR017995;IPR001827;IPR017970;IPR020479;IPR001356;IPR009057;		PF00046;		PS00032;PS00027;PS50071;	Homeobox DNA-binding domain (1)
3188383	1807	606	322	310	569	34.9751	1185	1280	6.93666	7.55506	0.824935	1	354801530	99	8e-83	Hemiscyllium ocellatum	epaulette shark	egl nine 1-like protein [Hemiscyllium ocellatum]	AER39531.1	G9BLU4	G9BLU4_9CHON	unreviewed	Egl nine 1-like protein	egln1	316	L-ascorbic acid binding; iron ion binding; oxidoreductase activity, acting on paired donors, with incorporation or reduction of molecular oxygen, 2-oxoglutarate as one donor, and incorporation of one atom each of oxygen into both donors	GO:0031418; GO:0005506; GO:0016706	IPR005123; IPR006620;										IPR005123;IPR006620;		PF13640;		PS51471;
2993810	417	82	110	140	85	59.952	114	153	2.89174	3.91328	0.624781	1	8925327	67	3e-51	Homo sapiens	human	teratoma-associated tyrosine kinase [Homo sapiens]	AAF81422.1	Q96KG9	NTKL_HUMAN	reviewed	N-terminal kinase-like protein (Coated vesicle-associated kinase of 90 kDa) (SCY1-like protein 1) (Telomerase regulation-associated protein) (Telomerase transcriptional element-interacting factor) (Teratoma-associated tyrosine kinase)	SCYL1 CVAK90 GKLP NTKL TAPK TEIF TRAP HT019	808	ATP binding; COPI vesicle coat; DNA binding; cis-Golgi network; endoplasmic reticulum-Golgi intermediate compartment; microtubule organizing center; nucleus; protein tyrosine kinase activity; regulation of transcription, DNA-dependent; retrograde vesicle-mediated transport, Golgi to ER; transcription, DNA-dependent	GO:0005524; GO:0030126; GO:0003677; GO:0005801; GO:0005793; GO:0005815; GO:0005634; GO:0004713; GO:0006355; GO:0006890; GO:0006351	IPR011989; IPR016024; IPR011009; IPR000719;		Protein kinase superfamily	NP_001041683.1;NP_065731.3;	NOG293900;	EOG40CHGC;					IPR011989;IPR016024;IPR011009;IPR000719;		PF00069;		PS50077;PS50011;	HEAT repeats (3); Protein kinase domain (1)
3053746	526	170	122	52	182	33.0798	15410	83629	309.89	1695.73	0.820332	1	386800661	90	3e-59	Chiloscyllium griseum	Chiloscyllium griseum	NADH dehydrogenase subunit 5 (mitochondrion) [Chiloscyllium griseum]	YP_006303324.1	H9CZN6	H9CZN6_9CHON	unreviewed	NADH-ubiquinone oxidoreductase chain 5 (EC 1.6.5.3)	ND5	612	ATP synthesis coupled electron transport; NADH dehydrogenase (ubiquinone) activity; integral to membrane; mitochondrial inner membrane; respiratory chain	GO:0042773; GO:0008137; GO:0016021; GO:0005743; GO:0070469	IPR010934; IPR001750; IPR001516; IPR003945;		Complex I subunit 5 family	YP_006303324.1;							IPR010934;IPR001750;IPR001516;IPR003945;		PF06455;PF00361;PF00662;	TIGR01974;			1.6.5.3
3200797	2607	784	546	583	694	43.3065	1192	1144	4.83644	4.68027	0.740752	1	158563861	94	0	Gallus gallus	bantam,chicken,chickens	PDS5, regulator of cohesion maintenance, homolog A (S. cerevisiae)	NP_001012598.1	Q5F3V3	PDS5A_CHICK	reviewed	Sister chromatid cohesion protein PDS5 homolog A	PDS5A RCJMB04_6f4	1330	cell division; mitosis; negative regulation of DNA replication; nucleus	GO:0051301; GO:0007067; GO:0008156; GO:0005634	IPR011989; IPR016024;		PDS5 family	NP_001012598.1;	NOG268017;	EOG46T30N;					IPR011989;IPR016024;				PS50077;	HEAT repeat (1)
3197579	2320	623	564	497	636	45.7328	358	357	1.63225	1.64122	0.723356	1	354480482	76	0	Cricetulus griseus	Chinese hamster,Chinese hamsters	enhancer of mRNA-decapping protein 3-like	XP_003502435.1	G3HEH3	G3HEH3_CRIGR	unreviewed	Enhancer of mRNA-decapping protein 3	I79_008957	508			IPR025762; IPR019050; IPR025609; IPR004443;			XP_003502435.1;							IPR025762;IPR019050;IPR025609;IPR004443;		PF09532;PF12701;PF03853;		PS51512;PS51385;
3186767	1741	536	336	286	583	35.7266	500	567	3.03782	3.47352	0.82881	1	387914454	78	1e-85	Callorhinchus milii	ghost shark	gem-associated protein 6-like protein [Callorhinchus milii]	AFK10836.1	K4G087	K4G087_CALMI	unreviewed	Gem-associated protein 6-like protein		170	nucleus; spliceosomal complex assembly	GO:0005634; GO:0000245	IPR009422;										IPR009422;		PF06372;
3199273	2457	703	451	487	816	38.1766	940	1315	4.04681	5.7083	1	1	148225370	72	1e-113	Xenopus laevis	African clawed frog,clawed frog,common platanna,pl	HIV-1 Tat interactive protein 2, 30kDa	NP_001089518.1	Q4V7Q0	Q4V7Q0_XENLA	unreviewed	MGC115485 protein	htatip2 MGC115485	239			IPR016040			NP_001089518.1;							IPR016040;
3144415	952	162	265	330	195	62.5	719	28	7.98881	0.313695	0.0113656	0.248663	126313847	81	3e-155	Monodelphis domestica	gray short-tailed opossum	cyclin-dependent kinase 5 activator 1-like	XP_001368080.1	F7F8X9	F7F8X9_MONDO	unreviewed	Uncharacterized protein	CDK5R1	306	axon guidance; axonal fasciculation; cerebellum development; cyclin-dependent protein kinase 5 activator activity; cyclin-dependent protein kinase 5 holoenzyme complex; ephrin receptor signaling pathway; hippocampus development; layer formation in cerebral cortex; negative regulation of transcription, DNA-dependent; neuron cell-cell adhesion; neuron migration; peptidyl-threonine phosphorylation; …	GO:0007411; GO:0007413; GO:0021549; GO:0016534; GO:0016533; GO:0048013; GO:0021766; GO:0021819; GO:0045892; GO:0007158; GO:0001764; GO:0018107; GO:0048471; GO:0090314; GO:0032956; GO:0061001; GO:0070507; GO:0033136; GO:0021722	IPR004944; IPR013763;			XP_001368080.1;							IPR004944;IPR013763;	PTHR23401;	PF03261;
3161007	1141	284	212	289	356	43.9089	3569	7539	33.0865	70.4716	0.790444	1	392884126	82	7e-140	Callorhinchus milii	ghost shark	Growth hormone-inducible transmembrane protein [Callorhinchus milii]	AFM90895.1	K4GER6	K4GER6_CALMI	unreviewed	Growth hormone-inducible transmembrane protein		348	integral to membrane	GO:0016021	IPR006214;										IPR006214;	PTHR23291;	PF01027;
3192029	1980	530	463	403	584	43.7374	6332	1669	33.8272	8.99036	0.167383	0.975757	395501281	88	0	Sarcophilus harrisii	Tasmanian devil	PREDICTED: tyrosine-protein kinase CSK [Sarcophilus harrisii]	XP_003755025.1	G3WSI5	G3WSI5_SARHA	unreviewed	Uncharacterized protein	CSK	450	ATP binding; protein tyrosine kinase activity	GO:0005524; GO:0004713	IPR011009; IPR000719; IPR017441; IPR001245; IPR000980; IPR001452; IPR008266; IPR020635;			XP_003755025.1;							IPR011009;IPR000719;IPR017441;IPR001245;IPR000980;IPR001452;IPR008266;IPR020635;		PF07714;PF00017;PF00018;		PS00107;PS50011;PS00109;PS50001;PS50002;	SH2 domain (1); SH3 domain (1); Protein kinase domain (1)
3020292	458	130	107	82	139	41.2664	46	59	1.06239	1.37395	0.260137	1	221039596	66	8e-57	Homo sapiens	human,man	NA	NA	B7Z1M5	B7Z1M5_HUMAN	unreviewed	P2X purinoceptor 4 (cDNA FLJ50452, highly similar to P2X purinoceptor 4)	P2RX4	146	ATP binding; ion channel activity; membrane; purinergic nucleotide receptor activity; purinergic nucleotide receptor signaling pathway	GO:0005524; GO:0005216; GO:0016020; GO:0001614; GO:0035590	IPR003047; IPR001429;										IPR003047;IPR001429;	PTHR10125;PTHR10125:SF18;	PF00864;
3009964	441	108	112	109	112	50.1134	9	56	0.215871	1.35436	0.519916	1	380799237	78	2e-62	Macaca mulatta	rhesus monkey	patched domain-containing protein 1, partial [Macaca mulatta]	AFE71494.1	H9FA35	H9FA35_MACMU	unreviewed	Patched domain-containing protein 1 (Fragment)	PTCHD1	227	cognition; hedgehog receptor activity; plasma membrane; smoothened signaling pathway	GO:0050890; GO:0008158; GO:0005886; GO:0007224	IPR003392;										IPR003392;		PF02460;
3205023	3151	1014	639	613	885	39.7334	1988	898	6.67357	3.03958	0.3167	1	224080935	91	0	Taeniopygia guttata	zebra finch	similar to adaptor-related protein complex 3, mu 2 subunit	XP_002198374.1	H0Z4V9	H0Z4V9_TAEGU	unreviewed	Uncharacterized protein	AP3M2	418	anterograde axon cargo transport; anterograde synaptic vesicle transport; clathrin adaptor complex; intracellular protein transport	GO:0008089; GO:0048490; GO:0030131; GO:0006886	IPR022775; IPR001392; IPR008968; IPR018240; IPR011012;			XP_002198374.1;							IPR022775;IPR001392;IPR008968;IPR018240;IPR011012;		PF00928;PF01217;		PS00990;PS00991;PS51072;	MHD (mu homology) domain (1)
2876931	305	92	71	69	73	45.9016	66	587	2.28894	20.5269	0.260049	1	147900528	60	4e-32	Xenopus laevis	African clawed frog,clawed frog,common platanna,pl	alpha2,3-sialyltransferase	NP_001083102.1	Q70D57	Q70D57_XENLA	unreviewed	Alpha2,3-sialyltransferase	st3Gal-II	332	integral to Golgi membrane; protein glycosylation; sialyltransferase activity	GO:0030173; GO:0006486; GO:0008373	IPR001675; IPR012163;			NP_001083102.1;							IPR001675;IPR012163;		PF00777;
2958320	373	86	107	82	98	50.6702	30810	12524	873.722	358.113	0.287698	1	387914494	94	2e-30	Callorhinchus milii	ghost shark	ribosomal protein P2 [Callorhinchus milii]	AFK10856.1	K4GJD9	K4GJD9_CALMI	unreviewed	60S acidic ribosomal protein P2-like protein (Ribosomal protein P2) (Ribosomal protein P2-like protein)		111	ribosome; structural constituent of ribosome; translational elongation	GO:0005840; GO:0003735; GO:0006414	IPR001813; IPR027534;										IPR001813;IPR027534;		PF00428;
3166171	1220	368	222	241	389	37.9508	1234	1398	10.6991	12.2217	0.854786	1	256355171	90	4e-29	Taeniopygia guttata	zebra finch	mitotic spindle organizing protein 1	NP_001157821.1	B5FXZ4	MZT1_TAEGU	reviewed	Mitotic-spindle organizing protein 1 (Mitotic-spindle organizing protein associated with a ring of gamma-tubulin 1)	mzt1 mozart1	72	centrosome; gamma-tubulin complex localization; gamma-tubulin ring complex; spindle	GO:0005813; GO:0033566; GO:0008274; GO:0005819	IPR022214;		MOZART1 family	NP_001157821.1;	NOG68835;	EOG4CG09Z;					IPR022214;		PF12554;
3152539	1035	224	275	268	268	52.4638	3545	22510	36.2298	231.964	0.353895	1	387014684	86	0	Crotalus adamanteus	eastern diamondback rattlesnake	Aspartate aminotransferase, mitochondrial-like [Crotalus adamanteus]	AFJ49461.1	J3SE11	J3SE11_CROAD	unreviewed	Aspartate aminotransferase (EC 2.6.1.1)		424	L-aspartate:2-oxoglutarate aminotransferase activity; L-phenylalanine:2-oxoglutarate aminotransferase activity; biosynthetic process; cellular amino acid metabolic process; pyridoxal phosphate binding	GO:0004069; GO:0080130; GO:0009058; GO:0006520; GO:0030170	IPR004839; IPR000796; IPR004838; IPR015424; IPR015421;		Class-I pyridoxal-phosphate-dependent aminotransferase family								IPR004839;IPR000796;IPR004838;IPR015424;IPR015421;	PTHR11879;	PF00155;		PS00105;		2.6.1.1
3191807	1969	423	619	575	352	60.6399	662	1165	3.55634	6.31053	0.859342	1	118404584	72	0	Xenopus (Silurana) tropicalis	western clawed frog	ATG2 autophagy related 2 homolog A	NP_001072654.1	Q08D51	ATG2A_XENTR	reviewed	Autophagy-related protein 2 homolog A	atg2a	1997	autophagy	GO:0006914	IPR026849; IPR015412; IPR026854;		ATG2 family	NP_001072654.1;							IPR026849;IPR015412;IPR026854;	PTHR13190;	PF09333;PF12624;
2984010	404	105	90	97	112	46.2871	1006	1543	26.3395	40.7353	0.94793	1	126330221	89	4e-78	Monodelphis domestica	gray short-tailed opossum	PREDICTED: protein tyrosine phosphatase type IVA 2-like isoform 1 [Monodelphis domestica]	XP_001365794.1	F7E0W0	F7E0W0_MONDO	unreviewed	Uncharacterized protein	PTP4A2	167	cytoplasm; peptidyl-tyrosine dephosphorylation; protein tyrosine phosphatase activity	GO:0005737; GO:0035335; GO:0004725	IPR000387; IPR000242;			XP_001365794.1;							IPR000387;IPR000242;		PF00102;		PS50056;	Tyrosine-protein phosphatase domain (1)
3070318	571	104	117	264	86	66.725	7	74	0.129674	1.38223	0.686787	1	432094247	50	1e-07	Myotis davidii	Myotis davidii	FERM and PDZ domain-containing protein 3 [Myotis davidii]	ELK25914.1	L5LHW1	L5LHW1_MYODS	unreviewed	FERM and PDZ domain-containing protein 3	MDA_GLEAN10002843	1799	cytoskeleton	GO:0005856	IPR019749; IPR014352; IPR019748; IPR000299; IPR001478;										IPR019749;IPR014352;IPR019748;IPR000299;IPR001478;		PF00373;PF00595;		PS50057;PS50106;	PDZ (DHR) domain (1)
2995930	420	143	59	131	87	45.2381	1682	1263	42.3611	32.073	0.584507	1	210147574	80	3e-55	Taeniopygia guttata	zebra finch	tropomyosin 4	NP_001129952.1	B5FZA2	B5FZA2_TAEGU	unreviewed	Putative tropomyosin 4 variant 1 (Uncharacterized protein)	NP_001129952.1	248	regulation of ATPase activity	GO:0043462	IPR000533;		Tropomyosin family	NP_001129952.1;	NOG304012;	EOG4TXBSM;					IPR000533;		PF00261;		PS00326;
3162687	1164	317	300	302	245	51.7182	254	4820	2.30819	44.1652	0.0372322	0.482055	291403026	56	1e-131	Oryctolagus cuniculus	European rabbit,Japanese white rabbit,domestic rab	solute carrier family 27 (fatty acid transporter), member 2	XP_002717852.1	G1TCG5	G1TCG5_RABIT	unreviewed	Uncharacterized protein	SLC27A2	620	bile acid biosynthetic process; endoplasmic reticulum lumen; fatty acid alpha-oxidation; fatty acid beta-oxidation; fatty acid transporter activity; integral to endoplasmic reticulum membrane; integral to peroxisomal membrane; long-chain fatty acid import; long-chain fatty acid-CoA ligase activity; methyl-branched fatty acid metabolic process; mitochondrion; phytanate-CoA ligase activity; pristan…	GO:0006699; GO:0005788; GO:0001561; GO:0006635; GO:0015245; GO:0030176; GO:0005779; GO:0044539; GO:0004467; GO:0097089; GO:0005739; GO:0050197; GO:0070251; GO:0042760; GO:0031957	IPR020845; IPR000873;			XP_002717852.1;							IPR020845;IPR000873;		PF00501;		PS00455;
3202385	2777	836	712	538	691	45.0126	608	869	2.31589	3.33757	1	1	157676705	41	4e-101	Danio rerio	leopard danio,zebra danio,zebra fish,zebrafish	NA	NA	A8BB27	A8BB27_DANRE	unreviewed	Vasn (Fragment)	vasna vasn	583			IPR000483; IPR000742; IPR013032; IPR003961; IPR013783; IPR001611; IPR003591; IPR000372;										IPR000483;IPR000742;IPR013032;IPR003961;IPR013783;IPR001611;IPR003591;IPR000372;				PS00022;PS50026;PS50853;PS51450;	LRRNT domain (1)
3200669	2596	649	675	649	623	51.0015	1083	744	4.4128	3.05671	0.530691	1	82658298	60	0	Danio rerio	leopard danio,zebra danio,zebra fish,zebrafish	ADP-ribosylation factor GTPase activating protein 2	NP_001032507.1	Q32PR4	Q32PR4_DANRE	unreviewed	Zgc:123303	arfgap2 zgc:123303	536	ARF GTPase activator activity; regulation of ARF GTPase activity; zinc ion binding	GO:0008060; GO:0032312; GO:0008270	IPR001164;			NP_001032507.1;	COG5347;	EOG447FTM;					IPR001164;		PF01412;		PS50115;	Arf-GAP domain (1)
3057678	536	81	177	170	108	64.7388	2061	916	40.6728	18.2271	0.313475	1	45382499	94	2e-114	Gallus gallus	bantam,chicken,chickens	ras homolog gene family, member B	NP_990240.1	O93468	O93468_CHICK	unreviewed	GTP-binding protein (GTPase cRhoB) (Uncharacterized protein)	cRhoB RHOB rhoB	196	GDP binding; GTP binding; cell adhesion; cellular response to hydrogen peroxide; cellular response to ionizing radiation; cleavage furrow; endosome membrane; endosome to lysosome transport; negative regulation of cell cycle; nucleus; plasma membrane; positive regulation of angiogenesis; positive regulation of apoptotic process; small GTPase mediated signal transduction; transformed cell apoptotic…	GO:0019003; GO:0005525; GO:0007155; GO:0070301; GO:0071479; GO:0032154; GO:0010008; GO:0008333; GO:0045786; GO:0005634; GO:0005886; GO:0045766; GO:0043065; GO:0007264; GO:0006927	IPR027417; IPR005225; IPR001806; IPR003578;		Small GTPase superfamily, Rho family	NP_990240.1;	COG1100;	EOG4G4GRD;					IPR027417;IPR005225;IPR001806;IPR003578;		PF00071;	TIGR00231;	PS51420;
[truncated: 7,964 more rows]
