# Supplementary material for: Transcriptome Profiling Reveals Higher Vertebrate Orthologous of Intra-Cytoplasmic Pattern Recognition Receptors in Grey Bamboo Shark
Source: PLoS One. 2014 Jun 23;9(6):e100018. doi: 10.1371/journal.pone.0100018 (PMC4067322; doi:10.1371/journal.pone.0100018)
Supplement: Table S8 — List of C. griseum transcripts with GO annotation (Gene ontology summary). (XLSX) [file pone.0100018.s013.xlsx]

## Sheet: Table S8
Gene Ontology Summary
GO Term	GO Class	GO Description	GO Term Details	# of Transcripts	Transcript IDs	Spleen (Total Reads)	Kidney (Total Reads)	P-Value (DESeq)	Adjust-Pvalue (DESeq)
GO:0019310	biological_process	inositol catabolic process	The chemical reactions and pathways resulting in the breakdown of inositol, 1,2,3,4,5,6-cyclohexanehexol, a growth factor for animals and microorganisms.	1	3163913	89	153053	7.10281e-08	5.38665e-05
GO:0006475	biological_process	internal protein amino acid acetylation	The addition of an acetyl group to a non-terminal amino acid in a protein.	2	3078819;3024918	7	10042	7.76314e-08	5.38665e-05
GO:0046327	biological_process	glycerol biosynthetic process from pyruvate	The chemical reactions and pathways resulting in the formation of glycerol, 1,2,3-propanetriol, from other compounds, including pyruvate.	2	3078819;3024918	7	10042	7.76314e-08	5.38665e-05
GO:0003406	biological_process	retinal pigment epithelium development	The progression of the retinal pigment epithelium over time, from its initial formation to the mature structure. The retinal pigment epithelium is the melanin-containing layer of cells between the retina and the choroid that absorbs scattered and reflected light and removes waste products produced by the photoreceptor cells.	1	3187813	19	11885	2.28024e-07	0.000105888
GO:0033387	biological_process	putrescine biosynthetic process from ornithine	The chemical reactions and pathways resulting in the formation of putrescine, 1,4-diaminobutane by decarboxylation of ornithine.	2	3153305;3089385	1	4620	6.98092e-07	0.000242194
GO:0009448	biological_process	gamma-aminobutyric acid metabolic process	The chemical reactions and pathways involving gamma-aminobutyric acid (GABA, 4-aminobutyrate), an amino acid which acts as a neurotransmitter in some organisms.	3	3165543;2993746;3193115	479	270992	1.75076e-06	0.000511498
GO:0006742	biological_process	NADP catabolic process	The chemical reactions and pathways resulting in the breakdown of nicotinamide-adenine dinucleotide phosphate, a coenzyme involved in many redox and biosynthetic reactions; catabolism may be of either the oxidized form, NADP, or the reduced form, NADPH.	1	3149807	3	4485	2.59847e-06	0.000686863
GO:0009436	biological_process	glyoxylate catabolic process	The chemical reactions and pathways resulting in the breakdown of glyoxylate, the anion of glyoxylic acid, HOC-COOH.	1	3045550	0	2458	3.47286e-06	0.000771113
GO:0019265	biological_process	glycine biosynthetic process, by transamination of glyoxylate	The chemical reactions and pathways resulting in the formation of glycine by the transamination of glyoxylate.	1	3045550	0	2458	3.47286e-06	0.000771113
GO:0019481	biological_process	L-alanine catabolic process, by transamination	The chemical reactions and pathways resulting in the breakdown of L-alanine by transamination.	1	3045550	0	2458	3.47286e-06	0.000771113
GO:0035725	biological_process	sodium ion transmembrane transport	A process in which a sodium ion is transported from one side of a membrane to the other by means of some agent such as a transporter or pore.	3	3136541;3180647;3060880	1	3251	3.8278e-06	0.000817235
GO:0019556	biological_process	histidine catabolic process to glutamate and formamide	The chemical reactions and pathways resulting in the breakdown of histidine into other compounds, including glutamate and formamide.	3	2940356;3165743;2899116	1	3111	4.643e-06	0.000954566
GO:0003146	biological_process	heart jogging	The morphogenetic process in which the heart cone is displaced to the left with respect to the vector of the anterior-posterior axis.	1	3196543	0	2048	7.82726e-06	0.00135778
GO:0002897	biological_process	positive regulation of central B cell tolerance induction	Any process that activates or increases the frequency, rate, or extent of central B cell tolerance induction.	1	3196543	0	2048	7.82726e-06	0.00135778
GO:0033085	biological_process	negative regulation of T cell differentiation in thymus	Any process that stops, prevents, or reduces the frequency, rate or extent of T cell differentiation in the thymus.	1	3196543	0	2048	7.82726e-06	0.00135778
GO:0060972	biological_process	left/right pattern formation	The pattern specification process that results in the subdivision of the left/right axis in space to define an area or volume in which specific patterns of cell differentiation will take place or in which cells interpret a specific environment.	1	3196543	0	2048	7.82726e-06	0.00135778
GO:0050869	biological_process	negative regulation of B cell activation	Any process that stops, prevents, or reduces the frequency, rate or extent of B cell activation.	1	3196543	0	2048	7.82726e-06	0.00135778
GO:0000819	biological_process	sister chromatid segregation	The cell cycle process in which sister chromatids are organized and then physically separated and apportioned to two or more sets.	1	3080923	194	33	1.12279e-05	0.00154709
GO:0061017	biological_process	hepatoblast differentiation	The process in which a relatively unspecialized cell acquires specialized features of a hepatoblast. A hepatoblast is a cell that retains the ability to divide and proliferate throughout life to provide progenitor cells that can differentiate into hepatocytes and cholangiocytes.	2	2946334;3074731	0	1862	1.19365e-05	0.00154709
GO:0039020	biological_process	pronephric nephron tubule development	The process whose specific outcome is the progression of a pronephric nephron tubule over time, from its formation to the mature structure. The pronephric nephron tubule is an epithelial tube that is part of the pronephric nephron and connects the filtration unit (glomerulus or glomus) of the pronephros to the pronephric duct.	2	2946334;3074731	0	1862	1.19365e-05	0.00154709
GO:0001714	biological_process	endodermal cell fate specification	The cell fate determination process that results in a cell becoming capable of differentiating autonomously into an endoderm cell in an environment that is neutral with respect to the developmental pathway; upon specification, the cell fate can be reversed.	2	2946334;3074731	0	1862	1.19365e-05	0.00154709
GO:0035565	biological_process	regulation of pronephros size	Any process that modulates the size of a pronephric kidney.	2	2946334;3074731	0	1862	1.19365e-05	0.00154709
GO:0072181	biological_process	mesonephric duct formation	The developmental process pertaining to the initial formation of a mesonephric duct. A mesonephric duct is a tube drains the mesonephros.	2	2946334;3074731	0	1862	1.19365e-05	0.00154709
GO:0060677	biological_process	ureteric bud elongation	The developmental growth in which the ureteric bud grows along its axis beginning with the growth of the primary ureteric bud and ending when the branches of the bud have elongated.	2	2946334;3074731	0	1862	1.19365e-05	0.00154709
GO:0048806	biological_process	genitalia development	The process whose specific outcome is the progression of the genitalia over time, from its formation to the mature structure.	2	2946334;3074731	0	1862	1.19365e-05	0.00154709
GO:0072095	biological_process	regulation of branch elongation involved in ureteric bud branching	Any process that modulates the frequency, rate or extent of branch elongation involved in ureteric bud branching, the growth of a branch of the ureteric bud along its axis.	2	2946334;3074731	0	1862	1.19365e-05	0.00154709
GO:0001826	biological_process	inner cell mass cell differentiation	The process in which a relatively unspecialized cell acquires specialized features of an inner cell mass cell.	2	2946334;3074731	0	1862	1.19365e-05	0.00154709
GO:0006213	biological_process	pyrimidine nucleoside metabolic process	The chemical reactions and pathways involving any pyrimidine nucleoside, one of a family of organic molecules consisting of a pyrimidine base covalently bonded to ribose (a ribonucleoside) or deoxyribose (a deoxyribonucleoside).	1	3163989	11	4660	1.78691e-05	0.00194493
GO:0006206	biological_process	pyrimidine nucleobase metabolic process	The chemical reactions and pathways involving pyrimidine nucleobases, 1,3-diazine, organic nitrogenous bases.	1	3163989	11	4660	1.78691e-05	0.00194493
GO:0006570	biological_process	tyrosine metabolic process	The chemical reactions and pathways involving tyrosine, an aromatic amino acid, 2-amino-3-(4-hydroxyphenyl)propanoic acid.	1	3182405	13	4502	2.89577e-05	0.00292262
GO:0006559	biological_process	L-phenylalanine catabolic process	The chemical reactions and pathways resulting in the breakdown of phenylalanine, 2-amino-3-phenylpropanoic acid.	1	3182405	13	4502	2.89577e-05	0.00292262
GO:0060261	biological_process	positive regulation of transcription initiation from RNA polymerase II promoter	Any process that increases the rate, frequency or extent of a process involved in starting transcription from an RNA polymerase II promoter.	3	2946334;3197861;3074731	17	4905	3.25688e-05	0.00299423
GO:0030073	biological_process	insulin secretion	The regulated release of proinsulin from secretory granules (B granules) in the B cells of the pancreas; accompanied by cleavage of proinsulin to form mature insulin.	3	2946334;3197861;3074731	17	4905	3.25688e-05	0.00299423
GO:0042438	biological_process	melanin biosynthetic process	The chemical reactions and pathways resulting in the formation of melanins, pigments largely of animal origin. High molecular weight polymers of indole quinone, they are irregular polymeric structures and are divided into three groups: allomelanins in the plant kingdom and eumelanins and phaeomelanins in the animal kingdom.	1	3194359	2	2251	3.29037e-05	0.00299423
GO:0006875	biological_process	cellular metal ion homeostasis	Any process involved in the maintenance of an internal steady state of metal ions at the level of a cell.	1	3164323	1	1786	4.7696e-05	0.0040688
GO:0006817	biological_process	phosphate ion transport	The directed movement of phosphate into, out of or within a cell, or between cells, by means of some agent such as a transporter or pore.	2	3191903;3125751	609	44097	4.83771e-05	0.0040688
GO:0043372	biological_process	positive regulation of CD4-positive, alpha-beta T cell differentiation	Any process that activates or increases the frequency, rate or extent of CD4-positive, alpha-beta T cell differentiation.	1	3197981	9852	181	0.000135312	0.00988037
GO:0032753	biological_process	positive regulation of interleukin-4 production	Any process that activates or increases the frequency, rate, or extent of interleukin-4 production.	1	3197981	9852	181	0.000135312	0.00988037
GO:0002639	biological_process	positive regulation of immunoglobulin production	Any process that activates or increases the frequency, rate, or extent of immunoglobulin production.	1	3197981	9852	181	0.000135312	0.00988037
GO:0032733	biological_process	positive regulation of interleukin-10 production	Any process that activates or increases the frequency, rate, or extent of interleukin-10 production.	1	3197981	9852	181	0.000135312	0.00988037
GO:2000744	biological_process	positive regulation of anterior head development	Any process that activates or increases the frequency, rate or extent of anterior head development.	1	3203471	12	2876	0.000153074	0.00988037
GO:2000768	biological_process	positive regulation of nephron tubule epithelial cell differentiation	Any process that activates or increases the frequency, rate or extent of nephron tubule epithelial cell differentiation.	1	3203471	12	2876	0.000153074	0.00988037
GO:0072178	biological_process	nephric duct morphogenesis	The process in which the anatomical structures of the nephric duct are generated and organized. A nephric duct is a tube that drains a primitive kidney.	1	3203471	12	2876	0.000153074	0.00988037
GO:0072049	biological_process	comma-shaped body morphogenesis	The process in which the comma-shaped body is generated and organized. The comma-shaped body is the precursor structure to the S-shaped body that contributes to the morphogenesis of the nephron.	1	3203471	12	2876	0.000153074	0.00988037
GO:0021702	biological_process	cerebellar Purkinje cell differentiation	The process in which neuroblasts acquire specialized structural and/or functional features that characterize the mature cerebellar Purkinje cell. Differentiation includes the processes involved in commitment of a neuroblast to a Purkinje cell fate. A Purkinje cell is an inhibitory GABAergic neuron found in the cerebellar cortex that projects to the deep cerebellar nuclei and brain stem.	1	3203471	12	2876	0.000153074	0.00988037
GO:0072050	biological_process	S-shaped body morphogenesis	The process in which the S-shaped body is generated and organized. The S-shaped body is the successor of the comma-shaped body that contributes to the morphogenesis of the nephron.	1	3203471	12	2876	0.000153074	0.00988037
GO:0061205	biological_process	paramesonephric duct development	The process whose specific outcome is the progression of the paramesonephric duct over time, from its formation to the mature structure. Mullerian ducts (or paramesonephric ducts) are paired ducts of the embryo that run down the lateral sides of the urogenital ridge and terminate at the mullerian eminence in the primitive urogenital sinus. In the female, they will develop to form the fallopian tu…	1	3203471	12	2876	0.000153074	0.00988037
GO:0001705	biological_process	ectoderm formation	The formation of ectoderm during gastrulation.	1	3203471	12	2876	0.000153074	0.00988037
GO:0090009	biological_process	primitive streak formation	The developmental process pertaining to the initial formation of the primitive streak from unspecified parts. The primitive streak is a ridge of cells running along the midline of the embryo where the mesoderm ingresses. It defines the anterior-posterior axis.	1	3203471	12	2876	0.000153074	0.00988037
GO:0021871	biological_process	forebrain regionalization	The regionalization process resulting in the creation of areas within the forebrain that will direct the behavior of cell migration in differentiation as the forebrain develops.	1	3203471	12	2876	0.000153074	0.00988037
GO:0021937	biological_process	cerebellar Purkinje cell-granule cell precursor cell signaling involved in regulation of granule cell precursor cell proliferation	The process that mediates the transfer of information from Purkinje cells to granule cell precursors resulting in an increase in rate of granule cell precursor cell proliferation.	1	3203471	12	2876	0.000153074	0.00988037
GO:0097477	biological_process	lateral motor column neuron migration	The orderly movement of a lateral motor column neuron from one site to another. A lateral motor column neuron is a motor neuron that is generated only on limb levels and send axons into the limb mesenchyme.	1	3203471	12	2876	0.000153074	0.00988037
GO:0021527	biological_process	spinal cord association neuron differentiation	The process in which neuroepithelial cells in the neural tube acquire specialized structural and/or functional features of association neurons. Association neurons are cells located in the dorsal portion of the spinal cord that integrate sensory input. Differentiation includes the processes involved in commitment of a cell to a specific fate.	1	3203471	12	2876	0.000153074	0.00988037
GO:2000543	biological_process	positive regulation of gastrulation	Any process that activates or increases the frequency, rate or extent of gastrulation.	1	3203471	12	2876	0.000153074	0.00988037
GO:0072077	biological_process	renal vesicle morphogenesis	The process in which the anatomical structures of the renal vesicle are generated and organized. The renal vesicle is the primordial structure of the nephron epithelium, and is formed by the condensation of mesenchymal cells.	1	3203471	12	2876	0.000153074	0.00988037
GO:0000256	biological_process	allantoin catabolic process	The chemical reactions and pathways resulting in the breakdown of allantoin, (2,5-dioxo-4-imidazolidinyl)urea.	1	3194703	3	1643	0.000184228	0.0112487
GO:0048873	biological_process	homeostasis of number of cells within a tissue	Any biological process involved in the maintenance of the steady-state number of cells within a population of cells in a tissue.	2	3197981;2988790	9906	230	0.000189929	0.0114598
GO:0042755	biological_process	eating behavior	The specific behavior of an organism relating to the intake of food, any substance (usually solid) that can be metabolized by an organism to give energy and build tissue.	2	3198305;3149567	0	948	0.00019373	0.0115634
GO:0034354	biological_process	de novo NAD biosynthetic process from tryptophan	The chemical reactions and pathways resulting in the formation of nicotinamide adenine dinucleotide (NAD), beginning with the synthesis of tryptophan from simpler precursors; biosynthesis may be of either the oxidized form, NAD, or the reduced form, NADH.	3	3061304;3173305;3187757	478	21052	0.000213989	0.0126367
GO:0035623	biological_process	renal glucose absorption	A renal system process in which glucose is taken up from the collecting ducts and proximal and distal loops of the nephron.	1	3197861	17	3043	0.000228486	0.0131418
GO:0006569	biological_process	tryptophan catabolic process	The chemical reactions and pathways resulting in the breakdown of tryptophan, the chiral amino acid 2-amino-3-(1H-indol-3-yl)propanoic acid.	1	3173305	234	12319	0.000239147	0.0131418
GO:0070050	biological_process	neuron homeostasis	The cellular homeostatic process that preserves a neuron in a stable, differentiated functional and structural state.	1	3173305	234	12319	0.000239147	0.0131418
GO:0019805	biological_process	quinolinate biosynthetic process	The chemical reactions and pathways resulting in the formation of quinolinate, the anion of quinolinic acid, also known as 2,3-pyridinedicarboxylic acid.	1	3173305	234	12319	0.000239147	0.0131418
GO:0043420	biological_process	anthranilate metabolic process	The chemical reactions and pathways involving anthranilate (2-aminobenzoate).	1	3173305	234	12319	0.000239147	0.0131418
GO:0032729	biological_process	positive regulation of interferon-gamma production	Any process that activates or increases the frequency, rate, or extent of interferon-gamma production. Interferon-gamma is also known as type II interferon.	4	3201727;3192355;3197981;3203549	13468	430	0.00024314	0.0131418
GO:0060088	biological_process	auditory receptor cell stereocilium organization	A process that is carried out at the cellular level which results in the assembly, arrangement of constituent parts, or disassembly of a stereocilium. A stereocilium is an actin-based protrusion from the apical surface of auditory hair cells.	2	3091875;3196543	10	2291	0.000244217	0.0131418
GO:0006542	biological_process	glutamine biosynthetic process	The chemical reactions and pathways resulting in the formation of glutamine, 2-amino-4-carbamoylbutanoic acid.	1	3163765	395	17079	0.000250719	0.0131418
GO:0006678	biological_process	glucosylceramide metabolic process	The chemical reactions and pathways involving glucosylceramides, any compound formed by the replacement of the glycosidic hydroxyl group of a cyclic form of glucose by a ceramide group. They are neutral glycolipids containing equimolar amounts of fatty acid, glucose, and sphingosine or a sphingosine derivative.	1	3197505	1436	88095	0.000267524	0.0131418
GO:0006650	biological_process	glycerophospholipid metabolic process	The chemical reactions and pathways involving glycerophospholipids, any derivative of glycerophosphate that contains at least one O-acyl, O-alkyl, or O-alkenyl group attached to the glycerol residue.	1	3197505	1436	88095	0.000267524	0.0131418
GO:0009450	biological_process	gamma-aminobutyric acid catabolic process	The chemical reactions and pathways resulting in the breakdown of gamma-aminobutyric acid (GABA, 4-aminobutyrate), an amino acid which acts as a neurotransmitter in some organisms.	1	3197505	1436	88095	0.000267524	0.0131418
GO:0006681	biological_process	galactosylceramide metabolic process	The chemical reactions and pathways involving galactosylceramides, any compound formed by the replacement of the glycosidic hydroxyl group of a cyclic form of galactose by a ceramide group.	1	3197505	1436	88095	0.000267524	0.0131418
GO:0006105	biological_process	succinate metabolic process	The chemical reactions and pathways involving succinate, also known as butanedioate or ethane dicarboxylate, the dianion of succinic acid. Succinate is an important intermediate in metabolism and a component of the TCA cycle.	1	3197505	1436	88095	0.000267524	0.0131418
GO:0046459	biological_process	short-chain fatty acid metabolic process	The chemical reactions and pathways involving fatty acids with a chain length of less than C6.	1	3197505	1436	88095	0.000267524	0.0131418
GO:0006083	biological_process	acetate metabolic process	The chemical reactions and pathways involving acetate, the anion of acetic acid.	1	3197505	1436	88095	0.000267524	0.0131418
GO:0042135	biological_process	neurotransmitter catabolic process	The chemical reactions and pathways resulting in the breakdown of any of a group of substances that are released on excitation from the axon terminal of a presynaptic neuron of the central or peripheral nervous system and travel across the synaptic cleft to either excite or inhibit the target cell.	2	3197505;3106975	1616	89020	0.000313871	0.0152833
GO:0006749	biological_process	glutathione metabolic process	The chemical reactions and pathways involving glutathione, the tripeptide glutamylcysteinylglycine, which acts as a coenzyme for some enzymes and as an antioxidant in the protection of sulfhydryl groups in enzymes and other proteins; it has a specific role in the reduction of hydrogen peroxide (H2O2) and oxidized ascorbate, and it participates in the gamma-glutamyl cycle.	4	3199655;3202011;3197505;3044732	1762	97500	0.000319831	0.0154381
GO:0050796	biological_process	regulation of insulin secretion	Any process that modulates the frequency, rate or extent of the regulated release of insulin.	2	3197861;3198697	21	3674	0.000328216	0.0157063
GO:0030890	biological_process	positive regulation of B cell proliferation	Any process that activates or increases the rate or extent of B cell proliferation.	5	3135923;3174421;3144611;3197981;3178249	13532	462	0.000341753	0.0162143
GO:0033275	biological_process	actin-myosin filament sliding	The sliding movement of actin thin filaments and myosin thick filaments past each other.	2	2926320;2982264	6780	132	0.00034992	0.0163227
GO:0006814	biological_process	sodium ion transport	The directed movement of sodium ions (Na+) into, out of or within a cell, or between cells, by means of some agent such as a transporter or pore.	9	3068578;3151577;3065124;3191903;3110693;3175741;3181759;3121309;3199309	1619	62139	0.000529732	0.0239069
GO:0007417	biological_process	central nervous system development	The process whose specific outcome is the progression of the central nervous system over time, from its formation to the mature structure. The central nervous system is the core nervous system that serves an integrating and coordinating function. In vertebrates it consists of the brain, spinal cord and spinal nerves. In those invertebrates with a central nervous system it typically consists of a …	6	2990480;3195989;3205103;3197505;3154827;3092411	1953	89963	0.000562329	0.0251733
GO:0001865	biological_process	NK T cell differentiation	The process in which a precursor cell type acquires the specialized features of a NK T cell.	1	3203549	1308	10	0.000648932	0.0275515
GO:0032609	biological_process	interferon-gamma production	The appearance of interferon-gamma due to biosynthesis or secretion following a cellular stimulus, resulting in an increase in its intracellular or extracellular levels. Interferon-gamma is also known as type II interferon.	1	3203549	1308	10	0.000648932	0.0275515
GO:0060335	biological_process	positive regulation of interferon-gamma-mediated signaling pathway	Any process that increases the rate, frequency or extent of the series of molecular events generated as a consequence of interferon-gamma binding to a cell surface receptor.	1	3203549	1308	10	0.000648932	0.0275515
GO:0032633	biological_process	interleukin-4 production	The appearance of interleukin-4 due to biosynthesis or secretion following a cellular stimulus, resulting in an increase in its intracellular or extracellular levels.	1	3203549	1308	10	0.000648932	0.0275515
GO:0030240	biological_process	skeletal muscle thin filament assembly	The aggregation, arrangement and bonding together of proteins to form the actin-based thin filaments of myofibrils in skeletal muscle.	1	2982264	5707	130	0.000735082	0.030451
GO:0015908	biological_process	fatty acid transport	The directed movement of fatty acids into, out of or within a cell, or between cells, by means of some agent such as a transporter or pore. Fatty acids are aliphatic monocarboxylic acids liberated from naturally occurring fats and oils by hydrolysis.	2	2960306;3197861	26	3112	0.00074113	0.0304742
GO:0045588	biological_process	positive regulation of gamma-delta T cell differentiation	Any process that activates or increases the frequency, rate or extent of gamma-delta T cell differentiation.	1	3203647	3950	70	0.00075224	0.0307036
GO:0007617	biological_process	mating behavior	The behavioral interactions between organisms for the purpose of mating, or sexual reproduction resulting in the formation of zygotes.	1	3198305	0	796	0.000812482	0.0322149
GO:0042418	biological_process	epinephrine biosynthetic process	The chemical reactions and pathways resulting in the formation of epinephrine, a hormone produced by the medulla of the adrenal glands that increases heart activity, improves the power and prolongs the action of muscles, and increases the rate and depth of breathing. It is synthesized by the methylation of norepinephrine.	1	3198305	0	796	0.000812482	0.0322149
GO:0042421	biological_process	norepinephrine biosynthetic process	The chemical reactions and pathways resulting in the formation of norepinephrine, a hormone secreted by the adrenal medulla, and a neurotransmitter in the sympathetic peripheral nervous system and in some tracts in the central nervous system. It is also the demethylated biosynthetic precursor of epinephrine.	1	3198305	0	796	0.000812482	0.0322149
GO:0008057	biological_process	eye pigment granule organization	A process that is carried out at the cellular level which results in the assembly, arrangement of constituent parts, or disassembly of intracellular pigment storage granules in the eye.	2	3187813;3198809	453	14114	0.000885552	0.0346176
GO:0055075	biological_process	potassium ion homeostasis	Any process involved in the maintenance of an internal steady state of potassium ions within an organism or cell.	2	3172195;3198697	4	1121	0.00100926	0.0386374
GO:0055078	biological_process	sodium ion homeostasis	Any process involved in the maintenance of an internal steady state of sodium ions within an organism or cell.	2	3172195;3198697	4	1121	0.00100926	0.0386374
GO:0016236	biological_process	macroautophagy	The major inducible pathway for the general turnover of cytoplasmic constituents in eukaryotic cells, it is also responsible for the degradation of active cytoplasmic enzymes and organelles during nutrient starvation. Macroautophagy involves the formation of double-membrane-bounded autophagosomes which enclose the cytoplasmic constituent targeted for degradation in a membrane-bounded structure, w…	1	3185275	44	3797	0.0010455	0.0394802
GO:2000786	biological_process	positive regulation of autophagic vacuole assembly	Any process that activates or increases the frequency, rate or extent of autophagic vacuole assembly.	1	3185275	44	3797	0.0010455	0.0394802
GO:0050911	biological_process	detection of chemical stimulus involved in sensory perception of smell	The series of events involved in the perception of smell in which an olfactory chemical stimulus is received by a cell and converted into a molecular signal.	1	3183665	3369	76	0.00145262	0.0534954
GO:0032438	biological_process	melanosome organization	A process that is carried out at the cellular level which results in the assembly, arrangement of constituent parts, or disassembly of a melanosome. A melanosome is a tissue-specific, membrane-bounded cytoplasmic organelle within which melanin pigments are synthesized and stored.	3	3187813;3198809;3195617	625	15143	0.0014552	0.0534954
GO:0042412	biological_process	taurine biosynthetic process	The chemical reactions and pathways resulting in the formation of taurine (2-aminoethanesulfonic acid), a sulphur-containing amino acid derivative important in the metabolism of fats.	1	3183153	5	1080	0.0014931	0.0545275
GO:0006561	biological_process	proline biosynthetic process	The chemical reactions and pathways resulting in the formation of proline (pyrrolidine-2-carboxylic acid), a chiral, cyclic, nonessential alpha-amino acid found in peptide linkage in proteins.	4	3092913;3121499;3198575;3153757	2376	61994	0.00163057	0.0583955
GO:0002313	biological_process	mature B cell differentiation involved in immune response	The process in which a naive B cell acquires the specialized features of a mature or memory B cell during an immune response.	1	3178249	1740	28	0.00197456	0.0691782
GO:0042102	biological_process	positive regulation of T cell proliferation	Any process that activates or increases the rate or extent of T cell proliferation.	5	3135923;3174421;3204007;3202309;3197981	16915	1164	0.00203532	0.0706128
GO:0071422	biological_process	succinate transmembrane transport	A process in which a succinate ion is transported from one side of a membrane to the other by means of some agent such as a transporter or pore.	1	3162643	1244	25055	0.00215169	0.0717404
GO:0007588	biological_process	excretion	The elimination by an organism of the waste products that arise as a result of metabolic activity. These products include water, carbon dioxide (CO2), and nitrogenous compounds.	2	3164323;3143031	20	1884	0.00231796	0.0717404
GO:0032713	biological_process	negative regulation of interleukin-4 production	Any process that stops, prevents, or reduces the frequency, rate, or extent of interleukin-4 production.	1	3107109	909	11	0.00240384	0.0717404
GO:0032696	biological_process	negative regulation of interleukin-13 production	Any process that stops, prevents, or reduces the frequency, rate, or extent of interleukin-13 production.	1	3107109	909	11	0.00240384	0.0717404
GO:0021873	biological_process	forebrain neuroblast division	The division of a neuroblast located in the forebrain. Neuroblast division gives rise to at least another neuroblast.	1	3107109	909	11	0.00240384	0.0717404
GO:0021943	biological_process	formation of radial glial scaffolds	The formation of scaffolds from a radial glial cell. The scaffolds are used as a substrate for the radial migration of cells.	1	3107109	909	11	0.00240384	0.0717404
GO:0033153	biological_process	T cell receptor V(D)J recombination	The process in which T cell receptor V, D, and J, or V and J gene segments, depending on the specific locus, are recombined within a single locus utilizing the conserved heptamer and nonomer recombination signal sequences (RSS).	1	3107109	909	11	0.00240384	0.0717404
GO:0032714	biological_process	negative regulation of interleukin-5 production	Any process that stops, prevents, or reduces the frequency, rate, or extent of interleukin-5 production.	1	3107109	909	11	0.00240384	0.0717404
GO:0061153	biological_process	trachea gland development	The progression of a trachea gland over time, from its formation to the mature structure. Trachea glands are found under the mucus of the trachea and secrete mucus, and agents that help protect the lung from injury and infection.	1	3107109	909	11	0.00240384	0.0717404
GO:0071866	biological_process	negative regulation of apoptotic process in bone marrow	Any process that stops, prevents, or reduces the frequency, rate or extent of the occurrence or rate of cell death by apoptotic process in the bone marrow.	1	3107109	909	11	0.00240384	0.0717404
GO:0021542	biological_process	dentate gyrus development	The process whose specific outcome is the progression of the dentate gyrus over time, from its formation to the mature structure. The dentate gyrus is one of two interlocking gyri of the hippocampus. It contains granule cells, which project to the pyramidal cells and interneurons of the CA3 region of the ammon gyrus.	1	3107109	909	11	0.00240384	0.0717404
GO:0060033	biological_process	anatomical structure regression	The developmental process in which an anatomical stucture is destroyed as a part of its normal progression.	1	3107109	909	11	0.00240384	0.0717404
GO:0090068	biological_process	positive regulation of cell cycle process	Any process that increases the rate, frequency or extent of a cellular process that is involved in the progression of biochemical and morphological phases and events that occur in a cell during successive cell replication or nuclear replication events.	1	3107109	909	11	0.00240384	0.0717404
GO:0071864	biological_process	positive regulation of cell proliferation in bone marrow	A process that activates or increases the frequency, rate or extent of cell proliferation in the bone marrow.	1	3107109	909	11	0.00240384	0.0717404
GO:0045063	biological_process	T-helper 1 cell differentiation	The process in which a relatively unspecialized T cell acquires the specialized features of a T-helper 1 (Th1) cell. A Th1 cell is a CD4-positive, alpha-beta T cell that has the phenotype T-bet-positive and produces interferon-gamma.	1	3107109	909	11	0.00240384	0.0717404
GO:0030854	biological_process	positive regulation of granulocyte differentiation	Any process that activates or increases the frequency, rate or extent of granulocyte differentiation.	1	3107109	909	11	0.00240384	0.0717404
GO:0050909	biological_process	sensory perception of taste	The series of events required for an organism to receive a gustatory stimulus, convert it to a molecular signal, and recognize and characterize the signal. Gustation involves the direct detection of chemical composition, usually through contact with chemoreceptor cells. This is a neurological process.	1	3107109	909	11	0.00240384	0.0717404
GO:0071899	biological_process	negative regulation of estrogen receptor binding	Any process that stops, prevents, or reduces the frequency, rate or extent of estrogen receptor binding, interacting selectively with an estrogen receptor.	1	3107109	909	11	0.00240384	0.0717404
GO:0060445	biological_process	branching involved in salivary gland morphogenesis	The process in which the branching structure of the salivary gland is generated and organized.	2	3106285;3171681	4019	130	0.00246745	0.0732449
GO:0050665	biological_process	hydrogen peroxide biosynthetic process	The chemical reactions and pathways resulting in the formation of hydrogen peroxide (H2O2), a potentially harmful byproduct of aerobic cellular respiration which can cause damage to DNA.	1	3201917	6	999	0.00265769	0.0772399
GO:0042554	biological_process	superoxide anion generation	The enzymatic generation of superoxide, the superoxide anion O2- (superoxide free radical), or any compound containing this species, by a cell in response to environmental stress, thereby mediating the activation of various stress-inducible signaling pathways.	1	3201917	6	999	0.00265769	0.0772399
GO:0045368	biological_process	positive regulation of interleukin-13 biosynthetic process	Any process that activates or increases the frequency, rate or extent of the chemical reactions and pathways resulting in the formation of interleukin-13.	2	3044760;3083813	1530	26	0.00275481	0.07802
GO:0034122	biological_process	negative regulation of toll-like receptor signaling pathway	Any process that stops, prevents, or reduces the frequency, rate, or extent of toll-like receptor signaling pathway.	2	3044760;3083813	1530	26	0.00275481	0.07802
GO:0043388	biological_process	positive regulation of DNA binding	Any process that increases the frequency, rate or extent of DNA binding. DNA binding is any process in which a gene product interacts selectively with DNA (deoxyribonucleic acid).	2	3044760;3083813	1530	26	0.00275481	0.07802
GO:0045404	biological_process	positive regulation of interleukin-4 biosynthetic process	Any process that activates or increases the frequency, rate or extent of the chemical reactions and pathways resulting in the formation of interleukin-4.	2	3044760;3083813	1530	26	0.00275481	0.07802
GO:0008037	biological_process	cell recognition	The process in which a cell in a multicellular organism interprets its surroundings.	1	3187883	892	12	0.00283228	0.079005
GO:0002860	biological_process	positive regulation of natural killer cell mediated cytotoxicity directed against tumor cell target	Any process that activates or increases the frequency, rate, or extent of natural killer cell mediated cytotoxicity directed against tumor cell target.	1	3187883	892	12	0.00283228	0.079005
GO:0002355	biological_process	detection of tumor cell	The series of events in which a stimulus from a tumor cell is received and converted into a molecular signal.	1	3187883	892	12	0.00283228	0.079005
GO:0006546	biological_process	glycine catabolic process	The chemical reactions and pathways resulting in the breakdown of glycine, aminoethanoic acid.	3	3143201;3199905;3201929	406	10007	0.00287375	0.079761
GO:0006699	biological_process	bile acid biosynthetic process	The chemical reactions and pathways resulting in the formation of bile acids, any of a group of steroid carboxylic acids occurring in bile.	2	3162687;3197861	271	7863	0.00302597	0.083568
GO:0019557	biological_process	histidine catabolic process to glutamate and formate	The chemical reactions and pathways resulting in the breakdown of histidine into other compounds, including glutamate and formate.	1	2899116	1	647	0.00322063	0.0880676
GO:0032743	biological_process	positive regulation of interleukin-2 production	Any process that activates or increases the frequency, rate, or extent of interleukin-2 production.	2	3204007;3197981	10564	739	0.0034555	0.0935683
GO:0002726	biological_process	positive regulation of T cell cytokine production	Any process that activates or increases the frequency, rate, or extent of T cell cytokine production.	2	3204007;3197981	10564	739	0.0034555	0.0935683
GO:0006536	biological_process	glutamate metabolic process	The chemical reactions and pathways involving glutamate, the anion of 2-aminopentanedioic acid.	3	3200745;3197505;3196625	4515	103366	0.0037798	0.101853
GO:0045086	biological_process	positive regulation of interleukin-2 biosynthetic process	Any process that activates or increases the frequency, rate or extent of the chemical reactions and pathways resulting in the formation of interleukin-2.	3	3044760;3174421;3083813	1831	44	0.00391739	0.10505
GO:0006556	biological_process	S-adenosylmethionine biosynthetic process	The chemical reactions and pathways resulting in the formation of S-adenosylmethionine, S-(5'-adenosyl)-L-methionine, an important intermediate in one-carbon metabolism.	2	3102002;3148387	1565	25412	0.00415963	0.109249
GO:0001986	biological_process	negative regulation of the force of heart contraction involved in baroreceptor response to increased systemic arterial blood pressure	Any process that decreases the force with which the cardiac muscles of the heart pump blood through the circulatory system as a result of the baroreceptor response to increased blood pressure.	2	3196087;3198873	2336	74	0.0042156	0.109249
GO:0001994	biological_process	norepinephrine-epinephrine vasoconstriction involved in regulation of systemic arterial blood pressure	A process that results in a decrease in the diameter of an artery during the norepinephrine-epinephrine response to decreased blood pressure.	2	3196087;3198873	2336	74	0.0042156	0.109249
GO:0070634	biological_process	transepithelial ammonium transport	The directed movement of ammonium ions from one side of an epithelium to the other.	1	3138111	0	514	0.00423141	0.109249
GO:0006873	biological_process	cellular ion homeostasis	Any process involved in the maintenance of an internal steady state of ions at the level of a cell.	1	3138111	0	514	0.00423141	0.109249
GO:0006147	biological_process	guanine catabolic process	The chemical reactions and pathways resulting in the breakdown of guanine, 2-amino-6-hydroxypurine, a purine that is one of the five main bases found in nucleic acids and a component of a number of phosphorylated guanosine derivatives whose metabolic or regulatory functions are important.	1	3204169	25	1679	0.00431553	0.110394
GO:0045954	biological_process	positive regulation of natural killer cell mediated cytotoxicity	Any process that activates or increases the frequency, rate or extent of natural killer cell mediated cytotoxicity.	1	3147602	747	11	0.00437026	0.110773
GO:0006968	biological_process	cellular defense response	A defense response that is mediated by cells.	1	3147602	747	11	0.00437026	0.110773
GO:0060157	biological_process	urinary bladder development	The process whose specific outcome is the progression of the urinary bladder over time, from its formation to the mature structure. The urinary bladder is an elastic, muscular sac situated in the anterior part of the pelvic cavity in which urine collects before excretion.	1	3172195	0	490	0.00479894	0.119995
GO:0015840	biological_process	urea transport	The directed movement of urea into, out of or within the cell. Urea is the water-soluble compound H2N-CO-NH2.	1	3172195	0	490	0.00479894	0.119995
GO:0006833	biological_process	water transport	The directed movement of water (H2O) into, out of or within a cell, or between cells, by means of some agent such as a transporter or pore.	1	3172195	0	490	0.00479894	0.119995
GO:0002377	biological_process	immunoglobulin production	The appearance of immunoglobulin due to biosynthesis or secretion following a cellular stimulus, resulting in an increase in its intracellular or extracellular levels.	1	2984902	717	11	0.00492114	0.120873
GO:0001915	biological_process	negative regulation of T cell mediated cytotoxicity	Any process that stops, prevents, or reduces the rate of T cell mediated cytotoxicity.	1	2984902	717	11	0.00492114	0.120873
GO:0033089	biological_process	positive regulation of T cell differentiation in thymus	Any process that activates or increases the frequency, rate or extent of T cell differentiation in the thymus.	1	2984902	717	11	0.00492114	0.120873
GO:0048872	biological_process	homeostasis of number of cells	Any biological process involved in the maintenance of the steady-state number of cells within a population of cells.	1	2984902	717	11	0.00492114	0.120873
GO:0045576	biological_process	mast cell activation	The change in morphology and behavior of a mast cell resulting from exposure to a cytokine, chemokine, soluble factor, or to (at least in mammals) an antigen which the mast cell has specifically bound via IgE bound to Fc-epsilonRI receptors.	1	3174223	3601	154	0.00508971	0.123375
GO:0043124	biological_process	negative regulation of I-kappaB kinase/NF-kappaB cascade	Any process that stops, prevents, or reduces the frequency, rate or extent of an I-kappaB kinase/NF-kappaB induced cascade.	1	3174223	3601	154	0.00508971	0.123375
GO:0006144	biological_process	purine nucleobase metabolic process	The chemical reactions and pathways involving purine nucleobases, one of the two classes of nitrogen-containing ring compounds found in DNA and RNA, which include adenine and guanine.	1	2925346	2	635	0.0053518	0.126873
GO:0015844	biological_process	monoamine transport	The directed movement of monoamines, organic compounds that contain one amino group that is connected to an aromatic ring by an ethylene group (-CH2-CH2-), into, out of or within a cell, or between cells, by means of some agent such as a transporter or pore.	1	3088259	3	689	0.00537112	0.126873
GO:0032098	biological_process	regulation of appetite	Any process which modulates appetite, the desire or physical craving for food.	1	3088259	3	689	0.00537112	0.126873
GO:0051615	biological_process	histamine uptake	The directed movement of histamine into a cell, typically presynaptic neurons or glial cells. Histamine is a physiologically active amine, found in plant and animal tissue and released from mast cells as part of an allergic reaction in humans.	1	3088259	3	689	0.00537112	0.126873
GO:0070986	biological_process	left/right axis specification	The establishment, maintenance and elaboration of the left/right axis. The left/right axis is defined by a line that runs orthogonal to both the anterior/posterior and dorsal/ventral axes. Each side is defined from the viewpoint of the organism rather of the observer (as per anatomical axes).	3	3187813;3186959;3204317	894	13892	0.00598989	0.137897
GO:0032760	biological_process	positive regulation of tumor necrosis factor production	Any process that activates or increases the frequency, rate, or extent of tumor necrosis factor production.	2	3197981;3147936	10074	854	0.00605865	0.137897
GO:0043367	biological_process	CD4-positive, alpha-beta T cell differentiation	The process in which a relatively unspecialized T cell acquires specialized features of a mature CD4-positive, alpha-beta T cell.	1	3083591	271	0	0.00608625	0.137897
GO:0048621	biological_process	post-embryonic digestive tract morphogenesis	The process, occurring during the post-embryonic phase, by which the anatomical structures of the digestive tract are generated and organized. The digestive tract is the anatomical structure through which food passes and is processed.	1	3083591	271	0	0.00608625	0.137897
GO:0006641	biological_process	triglyceride metabolic process	The chemical reactions and pathways involving triglyceride, any triester of glycerol. The three fatty acid residues may all be the same or differ in any permutation. Triglycerides are important components of plant oils, animal fats and animal plasma lipoproteins.	1	3083591	271	0	0.00608625	0.137897
GO:0022612	biological_process	gland morphogenesis	The process in which the anatomical structures of a gland are generated and organized.	1	3083591	271	0	0.00608625	0.137897
GO:0002317	biological_process	plasma cell differentiation	The process in which a B cell acquires the specialized features of a plasma cell. A plasma cell is a lymphocyte which develops from a B cell and produces high amounts of antibody.	1	3083591	271	0	0.00608625	0.137897
GO:0007412	biological_process	axon target recognition	The process in which an axon recognizes and binds to a set of cells with which it may form stable connections.	1	3193899	0	480	0.00618779	0.139628
GO:0006957	biological_process	complement activation, alternative pathway	Any process involved in the activation of any of the steps of the alternative pathway of the complement cascade which allows for the direct killing of microbes and the regulation of other immune processes.	1	3189483	18931	1891	0.00632384	0.141547
GO:0019835	biological_process	cytolysis	The rupture of cell membranes and the loss of cytoplasm.	4	2997696;3163845;3178301;3189483	22321	2360	0.007051	0.15656
GO:0006541	biological_process	glutamine metabolic process	The chemical reactions and pathways involving glutamine, 2-amino-4-carbamoylbutanoic acid.	8	3193171;3197505;3193115;3169589;3188647;3189499;3044332;3203739	5466	94399	0.0072182	0.159001
GO:0030317	biological_process	sperm motility	Any process involved in the controlled movement of a sperm cell.	2	3193455;3200455	27	1595	0.00748464	0.16323
GO:0060547	biological_process	negative regulation of necrotic cell death	Any process that decreases the rate, frequency or extent of necrotic cell death. Necrotic cell death is a cell death process that is morphologically characterized by a gain in cell volume (oncosis), swelling of organelles, plasma membrane rupture and subsequent loss of intracellular contents.	1	3186913	26	1551	0.00778866	0.167751
GO:0051289	biological_process	protein homotetramerization	The formation of a protein homotetramer, a macromolecular structure consisting of four noncovalently associated identical subunits.	8	2974178;3109293;3164163;3193171;3197505;3133125;3178301;3203739	5667	93116	0.00779673	0.167751
GO:0006935	biological_process	chemotaxis	The directed movement of a motile cell or organism, or the directed growth of a cell guided by a specific chemical concentration gradient. Movement may be towards a higher concentration (positive chemotaxis) or towards a lower concentration (negative chemotaxis).	12	3055112;2935652;3065302;3162567;3187983;3172749;2997600;3171901;3185413;3182451;3199011;2996764	7670	632	0.00802877	0.171414
GO:0055008	biological_process	cardiac muscle tissue morphogenesis	The process in which the anatomical structures of cardiac muscle tissue are generated and organized.	2	2982264;3185589	5779	407	0.00845906	0.177865
GO:0045670	biological_process	regulation of osteoclast differentiation	Any process that modulates the frequency, rate or extent of osteoclast differentiation.	2	3107745;3203755	109	3244	0.00913422	0.190617
GO:0006958	biological_process	complement activation, classical pathway	Any process involved in the activation of any of the steps of the classical pathway of the complement cascade which allows for the direct killing of microbes, the disposal of immune complexes, and the regulation of other immune processes.	2	3192457;3189483	18932	2222	0.00941516	0.195744
GO:0097277	biological_process	cellular urea homeostasis	Any biological process involved in the maintenance of an internal steady state of urea at the level of the cell.	1	3198697	4	631	0.00993569	0.196975
GO:0097070	biological_process	ductus arteriosus closure	The morphogenesis process in which the ductus arteriosus changes to no longer permit blood flow after birth. The ductus arteriosus is the shunt between the aorta and the pulmonary artery which allows blood to bypass the fetus' lungs.	1	3198697	4	631	0.00993569	0.196975
GO:0035136	biological_process	forelimb morphogenesis	The process in which the anatomical structures of the forelimb are generated and organized. The forelimbs are the front limbs of an animal, e.g. the arms of a human.	1	3198697	4	631	0.00993569	0.196975
GO:0010960	biological_process	magnesium ion homeostasis	Any process involved in the maintenance of an internal steady state of magnesium ions within an organism or cell.	1	3198697	4	631	0.00993569	0.196975
GO:0097276	biological_process	cellular creatinine homeostasis	Any biological process involved in the maintenance of an internal steady state of creatinine at the level of the cell.	1	3198697	4	631	0.00993569	0.196975
GO:0003091	biological_process	renal water homeostasis	Renal process involved in the maintenance of an internal steady state of water in the body.	1	3198697	4	631	0.00993569	0.196975
GO:0097275	biological_process	cellular ammonia homeostasis	Any biological process involved in the maintenance of an internal steady state of ammonia at the level of the cell.	1	3198697	4	631	0.00993569	0.196975
GO:0072210	biological_process	metanephric nephron development	The process whose specific outcome is the progression of a nephron in the metanephros over time, from its formation to the mature structure. A nephron is the functional unit of the kidney.	1	3198697	4	631	0.00993569	0.196975
GO:0035137	biological_process	hindlimb morphogenesis	The process in which the anatomical structures of the hindlimb are generated and organized.	1	3198697	4	631	0.00993569	0.196975
GO:0055062	biological_process	phosphate ion homeostasis	Any process involved in the maintenance of an internal steady state of phosphate ions within an organism or cell.	1	3198697	4	631	0.00993569	0.196975
GO:0007423	biological_process	sensory organ development	The process whose specific outcome is the progression of sensory organs over time, from its formation to the mature structure.	1	3198697	4	631	0.00993569	0.196975
GO:0072044	biological_process	collecting duct development	The process whose specific outcome is the progression of a collecting duct over time, from its formation to the mature structure. The collecting duct responds to vasopressin and aldosterone to regulate water, electrolyte and acid-base balance. It is the final common path through which urine flows before entering the ureter and then emptying into the bladder.	1	3198697	4	631	0.00993569	0.196975
GO:0042119	biological_process	neutrophil activation	The change in morphology and behavior of a neutrophil resulting from exposure to a cytokine, chemokine, cellular ligand, or soluble factor.	2	3182451;3199011	5503	416	0.0102194	0.201162
GO:0002357	biological_process	defense response to tumor cell	Reactions triggered in response to the presence of a tumor cell that act to protect the cell or organism.	2	2997696;3163845	2787	151	0.0104039	0.201931
GO:0002418	biological_process	immune response to tumor cell	An immune system process that functions in the response of an organism to a tumor cell.	2	2997696;3163845	2787	151	0.0104039	0.201931
GO:0045577	biological_process	regulation of B cell differentiation	Any process that modulates the frequency, rate or extent of B cell differentiation.	2	3139891;3174421	3730	234	0.0105238	0.202288
GO:0031296	biological_process	B cell costimulation	The process of providing, via surface-bound receptor-ligand pairs, a second, antigen-independent, signal in addition to that provided by the B cell receptor to augment B cell activation.	1	3135923	1387	55	0.010565	0.202288
GO:0002636	biological_process	positive regulation of germinal center formation	Any process that activates or increases the frequency, rate, or extent of germinal center formation.	1	3135923	1387	55	0.010565	0.202288
GO:0097194	biological_process	execution phase of apoptosis	A stage of the apoptotic process that starts with the controlled breakdown of the cell through the action of effector caspases or other effector molecules (e.g. cathepsins, calpains etc.). Key steps of the execution phase are rounding-up of the cell, retraction of pseudopodes, reduction of cellular volume (pyknosis), chromatin condensation, nuclear fragmentation (karyorrhexis), plasma membrane bl…	2	3145637;3199725	524	8432	0.0106085	0.202288
GO:0032812	biological_process	positive regulation of epinephrine secretion	Any process that activates or increases the frequency, rate or extent of the regulated release of epinephrine.	1	3176025	21	1212	0.0107503	0.202288
GO:0009267	biological_process	cellular response to starvation	Any process that results in a change in state or activity of a cell (in terms of movement, secretion, enzyme production, gene expression, etc.) as a result of deprivation of nourishment.	1	3176025	21	1212	0.0107503	0.202288
GO:0008343	biological_process	adult feeding behavior	Feeding behavior in a fully developed and mature organism.	1	3176025	21	1212	0.0107503	0.202288
GO:0051971	biological_process	positive regulation of transmission of nerve impulse	Any process that activates, maintains or increases the frequency, rate or extent of transmission of a nerve impulse, the sequential electrochemical polarization and depolarization that travels across the membrane of a neuron in response to stimulation.	1	3176025	21	1212	0.0107503	0.202288
GO:0032099	biological_process	negative regulation of appetite	Any process that reduces appetite.	1	3176025	21	1212	0.0107503	0.202288
GO:0070098	biological_process	chemokine-mediated signaling pathway	A series of molecular signals initiated by the binding of a chemokine to a receptor on the surface of a cell, and ending with regulation of a downstream cellular process, e.g. transcription.	12	3055112;2935652;3065302;3187983;3172749;3198513;2997600;3185413;3132081;3182451;3199011;2996764	12669	1457	0.0108657	0.203769
GO:0006807	biological_process	nitrogen compound metabolic process	The chemical reactions and pathways involving organic or inorganic compounds that contain nitrogen, including (but not limited to) nitrogen fixation, nitrification, denitrification, assimilatory/dissimilatory nitrate reduction and the interconversion of nitrogenous organic matter and ammonium.	4	3058316;3204121;3153067;3058192	1659	18730	0.0110341	0.205388
GO:0042267	biological_process	natural killer cell mediated cytotoxicity	The directed killing of a target cell by a natural killer cell through the release of granules containing cytotoxic mediators or through the engagement of death receptors.	1	3139891	3429	216	0.011063	0.205388
GO:0033209	biological_process	tumor necrosis factor-mediated signaling pathway	A series of molecular signals initiated by the binding of a tumor necrosis factor to a receptor on the surface of a cell, and ending with regulation of a downstream cellular process, e.g. transcription.	7	3209915;3162129;3160497;3198513;3178431;3105727;3132081	10868	1212	0.0116629	0.214442
GO:2000406	biological_process	positive regulation of T cell migration	Any process that activates or increases the frequency, rate or extent of T cell migration.	1	3202309	4663	352	0.0118212	0.214442
GO:0048662	biological_process	negative regulation of smooth muscle cell proliferation	Any process that stops, prevents or reduces the rate or extent of smooth muscle cell proliferation.	1	3202309	4663	352	0.0118212	0.214442
GO:0090026	biological_process	positive regulation of monocyte chemotaxis	Any process that increases the frequency, rate, or extent of monocyte chemotaxis.	1	3202309	4663	352	0.0118212	0.214442
GO:0071672	biological_process	negative regulation of smooth muscle cell chemotaxis	Any process that stops, prevents, or reduces the frequency, rate, or extent of smooth muscle cell chemotaxis.	1	3202309	4663	352	0.0118212	0.214442
GO:0071673	biological_process	positive regulation of smooth muscle cell chemotaxis	Any process that activates or increases the frequency, rate, or extent of smooth muscle cell chemotaxis.	1	3202309	4663	352	0.0118212	0.214442
GO:0043362	biological_process	nucleate erythrocyte maturation	A developmental process, independent of morphogenetic (shape) change, that is required for a nucleate erythrocyte to attain its fully functional state. A nucleate erythrocyte is an erythrocyte with a nucleus.	1	3174823	8573	893	0.0125923	0.226214
GO:0045082	biological_process	positive regulation of interleukin-10 biosynthetic process	Any process that activates or increases the frequency, rate or extent of the chemical reactions and pathways resulting in the formation of interleukin-10.	3	3044760;3192355;3083813	2977	190	0.0126626	0.226743
GO:0071377	biological_process	cellular response to glucagon stimulus	Any process that results in a change in state or activity of a cell (in terms of movement, secretion, enzyme production, gene expression, etc.) as a result of a glucagon stimulus.	3	3190429;3193111;3089077	166	3822	0.0127458	0.227498
GO:0009072	biological_process	aromatic amino acid family metabolic process	The chemical reactions and pathways involving aromatic amino acid family, amino acids with aromatic ring (phenylalanine, tyrosine, tryptophan).	4	3198305;3195791;3178831;3155355	1426	15697	0.0128931	0.229389
GO:0001867	biological_process	complement activation, lectin pathway	Any process involved in the activation of any of the steps of the lectin pathway of the complement cascade which allows for the direct killing of microbes and the regulation of other immune processes.	1	3116597	0	413	0.0136699	0.241661
GO:0045916	biological_process	negative regulation of complement activation	Any process that stops, prevents, or reduces the frequency, rate or extent of complement activation.	1	3116597	0	413	0.0136699	0.241661
GO:0072428	biological_process	signal transduction involved in intra-S DNA damage checkpoint	A signal transduction process that contributes to an intra-S DNA damage checkpoint.	1	3138869	146	51	0.0138428	0.243169
GO:0090399	biological_process	replicative senescence	A cell aging process associated with the dismantling of a cell as a response to telomere shortening and/or cellular aging.	1	3138869	146	51	0.0138428	0.243169
GO:0006778	biological_process	porphyrin-containing compound metabolic process	The chemical reactions and pathways involving any member of a large group of derivatives or analogs of porphyrin. Porphyrins consists of a ring of four pyrrole nuclei linked each to the next at their alpha positions through a methine group.	1	3194453	3759	281	0.0150113	0.262037
GO:0006701	biological_process	progesterone biosynthetic process	The chemical reactions and pathways resulting in the formation of progesterone, a steroid hormone produced in the ovary which prepares and maintains the uterus for pregnancy. Also found in plants.	1	2886554	68	41	0.0154408	0.264773
GO:0097089	biological_process	methyl-branched fatty acid metabolic process	The chemical reactions and pathways involving methyl-branched fatty acids, aliphatic monocarboxylic acids with methyl branches on the main chain.	1	3162687	254	4820	0.0155019	0.264773
GO:0042760	biological_process	very long-chain fatty acid catabolic process	The chemical reactions and pathways resulting in the breakdown of a fatty acid which has a chain length greater than C22.	1	3162687	254	4820	0.0155019	0.264773
GO:0019441	biological_process	tryptophan catabolic process to kynurenine	The chemical reactions and pathways resulting in the breakdown of tryptophan into other compounds, including kynurenine.	1	3187757	48	1605	0.0158861	0.269675
GO:0034116	biological_process	positive regulation of heterotypic cell-cell adhesion	Any process that activates or increases the frequency, rate, or extent of heterotypic cell-cell adhesion.	1	3106285	105	51	0.0169976	0.278329
GO:0072125	biological_process	negative regulation of glomerular mesangial cell proliferation	Any process that decreases the frequency, rate or extent of glomerular mesangial cell proliferation.	1	3106285	105	51	0.0169976	0.278329
GO:1900106	biological_process	positive regulation of hyaluranon cable assembly	Any process that activates or increases the frequency, rate or extent of hyaluranon cable assembly.	1	3106285	105	51	0.0169976	0.278329
GO:0048762	biological_process	mesenchymal cell differentiation	The process in which a relatively unspecialized cell acquires specialized features of a mesenchymal cell. A mesenchymal cell is a loosely associated cell that is part of the connective tissue in an organism. Mesenchymal cells give rise to more mature connective tissue cell types.	1	3106285	105	51	0.0169976	0.278329
GO:0043401	biological_process	steroid hormone mediated signaling pathway	A series of molecular signals mediated by a steroid hormone binding to a receptor.	1	3106285	105	51	0.0169976	0.278329
GO:0060272	biological_process	embryonic skeletal joint morphogenesis	The process in which the anatomical structures of skeletal joints are generated and organized during the embryonic phase. A skeletal joint is the connecting structure between the bones of the skeleton.	1	3106285	105	51	0.0169976	0.278329
GO:0060686	biological_process	negative regulation of prostatic bud formation	Any process that decreases the rate, frequency, or extent of prostatic bud formation, the morphogenetic process in which a region of the fetal urogenital sinus epithelium is specified to become the prostate, resulting in prostate bud outgrowth.	1	3106285	105	51	0.0169976	0.278329
GO:0072136	biological_process	metanephric mesenchymal cell proliferation involved in metanephros development	The multiplication or reproduction of cells, resulting in the expansion of a metanephric mesenchymal cell population.	1	3106285	105	51	0.0169976	0.278329
GO:0072040	biological_process	negative regulation of mesenchymal cell apoptotic process involved in nephron morphogenesis	Any process that reduces the occurrence or rate of mesenchymal stem cell death by apoptotic process that contributes to the shaping of the nephron.	1	3106285	105	51	0.0169976	0.278329
GO:0001823	biological_process	mesonephros development	The process whose specific outcome is the progression of the mesonephros over time, from its formation to the mature structure. In mammals, the mesonephros is the second of the three embryonic kidneys to be established and exists only transiently. In lower vertebrates such as fish and amphibia, the mesonephros will form the mature kidney.	1	3106285	105	51	0.0169976	0.278329
GO:1900006	biological_process	positive regulation of dendrite development	Any process that activates or increases the frequency, rate or extent of dendrite development.	1	3106285	105	51	0.0169976	0.278329
GO:0070487	biological_process	monocyte aggregation	The adhesion of one monocyte to one or more other monocytes via adhesion molecules.	1	3106285	105	51	0.0169976	0.278329
GO:0007204	biological_process	elevation of cytosolic calcium ion concentration	Any process that increases the concentration of calcium ions in the cytosol.	14	3055112;2935652;3203073;3065302;3178747;3172749;3198513;2997600;3171901;2988790;3132081;3182451;3199011;2996764	13692	1954	0.0178795	0.287678
GO:0043623	biological_process	cellular protein complex assembly	The aggregation, arrangement and bonding together of a set of components to form a protein complex, occurring at the level of an individual cell.	1	2967892	55	35	0.0182689	0.293094
GO:0045329	biological_process	carnitine biosynthetic process	The chemical reactions and pathways resulting in the formation of carnitine (hydroxy-trimethyl aminobutyric acid), a compound that participates in the transfer of acyl groups across the inner mitochondrial membrane.	1	3198711	253	4543	0.0184525	0.295187
GO:0097067	biological_process	cellular response to thyroid hormone stimulus	A change in state or activity of a cell (in terms of movement, secretion, enzyme production, gene expression, etc.) as a result of a thyroid hormone stimulus.	1	3185723	2167	149	0.0186449	0.295708
GO:0009791	biological_process	post-embryonic development	The process whose specific outcome is the progression of the organism over time, from the completion of embryonic development to the mature structure. See embryonic development.	16	3151097;3203081;3203471;3147704;3183605;3184155;3197505;3175445;3058192;2955116;3201961;3169589;3191001;3153219;3178887;3200455	8816	104984	0.0194353	0.306493
GO:0030033	biological_process	microvillus assembly	Formation of a microvillus, a thin cylindrical membrane-covered projection on the surface of a cell.	1	3183105	1097	11482	0.0198883	0.311865
GO:0031133	biological_process	regulation of axon diameter	Any process that modulates the rate, direction or extent of axon growth such that the correct diameter is attained and maintained.	1	3187613	3	513	0.0201976	0.314935
GO:0045110	biological_process	intermediate filament bundle assembly	The formation of the bundles of intermediate filaments. Intermediate filament-associated proteins (IFAPs) cross-link intermediate filaments with one another, forming a bundle or a network, and with other cell structures, including the plasma membrane. The organization of intermediate filaments and their supportive function in various cells types depends in large part on their linkage to other cel…	1	3187613	3	513	0.0201976	0.314935
GO:0048535	biological_process	lymph node development	The process whose specific outcome is the progression of lymph nodes over time, from their formation to the mature structure. A lymph node is a round, oval, or bean shaped structure localized in clusters along the lymphatic vessels, with a distinct internal structure including specialized vasculature and B- and T-zones for the activation of lymphocytes.	5	3148799;3083591;3172749;3192655;2984902	2244	168	0.0210941	0.324045
GO:0042661	biological_process	regulation of mesodermal cell fate specification	Any process that modulates the frequency, rate or extent of mesoderm cell fate specification.	1	3093499	73	47	0.0213258	0.324045
GO:0021722	biological_process	superior olivary nucleus maturation	A developmental process, independent of morphogenetic (shape) change, that is required for the superior olivary nucleus to attain its fully functional state. The superior olivary nucleus is a small cylindrical mass on the dorsal surface of the lateral part of the trapezoid body of the pons, and it is situated immediately above the inferior olivary nucleus. It receives projections from the cochlea…	1	3144415	719	28	0.0213656	0.324045
GO:0007158	biological_process	neuron cell-cell adhesion	The attachment of a neuron to another cell via adhesion molecules.	1	3144415	719	28	0.0213656	0.324045
GO:0021819	biological_process	layer formation in cerebral cortex	The detachment of cells from radial glial fibers at the appropriate time when they cease to migrate and form distinct layer in the cerebral cortex.	1	3144415	719	28	0.0213656	0.324045
GO:0033136	biological_process	serine phosphorylation of STAT3 protein	The process of introducing a phosphate group to a serine residue of the STAT3 protein.	1	3144415	719	28	0.0213656	0.324045
GO:0051044	biological_process	positive regulation of membrane protein ectodomain proteolysis	Any process that activates or increases the frequency, rate or extent of membrane protein ectodomain peptidolysis.	1	3199619	174	3252	0.0227992	0.339298
GO:0090024	biological_process	negative regulation of neutrophil chemotaxis	Any process that decreases the frequency, rate, or extent of neutrophil chemotaxis. Neutrophil chemotaxis is the directed movement of a neutrophil cell, the most numerous polymorphonuclear leukocyte found in the blood, in response to an external stimulus, usually an infection or wounding.	1	3177987	255	5	0.0235965	0.350225
GO:0045176	biological_process	apical protein localization	Any process in which a protein is transported to, or maintained in, apical regions of the cell.	2	3183105;3198809	1531	13711	0.0246226	0.356369
GO:0035771	biological_process	interleukin-4-mediated signaling pathway	A series of molecular signals initiated by the binding of interleukin-4 to a receptor on the surface of a cell, and ending with regulation of a downstream cellular process, e.g. transcription.	1	3126563	407	14	0.0247246	0.356369
GO:0038110	biological_process	interleukin-2-mediated signaling pathway	A series of molecular signals initiated by the binding of interleukin-2 to a receptor on the surface of a cell, and ending with regulation of a downstream cellular process, e.g. transcription.	1	3126563	407	14	0.0247246	0.356369
GO:0038111	biological_process	interleukin-7-mediated signaling pathway	A series of molecular signals initiated by the binding of interleukin-7 to a receptor on the surface of a cell, and ending with regulation of a downstream cellular process, e.g. transcription.	1	3126563	407	14	0.0247246	0.356369
GO:0007035	biological_process	vacuolar acidification	Any process that reduces the pH of the vacuole, measured by the concentration of the hydrogen ion.	1	3162655	4640	502	0.0248816	0.356369
GO:0001886	biological_process	endothelial cell morphogenesis	The change in form (cell shape and size) that occurs during the differentiation of an endothelial cell.	1	3162655	4640	502	0.0248816	0.356369
GO:0061299	biological_process	retina vasculature morphogenesis in camera-type eye	The process in which the vasculature of the retina is generated and organized.	1	3162655	4640	502	0.0248816	0.356369
GO:0035855	biological_process	megakaryocyte development	The process whose specific outcome is the progression of a megakaryocyte cell over time, from its formation to the mature structure. Megakaryocyte development does not include the steps involved in committing a cell to a megakaryocyte fate. A megakaryocyte is a giant cell 50 to 100 micron in diameter, with a greatly lobulated nucleus, found in the bone marrow.	2	3199523;3088723	3525	336	0.0249154	0.356369
GO:0050732	biological_process	negative regulation of peptidyl-tyrosine phosphorylation	Any process that stops, prevents, or reduces the frequency, rate or extent of the phosphorylation of peptidyl-tyrosine.	2	3171367;3139891	3549	343	0.0249734	0.356369
GO:0090190	biological_process	positive regulation of branching involved in ureteric bud morphogenesis	Any process that increases the rate, frequency or extent of branching involved in ureteric bud morphogenesis, the process in which the branching structure of the ureteric bud is generated and organized. The ureteric bud is an epithelial tube that grows out from the metanephric duct. The bud elongates and branches to give rise to the ureter and kidney collecting tubules.	4	3118481;3203471;3087961;3193589	641	7375	0.0264082	0.374206
GO:0009186	biological_process	deoxyribonucleoside diphosphate metabolic process	The chemical reactions and pathways involving a deoxyribonucleoside diphosphate, a compound consisting of a nucleobase linked to a deoxyribose sugar esterified with diphosphate on the sugar.	1	3187175	3038	284	0.0266279	0.374206
GO:0009263	biological_process	deoxyribonucleotide biosynthetic process	The chemical reactions and pathways resulting in the formation of a deoxyribonucleotide, a compound consisting of deoxyribonucleoside (a base linked to a deoxyribose sugar) esterified with a phosphate group at either the 3' or 5'-hydroxyl group of the sugar.	1	3187175	3038	284	0.0266279	0.374206
GO:0051290	biological_process	protein heterotetramerization	The formation of a protein heterotetramer, a macromolecular structure consisting of four noncovalently associated subunits, of which not all are identical.	1	3187175	3038	284	0.0266279	0.374206
GO:0050790	biological_process	regulation of catalytic activity	Any process that modulates the activity of an enzyme.	8	3198113;3164361;3192859;3167203;3124843;3078889;3103155;2958848	12000	125588	0.0280795	0.393609
GO:0009435	biological_process	NAD biosynthetic process	The chemical reactions and pathways resulting in the formation of nicotinamide adenine dinucleotide, a coenzyme present in most living cells and derived from the B vitamin nicotinic acid; biosynthesis may be of either the oxidized form, NAD, or the reduced form, NADH.	6	3113969;3149807;3172727;3138955;3193807;2999226	2531	19755	0.0292837	0.409455
GO:0044539	biological_process	long-chain fatty acid import	The directed movement of long-chain fatty acids into a cell or organelle. A long-chain fatty acid is a fatty acid with a chain length between C13 and C22.	2	3162687;3203431	663	7208	0.029413	0.41023
GO:0002237	biological_process	response to molecule of bacterial origin	Any process that results in a change in state or activity of an organism (in terms of movement, secretion, enzyme production, gene expression, etc.) as a result of a stimulus by molecules of bacterial origin such as peptides derived from bacterial flagellin.	2	3183871;3152043	745	39	0.0300589	0.415066
GO:0015074	biological_process	DNA integration	The process in which a segment of DNA is incorporated into another, usually larger, DNA molecule such as a chromosome.	9	3196667;3031408;3038574;3161201;3001742;3088743;3165477;2919007;3156159	126	2285	0.0303082	0.415479
GO:0014034	biological_process	neural crest cell fate commitment	The process in which a cell becomes committed to become a neural crest cell.	1	3188211	44	1194	0.030519	0.415479
GO:0048343	biological_process	paraxial mesodermal cell fate commitment	The process in which a cell becomes committed to become a paraxial mesoderm cell.	1	3188211	44	1194	0.030519	0.415479
GO:0046620	biological_process	regulation of organ growth	Any process that modulates the frequency, rate or extent of growth of an organ of an organism.	1	3188211	44	1194	0.030519	0.415479
GO:0006637	biological_process	acyl-CoA metabolic process	The chemical reactions and pathways involving acyl-CoA, any derivative of coenzyme A in which the sulfhydryl group is in thiolester linkage with an acyl group.	2	3176413;3199351	996	9384	0.0308279	0.415479
GO:0060169	biological_process	negative regulation of adenosine receptor signaling pathway	Any process that stops, prevents, or reduces the frequency, rate or extent of the adenosine receptor signaling pathway. The adenosine receptor pathway is the series of molecular signals generated as a consequence of an adenosine receptor binding to one of its physiological ligands.	2	3186459;3198943	3297	352	0.0308986	0.415479
GO:0046103	biological_process	inosine biosynthetic process	The chemical reactions and pathways resulting in the formation of inosine, hypoxanthine riboside, a nucleoside found free but not in combination in nucleic acids except in the anticodons of some tRNAs.	2	3186459;3198943	3297	352	0.0308986	0.415479
GO:0042110	biological_process	T cell activation	The change in morphology and behavior of a mature or immature T cell resulting from exposure to a mitogen, cytokine, chemokine, cellular ligand, or an antigen for which it is specific.	2	3186459;3198943	3297	352	0.0308986	0.415479
GO:0009058	biological_process	biosynthetic process	The chemical reactions and pathways resulting in the formation of substances; typically the energy-requiring part of metabolism in which simpler substances are transformed into more complex ones.	17	3199791;3152539;3180879;3185631;3015702;3181723;3181851;3204011;3054374;2942006;3165233;3175077;3161845;3200849;3196309;3183875;2899116	19490	212169	0.0309121	0.415479
GO:0075713	biological_process	establishment of integrated proviral latency	A process by which the virus integrates into the host genome and establishes as a stable provirus or prophage.	2	3196667;3156159	27	951	0.0328412	0.43841
GO:0016601	biological_process	Rac protein signal transduction	A series of molecular signals within the cell that are mediated by a member of the Rac family of proteins switching to a GTP-bound active state.	2	3200063;3202309	4832	608	0.0328526	0.43841
GO:0002070	biological_process	epithelial cell maturation	The developmental process, independent of morphogenetic (shape) change, that is required for an epithelial cell to attain its fully functional state. An epithelial cell is a cell usually found in a two-dimensional sheet with a free surface.	1	3011696	5	504	0.033092	0.43841
GO:0007028	biological_process	cytoplasm organization	A process that is carried out at the cellular level which results in the assembly, arrangement of constituent parts, or disassembly of the cytoplasm. The cytoplasm is all of the contents of a cell excluding the plasma membrane and nucleus, but including other subcellular structures.	1	3011696	5	504	0.033092	0.43841
GO:0007431	biological_process	salivary gland development	The process whose specific outcome is the progression of the salivary gland over time, from its formation to the mature structure. Salivary glands include any of the saliva-secreting exocrine glands of the oral cavity.	1	3011696	5	504	0.033092	0.43841
GO:0045927	biological_process	positive regulation of growth	Any process that activates or increases the rate or extent of growth, the increase in size or mass of all or part of an organism.	1	3011696	5	504	0.033092	0.43841
GO:0032320	biological_process	positive regulation of Ras GTPase activity	Any process that activates or increases the activity of a GTPase of the Ras superfamily.	2	3109149;3201357	6862	1008	0.0337076	0.445454
GO:0006955	biological_process	immune response	Any immune system process that functions in the calibrated response of an organism to a potential internal or invasive threat.	63	2963018;3135923;3202517;3140831;3154037;3046834;3160377;3150461;3156539;3173007;2965722;3107557;3116231;3130091;3094883;3176073;3201727;3116633;3058388;3194691;2997970;2879704;3185251;3126563;3182635;3068770;3123411;3079465;3198199;3172749;3130637;3110339;3133671;3157441;3207669;3122503;3045882;2876857;2903138;3183177;3053266;3196463;2947682;3028650;3045768;3186891;3171901;3174289;3197131;3164025…	684509	78577	0.0338251	0.445454
GO:0050688	biological_process	regulation of defense response to virus	Any process that modulates the frequency, rate or extent of the antiviral response of a cell or organism.	3	3209915;3162129;3160497	2408	247	0.0344312	0.450772
GO:0002315	biological_process	marginal zone B cell differentiation	The process in which a B cell in the spleen acquires the specialized features of a marginal zone B cell. Marginal zone B cells are localized in a distinct anatomical region of the spleen that represents the major antigen-filtering and scavenging area (by specialized macrophages resident there). It appears that they are preselected to express a BCR repertoire similar to B-1 B cells, biased toward …	3	3192355;3198513;3132081	6797	1009	0.0347033	0.453266
GO:0050853	biological_process	B cell receptor signaling pathway	A series of molecular signals initiated by the cross-linking of an antigen receptor on a B cell.	6	3139891;3131731;3196211;3158173;3194777;3203647	12831	2390	0.0355014	0.462602
GO:0009826	biological_process	unidimensional cell growth	The process in which a cell irreversibly increases in size in one [spatial] dimension or along one axis, resulting in the morphogenesis of the cell.	1	3186959	97	1818	0.0360018	0.462606
GO:0048319	biological_process	axial mesoderm morphogenesis	The process in which the anatomical structures of the axial mesoderm are generated and organized.	1	3186959	97	1818	0.0360018	0.462606
GO:0070201	biological_process	regulation of establishment of protein localization	Any process that modulates the frequency, rate or extent of the directed movement of a protein to a specific location.	1	3186959	97	1818	0.0360018	0.462606
GO:0007509	biological_process	mesoderm migration involved in gastrulation	The migration of mesodermal cells during gastrulation to help establish the multilayered body plan of the organism.	1	3186959	97	1818	0.0360018	0.462606
GO:0006931	biological_process	substrate-dependent cell migration, cell attachment to substrate	The formation of adhesions that stabilize protrusions at the leading edge of a migrating cell; involves integrin activation, clustering, and the recruitment of structural and signaling components to nascent adhesions.	1	3186959	97	1818	0.0360018	0.462606
GO:0001839	biological_process	neural plate morphogenesis	The process in which the anatomical structures of the neural plate are generated and organized. The neural plate is a specialized region of columnar epithelial cells in the dorsal ectoderm that will give rise to nervous system tissue.	1	3186959	97	1818	0.0360018	0.462606
GO:0006635	biological_process	fatty acid beta-oxidation	A fatty acid oxidation process that results in the complete oxidation of a long-chain fatty acid. Fatty acid beta-oxidation begins with the addition of coenzyme A to a fatty acid, and occurs by successive cycles of reactions during each of which the fatty acid is shortened by a two-carbon fragment removed as acetyl coenzyme A; the cycle continues until only two or three carbons remain (as acetyl-…	3	3162687;3072176;3149869	650	6710	0.0361265	0.463137
GO:0042832	biological_process	defense response to protozoan	Reactions triggered in response to the presence of a protozoan that act to protect the cell or organism.	2	3201727;3192355	2308	239	0.0366833	0.467793
GO:0010039	biological_process	response to iron ion	Any process that results in a change in state or activity of a cell or an organism (in terms of movement, secretion, enzyme production, gene expression, etc.) as a result of an iron ion stimulus.	2	3154033;3174823	8690	1466	0.0367425	0.467793
GO:0003383	biological_process	apical constriction	The actin-mediated process that results in the contraction of the apical end of a polarized columnar epithelial cell.	2	2984948;3186959	106	1887	0.0385463	0.483779
GO:0045785	biological_process	positive regulation of cell adhesion	Any process that activates or increases the frequency, rate or extent of cell adhesion.	2	3189973;3171681	4719	638	0.0389264	0.483779
GO:0006006	biological_process	glucose metabolic process	The chemical reactions and pathways involving glucose, the aldohexose gluco-hexose. D-glucose is dextrorotatory and is sometimes known as dextrose; it is an important source of energy for living organisms and is found free as well as combined in homo- and hetero-oligosaccharides and polysaccharides.	9	3028094;3151097;3137477;2926658;3142145;3195991;3197505;3166261;3198697	11163	96496	0.0396541	0.483779
GO:0090080	biological_process	positive regulation of MAPKKK cascade by fibroblast growth factor receptor signaling pathway	The series of molecular signals generated as a consequence of a fibroblast growth factor receptor binding to one of its physiological ligands resulting in an increase in the rate or frequency of a MAPKKK cascade.	1	3126565	78	51	0.0400059	0.483779
GO:0002009	biological_process	morphogenesis of an epithelium	The process in which the anatomical structures of epithelia are generated and organized. An epithelium consists of closely packed cells arranged in one or more layers, that covers the outer surfaces of the body or lines any internal cavity or tube.	1	3126565	78	51	0.0400059	0.483779
GO:0070307	biological_process	lens fiber cell development	The process whose specific outcome is the progression of a lens fiber cell over time, from its formation to the mature structure. Cell development does not include the steps involved in committing a cell to a lens fiber cell fate. A lens fiber cell is any of the elongated, tightly packed cells that make up the bulk of the mature lens in a camera-type eye.	1	3126565	78	51	0.0400059	0.483779
GO:0061144	biological_process	alveolar secondary septum development	The progression of a secondary alveolar septum over time, from its formation to the mature structure. A secondary alveolar septum is a specialized epithelium that subdivides the initial saccule.	1	3126565	78	51	0.0400059	0.483779
GO:0042517	biological_process	positive regulation of tyrosine phosphorylation of Stat3 protein	Any process that activates or increases the frequency, rate or extent of the introduction of a phosphate group to a tyrosine residue of a Stat3 protein.	1	3126565	78	51	0.0400059	0.483779
GO:0072148	biological_process	epithelial cell fate commitment	The process in which the developmental fate of a cell becomes restricted such that it will develop into an epithelial cell.	1	3126565	78	51	0.0400059	0.483779
GO:0021762	biological_process	substantia nigra development	The progression of the substantia nigra over time from its initial formation until its mature state. The substantia nigra is the layer of gray substance that separates the posterior parts of the cerebral peduncles (tegmentum mesencephali) from the anterior parts; it normally includes a posterior compact part with many pigmented cells (pars compacta) and an anterior reticular part whose cells cont…	1	3126565	78	51	0.0400059	0.483779
GO:0060113	biological_process	inner ear receptor cell differentiation	The process in which relatively unspecialized cells, acquire specialized structural and/or functional features of inner ear receptor cells. Inner ear receptor cells are mechanorecptors found in the inner ear responsible for transducing signals involved in balance and sensory perception of sound.	1	3126565	78	51	0.0400059	0.483779
GO:0022010	biological_process	central nervous system myelination	The process in which neuronal axons and dendrites become coated with a segmented lipid-rich sheath (myelin) to enable faster and more energetically efficient conduction of electrical impulses. The sheath is formed by the cell membranes of oligodendrocytes in the central nervous system. Adjacent myelin segments are separated by a non-myelinated stretch of axon called a node of Ranvier.	1	3126565	78	51	0.0400059	0.483779
GO:0038028	biological_process	insulin receptor signaling pathway via phosphatidylinositol 3-kinase cascade	The series of molecular signals generated as a consequence of the insulin receptor binding to its physiological ligand, where the signal is passed on via the phosphatidylinositol 3-kinase cascade.	1	3132795	156	43	0.0411707	0.483779
GO:2000467	biological_process	positive regulation of glycogen (starch) synthase activity	Any process that activates or increases the frequency, rate or extent of glycogen (starch) synthase activity.	1	3132795	156	43	0.0411707	0.483779
GO:0031017	biological_process	exocrine pancreas development	The process whose specific outcome is the progression of the exocrine pancreas over time, from its formation to the mature structure. The exocrine pancreas produces and store zymogens of digestive enzymes, such as chymotrypsinogen and trypsinogen in the acinar cells.	1	3132795	156	43	0.0411707	0.483779
GO:0042104	biological_process	positive regulation of activated T cell proliferation	Any process that activates or increases the rate or extent of activated T cell proliferation.	1	3132795	156	43	0.0411707	0.483779
GO:0030262	biological_process	apoptotic nuclear changes	Alterations undergone by nuclei at the molecular and morphological level and that contribute to the execution phase of apoptosis.	1	3028650	805	57	0.0411927	0.483779
GO:0030578	biological_process	PML body organization	A process that is carried out at the cellular level which results in the assembly, arrangement of constituent parts, or disassembly of PML bodies, a class of nuclear body; they react against SP100 auto-antibodies (PML = promyelocytic leukemia).	1	3028650	805	57	0.0411927	0.483779
GO:0060206	biological_process	estrous cycle phase	The progression of physiological phases, occurring in the endometrium during the estrous cycle that recur at regular intervals during the reproductive years. The estrous cycle is an ovulation cycle where the endometrium is resorbed if pregnancy does not occur.	1	3028650	805	57	0.0411927	0.483779
GO:0034616	biological_process	response to laminar fluid shear stress	Any process that results in a change in state or activity of a cell or an organism (in terms of movement, secretion, enzyme production, gene expression, etc.) as a result of a laminar fluid shear stress stimulus. Laminar fluid flow is the force acting on an object in a system where the fluid is moving across a solid surface in parallel layers. As an example, laminar shear stress can be seen where…	1	3028650	805	57	0.0411927	0.483779
GO:0010715	biological_process	regulation of extracellular matrix disassembly	Any process that modulates the rate, frequency or extent of extracellular matrix disassembly. Extracellular matrix disassembly is a process that results in the breakdown of the extracellular matrix.	1	3028650	805	57	0.0411927	0.483779
GO:0070555	biological_process	response to interleukin-1	Any process that results in a change in state or activity of a cell or an organism (in terms of movement, secretion, enzyme production, gene expression, etc.) as a result of an interleukin-1 stimulus.	1	3028650	805	57	0.0411927	0.483779
GO:0050856	biological_process	regulation of T cell receptor signaling pathway	Any process that modulates the frequency, rate or extent of signaling pathways initiated by the cross-linking of an antigen receptor on a T cell.	2	3200419;3203647	4252	575	0.041205	0.483779
GO:0006970	biological_process	response to osmotic stress	Any process that results in a change in state or activity of a cell or an organism (in terms of movement, secretion, enzyme production, gene expression, etc.) as a result of a stimulus indicating an increase or decrease in the concentration of solutes outside the organism or cell.	4	3196231;3198513;2966344;3132081	7197	1199	0.0412605	0.483779
GO:0032648	biological_process	regulation of interferon-beta production	Any process that modulates the frequency, rate, or extent of interferon-beta production.	2	3209915;3160497	2100	231	0.041522	0.483779
GO:0045987	biological_process	positive regulation of smooth muscle contraction	Any process that activates or increases the frequency, rate or extent of smooth muscle contraction.	1	3185177	402	24	0.0416055	0.483779
GO:0046498	biological_process	S-adenosylhomocysteine metabolic process	The chemical reactions and pathways involving S-adenosylhomocysteine; the L-enantiomer is formed from S-adenosylmethionine and is a strong inhibitor of S-adenosylmethionine-mediated methylation reactions. It can be cleaved to form adenosine and homocysteine.	1	2993006	80	43	0.0417236	0.483779
GO:0043045	biological_process	DNA methylation involved in embryo development	The covalent transfer of a methyl group to C-5 of cytosine that contributes to the epigenetic regulation of embryonic gene expression.	1	2993006	80	43	0.0417236	0.483779
GO:0010424	biological_process	DNA methylation on cytosine within a CG sequence	The covalent transfer of a methyl group to C-5 or N-4 of a cytosine located within a CG sequence in a DNA molecule.	1	2993006	80	43	0.0417236	0.483779
GO:0006346	biological_process	methylation-dependent chromatin silencing	Repression of transcription by methylation of DNA, leading to the formation of heterochromatin.	1	2993006	80	43	0.0417236	0.483779
GO:0090116	biological_process	C-5 methylation of cytosine	The covalent transfer of a methyl group to C-5 of cytosine in a DNA molecule.	1	2993006	80	43	0.0417236	0.483779
GO:0046499	biological_process	S-adenosylmethioninamine metabolic process	The chemical reactions and pathways involving S-adenosylmethioninamine, (5-deoxy-5-adenosyl)(3-aminopropyl) methylsulfonium salt.	1	2993006	80	43	0.0417236	0.483779
GO:0046622	biological_process	positive regulation of organ growth	Any process that activates or increases the frequency, rate or extent of growth of an organ of an organism.	3	3151097;3074811;3197981	12137	2389	0.0417456	0.483779
GO:0015942	biological_process	formate metabolic process	The chemical reactions and pathways involving formate, also known as methanoate, the anion HCOO- derived from methanoic (formic) acid.	1	3108837	74	41	0.0442337	0.505122
GO:0046653	biological_process	tetrahydrofolate metabolic process	The chemical reactions and pathways involving tetrahydrofolate, 5,6,7,8-tetrahydrofolic acid, a folate derivative bearing additional hydrogens on the pterin group.	1	3108837	74	41	0.0442337	0.505122
GO:0010595	biological_process	positive regulation of endothelial cell migration	Any process that increases the rate, frequency, or extent of the orderly movement of an endothelial cell into the extracellular matrix to form an endothelium.	4	3109023;3028650;3198513;3132081	6197	988	0.0443077	0.505122
GO:0036089	biological_process	cleavage furrow formation	Generation of the cleavage furrow, a shallow groove in the cell surface near the old metaphase plate that marks the site of cytokinesis. This process includes the recruitment and localized activation of signals such as RhoA at the site of the future furrow to ensure that furrowing initiates at the correct site in the cell.	1	3183421	1139	106	0.0444973	0.505122
GO:0032467	biological_process	positive regulation of cytokinesis	Any process that activates or increases the frequency, rate or extent of the division of the cytoplasm of a cell, and its separation into two daughter cells.	1	3183421	1139	106	0.0444973	0.505122
GO:0051256	biological_process	spindle midzone assembly involved in mitosis	The formation of the spindle midzone, the area in the center of the spindle where the spindle microtubules from opposite poles overlap, as a part of the process of mitosis.	1	3183421	1139	106	0.0444973	0.505122
GO:0051894	biological_process	positive regulation of focal adhesion assembly	Any process that activates or increases the frequency, rate or extent of focal adhesion assembly, the establishment and maturation of focal adhesions.	2	3118481;3186959	167	2314	0.0463402	0.507469
GO:0045638	biological_process	negative regulation of myeloid cell differentiation	Any process that stops, prevents, or reduces the frequency, rate or extent of myeloid cell differentiation.	4	3192629;3198513;3204317;3132081	6505	1094	0.0463525	0.507469
GO:0006892	biological_process	post-Golgi vesicle-mediated transport	The directed movement of substances from the Golgi to other parts of the cell, including organelles and the plasma membrane, mediated by small transport vesicles.	1	3089245	3273	441	0.0464656	0.507469
GO:0042220	biological_process	response to cocaine	Any process that results in a change in state or activity of a cell or an organism (in terms of movement, secretion, enzyme production, gene expression, etc.) as a result of a cocaine stimulus. Cocaine is a crystalline alkaloid obtained from the leaves of the coca plant.	2	3198513;3132081	5350	845	0.0466704	0.507469
GO:0010758	biological_process	regulation of macrophage chemotaxis	Any process that modulates the rate, frequency or extent of macrophage chemotaxis. Macrophage chemotaxis is the movement of a macrophage in response to an external stimulus.	2	3198513;3132081	5350	845	0.0466704	0.507469
GO:0010226	biological_process	response to lithium ion	Any process that results in a change in state or activity of a cell or an organism (in terms of movement, secretion, enzyme production, gene expression, etc.) as a result of a lithium (Li+) ion stimulus.	2	3198513;3132081	5350	845	0.0466704	0.507469
GO:2000058	biological_process	regulation of protein ubiquitination involved in ubiquitin-dependent protein catabolic process	Any process that modulates the frequency, rate or extent of protein ubiquitination involved in ubiquitin-dependent protein catabolic process.	2	3198513;3132081	5350	845	0.0466704	0.507469
GO:0010752	biological_process	regulation of cGMP-mediated signaling	Any process that modulates the rate, frequency or extent of cGMP-mediated signaling. cGMP-mediated signaling is a series of molecular signals in which a cell uses cyclic GMP to convert an extracellular signal into a response.	2	3198513;3132081	5350	845	0.0466704	0.507469
GO:0051279	biological_process	regulation of release of sequestered calcium ion into cytosol	Any process that modulates the frequency, rate or extent of the release into the cytosolic compartment of calcium ions sequestered in the endoplasmic reticulum or mitochondria.	2	3198513;3132081	5350	845	0.0466704	0.507469
GO:0045428	biological_process	regulation of nitric oxide biosynthetic process	Any process that modulates the frequency, rate or extent of the chemical reactions and pathways resulting in the formation of nitric oxide.	2	3198513;3132081	5350	845	0.0466704	0.507469
GO:0030838	biological_process	positive regulation of actin filament polymerization	Any process that activates or increases the frequency, rate or extent of actin polymerization.	2	3198513;3132081	5350	845	0.0466704	0.507469
GO:0042976	biological_process	activation of Janus kinase activity	The process of introducing a phosphate group to a tyrosine residue of a JAK (Janus Activated Kinase) protein, thereby activating it.	2	3198513;3132081	5350	845	0.0466704	0.507469
GO:0051000	biological_process	positive regulation of nitric-oxide synthase activity	Any process that activates or increases the activity of the enzyme nitric-oxide synthase.	2	3198513;3132081	5350	845	0.0466704	0.507469
GO:2000538	biological_process	positive regulation of B cell chemotaxis	Any process that activates or increases the frequency, rate or extent of B cell chemotaxis.	2	3198513;3132081	5350	845	0.0466704	0.507469
GO:0030826	biological_process	regulation of cGMP biosynthetic process	Any process that modulates the frequency, rate or extent of the chemical reactions and pathways resulting in the formation of cGMP.	2	3198513;3132081	5350	845	0.0466704	0.507469
GO:0051591	biological_process	response to cAMP	Any process that results in a change in state or activity of a cell or an organism (in terms of movement, secretion, enzyme production, gene expression, etc.) as a result of a cAMP (cyclic AMP, adenosine 3',5'-cyclophosphate) stimulus.	2	3198513;3132081	5350	845	0.0466704	0.507469
GO:0032960	biological_process	regulation of inositol trisphosphate biosynthetic process	Any process that modulates the frequency, rate or extent of the chemical reactions and pathways resulting in the formation of inositol trisphosphate.	2	3198513;3132081	5350	845	0.0466704	0.507469
GO:0006754	biological_process	ATP biosynthetic process	The chemical reactions and pathways resulting in the formation of ATP, adenosine 5'-triphosphate, a universally important coenzyme and enzyme regulator.	4	3202003;2914439;3192655;3071200	8258	60951	0.0467153	0.507469
GO:0015721	biological_process	bile acid and bile salt transport	The directed movement of bile acid and bile salts into, out of or within a cell, or between cells, by means of some agent such as a transporter or pore.	2	3197861;3194843	273	3311	0.0474049	0.508352
GO:0019882	biological_process	antigen processing and presentation	The process in which an antigen-presenting cell expresses antigen (peptide or lipid) on its cell surface in association with an MHC protein complex.	14	3173007;3116231;3130091;3058388;2997970;2879704;3110339;3045882;2876857;3053266;3045768;3108885;2894124;2962686	170595	28268	0.0476448	0.508352
GO:0010975	biological_process	regulation of neuron projection development	Any process that modulates the rate, frequency or extent of neuron projection development. Neuron projection development is the process whose specific outcome is the progression of a neuron projection over time, from its formation to the mature structure. A neuron projection is any process extending from a neural cell, such as axons or dendrites (collectively called neurites).	1	3154827	4	451	0.0476781	0.508352
GO:0045162	biological_process	clustering of voltage-gated sodium channels	The process in which voltage-gated sodium channels become localized together in high densities. In animals, nodes of Ranvier differ dramatically from internodal axonal regions in very high densities of voltage-dependent sodium (Nav) channels responsible for the rapid, inward ionic currents that produce membrane depolarization.	1	3154827	4	451	0.0476781	0.508352
GO:0019227	biological_process	neuronal action potential propagation	A neurological process that causes the sequential depolarization of a neuron's cell membrane along an axon.	1	3154827	4	451	0.0476781	0.508352
GO:0008219	biological_process	cell death	Any biological process that results in permanent cessation of all vital functions of a cell. A cell should be considered dead when any one of the following molecular or morphological criteria is met: (1) the cell has lost the integrity of its plasma membrane; (2) the cell, including its nucleus, has undergone complete fragmentation into discrete bodies (frequently referred to as \	10	3200063;3179315;3173665;3198667;3180667;3203017;3189977;3149077;3192655;2884674	11918	95479	0.047778	0.508352
GO:0043277	biological_process	apoptotic cell clearance	The recognition and removal of an apoptotic cell by a neighboring cell or by a phagocyte.	2	3155419;3171681	4783	736	0.0478039	0.508352
GO:0030953	biological_process	astral microtubule organization	A process that is carried out at the cellular level which results in the assembly, arrangement of constituent parts, or disassembly of astral microtubules, any of the spindle microtubules that radiate in all directions from the spindle poles.	2	2897066;3138433	434	26	0.0488996	0.51701
GO:0042994	biological_process	cytoplasmic sequestering of transcription factor	The selective interaction of a transcription factor with specific molecules in the cytoplasm, thereby inhibiting its translocation into the nucleus.	2	2897066;3138433	434	26	0.0488996	0.51701
GO:0045061	biological_process	thymic T cell selection	The process of T cell selection that occurs in the thymus.	1	3174421	301	18	0.0492701	0.51701
GO:0001819	biological_process	positive regulation of cytokine production	Any process that activates or increases the frequency, rate or extent of production of a cytokine.	1	3174421	301	18	0.0492701	0.51701
GO:0050776	biological_process	regulation of immune response	Any process that modulates the frequency, rate or extent of the immune response, the immunological reaction of an organism to an immunogenic stimulus.	1	3174421	301	18	0.0492701	0.51701
GO:0045580	biological_process	regulation of T cell differentiation	Any process that modulates the frequency, rate or extent of T cell differentiation.	1	3174421	301	18	0.0492701	0.51701
GO:0030261	biological_process	chromosome condensation	The progressive compaction of dispersed interphase chromatin into threadlike chromosomes prior to mitotic or meiotic nuclear division, or during apoptosis, in eukaryotic cells.	2	3204725;3192021	3877	568	0.0494754	0.518185
GO:0060266	biological_process	negative regulation of respiratory burst involved in inflammatory response	Any process that decreases the rate, frequency or extent of a phase of elevated metabolic activity, during which oxygen consumption increases made as a defense response ; this leads to the production, by an NADH dependent system, of hydrogen peroxide (H2O2), superoxide anions and hydroxyl radicals.	1	3189997	941	88	0.0524171	0.543864
GO:0002819	biological_process	regulation of adaptive immune response	Any process that modulates the frequency, rate, or extent of an adaptive immune response.	1	3189997	941	88	0.0524171	0.543864
GO:0001507	biological_process	acetylcholine catabolic process in synaptic cleft	The chemical reactions and pathways resulting in the breakdown of acetylcholine that occurs in the synaptic cleft during synaptic transmission.	1	3182615	251	14	0.0528025	0.544808
GO:0051968	biological_process	positive regulation of synaptic transmission, glutamatergic	Any process that activates, maintains or increases the frequency, rate or extent of glutamatergic synaptic transmission, the process of communication from a neuron to another neuron across a synapse using the neurotransmitter glutamate.	2	3109149;3149567	3	425	0.0529217	0.545025
GO:0032868	biological_process	response to insulin stimulus	Any process that results in a change in state or activity of a cell or an organism (in terms of movement, secretion, enzyme production, gene expression, etc.) as a result of an insulin stimulus. Insulin is a polypeptide hormone produced by the islets of Langerhans of the pancreas in mammals, and by the homologous organs of other organisms.	7	3183075;3078819;3156479;3122741;3024918;3193981;3044332	2249	14307	0.0537101	0.545117
GO:0050848	biological_process	regulation of calcium-mediated signaling	Any process that modulates the frequency, rate or extent of calcium-mediated signaling, the process in which a cell uses calcium ions to convert an extracellular signal into a response.	3	2887336;3198513;3132081	5356	903	0.053937	0.545117
GO:0002455	biological_process	humoral immune response mediated by circulating immunoglobulin	An immune response dependent upon secreted immunoglobulin. An example of this process is found in Mus musculus.	1	3192355	1447	164	0.0543055	0.545117
GO:0042536	biological_process	negative regulation of tumor necrosis factor biosynthetic process	Any process that stops, prevents, or reduces the frequency, rate or extent of the chemical reactions and pathways resulting in the formation of tumor necrosis factor, an inflammatory cytokine produced by macrophages/monocytes during acute inflammation and which is responsible for a diverse range of signaling events within cells, leading to necrosis or apoptosis.	1	3192355	1447	164	0.0543055	0.545117
GO:0051101	biological_process	regulation of DNA binding	Any process that modulates the frequency, rate or extent of DNA binding. DNA binding is any process in which a gene product interacts selectively with DNA (deoxyribonucleic acid).	1	3192355	1447	164	0.0543055	0.545117
GO:0019730	biological_process	antimicrobial humoral response	An immune response against microbes mediated through a body fluid. Examples of this process are seen in the antimicrobial humoral response of Drosophila melanogaster and Mus musculus.	1	3192355	1447	164	0.0543055	0.545117
GO:0042345	biological_process	regulation of NF-kappaB import into nucleus	Any process that modulates the frequency, rate or extent of the transfer of NF-kappaB, a transcription factor for eukaryotic RNA polymerase II promoters, from the cytoplasm into the nucleus, across the nuclear membrane.	1	3192355	1447	164	0.0543055	0.545117
GO:0045415	biological_process	negative regulation of interleukin-8 biosynthetic process	Any process that stops, prevents, or reduces the frequency, rate or extent of the chemical reactions and pathways resulting in the formation of interleukin-8.	1	3192355	1447	164	0.0543055	0.545117
GO:0002268	biological_process	follicular dendritic cell differentiation	The process in which a relatively unspecialized precursor cell acquires the specialized features of a follicular dendritic cell.	1	3192355	1447	164	0.0543055	0.545117
GO:0045064	biological_process	T-helper 2 cell differentiation	The process in which a relatively unspecialized T cell acquires specialized features of a T-helper 2 (Th2) cell. A Th2 cell is a CD4-positive, alpha-beta T cell that has the phenotype GATA-3-positive and produces interleukin-4.	1	3192355	1447	164	0.0543055	0.545117
GO:0045654	biological_process	positive regulation of megakaryocyte differentiation	Any process that activates or increases the frequency, rate or extent of megakaryocyte differentiation.	1	3174691	17990	4067	0.0550702	0.551795
GO:0070286	biological_process	axonemal dynein complex assembly	The aggregation, arrangement and bonding together of a set of components to form an axonemal dynein complex, a dynein complex found in eukaryotic cilia and flagella, in which the motor domain heads interact with adjacent microtubules to generate a sliding force which is converted to a bending motion.	2	3198857;3202915	64	1195	0.0556299	0.554401
GO:0060286	biological_process	flagellar cell motility	OBSOLETE. Cell motility due to the motion of one or more flagella.	2	3198857;3202915	64	1195	0.0556299	0.554401
GO:0060285	biological_process	ciliary cell motility	Cell motility due to the motion of one or more cilia.	2	3198857;3202915	64	1195	0.0556299	0.554401
GO:2000249	biological_process	regulation of actin cytoskeleton reorganization	Any process that modulates the frequency, rate or extent of actin cytoskeleton reorganization.	3	3122663;3198513;3132081	5416	964	0.0578998	0.575989
GO:0042594	biological_process	response to starvation	Any process that results in a change in state or activity of a cell or an organism (in terms of movement, secretion, enzyme production, gene expression, etc.) as a result of a starvation stimulus, deprivation of nourishment.	1	3156479	180	2208	0.0587346	0.579104
GO:0060416	biological_process	response to growth hormone stimulus	Any process that results in a change in state or activity of a cell or an organism (in terms of movement, secretion, enzyme production, gene expression, etc.) as a result of a growth hormone stimulus. Growth hormone is a peptide hormone that binds to the growth hormone receptor and stimulates growth.	1	3156479	180	2208	0.0587346	0.579104
GO:0051412	biological_process	response to corticosterone stimulus	Any process that results in a change in state or activity of a cell or an organism (in terms of movement, secretion, enzyme production, gene expression, etc.) as a result of a corticosterone stimulus. Corticosterone is a 21 carbon steroid hormone of the corticosteroid type, produced in the cortex of the adrenal glands. In many species, corticosterone is the principal glucocorticoid, involved in r…	1	3156479	180	2208	0.0587346	0.579104
GO:0061351	biological_process	neural precursor cell proliferation	The multiplication or reproduction of neural precursor cells, resulting in the expansion of a cell population. A neural precursor cell is either a nervous system stem cell or a nervous system progenitor cell.	1	3203057	576	46	0.0589764	0.580458
GO:0048863	biological_process	stem cell differentiation	The process in which a relatively unspecialized cell acquires specialized features of a stem cell. A stem cell is a cell that retains the ability to divide and proliferate throughout life to provide progenitor cells that can differentiate into specialized cells.	1	3183397	799	80	0.06175	0.603476
GO:0060444	biological_process	branching involved in mammary gland duct morphogenesis	The process in which the branching structure of the mammary gland duct is generated and organized. The mammary gland is a large compound sebaceous gland that in female mammals is modified to secrete milk.	1	3183397	799	80	0.06175	0.603476
GO:0033600	biological_process	negative regulation of mammary gland epithelial cell proliferation	Any process that stops, prevents or reduces the rate or extent of mammary gland epithelial cell proliferation.	1	3183397	799	80	0.06175	0.603476
GO:0009880	biological_process	embryonic pattern specification	The process that results in the patterns of cell differentiation that will arise in an embryo.	4	3188379;3203471;3106285;3191917	517	4683	0.0620773	0.605225
GO:0007584	biological_process	response to nutrient	Any process that results in a change in state or activity of a cell or an organism (in terms of movement, secretion, enzyme production, gene expression, etc.) as a result of a nutrient stimulus.	3	3156479;2960306;3143031	208	2375	0.0622268	0.605225
GO:0042098	biological_process	T cell proliferation	The expansion of a T cell population by cell division. Follows T cell activation.	1	3044404	320	25	0.0622561	0.605225
GO:0021594	biological_process	rhombomere formation	The process that gives rise to the rhombomere. This process pertains to the initial formation of a structure from unspecified parts. Rhombomeres are transverse segments of the developing rhombencephalon. Rhombomeres are lineage restricted, express different genes from one another, and adopt different developmental fates.	1	3163211	141	56	0.0645941	0.623586
GO:0051014	biological_process	actin filament severing	The process in which an actin filament is broken down into smaller filaments.	2	3183327;3174691	19352	4734	0.0655329	0.62373
GO:0043103	biological_process	hypoxanthine salvage	Any process that generates hypoxanthine, 6-hydroxy purine, from derivatives of it without de novo synthesis.	3	3186459;3198943;3178301	3900	670	0.0656136	0.62373
GO:0006270	biological_process	DNA replication initiation	The process in which DNA-dependent DNA replication is started; this involves the separation of a stretch of the DNA double helix, the recruitment of DNA polymerases and the initiation of polymerase action.	4	3199715;3205065;3205243;3195961	14313	3495	0.066078	0.62373
GO:0021861	biological_process	forebrain radial glial cell differentiation	The process in which neuroepithelial cells of the neural tube give rise to radial glial cells, specialized bipotential progenitors cells of the forebrain. Differentiation includes the processes involved in commitment of a cell to a specific fate.	2	3107109;3130863	924	102	0.0668391	0.62373
GO:0007091	biological_process	metaphase/anaphase transition of mitotic cell cycle	The cell cycle process in which a cell progresses from metaphase to anaphase during mitosis, triggered by the destruction of mitotic cyclins.	2	3198463;3199389	573	54	0.0671605	0.62373
GO:0050774	biological_process	negative regulation of dendrite morphogenesis	Any process that stops, prevents, or reduces the frequency, rate or extent of dendrite morphogenesis.	2	3198463;3199389	573	54	0.0671605	0.62373
GO:0002224	biological_process	toll-like receptor signaling pathway	Any series of molecular signals generated as a consequence of binding to a toll-like receptor. Toll-like receptors directly bind pattern motifs from a variety of microbial sources to initiate innate immune response.	3	3209915;3160497;3159579	2349	354	0.0674993	0.62373
GO:0006520	biological_process	cellular amino acid metabolic process	The chemical reactions and pathways involving amino acids, carboxylic acids containing one or more amino groups, as carried out by individual cells.	9	3152539;3196353;3189941;3181851;3122425;3181987;3126645;3189025;3173711	13269	88040	0.0679489	0.62373
GO:0030206	biological_process	chondroitin sulfate biosynthetic process	The chemical reactions and pathways resulting in the formation of chondroitin sulfate, any member of a group of 10-60 kDa glycosaminoglycans, widely distributed in cartilage and other mammalian connective tissues, the repeat units of which consist of beta-(1,4)-linked D-glucuronyl beta-(1,3)-N-acetyl-D-galactosamine sulfate.	1	3101718	371	31	0.0680921	0.62373
GO:0030208	biological_process	dermatan sulfate biosynthetic process	The chemical reactions and pathways resulting in the formation of dermatan sulfate, any glycosaminoglycan with repeats consisting of beta-(1,4)-linked L-iduronyl-beta-(1,3)-N-acetyl-D-galactosamine 4-sulfate units.	1	3101718	371	31	0.0680921	0.62373
GO:0042107	biological_process	cytokine metabolic process	The chemical reactions and pathways involving cytokines, any of a group of proteins or glycoproteins that function to control the survival, growth and differentiation of tissues and cells, and which have autocrine and paracrine activity.	2	3130637;3207669	1087	132	0.0683282	0.62373
GO:0014808	biological_process	release of sequestered calcium ion into cytosol by sarcoplasmic reticulum	The process in which the release of sequestered calcium ion by sarcoplasmic reticulum into cytosol occurs via calcium release channels.	2	3174453;3199381	48	932	0.0684135	0.62373
GO:0072166	biological_process	posterior mesonephric tubule development	The progression of the posterior mesonephric tubule over time, from its initial formation to the mature structure. The posterior mesonephric tubule is an epithelial tube that is part of the mesonephros.	1	3181059	5198	994	0.0686138	0.62373
GO:0072075	biological_process	metanephric mesenchyme development	The biological process whose specific outcome is the progression of a metanephric mesenchyme from an initial condition to its mature state. This process begins with the formation of metanephric mesenchyme and ends with the mature structure. Metanephric mesenchyme is the tissue made up of loosely connected mesenchymal cells in the metanephros.	1	3181059	5198	994	0.0686138	0.62373
GO:0060421	biological_process	positive regulation of heart growth	Any process that increases the rate or extent of heart growth. Heart growth is the increase in size or mass of the heart.	1	3181059	5198	994	0.0686138	0.62373
GO:0003156	biological_process	regulation of organ formation	Any process that modulates the rate, frequency or extent of organ formation. Organ formation is the process pertaining to the initial formation of an organ from unspecified parts. The process begins with the specific processes that contribute to the appearance of the discrete structure, such as inductive events, and ends when the structural rudiment of the organ is recognizable, such as a condens…	1	3181059	5198	994	0.0686138	0.62373
GO:0060231	biological_process	mesenchymal to epithelial transition	A transition where a mesenchymal cell establishes apical/basolateral polarity, forms intercellular adhesive junctions, synthesizes basement membrane components and becomes an epithelial cell.	1	3181059	5198	994	0.0686138	0.62373
GO:0072302	biological_process	negative regulation of metanephric glomerular mesangial cell proliferation	Any process that decreases the frequency, rate or extent of metanephric glomerular mesangial cell proliferation.	1	3181059	5198	994	0.0686138	0.62373
GO:0035802	biological_process	adrenal cortex formation	The process that gives rise to the adrenal cortex. This process pertains to the initial formation of a structure from unspecified parts. The adrenogonadal primordium from which the adrenal cortex is formed derives from a condensation of coelomic epithelial cells (the urogenital ridge; the same structure from which gonads and kidney also originate).	1	3181059	5198	994	0.0686138	0.62373
GO:0072112	biological_process	glomerular visceral epithelial cell differentiation	The process in which a relatively unspecialized cell acquires specialized features of a glomerular visceral epithelial cell. A glomerular visceral epithelial cell is a specialized epithelial cell that contains \	1	3181059	5198	994	0.0686138	0.62373
GO:2000195	biological_process	negative regulation of female gonad development	Any process that stops, prevents, or reduces the frequency, rate or extent of female gonad development.	1	3181059	5198	994	0.0686138	0.62373
GO:0071371	biological_process	cellular response to gonadotropin stimulus	Any process that results in a change in state or activity of a cell (in terms of movement, secretion, enzyme production, gene expression, etc.) as a result of a gonadotropin stimulus.	1	3181059	5198	994	0.0686138	0.62373
GO:2001076	biological_process	positive regulation of metanephric ureteric bud development	Any process that activates or increases the frequency, rate or extent of metanephric ureteric bud development.	1	3181059	5198	994	0.0686138	0.62373
GO:2000020	biological_process	positive regulation of male gonad development	Any process that activates or increases the frequency, rate or extent of male gonad development.	1	3181059	5198	994	0.0686138	0.62373
GO:0072284	biological_process	metanephric S-shaped body morphogenesis	The process in which the metanephric S-shaped body is generated and organized. The metanephric S-shaped body is the successor of the metanephric comma-shaped body that contributes to the morphogenesis of a nephron in the metanephros.	1	3181059	5198	994	0.0686138	0.62373
GO:0007356	biological_process	thorax and anterior abdomen determination	Specification of the central (trunk) regions of the embryo by the gap genes; exemplified in insects by the actions of the Kruppel gene product.	1	3181059	5198	994	0.0686138	0.62373
GO:0061032	biological_process	visceral serous pericardium development	The progression of the visceral serous pericardium from its formation to the mature structure. The visceral serous pericardium is the inner layer of the pericardium.	1	3181059	5198	994	0.0686138	0.62373
GO:0009612	biological_process	response to mechanical stimulus	Any process that results in a change in state or activity of a cell or an organism (in terms of movement, secretion, enzyme production, gene expression, etc.) as a result of a mechanical stimulus.	4	3189973;3028650;3198513;3132081	6960	1461	0.0686438	0.62373
GO:0001539	biological_process	ciliary or flagellar motility	Cell motility due to movement of cilia or flagella.	7	3076111;3120985;3188299;3087057;3202467;3118283;3193455	349	3362	0.0695221	0.626307
GO:0006268	biological_process	DNA unwinding involved in replication	The process in which interchain hydrogen bonds between two strands of DNA are broken or 'melted', generating unpaired template strands for DNA replication.	4	3191361;3205065;3205243;3195961	11195	2714	0.0700693	0.626307
GO:0007565	biological_process	female pregnancy	The set of physiological processes that allow an embryo or foetus to develop within the body of a female animal. It covers the time from fertilization of a female ovum by a male spermatozoon until birth.	2	3028650;3204285	54231	12557	0.0702141	0.626307
GO:0034447	biological_process	very-low-density lipoprotein particle clearance	The process in which a very-low-density lipoprotein particle is removed from the blood via receptor-mediated endocytosis and its constituent parts degraded.	1	3204851	84	1255	0.0706335	0.626307
GO:0034436	biological_process	glycoprotein transport	The directed movement of a glycoprotein, any protein that contains covalently bound glycose (i.e. monosaccharide) residues, into, out of or within a cell, or between cells, by means of some agent such as a transporter or pore.	1	3204851	84	1255	0.0706335	0.626307
GO:0000730	biological_process	DNA recombinase assembly	The aggregation, arrangement and bonding together of strand exchange proteins (recombinases) into higher order oligomers on single-stranded DNA.	1	3191361	569	57	0.0709473	0.626307
GO:0051106	biological_process	positive regulation of DNA ligation	Any process that activates or increases the frequency, rate or extent of DNA ligation, the re-formation of a broken phosphodiester bond in the DNA backbone, carried out by DNA ligase.	1	3191361	569	57	0.0709473	0.626307
GO:0030223	biological_process	neutrophil differentiation	The process in which a myeloid precursor cell acquires the specialized features of a neutrophil.	2	3107109;3140993	914	108	0.071327	0.626307
GO:0036066	biological_process	protein O-linked fucosylation	The process of transferring a fucosyl group to a serine or threonine residues in a protein acceptor molecule, to form an O-linked protein-sugar linkage.	1	3179237	437	3906	0.0714212	0.626307
GO:0051460	biological_process	negative regulation of corticotropin secretion	Any process that stops, prevents, or reduces the frequency, rate or extent of the regulated release of corticotropic hormone from a cell.	1	3204285	53426	12500	0.0718713	0.626307
GO:0035865	biological_process	cellular response to potassium ion	Any process that results in a change in state or activity of a cell (in terms of movement, secretion, enzyme production, gene expression, etc.) as a result of a potassium ion stimulus.	1	3204285	53426	12500	0.0718713	0.626307
GO:0002125	biological_process	maternal aggressive behavior	Aggressive behavior of a female to protect her offspring from a threat.	1	3204285	53426	12500	0.0718713	0.626307
GO:0071392	biological_process	cellular response to estradiol stimulus	Any process that results in a change in state or activity of a cell (in terms of movement, secretion, enzyme production, gene expression, etc.) as a result of stimulus by estradiol, a C18 steroid hormone hydroxylated at C3 and C17 that acts as a potent estrogen.	1	3204285	53426	12500	0.0718713	0.626307
GO:0097211	biological_process	cellular response to gonadotropin-releasing hormone	Any process that results in a change in state or activity of a cell (in terms of movement, secretion, enzyme production, gene expression, etc.) as a result of a gonadotropin-releasing hormone stimulus. Gonadotropin-releasing hormone (GnRH) is a peptide hormone responsible for the release of follicle-stimulating hormone (FSH) and luteinizing hormone (LH) from the anterior pituitary. GnRH is synthe…	1	3204285	53426	12500	0.0718713	0.626307
GO:1900011	biological_process	negative regulation of corticotropin-releasing hormone receptor activity	Any process that stops, prevents or reduces the frequency, rate or extent of corticotropin-releasing hormone receptor activity.	1	3204285	53426	12500	0.0718713	0.626307
GO:0048149	biological_process	behavioral response to ethanol	Any process that results in a change in the behavior of an organism as a result of an ethanol stimulus.	1	3204285	53426	12500	0.0718713	0.626307
GO:0050795	biological_process	regulation of behavior	Any process that modulates the frequency, rate or extent of behavior, the internally coordinated responses (actions or inactions) of whole living organisms (individuals or groups) to internal or external stimuli.	1	3204285	53426	12500	0.0718713	0.626307
GO:0010976	biological_process	positive regulation of neuron projection development	Any process that increases the rate, frequency or extent of neuron projection development. Neuron projection development is the process whose specific outcome is the progression of a neuron projection over time, from its formation to the mature structure. A neuron projection is any process extending from a neural cell, such as axons or dendrites (collectively called neurites).	5	3109149;3190645;3198513;3194777;3132081	7917	1759	0.0723156	0.628458
GO:0033014	biological_process	tetrapyrrole biosynthetic process	The chemical reactions and pathways leading to the formation of tetrapyrroles, natural pigments containing four pyrrole rings joined by one-carbon units linking position 2 of one pyrrole ring to position 5 of the next.	2	3194453;3195615	6586	1391	0.0727997	0.631019
GO:0030819	biological_process	positive regulation of cAMP biosynthetic process	Any process that activates or increases the frequency, rate or extent of the chemical reactions and pathways resulting in the formation of the nucleotide cAMP (cyclic AMP, adenosine 3',5'-cyclophosphate).	2	3194013;3149567	0	352	0.0729809	0.631023
GO:0045730	biological_process	respiratory burst	A phase of elevated metabolic activity, during which oxygen consumption increases; this leads to the production, by an NADH dependent system, of hydrogen peroxide (H2O2), superoxide anions and hydroxyl radicals.	1	3193475	1724	256	0.0732199	0.631124
GO:0046849	biological_process	bone remodeling	The continuous turnover of bone matrix and mineral that involves first, an increase in resorption (osteoclastic activity) and later, reactive bone formation (osteoblastic activity). The process of bone remodeling takes place in the adult skeleton at discrete foci. The process ensures the mechanical integrity of the skeleton throughout life and plays an important role in calcium homeostasis. An im…	3	3134649;3107745;3203755	452	3928	0.0742477	0.638991
GO:2000310	biological_process	regulation of N-methyl-D-aspartate selective glutamate receptor activity	Any process that modulates the frequency, rate or extent of N-methyl-D-aspartate selective glutamate receptor activity.	2	3060430;3204285	53495	12570	0.0749546	0.644076
GO:0071277	biological_process	cellular response to calcium ion	Any process that results in a change in state or activity of a cell (in terms of movement, secretion, enzyme production, gene expression, etc.) as a result of a calcium ion stimulus.	4	2974178;3155655;3133125;3204285	53718	12704	0.0752045	0.645224
GO:0043267	biological_process	negative regulation of potassium ion transport	Any process that stops, prevents, or reduces the frequency, rate or extent of the directed movement of potassium ions (K+) into, out of or within a cell, or between cells, by means of some agent such as a transporter or pore.	3	3173357;3198513;3132081	5417	1112	0.0759546	0.648676
GO:0045055	biological_process	regulated secretory pathway	A process of exocytosis in which soluble proteins and other substances are initially stored in secretory vesicles for later release. It is found mainly in cells that are specialized for secreting products such as hormones, neurotransmitters, or digestive enzymes rapidly on demand.	4	3147910;3120335;3168253;3204285	53739	12901	0.0764008	0.648676
GO:0060047	biological_process	heart contraction	The multicellular organismal process in which the heart decreases in volume in a characteristic way to propel blood through the body.	4	2982264;3202429;3195935;3162793	11903	3044	0.0765587	0.648676
GO:0007172	biological_process	signal complex assembly	The aggregation, arrangement and bonding together of a set of components to form a complex capable of relaying a signal within a cell.	4	3189973;3198513;3183113;3132081	7556	1703	0.0767705	0.648676
GO:0035644	biological_process	phosphoanandamide dephosphorylation	The process of removing one or more phosphate groups from a phosphorylated anandamide.	1	3145959	385	36	0.0768923	0.648676
GO:0050868	biological_process	negative regulation of T cell activation	Any process that stops, prevents, or reduces the frequency, rate or extent of T cell activation.	1	3145959	385	36	0.0768923	0.648676
GO:0032817	biological_process	regulation of natural killer cell proliferation	Any process that modulates the frequency, rate or extent of natural killer cell proliferation.	1	3145959	385	36	0.0768923	0.648676
GO:0097178	biological_process	ruffle assembly	The aggregation, arrangement and bonding together of a set of components to form a ruffle, a projection at the leading edge of a crawling cell; the protrusions are supported by a microfilament meshwork. The formation of ruffles (also called membrane ruffling) is thought to be controlled by a group of enzymes known as Rho GTPases, specifically RhoA, Rac1 and cdc42.	3	3141767;3202309;3123745	5613	1177	0.0780751	0.656659
GO:0006235	biological_process	dTTP biosynthetic process	The chemical reactions and pathways resulting in the formation of dTTP, deoxyribosylthymine triphosphate.	1	3178761	1627	243	0.0791158	0.662401
GO:0006231	biological_process	dTMP biosynthetic process	The chemical reactions and pathways resulting in the formation of dTMP, deoxyribosylthymine monophosphate (2'-deoxyribosylthymine 5'-phosphate).	1	3178761	1627	243	0.0791158	0.662401
GO:0009249	biological_process	protein lipoylation	The addition of a lipoyl group to an amino acid residue in a protein.	1	3094835	67	51	0.0793603	0.662495
GO:0071320	biological_process	cellular response to cAMP	Any process that results in a change in state or activity of a cell (in terms of movement, secretion, enzyme production, gene expression, etc.) as a result of a cAMP (cyclic AMP, adenosine 3',5'-cyclophosphate) stimulus.	2	3141767;3204285	53930	12995	0.0793658	0.662495
GO:0035690	biological_process	cellular response to drug	Any process that results in a change in state or activity of a cell (in terms of movement, secretion, enzyme production, gene expression, etc.) as a result of a drug stimulus. A drug is a substance used in the diagnosis, treatment or prevention of a disease.	3	3184489;3050026;3204285	53579	13007	0.0804242	0.668058
GO:0032862	biological_process	activation of Rho GTPase activity	Any process that initiates the activity of an inactive GTPase of the Rho family through the replacement of GDP by GTP.	2	3086159;3196543	215	2180	0.0808084	0.668058
GO:0000085	biological_process	G2 phase of mitotic cell cycle	The cell cycle 'gap' phase which is the interval between the completion of DNA synthesis and the beginning of DNA segregation by mitosis.	1	3185989	278	28	0.081293	0.668058
GO:0010389	biological_process	regulation of G2/M transition of mitotic cell cycle	Any process that modulates the rate or extent of progression from G2 phase to M phase of the mitotic cell cycle.	1	3185989	278	28	0.081293	0.668058
GO:0016202	biological_process	regulation of striated muscle tissue development	Any process that modulates the frequency, rate or extent of striated muscle development.	1	3185989	278	28	0.081293	0.668058
GO:0051310	biological_process	metaphase plate congression	The alignment of chromosomes at the metaphase plate, a plane halfway between the poles of the spindle.	1	3185989	278	28	0.081293	0.668058
GO:0006312	biological_process	mitotic recombination	The exchange, reciprocal or nonreciprocal, of genetic material between one DNA molecule and a homologous region of DNA that occurs during mitotic cell cycles.	2	3191361;3080923	763	90	0.0815682	0.668058
GO:0008272	biological_process	sulfate transport	The directed movement of sulfate into, out of or within a cell, or between cells, by means of some agent such as a transporter or pore.	4	3175121;3180381;3195229;3126331	303	2777	0.0816099	0.668058
GO:0033554	biological_process	cellular response to stress	Any process that results in a change in state or activity of a cell (in terms of movement, secretion, enzyme production, gene expression, etc.) as a result of a stimulus indicating the organism is under stress. The stress is usually, but not necessarily, exogenous (e.g. temperature, humidity, ionizing radiation).	2	3191001;3204285	53610	13211	0.081654	0.668058
GO:0009308	biological_process	amine metabolic process	The chemical reactions and pathways involving any organic compound that is weakly basic in character and contains an amino or a substituted amino group, as carried out by individual cells. Amines are called primary, secondary, or tertiary according to whether one, two, or three carbon atoms are attached to the nitrogen atom.	1	3188895	1888	305	0.0817461	0.668058
GO:0009443	biological_process	pyridoxal 5'-phosphate salvage	Any process that generates pyridoxal 5'-phosphate, the active form of vitamin B6, from derivatives of it without de novo synthesis.	1	3197899	1154	7481	0.0819578	0.668058
GO:0039536	biological_process	negative regulation of RIG-I signaling pathway	Any process that stops, prevents, or reduces the frequency, rate or extent of the series of molecular signals generated as a consequence of the cytoplasmic pattern recognition receptor (PRR) RIG-1 (also known as DDX58) binding to viral RNA.	1	3204911	1630	259	0.0827914	0.668959
GO:0039534	biological_process	negative regulation of MDA-5 signaling pathway	Any process that stops, prevents, or reduces the frequency, rate or extent of the series of molecular signals generated as a consequence of the cytoplasmic pattern recognition receptor (PRR) MDA-5 (also known as IFIH1) binding to viral RNA.	1	3204911	1630	259	0.0827914	0.668959
GO:0045824	biological_process	negative regulation of innate immune response	Any process that stops, prevents, or reduces the frequency, rate or extent of the innate immune response.	1	3204911	1630	259	0.0827914	0.668959
GO:0032480	biological_process	negative regulation of type I interferon production	Any process that stops, prevents, or reduces the frequency, rate, or extent of type I interferon production. Type I interferons include the interferon-alpha, beta, delta, episilon, zeta, kappa, tau, and omega gene families.	1	3204911	1630	259	0.0827914	0.668959
GO:0032481	biological_process	positive regulation of type I interferon production	Any process that activates or increases the frequency, rate, or extent of type I interferon production. Type I interferons include the interferon-alpha, beta, delta, episilon, zeta, kappa, tau, and omega gene families.	1	3204911	1630	259	0.0827914	0.668959
GO:0009266	biological_process	response to temperature stimulus	Any process that results in a change in state or activity of a cell or an organism (in terms of movement, secretion, enzyme production, gene expression, etc.) as a result of a temperature stimulus.	1	3176921	3158	593	0.0851096	0.683706
GO:0003376	biological_process	sphingosine-1-phosphate signaling pathway	A series of molecular signals initiated by the sphingolipid sphingosine-1-phosphate (S1P) binding to a receptor on the surface of the cell, and which proceeds with the activated receptor transmitting the signal by promoting the exchange of GDP for GTP on the alpha-subunit of an associated heterotrimeric G-protein complex. The pathway ends with regulation of a downstream cellular process, e.g. tra…	3	3204981;3203193;3201779	6363	1441	0.0853213	0.683706
GO:0009755	biological_process	hormone-mediated signaling pathway	A series of molecular signals mediated by the detection of a hormone.	3	3141939;2983110;3204285	54185	13590	0.0854363	0.683706
GO:0042445	biological_process	hormone metabolic process	The chemical reactions and pathways involving any hormone, naturally occurring substances secreted by specialized cells that affects the metabolism or behavior of other cells possessing functional receptors for the hormone.	3	3085135;3204285;3194013	54138	13586	0.0855483	0.683706
GO:0018979	biological_process	trichloroethylene metabolic process	The chemical reactions and pathways involving trichloroethylene, a toxic, colorless, photoreactive, chlorinated hydrocarbon liquid, commonly used as a metal degreaser and solvent.	1	3196359	616	71	0.0856806	0.683706
GO:0018931	biological_process	naphthalene metabolic process	The chemical reactions and pathways involving naphthalene, a fused ring bicyclic aromatic hydrocarbon commonly found in crude oil and oil products. Naphthalene is familiar as the compound that gives mothballs their odor; it is used in the manufacture of plastics, dyes, solvents, and other chemicals, as well as being used as an antiseptic and insecticide.	1	3196359	616	71	0.0856806	0.683706
GO:0010956	biological_process	negative regulation of calcidiol 1-monooxygenase activity	Any process that decreases the rate, frequency or extent of calcidiol 1-monooxygenase activity. Calcidiol 1-monooxygenase activity is the catalysis of the reaction: calcidiol + NADPH + H+ + O2 = calcitriol + NADP+ + H2O.	2	3148799;3179793	3149	597	0.0860945	0.683706
GO:0001818	biological_process	negative regulation of cytokine production	Any process that stops, prevents, or reduces the rate of production of a cytokine.	2	3148799;3179793	3149	597	0.0860945	0.683706
GO:0045083	biological_process	negative regulation of interleukin-12 biosynthetic process	Any process that stops, prevents, or reduces the frequency, rate or extent of the chemical reactions and pathways resulting in the formation of interleukin-12.	2	3148799;3179793	3149	597	0.0860945	0.683706
GO:1900127	biological_process	positive regulation of hyaluronan biosynthetic process	Any process that activates or increases the frequency, rate or extent of hyaluronan biosynthetic process.	2	3148799;3179793	3149	597	0.0860945	0.683706
GO:0001963	biological_process	synaptic transmission, dopaminergic	The process of communication from a neuron to another neuron across a synapse using the neurotransmitter dopamine.	3	3198305;3204285;3149567	53426	13448	0.0867704	0.686456
GO:2000060	biological_process	positive regulation of protein ubiquitination involved in ubiquitin-dependent protein catabolic process	Any process that activates or increases the frequency, rate or extent of protein ubiquitination involved in ubiquitin-dependent protein catabolic process.	3	3189973;3198513;3132081	6155	1404	0.0870193	0.686456
GO:0000725	biological_process	recombinational repair	A DNA repair process that involves the exchange, reciprocal or nonreciprocal, of genetic material between the broken DNA molecule and a homologous region of DNA.	1	3187691	341	36	0.0871206	0.686456
GO:0048844	biological_process	artery morphogenesis	The process in which the anatomical structures of arterial blood vessels are generated and organized. Arteries are blood vessels that transport blood from the heart to the body and its organs.	4	3000120;3188211;3095935;3200455	190	1921	0.0878326	0.686456
GO:0071560	biological_process	cellular response to transforming growth factor beta stimulus	Any process that results in a change in state or activity of a cell (in terms of movement, secretion, enzyme production, gene expression, etc.) as a result of a transforming growth factor beta stimulus.	2	3137525;3186959	202	1994	0.0891632	0.686456
GO:0010886	biological_process	positive regulation of cholesterol storage	Any process that increases the rate or extent of cholesterol storage. Cholesterol storage is the accumulation and maintenance in cells or tissues of cholesterol, cholest-5-en-3 beta-ol, the principal sterol of vertebrates and the precursor of many steroids, including bile acids and steroid hormones.	1	3200455	6	433	0.0899034	0.686456
GO:0034383	biological_process	low-density lipoprotein particle clearance	The process in which a low-density lipoprotein particle is removed from the blood via receptor-mediated endocytosis and its constituent parts degraded.	1	3200455	6	433	0.0899034	0.686456
GO:0042158	biological_process	lipoprotein biosynthetic process	The chemical reactions and pathways resulting in the formation of any conjugated, water-soluble protein in which the nonprotein group consists of a lipid or lipids.	1	3200455	6	433	0.0899034	0.686456
GO:0045540	biological_process	regulation of cholesterol biosynthetic process	Any process that modulates the frequency, rate or extent of the chemical reactions and pathways resulting in the formation of cholesterol.	1	3200455	6	433	0.0899034	0.686456
GO:0007603	biological_process	phototransduction, visible light	The sequence of reactions within a cell required to convert absorbed photons from visible light into a molecular signal. A visible light stimulus is electromagnetic radiation that can be perceived visually by an organism; for organisms lacking a visual system, this can be defined as light with a wavelength within the range 380 to 780 nm.	1	3200455	6	433	0.0899034	0.686456
GO:0034379	biological_process	very-low-density lipoprotein particle assembly	The aggregation and arrangement of proteins and lipids in the liver to form a very-low-density lipoprotein particle.	1	3200455	6	433	0.0899034	0.686456
GO:0042953	biological_process	lipoprotein transport	The directed movement of any conjugated, water-soluble protein in which the nonprotein group consists of a lipid or lipids, into, out of or within a cell, or between cells, by means of some agent such as a transporter or pore.	1	3200455	6	433	0.0899034	0.686456
GO:0006642	biological_process	triglyceride mobilization	The release of triglycerides, any triester of glycerol, from storage within cells or tissues, making them available for metabolism.	1	3200455	6	433	0.0899034	0.686456
GO:0071379	biological_process	cellular response to prostaglandin stimulus	Any process that results in a change in state or activity of a cell (in terms of movement, secretion, enzyme production, gene expression, etc.) as a result of a prostagladin stimulus.	1	3200455	6	433	0.0899034	0.686456
GO:0010269	biological_process	response to selenium ion	Any process that results in a change in state or activity of a cell or an organism (in terms of movement, secretion, enzyme production, gene expression, etc.) as a result of a stimulus from selenium ion.	1	3200455	6	433	0.0899034	0.686456
GO:0042159	biological_process	lipoprotein catabolic process	The chemical reactions and pathways resulting in the breakdown of any conjugated, water-soluble protein in which the nonprotein group consists of a lipid or lipids.	1	3200455	6	433	0.0899034	0.686456
GO:0034374	biological_process	low-density lipoprotein particle remodeling	The acquisition, loss or modification of a protein or lipid within a low-density lipoprotein particle, including the hydrolysis of triglyceride by hepatic lipase, with the subsequent loss of free fatty acid, and the transfer of cholesterol esters from LDL to a triglyceride-rich lipoprotein particle by cholesteryl ester transfer protein (CETP), with the simultaneous transfer of triglyceride to LDL.	1	3200455	6	433	0.0899034	0.686456
GO:0060665	biological_process	regulation of branching involved in salivary gland morphogenesis by mesenchymal-epithelial signaling	Any process that modulates the rate, frequency, or extent of branching involved in salivary gland morphogenesis as a result of signals being generated by the mesenchyme and received and interpreted by the salivary gland epithelium.	2	3159755;3157301	76	1056	0.0906831	0.686742
GO:0010828	biological_process	positive regulation of glucose transport	Any process that increases the frequency, rate or extent of glucose transport. Glucose transport is the directed movement of the hexose monosaccharide glucose into, out of or within a cell, or between cells, by means of some agent such as a transporter or pore.	2	3159755;3157301	76	1056	0.0906831	0.686742
GO:0051450	biological_process	myoblast proliferation	The multiplication or reproduction of myoblasts, resulting in the expansion of a myoblast cell population. A myoblast is a mononucleate cell type that, by fusion with other myoblasts, gives rise to the myotubes that eventually develop into skeletal muscle fibers.	2	3159755;3157301	76	1056	0.0906831	0.686742
GO:0050855	biological_process	regulation of B cell receptor signaling pathway	Any process that modulates the frequency, rate or extent of signaling pathways initiated by the cross-linking of an antigen receptor on a B cell.	2	3145959;3194777	1532	250	0.0910901	0.688591
GO:0042904	biological_process	9-cis-retinoic acid biosynthetic process	The chemical reactions and pathways resulting in the formation of 9-cis-retinoic acid, a metabolically active vitamin A derivative.	1	3193553	150	1597	0.0928172	0.694703
GO:0061001	biological_process	regulation of dendritic spine morphogenesis	Any process that modulates the rate, frequency, or extent of dendritic spine morphogenesis, the process in which the anatomical structures of a dendritic spine are generated and organized. A dendritic spine is a protrusion from a dendrite and a specialized subcellular compartment involved in synaptic transmission.	2	2978758;3144415	738	99	0.0929232	0.694703
GO:0042993	biological_process	positive regulation of transcription factor import into nucleus	Any process that activates or increases the frequency, rate or extent of the movement of a transcription factor from the cytoplasm to the nucleus.	2	3097099;3095041	3603	733	0.0932361	0.694703
GO:0007195	biological_process	adenylate cyclase-inhibiting dopamine receptor signaling pathway	The series of molecular signals generated as a consequence of a dopamine receptor binding to its physiological ligand, where the pathway proceeds with inhibition of adenylyl cyclase and a subsequent decrease in the concentration of cyclic AMP (cAMP).	2	3097099;3095041	3603	733	0.0932361	0.694703
GO:0042462	biological_process	eye photoreceptor cell development	Development of a photoreceptor, a sensory cell in the eye that reacts to the presence of light. They usually contain a pigment that undergoes a chemical change when light is absorbed, thus stimulating a nerve.	3	3198305;3118481;2905284	113	1307	0.0952805	0.701179
GO:0006376	biological_process	mRNA splice site selection	Selection of a splice site by components of the assembling spliceosome.	1	2892874	257	30	0.095676	0.701179
GO:0001935	biological_process	endothelial cell proliferation	The multiplication or reproduction of endothelial cells, resulting in the expansion of a cell population. Endothelial cells are thin flattened cells which line the inside surfaces of body cavities, blood vessels, and lymph vessels, making up the endothelium.	1	2891742	51	44	0.0958095	0.701179
GO:0008063	biological_process	Toll signaling pathway	A series of molecular signals initiated by the binding of an extracellular ligand to the receptor Toll on the surface of a target cell, and ending with regulation of a downstream cellular process, e.g. transcription.	4	3182059;3209915;3162129;3160497	2541	488	0.0961057	0.701179
GO:0002042	biological_process	cell migration involved in sprouting angiogenesis	The orderly movement of endothelial cells into the extracellular matrix in order to form new blood vessels involved in sprouting angiogenesis.	3	3118481;3087961;3193589	629	4499	0.0963903	0.701179
GO:1900086	biological_process	positive regulation of peptidyl-tyrosine autophosphorylation	Any process that activates or increases the frequency, rate or extent of peptidyl-tyrosine autophosphorylation.	3	3118481;3087961;3193589	629	4499	0.0963903	0.701179
GO:0071356	biological_process	cellular response to tumor necrosis factor	Any process that results in a change in state or activity of a cell (in terms of movement, secretion, enzyme production, gene expression, etc.) as a result of a tumor necrosis factor stimulus.	5	3119577;3105421;3141767;3204285;3200455	54508	14529	0.0968237	0.701179
GO:0002635	biological_process	negative regulation of germinal center formation	Any process that stops, prevents, or reduces the frequency, rate, or extent of germinal center formation.	2	3200419;3196543	302	2553	0.0971183	0.701179
GO:2000777	biological_process	positive regulation of proteasomal ubiquitin-dependent protein catabolic process involved in cellular response to hypoxia	Any positive regulation of proteasomal ubiquitin-dependent protein catabolic process that is involved in a cellular response to hypoxia.	1	3196231	1787	317	0.0979554	0.701179
GO:0000302	biological_process	response to reactive oxygen species	Any process that results in a change in state or activity of a cell or an organism (in terms of movement, secretion, enzyme production, gene expression, etc.) as a result of a reactive oxygen species stimulus. Reactive oxygen species include singlet oxygen, superoxide, and oxygen free radicals.	1	3196231	1787	317	0.0979554	0.701179
GO:0002790	biological_process	peptide secretion	The controlled release of a peptide from a cell or a tissue.	1	3178747	184	30	0.0984434	0.701179
GO:0071502	biological_process	cellular response to temperature stimulus	Any process that results in a change in state or activity of a cell (in terms of movement, secretion, enzyme production, gene expression, etc.) as a result of a temperature stimulus.	1	3178747	184	30	0.0984434	0.701179
GO:0050954	biological_process	sensory perception of mechanical stimulus	The series of events required for an organism to receive a sensory mechanical stimulus, convert it to a molecular signal, and recognize and characterize the signal. This is a neurological process.	1	3178747	184	30	0.0984434	0.701179
GO:0050968	biological_process	detection of chemical stimulus involved in sensory perception of pain	The series of events involved in the perception of pain in which a sensory chemical stimulus is received by a cell and converted into a molecular signal.	1	3178747	184	30	0.0984434	0.701179
GO:0048266	biological_process	behavioral response to pain	Any process that results in a change in the behavior of an organism as a result of a pain stimulus. Pain stimuli cause activation of nociceptors, peripheral receptors for pain, include receptors which are sensitive to painful mechanical stimuli, extreme heat or cold, and chemical stimuli.	1	3178747	184	30	0.0984434	0.701179
GO:0001774	biological_process	microglial cell activation	The change in morphology and behavior of a microglial cell resulting from exposure to a cytokine, chemokine, cellular ligand, or soluble factor.	1	3178747	184	30	0.0984434	0.701179
GO:0060454	biological_process	positive regulation of gastric acid secretion	Any process that increases the rate frequency or extent of gastric secretion. Gastric secretion is the regulated release of gastric acid (hydrochloric acid) by parietal or oxyntic cells during digestion.	1	3178747	184	30	0.0984434	0.701179
GO:0042637	biological_process	catagen	The regression phase of the hair cycle during which cell proliferation ceases, the hair follicle shortens, and an anchored club hair is produced.	1	3178747	184	30	0.0984434	0.701179
GO:0060083	biological_process	smooth muscle contraction involved in micturition	The process leading to shortening and/or development of tension in the urinary bladder smooth muscle tissue involved in the expulsion urine from the body.	1	3178747	184	30	0.0984434	0.701179
GO:0009268	biological_process	response to pH	Any process that results in a change in state or activity of a cell or an organism (in terms of movement, secretion, enzyme production, gene expression, etc.) as a result of a pH stimulus.	1	3178747	184	30	0.0984434	0.701179
GO:0002024	biological_process	diet induced thermogenesis	The process that results in increased metabolic rate in tissues of an organism. It is triggered by the detection of dietary excess. This process is achieved via signalling in the sympathetic nervous system.	1	3178747	184	30	0.0984434	0.701179
GO:0090212	biological_process	negative regulation of establishment of blood-brain barrier	Any process that decreases the rate, frequency or extent of the establishment of the blood-brain barrier, a selectively permeable structural and functional barrier that exists between the capillaries and the brain.	1	3178747	184	30	0.0984434	0.701179
GO:0001660	biological_process	fever generation	The heat generation process that results in a rise in body temperature above the normal, often as a response to infection.	1	3178747	184	30	0.0984434	0.701179
GO:0046324	biological_process	regulation of glucose import	Any process that modulates the frequency, rate or extent of the import of the hexose monosaccharide glucose into a cell or organelle.	1	3163403	587	78	0.0997594	0.701179
GO:0008615	biological_process	pyridoxine biosynthetic process	The chemical reactions and pathways resulting in the formation of pyridoxine, 2-methyl-3-hydroxy-4,5-bis(hydroxymethyl)pyridine, one of the vitamin B6 compounds.	1	3174947	137	1450	0.099955	0.701179
GO:0042823	biological_process	pyridoxal phosphate biosynthetic process	The chemical reactions and pathways resulting in the formation of pyridoxal phosphate, pyridoxal phosphorylated at the hydroxymethyl group of C-5, the active form of vitamin B6.	1	3174947	137	1450	0.099955	0.701179
GO:0042541	biological_process	hemoglobin biosynthetic process	The chemical reactions and pathways resulting in the formation of hemoglobin, an oxygen carrying, conjugated protein containing four heme groups and globin.	3	3124843;3154033;3174823	9020	2447	0.100747	0.701179
GO:1900155	biological_process	negative regulation of bone trabecula formation	Any process that stops, prevents or reduces the frequency, rate or extent of bone trabecula formation.	2	3087961;3193589	559	4003	0.100926	0.701179
GO:2000727	biological_process	positive regulation of cardiac muscle cell differentiation	Any process that activates or increases the frequency, rate or extent of cardiac muscle cell differentiation.	2	3087961;3193589	559	4003	0.100926	0.701179
GO:0033689	biological_process	negative regulation of osteoblast proliferation	Any process that stops, prevents or reduces the rate or extent of osteoblast proliferation.	2	3087961;3193589	559	4003	0.100926	0.701179
GO:0060394	biological_process	negative regulation of pathway-restricted SMAD protein phosphorylation	Any process that decreases the rate, frequency or extent of pathway-restricted SMAD protein phosphorylation. Pathway-restricted SMAD proteins and common-partner SMAD proteins are involved in the transforming growth factor beta receptor signaling pathways.	2	3087961;3193589	559	4003	0.100926	0.701179
GO:0090291	biological_process	negative regulation of osteoclast proliferation	Any process that decreases the rate, frequency, or extent of the multiplication or reproduction of osteoclasts, resulting in the expansion of an osteoclast cell population.	2	3087961;3193589	559	4003	0.100926	0.701179
GO:0003257	biological_process	positive regulation of transcription from RNA polymerase II promoter involved in myocardial precursor cell differentiation	Any process that increases the frequency, rate or extent of transcription from an RNA polymerase II promoter that contributes to the differentiation of a myocardial precursor cell.	2	3087961;3193589	559	4003	0.100926	0.701179
GO:0060676	biological_process	ureteric bud formation	The developmental process pertaining to the initial formation of the ureteric bud from the Wolffian duct. This process begins when the bud protrudes from the duct and ends when it is a recognizable bud.	2	3087961;3193589	559	4003	0.100926	0.701179
GO:0046851	biological_process	negative regulation of bone remodeling	Any process that stops, prevents, or reduces the frequency, rate or extent of bone remodeling.	2	3087961;3193589	559	4003	0.100926	0.701179
GO:0090191	biological_process	negative regulation of branching involved in ureteric bud morphogenesis	Any process that decreases the rate, frequency or extent of branching involved in ureteric bud morphogenesis, the process in which the branching structure of the ureteric bud is generated and organized. The ureteric bud is an epithelial tube that grows out from the metanephric duct. The bud elongates and branches to give rise to the ureter and kidney collecting tubules.	2	3087961;3193589	559	4003	0.100926	0.701179
GO:0051973	biological_process	positive regulation of telomerase activity	Any process that activates or increases the frequency, rate or extent of telomerase activity, the catalysis of the reaction: deoxynucleoside triphosphate + DNA(n) = diphosphate + DNA(n+1).	2	3087961;3193589	559	4003	0.100926	0.701179
GO:1900158	biological_process	negative regulation of bone mineralization involved in bone maturation	Any process that stops, prevents or reduces the frequency, rate or extent of bone mineralization involved in bone maturation.	2	3087961;3193589	559	4003	0.100926	0.701179
GO:0070372	biological_process	regulation of ERK1 and ERK2 cascade	Any process that modulates the frequency, rate or extent of signal transduction mediated by the ERK1 and ERK2 cascade.	2	3173323;3139891	3882	845	0.101104	0.701538
GO:0030174	biological_process	regulation of DNA-dependent DNA replication initiation	Any process that modulates the frequency, rate or extent of initiation of DNA-dependent DNA replication; the process in which DNA becomes competent to replicate. In eukaryotes, replication competence is established in early G1 and lost during the ensuing S phase.	2	3205243;3195961	6617	1669	0.101604	0.704124
GO:0006691	biological_process	leukotriene metabolic process	The chemical reactions and pathways involving leukotriene, a pharmacologically active substance derived from a polyunsaturated fatty acid, such as arachidonic acid.	6	3195313;3165785;3116807;3195097;3200123;3136575	4995	1165	0.102059	0.706396
GO:0055072	biological_process	iron ion homeostasis	Any process involved in the maintenance of an internal steady state of iron ions within an organism or cell.	4	3085875;3120335;3174823;3198703	10590	3016	0.102375	0.707699
GO:0007076	biological_process	mitotic chromosome condensation	The cell cycle process in which chromatin structure is compacted prior to and during mitosis in eukaryotic cells.	2	2869833;3203989	994	155	0.103276	0.712711
GO:0030041	biological_process	actin filament polymerization	Assembly of actin filaments by the addition of actin monomers to a filament.	4	3191819;3202309;3157913;3149417	13184	3912	0.103676	0.712711
GO:0045646	biological_process	regulation of erythrocyte differentiation	Any process that modulates the frequency, rate or extent of erythrocyte differentiation.	2	3192629;3194777	1524	274	0.103742	0.712711
GO:0050819	biological_process	negative regulation of coagulation	Any process that stops, prevents, or reduces the frequency, rate or extent of coagulation.	1	3158109	2917	619	0.107449	0.73274
GO:0043534	biological_process	blood vessel endothelial cell migration	The orderly movement of an endothelial cell into the extracellular matrix in order to form new blood vessels during angiogenesis.	3	3176623;3198513;3132081	7212	1905	0.108216	0.737066
GO:0071260	biological_process	cellular response to mechanical stimulus	Any process that results in a change in state or activity of a cell (in terms of movement, secretion, enzyme production, gene expression, etc.) as a result of a mechanical stimulus.	6	2914439;3148799;3199979;3004796;3195213;3179793	9911	2878	0.108532	0.738308
GO:0032486	biological_process	Rap protein signal transduction	A series of molecular signals within the cell that are mediated by a member of the Rap family of proteins switching to a GTP-bound active state.	1	3050292	1034	172	0.108977	0.738773
GO:0061097	biological_process	regulation of protein tyrosine kinase activity	Any process that modulates the rate, frequency, or extent of protein tyrosine kinase activity.	1	3050292	1034	172	0.108977	0.738773
GO:0007530	biological_process	sex determination	Any process that establishes and transmits the specification of sexual status of an individual organism.	2	3186977;3181059	8474	2372	0.108999	0.738773
GO:0001556	biological_process	oocyte maturation	A developmental process, independent of morphogenetic (shape) change, that is required for an oocyte to attain its fully functional state. Oocyte maturation commences after reinitiation of meiosis commonly starting with germinal vesicle breakdown, and continues up to the second meiotic arrest prior to fertilization.	4	3178053;3189531;3198513;3132081	6203	1600	0.110609	0.746906
GO:0046080	biological_process	dUTP metabolic process	The chemical reactions and pathways involving dUTP, deoxyuridine (5'-)triphosphate.	1	3161527	2441	501	0.110737	0.746906
GO:0046686	biological_process	response to cadmium ion	Any process that results in a change in state or activity of a cell or an organism (in terms of movement, secretion, enzyme production, gene expression, etc.) as a result of a cadmium (Cd) ion stimulus.	5	3156479;3102927;3138759;3113503;3173305	5289	24062	0.112379	0.756922
GO:0009607	biological_process	response to biotic stimulus	Any process that results in a change in state or activity of a cell or an organism (in terms of movement, secretion, enzyme production, gene expression, etc.) as a result of a biotic stimulus, a stimulus caused or produced by a living organism.	6	3130243;3071460;3082767;3169615;3127307;3124149	99192	26138	0.112495	0.756922
GO:0045737	biological_process	positive regulation of cyclin-dependent protein kinase activity	Any process that activates or increases the frequency, rate or extent of CDK activity.	3	3212013;3183337;3044404	6931	1850	0.112659	0.757109
GO:0006069	biological_process	ethanol oxidation	An ethanol metabolic process in which ethanol is converted to acetyl-CoA via acetaldehyde and acetate.	1	3168137	4053	18342	0.113658	0.761057
GO:0001824	biological_process	blastocyst development	The process whose specific outcome is the progression of the blastocyst over time, from its formation to the mature structure. The mammalian blastocyst is a hollow ball of cells containing two cell types, the inner cell mass and the trophectoderm.	2	3197861;3183229	458	3294	0.114358	0.764824
GO:0001822	biological_process	kidney development	The process whose specific outcome is the progression of the kidney over time, from its formation to the mature structure. The kidney is an organ that filters the blood and/or excretes the end products of body metabolism in the form of urine.	9	3118481;3191365;3167493;3172195;3153067;3058192;2955116;3089385;3140813	2749	12746	0.114605	0.76555
GO:0060287	biological_process	epithelial cilium movement involved in determination of left/right asymmetry	The movement of cilia of epithelial cells resulting in the transport of signals which determine asymmetry in an organism's body plan with respect to the left and right halves.	1	3202915	37	669	0.116473	0.775358
GO:0070904	biological_process	transepithelial L-ascorbic acid transport	The directed movement of L-ascorbic acid from one side of an epithelium to the other.	1	3190685	180	1607	0.116772	0.775358
GO:0015882	biological_process	L-ascorbic acid transport	The directed movement of L-ascorbic acid into, out of or within a cell, or between cells, by means of some agent such as a transporter or pore. L-ascorbate, (2R)-2-[(1S)-1,2-dihydroxyethyl]-4-hydroxy-5-oxo-2,5-dihydrofuran-3-olate, is vitamin C and has co-factor and anti-oxidant activities in many species.	1	3190685	180	1607	0.116772	0.775358
GO:0060762	biological_process	regulation of branching involved in mammary gland duct morphogenesis	Any process that modulates the rate, frequency, or extent of branching involved in mammary gland duct morphogenesis.	2	3183397;3192655	1212	222	0.117229	0.776538
GO:0002576	biological_process	platelet degranulation	The regulated exocytosis of secretory granules containing preformed mediators such as histamine and serotonin by a platelet.	5	3097099;2946960;3095041;3042446;3194777	10426	3171	0.118174	0.780007
GO:0048305	biological_process	immunoglobulin secretion	The regulated release of immunoglobulins from a B cell or plasma cell, whose mechanism includes the use of alternate polyadenylylation signals to favor the biosynthesis of secreted forms of immunoglobulin over membrane-bound immunoglobulin.	2	3193375;3135923	1427	281	0.119396	0.780042
GO:0042742	biological_process	defense response to bacterium	Reactions triggered in response to the presence of a bacterium that act to protect the cell or organism.	4	3109023;3201727;3192355;3004796	3466	815	0.120392	0.780042
GO:0090307	biological_process	spindle assembly involved in mitosis	The aggregation, arrangement and bonding together of a set of components to form the spindle that contributes to the process of mitosis.	4	3097099;3095041;3138869;3183229	4190	1035	0.120577	0.780042
GO:0002774	biological_process	Fc receptor mediated inhibitory signaling pathway	A series of molecular signals generated as a consequence of the binding of the Fc portion of an immunoglobulin by an Fc receptor capable of inhibiting an immune effector process contributing to an immune response. The Fc portion of an immunoglobulin is its C-terminal constant region.	1	3194777	1147	214	0.12099	0.780042
GO:0034136	biological_process	negative regulation of toll-like receptor 2 signaling pathway	Any process that stops, prevents, or reduces the frequency, rate, or extent of toll-like receptor 2 signaling pathway.	1	3194777	1147	214	0.12099	0.780042
GO:0070304	biological_process	positive regulation of stress-activated protein kinase signaling cascade	Any process that activates or increases the frequency, rate or extent of signaling via the stress-activated protein kinase signaling cascade.	1	3194777	1147	214	0.12099	0.780042
GO:0043304	biological_process	regulation of mast cell degranulation	Any process that modulates the frequency, rate, or extent of mast cell degranulation.	1	3194777	1147	214	0.12099	0.780042
GO:0002431	biological_process	Fc receptor mediated stimulatory signaling pathway	A series of molecular signals generated as a consequence of a the binding of the Fc portion of an immunoglobulin by an Fc receptor capable of activating or perpetuating an immune response. The Fc portion of an immunoglobulin is its C-terminal constant region.	1	3194777	1147	214	0.12099	0.780042
GO:0002902	biological_process	regulation of B cell apoptotic process	Any process that modulates the frequency, rate, or extent of B cell apoptotic process.	1	3194777	1147	214	0.12099	0.780042
GO:0070668	biological_process	positive regulation of mast cell proliferation	Any process that activates or increases the rate or extent of mast cell proliferation.	1	3194777	1147	214	0.12099	0.780042
GO:0070667	biological_process	negative regulation of mast cell proliferation	Any process that stops, prevents or reduces the rate or extent of mast cell proliferation.	1	3194777	1147	214	0.12099	0.780042
GO:0090025	biological_process	regulation of monocyte chemotaxis	Any process that modulates the frequency, rate, or extent of monocyte chemotaxis.	1	3194777	1147	214	0.12099	0.780042
GO:0097028	biological_process	dendritic cell differentiation	The process in which a precursor cell type acquires the specialized features of a dendritic cell. A dendritic cell is a leukocyte of dendritic lineage specialized in the uptake, processing, and transport of antigens to lymph nodes for the purpose of stimulating an immune response via T cell activation.	1	3194777	1147	214	0.12099	0.780042
GO:2000670	biological_process	positive regulation of dendritic cell apoptotic process	Any process that activates or increases the frequency, rate or extent of dendritic cell apoptotic process.	1	3194777	1147	214	0.12099	0.780042
GO:0034144	biological_process	negative regulation of toll-like receptor 4 signaling pathway	Any process that stops, prevents, or reduces the frequency, rate, or extent of toll-like receptor 4 signaling pathway.	1	3194777	1147	214	0.12099	0.780042
GO:0042531	biological_process	positive regulation of tyrosine phosphorylation of STAT protein	Any process that activates or increases the frequency, rate or extent of the introduction of a phosphate group to a tyrosine residue of a STAT (Signal Transducer and Activator of Transcription) protein.	1	3194777	1147	214	0.12099	0.780042
GO:0002762	biological_process	negative regulation of myeloid leukocyte differentiation	Any process that stops, prevents, or reduces the frequency, rate, or extent of myeloid leukocyte differentiation.	1	3194777	1147	214	0.12099	0.780042
GO:0090330	biological_process	regulation of platelet aggregation	Any process that modulates the rate, frequency or extent of platelet aggregation. Platelet aggregation is the adhesion of one platelet to one or more other platelets via adhesion molecules.	1	3194777	1147	214	0.12099	0.780042
GO:0046952	biological_process	ketone body catabolic process	The chemical reactions and pathways resulting in the breakdown of ketone bodies, any one of the three substances: acetoacetate, D-3-hydroxybutyrate (beta-hydroxybutyrate) or acetone. Ketone bodies can be used as an energy source as an alternative to glucose. Utilization of ketone bodies in peripheral tissues involves conversion of acetoacetate to acetoacetyl-CoA, which is then converted to two mo…	1	3195789	6008	26353	0.12266	0.786727
GO:0055016	biological_process	hypochord development	The process whose specific outcome is the progression of the hypochord over time, from its formation to the mature structure. The hypochord is a transient rod-like structure in the embryos of fish, lampreys and amphibians that is located immediately ventral to the notochord. The hypochord may play a role in positioning the dorsal aorta.	2	3190567;3153541	2890	659	0.122877	0.786727
GO:0010608	biological_process	posttranscriptional regulation of gene expression	Any process that modulates the frequency, rate or extent of gene expression after the production of an RNA transcript.	2	3186959;3201467	286	2216	0.123432	0.78937
GO:0006154	biological_process	adenosine catabolic process	The chemical reactions and pathways resulting in the breakdown of adenosine, adenine riboside, a ribonucleoside found widely distributed in cells of every type as the free nucleoside and in combination in nucleic acids and various nucleoside coenzymes.	3	3186459;3198943;3189041	3884	957	0.124428	0.793908
GO:0045132	biological_process	meiotic chromosome segregation	The process in which genetic material, in the form of chromosomes, is organized into specific structures and then physically separated and apportioned to two or more sets during M phase of the meiotic cell cycle.	1	3184623	161	36	0.124853	0.795704
GO:0001676	biological_process	long-chain fatty acid metabolic process	The chemical reactions and pathways involving long-chain fatty acids, A long-chain fatty acid is a fatty acid with a chain length between C13 and C22.	3	3205253;3200537;3203431	2856	12738	0.12528	0.797511
GO:0010043	biological_process	response to zinc ion	Any process that results in a change in state or activity of a cell or an organism (in terms of movement, secretion, enzyme production, gene expression, etc.) as a result of a zinc ion stimulus.	5	3196743;3204753;3173305;3159345;3044332	3790	16376	0.125859	0.798435
GO:0007288	biological_process	sperm axoneme assembly	The assembly and organization of the sperm flagellar axoneme, the bundle of microtubules and associated proteins that forms the core of the eukaryotic sperm flagellum, and is responsible for movement.	2	3137109;3185803	320	2358	0.126137	0.798435
GO:0006086	biological_process	acetyl-CoA biosynthetic process from pyruvate	The chemical reactions and pathways resulting in the formation of acetyl-CoA from pyruvate.	1	3188023	2450	11133	0.126273	0.798435
GO:0009214	biological_process	cyclic nucleotide catabolic process	The chemical reactions and pathways resulting in the breakdown of a cyclic nucleotide, a nucleotide in which the phosphate group is in diester linkage to two positions on the sugar residue.	1	3188913	5697	1560	0.127185	0.798435
GO:0019852	biological_process	L-ascorbic acid metabolic process	The chemical reactions and pathways involving L-ascorbic acid, (2R)-2-[(1S)-1,2-dihydroxyethyl]-4-hydroxy-5-oxo-2,5-dihydrofuran-3-olate; L-ascorbic acid is vitamin C and has co-factor and anti-oxidant activities in many species.	1	3196625	1173	6301	0.127852	0.798435
GO:0006534	biological_process	cysteine metabolic process	The chemical reactions and pathways involving cysteine, 2-amino-3-mercaptopropanoic acid.	1	3196625	1173	6301	0.127852	0.798435
GO:0051900	biological_process	regulation of mitochondrial depolarization	Any process that modulates the frequency, rate or extent of the change in the membrane potential of the mitochondria from negative to positive.	1	3196625	1173	6301	0.127852	0.798435
GO:0050729	biological_process	positive regulation of inflammatory response	Any process that activates or increases the frequency, rate or extent of the inflammatory response.	5	3183871;3199979;3004796;3195213;3152043	7491	2205	0.127914	0.798435
GO:0033148	biological_process	positive regulation of intracellular estrogen receptor signaling pathway	Any process that activates or increases the frequency, rate or extent of the activity of an intracellular estrogen receptor signaling pathway.	1	3204021	317	52	0.12846	0.798435
GO:0006750	biological_process	glutathione biosynthetic process	The chemical reactions and pathways resulting in the formation of glutathione, the tripeptide glutamylcysteinylglycine, which acts as a coenzyme for some enzymes and as an antioxidant in the protection of sulfhydryl groups in enzymes and other proteins.	6	3070310;3092603;2900826;3196625;2893604;3144145	2069	9714	0.129435	0.798435
GO:0055003	biological_process	cardiac myofibril assembly	The process whose specific outcome is the progression of the cardiac myofibril over time, from its formation to the mature structure. A cardiac myofibril is a myofibril specific to cardiac muscle cells.	3	3129999;2982264;3075049	6123	1729	0.129443	0.798435
GO:0045088	biological_process	regulation of innate immune response	Any process that modulates the frequency, rate or extent of the innate immune response, the organism's first line of defense against infection.	2	3064120;3145959	601	101	0.129529	0.798435
GO:0043149	biological_process	stress fiber assembly	The aggregation, arrangement and bonding together of a set of components to form a stress fiber. A stress fiber is a contractile actin filament bundle that consists of short actin filaments with alternating polarity.	3	3154427;3198513;3132081	5924	1638	0.129572	0.798435
GO:0007260	biological_process	tyrosine phosphorylation of STAT protein	The process of introducing a phosphate group to a tyrosine residue of a STAT (Signal Transducer and Activator of Transcription) protein.	1	2988790	54	49	0.129884	0.798435
GO:2000778	biological_process	positive regulation of interleukin-6 secretion	Any process that activates or increases the frequency, rate or extent of interleukin-6 secretion.	1	2988790	54	49	0.129884	0.798435
GO:2000484	biological_process	positive regulation of interleukin-8 secretion	Any process that activates or increases the frequency, rate or extent of interleukin-8 secretion.	1	2988790	54	49	0.129884	0.798435
GO:0046427	biological_process	positive regulation of JAK-STAT cascade	Any process that activates or increases the frequency, rate or extent of the JAK-STAT signaling pathway activity.	1	2988790	54	49	0.129884	0.798435
GO:0007200	biological_process	phospholipase C-activating G-protein coupled receptor signaling pathway	The series of molecular signals generated as a consequence of a G-protein coupled receptor binding to its physiological ligand, where the pathway proceeds with activation of phospholipase C (PLC) and a subsequent increase in the concentration of inositol trisphosphate (IP3) and diacylglycerol (DAG).	1	2988790	54	49	0.129884	0.798435
GO:0032651	biological_process	regulation of interleukin-1 beta production	Any process that modulates the frequency, rate, or extent of interleukin-1 beta production.	1	2988790	54	49	0.129884	0.798435
GO:0070493	biological_process	thrombin receptor signaling pathway	The series of molecular signals generated as a consequence of a thrombin receptor binding to one of its physiological ligands.	1	2988790	54	49	0.129884	0.798435
GO:1900134	biological_process	negative regulation of renin secretion into blood stream	Any process that stops, prevents or reduces the frequency, rate or extent of renin secretion into blood stream.	1	2988790	54	49	0.129884	0.798435
GO:0007262	biological_process	STAT protein import into nucleus	The directed movement of dimerized STAT (Signal Transducers and Activators of Transcription) proteins into the nucleus following activation by members of the janus activated kinase (JAK) family of tyrosine kinases.	1	2988790	54	49	0.129884	0.798435
GO:0043697	biological_process	cell dedifferentiation	The process in which a specialized cell loses the structural or functional features that characterize it in the mature organism, or some other relatively stable phase of the organism's life history. Under certain conditions, these cells can revert back to the features of the stem cells that were their ancestors.	1	3192629	377	60	0.130891	0.799956
GO:0042063	biological_process	gliogenesis	The process that results in the generation of glial cells. This includes the production of glial progenitors and their differentiation into mature glia.	1	3192629	377	60	0.130891	0.799956
GO:2000773	biological_process	negative regulation of cellular senescence	Any process that stops, prevents or reduces the frequency, rate or extent of cellular senescence.	1	3192629	377	60	0.130891	0.799956
GO:0003323	biological_process	type B pancreatic cell development	The process whose specific outcome is the progression of a type B pancreatic cell over time, from its formation to the mature structure. A type B pancreatic cell is a cell located towards center of the islets of Langerhans that secretes insulin.	1	3192629	377	60	0.130891	0.799956
GO:0006667	biological_process	sphinganine metabolic process	The chemical reactions and pathways involving sphinganine, D-erythro-2-amino-1,3-octadecanediol.	2	3096575;3152387	94	1004	0.13114	0.799956
GO:0090162	biological_process	establishment of epithelial cell polarity	The specification and formation of anisotropic intracellular organization of an epithelial cell.	2	3126829;2984948	1597	336	0.13142	0.800785
GO:0045843	biological_process	negative regulation of striated muscle tissue development	Any process that stops, prevents, or reduces the frequency, rate or extent of striated muscle development.	2	3042586;3107109	1288	261	0.131566	0.800795
GO:0006071	biological_process	glycerol metabolic process	The chemical reactions and pathways involving glycerol, 1,2,3-propanetriol, a sweet, hygroscopic, viscous liquid, widely distributed in nature as a constituent of many lipids.	4	3009270;3164607;3139541;3177795	852	4912	0.131927	0.801232
GO:0002903	biological_process	negative regulation of B cell apoptotic process	Any process that stops, prevents, or reduces the frequency, rate, or extent of B cell apoptotic process.	2	3144611;3183421	1391	286	0.132701	0.804189
GO:0060662	biological_process	salivary gland cavitation	The process in which the solid core of salivary epithelium gives rise to the hollow tube of the gland.	2	3121759;3171681	4238	1115	0.132704	0.804189
GO:0006222	biological_process	UMP biosynthetic process	The chemical reactions and pathways resulting in the formation of UMP, uridine monophosphate.	2	3181487;3189013	482	3154	0.134144	0.808039
GO:0006531	biological_process	aspartate metabolic process	The chemical reactions and pathways involving aspartate, the anion derived from aspartic acid, 2-aminobutanedioic acid.	1	3200745	1906	8970	0.134503	0.808039
GO:0008652	biological_process	cellular amino acid biosynthetic process	The chemical reactions and pathways resulting in the formation of amino acids, organic acids containing one or more amino substituents.	1	3200745	1906	8970	0.134503	0.808039
GO:0006114	biological_process	glycerol biosynthetic process	The chemical reactions and pathways resulting in the formation of glycerol, 1,2,3-propanetriol, a sweet, hygroscopic, viscous liquid, widely distributed in nature as a constituent of many lipids.	1	3200745	1906	8970	0.134503	0.808039
GO:0050860	biological_process	negative regulation of T cell receptor signaling pathway	Any process that stops, prevents, or reduces the frequency, rate or extent of signaling pathways initiated by the cross-linking of an antigen receptor on a T cell.	4	3139891;3203065;3203863;3145959	8287	2558	0.13477	0.808765
GO:0008054	biological_process	cyclin catabolic process	The chemical reactions and pathways resulting in the breakdown of cyclins, proteins whose levels in a cell varies markedly during the cell cycle, and which play key roles in regulating cell cycle phase transitions.	1	3146576	322	57	0.135322	0.808789
GO:0070314	biological_process	G1 to G0 transition	A cell cycle arrest process that results in arrest during G1 phase, whereupon the cell enters a specialized resting state known as G0 or quiescence.	1	3146576	322	57	0.135322	0.808789
GO:0006730	biological_process	one-carbon metabolic process	The chemical reactions and pathways involving the transfer of one-carbon units in various oxidation states.	9	3108837;3102002;3202967;3163525;3142603;3179189;3193181;3185559;3191391	11018	48586	0.13533	0.808789
GO:0010842	biological_process	retina layer formation	The process in which the vertebrate retina is organized into three laminae: the outer nuclear layer (ONL), which contains photoreceptor nuclei; the inner nuclear layer (INL), which contains amacrine, bipolar and horizontal cells; and the retinal ganglion cell (RGC) layer. Between the inner and outer nuclear layers, the outer plexiform layer (OPL) contains connections between the photoreceptors an…	3	3167679;3203471;3198697	675	4059	0.137716	0.820238
GO:0016311	biological_process	dephosphorylation	The process of removing one or more phosphoric (ester or anhydride) residues from a molecule.	5	3160475;3201855;3195439;2998082;3176603	4323	17671	0.138862	0.826177
GO:0010634	biological_process	positive regulation of epithelial cell migration	Any process that activates or increases the frequency, rate or extent of epithelial cell migration.	2	3124843;3186959	427	2799	0.140325	0.829835
GO:0002934	biological_process	desmosome organization	A process that is carried out at the cellular level which results in the assembly, arrangement of constituent parts, or disassembly of a desmosome. A desmosome is a patch-like intercellular junction found in vertebrate tissues, consisting of parallel zones of two cell membranes, separated by an space of 25-35 nm, and having dense fibrillar plaques in the subjacent cytoplasm.	1	3160277	273	1998	0.140523	0.829835
GO:0003223	biological_process	ventricular compact myocardium morphogenesis	The process in which the anatomical structures of the compact cardiac ventricle muscle are generated and organized.	1	3160277	273	1998	0.140523	0.829835
GO:0071896	biological_process	protein localization to adherens junction	Any process in which a protein is transported to, and/or maintained at the adherens junction.	1	3160277	273	1998	0.140523	0.829835
GO:0045109	biological_process	intermediate filament organization	Control of the spatial distribution of intermediate filaments; includes organizing filaments into meshworks, bundles, or other structures, as by cross-linking.	1	3160277	273	1998	0.140523	0.829835
GO:0042416	biological_process	dopamine biosynthetic process	The chemical reactions and pathways resulting in the formation of dopamine, a catecholamine neurotransmitter and a metabolic precursor of noradrenaline and adrenaline.	2	3198305;3191001	184	1507	0.140893	0.830683
GO:0051133	biological_process	regulation of NK T cell activation	Any process that modulates the frequency, rate or extent of natural killer T cell activation.	1	3055112	144	38	0.143998	0.84675
GO:0045184	biological_process	establishment of protein localization	The directed movement of a protein to a specific location.	4	3097099;2946186;3095041;3056796	4036	1096	0.144883	0.848079
GO:0033211	biological_process	adiponectin-mediated signaling pathway	A series of molecular signals initiated by the binding of adiponectin to a receptor on the surface of a cell, and ending with regulation of a downstream cellular process, e.g. transcription.	2	3193981;3203431	497	3116	0.144934	0.848079
GO:1901653	biological_process	cellular response to peptide	Any process that results in a change in state or activity of a cell (in terms of movement, secretion, enzyme production, gene expression, etc.) as a result of a peptide stimulus.	1	3187257	1344	300	0.145486	0.848079
GO:0051026	biological_process	chiasma assembly	The cell cycle process in which a connection between chromatids assembles, indicating where an exchange of homologous segments has taken place by the crossing-over of non-sister chromatids.	1	3161401	261	50	0.145872	0.848079
GO:0035265	biological_process	organ growth	The increase in size or mass of an organ. Organs are commonly observed as visibly distinct structures, but may also exist as loosely associated clusters of cells that function together as to perform a specific function.	1	3161401	261	50	0.145872	0.848079
GO:0009888	biological_process	tissue development	The process whose specific outcome is the progression of a tissue over time, from its formation to the mature structure.	1	2911827	42	42	0.145904	0.848079
GO:0048513	biological_process	organ development	Development of a tissue or tissues that work together to perform a specific function or functions. Development pertains to the process whose specific outcome is the progression of a structure over time, from its formation to the mature structure. Organs are commonly observed as visibly distinct structures, but may also exist as loosely associated clusters of cells that work together to perform a …	1	2911827	42	42	0.145904	0.848079
GO:0051960	biological_process	regulation of nervous system development	Any process that modulates the frequency, rate or extent of nervous system development, the origin and formation of nervous tissue.	1	2911827	42	42	0.145904	0.848079
GO:0030514	biological_process	negative regulation of BMP signaling pathway	Any process that stops, prevents, or reduces the frequency, rate or extent of the BMP signaling pathway.	9	3184135;2993620;3190377;3087961;3169497;3058824;3193589;3198597;3188747	3709	14989	0.146471	0.848704
GO:0002513	biological_process	tolerance induction to self antigen	Tolerance induction directed at self antigens.	2	3192655;3194777	1560	356	0.148083	0.856259
GO:0031663	biological_process	lipopolysaccharide-mediated signaling pathway	A series of molecular signals initiated by the binding of a lipopolysaccharide (LPS) to a receptor on the surface of a target cell, and ending with regulation of a downstream cellular process, e.g. transcription. Lipopolysaccharides are major components of the outer membrane of Gram-negative bacteria, making them prime targets for recognition by the immune system.	2	3192655;3194777	1560	356	0.148083	0.856259
GO:0000722	biological_process	telomere maintenance via recombination	Any recombinational process that contributes to the maintenance of proper telomeric length.	3	3142881;3113395;3133329	1364	305	0.149831	0.863667
GO:0048041	biological_process	focal adhesion assembly	The aggregation and bonding together of a set of components to form a focal adhesion, a complex of intracellular signaling and structural proteins that provides a structural link between the internal actin cytoskeleton and the ECM, and also function as a locus of signal transduction activity.	4	3154427;3198513;3123745;3132081	6370	1968	0.15184	0.874341
GO:0032956	biological_process	regulation of actin cytoskeleton organization	Any process that modulates the frequency, rate or extent of the formation, arrangement of constituent parts, or disassembly of cytoskeletal structures comprising actin filaments and their associated proteins.	2	3144415;3156617	820	168	0.15223	0.874363
GO:0072498	biological_process	embryonic skeletal joint development	The process, occurring during the embryonic phase, whose specific outcome is the progression of the skeletal joints over time, from formation to mature structure.	1	3196827	116	1047	0.152789	0.874363
GO:0015014	biological_process	heparan sulfate proteoglycan biosynthetic process, polysaccharide chain biosynthetic process	The chemical reactions and pathways resulting in the formation of polysaccharide chain component of heparan sulfate proteoglycan.	1	3196827	116	1047	0.152789	0.874363
GO:0043507	biological_process	positive regulation of JUN kinase activity	Any process that activates or increases the frequency, rate or extent of JUN kinase activity.	6	2978758;3143685;3204007;3176087;3198513;3132081	8630	2890	0.153568	0.877916
GO:0050715	biological_process	positive regulation of cytokine secretion	Any process that activates or increases the frequency, rate or extent of the regulated release of cytokines from a cell.	3	3139591;3195213;3187883	2233	571	0.154863	0.884405
GO:0030879	biological_process	mammary gland development	The process whose specific outcome is the progression of the mammary gland over time, from its formation to the mature structure. The mammary gland is a large compound sebaceous gland that in female mammals is modified to secrete milk. Its development starts with the formation of the mammary line and ends as the mature gland cycles between nursing and weaning stages.	3	3107109;3201923;2955116	1704	411	0.155151	0.885141
GO:0046439	biological_process	L-cysteine metabolic process	The chemical reactions and pathways involving L-cysteine, the L-enantiomer of 2-amino-3-mercaptopropanoic acid, i.e. (2R)-2-amino-3-mercaptopropanoic acid.	2	3183153;3161871	352	2284	0.156502	0.888529
GO:0042542	biological_process	response to hydrogen peroxide	Any process that results in a change in state or activity of a cell or an organism (in terms of movement, secretion, enzyme production, gene expression, etc.) as a result of a hydrogen peroxide (H2O2) stimulus.	5	3156615;3144573;3156031;3198513;3132081	6711	2148	0.156545	0.888529
GO:1900087	biological_process	positive regulation of G1/S transition of mitotic cell cycle	Any cell cycle regulatory process that promotes the commitment of a cell from G1 to S phase of the mitotic cell cycle.	3	3156873;3154247;3202309	5980	1855	0.157552	0.893315
GO:0021695	biological_process	cerebellar cortex development	The process whose specific outcome is the progression of the cerebellar cortex over time, from its formation to the mature structure. The cerebellar cortex is a thin mantle of gray matter that covers the surface of each cerebral hemisphere. It has a characteristic morphology with convolutions (gyri) and crevices (sulci) that have specific functions. Six layers of nerve cells and the nerve pathway…	1	3147376	142	66	0.158174	0.893315
GO:0006526	biological_process	arginine biosynthetic process	The chemical reactions and pathways resulting in the formation of arginine, 2-amino-5-(carbamimidamido)pentanoic acid.	2	3095257;3176989	4957	1482	0.158193	0.893315
GO:0035264	biological_process	multicellular organism growth	The increase in size or mass of an entire multicellular organism, as opposed to cell growth.	5	3177397;3203957;3162655;3155435;3058192	6357	2022	0.159874	0.900421
GO:0030833	biological_process	regulation of actin filament polymerization	Any process that modulates the frequency, rate or extent of the assembly of actin filaments by the addition of actin monomers to a filament.	6	3185423;3186477;3186865;3100562;3148491;3198781	53127	17962	0.159996	0.900421
GO:0014068	biological_process	positive regulation of phosphatidylinositol 3-kinase cascade	Any process that activates or increases the frequency, rate or extent of signal transduction mediated by the phosphatidylinositol 3-kinase cascade.	6	3139891;3173321;3189973;3167133;3190645;2988790	6221	1973	0.1601	0.900421
GO:0048747	biological_process	muscle fiber development	The process whose specific outcome is the progression of the muscle fiber over time, from its formation to the mature structure. In skeletal muscle, fibers are formed by the maturation of myotubes. They can be classed as slow, intermediate/fast or fast.	1	2979092	619	121	0.160365	0.900801
GO:0006809	biological_process	nitric oxide biosynthetic process	The chemical reactions and pathways resulting in the formation of nitric oxide, nitrogen monoxide (NO), a colorless gas only slightly soluble in water.	3	3201781;3167659;3187209	2140	550	0.160492	0.900801
GO:0042773	biological_process	ATP synthesis coupled electron transport	The transfer of electrons through a series of electron donors and acceptors, generating energy that is ultimately used for synthesis of ATP.	3	3053746;3162153;3190617	110659	591470	0.16139	0.902967
GO:0002504	biological_process	antigen processing and presentation of peptide or polysaccharide antigen via MHC class II	The process in which an antigen-presenting cell expresses antigen (peptide or polysaccharide) on its cell surface in association with an MHC class II protein complex.	3	3068770;3122503;2903138	2815	761	0.1614	0.902967
GO:0035162	biological_process	embryonic hemopoiesis	The stages of blood cell formation that take place within the embryo.	8	3185723;3204905;3189745;3124843;3161361;3154033;3121667;3174823	13368	4833	0.161915	0.904214
GO:0016447	biological_process	somatic recombination of immunoglobulin gene segments	The process in which immunoglobulin genes are formed through recombination of the germline genetic elements, as known as immunoglobulin gene segments, within a single locus.	1	3154903	720	151	0.16268	0.905161
GO:0034126	biological_process	positive regulation of MyD88-dependent toll-like receptor signaling pathway	Any process that activates or increases the frequency, rate, or extent of MyD88-dependent toll-like receptor signaling pathway.	1	3056554	126	69	0.163017	0.905161
GO:0060538	biological_process	skeletal muscle organ development	The progression of a skeletal muscle organ over time from its initial formation to its mature state. A skeletal muscle organ includes the skeletal muscle tissue and its associated connective tissue.	1	3190669	422	83	0.163063	0.905161
GO:0046718	biological_process	viral entry into host cell	The process that occurs after viral attachment by which a virion, or viral nucleic acid, breaches the plasma membrane or cell envelope and enters the host cell. The process ends when the viral nucleic acid is released into the host cell cytoplasm.	3	3154559;3196667;3156159	130	1096	0.163467	0.9065
GO:0006954	biological_process	inflammatory response	The immediate defensive reaction (by vertebrate tissue) to infection or injury caused by chemical or physical agents. The process is characterized by local vasodilation, extravasation of plasma into intercellular spaces and accumulation of white blood cells and macrophages.	25	3183871;3150461;3105421;3095117;3055112;2935652;2930476;3004796;3185177;3205147;3192655;3106043;3140993;3159579;3178725;2997600;3171901;3185589;3152043;2988790;2970072;3166019;3201123;3204285;3007304	65146	21924	0.1644	0.907488
GO:0043011	biological_process	myeloid dendritic cell differentiation	The process in which a monocyte acquires the specialized features of a dendritic cell, an immunocompetent cell of the lymphoid and hemopoietic systems and skin.	5	3044760;3204007;3192655;2970072;3083813	2709	737	0.164435	0.907488
GO:0090244	biological_process	Wnt receptor signaling pathway involved in somitogenesis	The series of molecular signals initiated by binding of Wnt protein to a frizzled family receptor on the surface of the target cell and ending with a change in cell state that contributes to somitogenesis.	1	3203017	865	188	0.16445	0.907488
GO:0045022	biological_process	early endosome to late endosome transport	The directed movement of substances, in membrane-bounded vesicles, from the early sorting endosomes to the late sorting endosomes; transport occurs along microtubules and can be experimentally blocked with microtubule-depolymerizing drugs.	4	3097099;3095041;3186551;3195263	4760	1445	0.164926	0.909143
GO:0030818	biological_process	negative regulation of cAMP biosynthetic process	Any process that stops, prevents, or reduces the frequency, rate or extent of the chemical reactions and pathways resulting in the formation of the nucleotide cAMP (cyclic AMP, adenosine 3',5'-cyclophosphate).	3	3065302;3199979;2996764	4558	1378	0.165929	0.913763
GO:0060055	biological_process	angiogenesis involved in wound healing	Blood vessel formation when new vessels emerge from the proliferation of pre-existing blood vessels and contribute to the series of events that restore integrity to a damaged tissue, following an injury.	2	3028650;3201923	1527	382	0.166753	0.916483
GO:0031018	biological_process	endocrine pancreas development	The process whose specific outcome is the progression of the endocrine pancreas over time, from its formation to the mature structure. The endocrine pancreas is made up of islet cells that produce insulin, glucagon and somatostatin.	5	2946334;3178617;3197861;3074731;3114509	2295	9428	0.16771	0.920282
GO:0043586	biological_process	tongue development	The process whose specific outcome is the progression of the tongue over time, from its formation to the mature structure. The tongue is the movable, muscular organ on the floor of the mouth of most vertebrates, in many other mammals is the principal organ of taste, aids in the prehension of food, in swallowing, and in modifying the voice as in speech.	3	3091809;3107109;3130863	942	212	0.167776	0.920282
GO:0006103	biological_process	2-oxoglutarate metabolic process	The chemical reactions and pathways involving oxoglutarate, the dianion of 2-oxoglutaric acid. It is a key constituent of the TCA cycle and a key intermediate in amino-acid metabolism.	4	3190575;3200745;3196309;3183875	7947	30431	0.168432	0.922341
GO:0071313	biological_process	cellular response to caffeine	Any process that results in a change in state or activity of a cell (in terms of movement, secretion, enzyme production, gene expression, etc.) as a result of a caffeine stimulus. Caffeine is an alkaloid found in numerous plant species, where it acts as a natural pesticide that paralyzes and kills certain insects feeding upon them.	5	2974178;3174453;3173357;3133125;3199381	181	1330	0.168484	0.922341
GO:0016338	biological_process	calcium-independent cell-cell adhesion	The attachment of one cell to another cell via adhesion molecules that do not require the presence of calcium for the interaction.	3	3164323;3202499;3037034	607	3334	0.168718	0.922712
GO:0050880	biological_process	regulation of blood vessel size	Any process that modulates the size of blood vessels.	4	3003752;3188211;3152565;3196625	2310	9479	0.169773	0.926924
GO:0042789	biological_process	mRNA transcription from RNA polymerase II promoter	The cellular synthesis of messenger RNA (mRNA) from a DNA template by RNA polymerase II, originating at an RNA polymerase II promoter.	2	3185723;3176623	4029	1209	0.169822	0.926924
GO:0006959	biological_process	humoral immune response	An immune response mediated through a body fluid.	5	3193375;3147602;2986488;3176769;3178249	2739	768	0.170509	0.928848
GO:2000114	biological_process	regulation of establishment of cell polarity	Any process that modulates the frequency, rate or extent of establishment of cell polarity.	4	3192013;3198513;3157853;3132081	6166	2034	0.171281	0.929512
GO:0032863	biological_process	activation of Rac GTPase activity	Any process that initiates the activity of an inactive GTPase of the Rac family through the replacement of GDP by GTP.	5	3173403;3198513;3123745;3132081;3116183	6527	2166	0.171663	0.929512
GO:0042310	biological_process	vasoconstriction	A decrease in the diameter of blood vessels, especially arteries, usually causing an increase in blood pressure.	1	3199979	4367	1348	0.173541	0.929512
GO:0060137	biological_process	maternal process involved in parturition	A reproductive process occurring in the mother that results in birth.	1	3199979	4367	1348	0.173541	0.929512
GO:0051482	biological_process	elevation of cytosolic calcium ion concentration involved in phospholipase C-activating G-protein coupled signaling pathway	Any process that increases the concentration of calcium ions in the cytosol that occurs as part of a PLC-activating G-protein coupled receptor signaling pathway. G-protein-activated PLC hydrolyses phosphatidylinositol-bisphosphate (PIP2) to release diacylglycerol (DAG) and inositol trisphosphate (IP3). IP3 then binds to calcium release channels in the endoplasmic reticulum (ER) to trigger calcium…	1	3199979	4367	1348	0.173541	0.929512
GO:0050678	biological_process	regulation of epithelial cell proliferation	Any process that modulates the frequency, rate or extent of epithelial cell proliferation.	1	3199979	4367	1348	0.173541	0.929512
GO:0043084	biological_process	penile erection	The hardening, enlarging and rising of the penis which often occurs in the sexually aroused male and enables sexual intercourse. Achieved by increased inflow of blood into the vessels of erectile tissue, and decreased outflow.	1	3199979	4367	1348	0.173541	0.929512
GO:0014824	biological_process	artery smooth muscle contraction	A process in which force is generated within smooth muscle tissue, resulting in a change in muscle geometry. This process occurs in the artery. Force generation involves a chemo-mechanical energy conversion step that is carried out by the actin/myosin complex activity, which generates force through ATP hydrolysis. The artery is a vessel carrying blood away from the heart.	1	3199979	4367	1348	0.173541	0.929512
GO:0001821	biological_process	histamine secretion	The regulated release of histamine by a cell or tissue. It is formed by decarboxylation of histidine and it acts through receptors in smooth muscle and in secretory systems.	1	3199979	4367	1348	0.173541	0.929512
GO:0048144	biological_process	fibroblast proliferation	The multiplication or reproduction of fibroblast cells, resulting in the expansion of the fibroblast population.	1	3199979	4367	1348	0.173541	0.929512
GO:0090023	biological_process	positive regulation of neutrophil chemotaxis	Any process that increases the frequency, rate, or extent of neutrophil chemotaxis. Neutrophil chemotaxis is the directed movement of a neutrophil cell, the most numerous polymorphonuclear leukocyte found in the blood, in response to an external stimulus, usually an infection or wounding.	1	3199979	4367	1348	0.173541	0.929512
GO:0003094	biological_process	glomerular filtration	The process in which plasma is filtered through the glomerular membrane which consists of capillary endothelial cells, the basement membrane, and epithelial cells. The glomerular filtrate is the same as plasma except it has no significant amount of protein.	1	3199979	4367	1348	0.173541	0.929512
GO:0015889	biological_process	cobalamin transport	The directed movement of cobalamin (vitamin B12), a water-soluble vitamin characterized by possession of a corrin nucleus containing a cobalt atom, into, out of or within a cell, or between cells, by means of some agent such as a transporter or pore.	1	3197889	256	1684	0.173551	0.929512
GO:0007161	biological_process	calcium-independent cell-matrix adhesion	The binding of a cell to the extracellular matrix via adhesion molecules that do not require the presence of calcium for the interaction.	1	3042446	5211	1684	0.174315	0.929512
GO:0042100	biological_process	B cell proliferation	The expansion of a B cell population by cell division. Follows B cell activation.	4	3107109;3131731;2984902;3168967	2550	718	0.174544	0.929842
GO:0017157	biological_process	regulation of exocytosis	Any process that modulates the frequency, rate or extent of exocytosis.	2	3095913;3201317	4615	1443	0.175307	0.931862
GO:0001957	biological_process	intramembranous ossification	Direct ossification that occurs within mesenchyme or an accumulation of relatively unspecialized cells.	2	3126265;3203017	996	235	0.176265	0.931862
GO:0060326	biological_process	cell chemotaxis	The directed movement of a motile cell guided by a specific chemical concentration gradient. Movement may be towards a higher concentration (positive chemotaxis) or towards a lower concentration (negative chemotaxis).	2	3107109;3123745	1355	341	0.176315	0.931862
GO:0032077	biological_process	positive regulation of deoxyribonuclease activity	Any process that activates or increases the frequency, rate or extent of deoxyribonuclease activity, the hydrolysis of ester linkages within deoxyribonucleic acid.	1	3163513	11681	4378	0.176774	0.931862
GO:0043407	biological_process	negative regulation of MAP kinase activity	Any process that stops, prevents, or reduces the frequency, rate or extent of MAP kinase activity.	8	3000120;3106285;3139891;3141767;3149207;3184863;3194777;3093689	7093	2457	0.177109	0.93188
GO:0030198	biological_process	extracellular matrix organization	A process that is carried out at the cellular level which results in the assembly, arrangement of constituent parts, or disassembly of an extracellular matrix.	12	3184065;3173323;3192355;3095387;3194089;3193899;3204117;3189973;3201923;3042446;3056796;3204323	13443	5122	0.177494	0.933018
GO:0006777	biological_process	Mo-molybdopterin cofactor biosynthetic process	The chemical reactions and pathways resulting in the formation of the Mo-molybdopterin cofactor, essential for the catalytic activity of some enzymes. The cofactor consists of a mononuclear molybdenum (Mo) ion coordinated by one or two molybdopterin ligands.	1	2876573	29	33	0.177664	0.93303
GO:0071300	biological_process	cellular response to retinoic acid	Any process that results in a change in state or activity of a cell (in terms of movement, secretion, enzyme production, gene expression, etc.) as a result of a retinoic acid stimulus.	6	3150015;3192405;3099191;3198513;3194777;3132081	10643	3982	0.180218	0.940473
GO:0043457	biological_process	regulation of cellular respiration	Any process that modulates the frequency, rate or extent of cellular respiration, the enzymatic release of energy from organic compounds.	2	3091809;3179733	458	2603	0.180422	0.940473
GO:0090076	biological_process	relaxation of skeletal muscle	A process in which the extent of skeletal muscle tissue contraction is reduced. Muscle relaxation involves the removal of calcium from the cytoplasm to the sarcoplasmic reticulum lumen through the action of Ca2+ ATPases.	1	3198207	1939	531	0.180776	0.940473
GO:0051561	biological_process	elevation of mitochondrial calcium ion concentration	Any process that increases the concentration of calcium ions in mitochondria.	1	3198207	1939	531	0.180776	0.940473
GO:0032470	biological_process	elevation of endoplasmic reticulum calcium ion concentration	Any process that increases the concentration of calcium ions in the endoplasmic reticulum.	1	3198207	1939	531	0.180776	0.940473
GO:0045988	biological_process	negative regulation of striated muscle contraction	Any process that stops, prevents, or reduces the frequency, rate or extent of striated muscle contraction.	1	3198207	1939	531	0.180776	0.940473
GO:0032471	biological_process	reduction of endoplasmic reticulum calcium ion concentration	Any process that decreases the concentration of calcium ions in the endoplasmic reticulum.	1	3198207	1939	531	0.180776	0.940473
GO:0031448	biological_process	positive regulation of fast-twitch skeletal muscle fiber contraction	Any process that activates or increases the frequency, rate or extent of fast-twitch skeletal muscle contraction.	1	3198207	1939	531	0.180776	0.940473
GO:0051659	biological_process	maintenance of mitochondrion location	Any process in which a mitochondrion is maintained in a specific location within a cell and prevented from moving elsewhere.	1	3198207	1939	531	0.180776	0.940473
GO:0006601	biological_process	creatine biosynthetic process	The chemical reactions and pathways resulting in the formation of creatine, N-[amino(imino)methyl]-N-methylglycine. Creatine is formed by a process beginning with amidino group transfer from L-arginine to glycine to form guanidinoacetate, followed by methyl group transfer from S-adenosyl-L-methionine to guanidinoacetate; it is then is phosphorylated to form a pool that stores high energy phosphat…	1	3201839	2229	8948	0.181471	0.941445
GO:0090166	biological_process	Golgi disassembly	A cellular process that results in the breakdown of a Golgi apparatus that contributes to Golgi inheritance.	2	3188187;3196231	2712	797	0.182683	0.946848
GO:0051492	biological_process	regulation of stress fiber assembly	Any process that modulates the frequency, rate or extent of the assembly of a stress fiber, a bundle of microfilaments and other proteins found in fibroblasts.	1	3195213	1263	328	0.183755	0.947099
GO:0033624	biological_process	negative regulation of integrin activation	Any process that stops, prevents, or reduces the frequency, rate, or extent of integrin activation.	1	3195213	1263	328	0.183755	0.947099
GO:2000420	biological_process	negative regulation of eosinophil extravasation	Any process that stops, prevents or reduces the frequency, rate or extent of eosinophil extravasation.	1	3195213	1263	328	0.183755	0.947099
GO:0050710	biological_process	negative regulation of cytokine secretion	Any process that stops, prevents, or reduces the frequency, rate or extent of the regulated release of cytokines from a cell.	1	3195213	1263	328	0.183755	0.947099
GO:0042093	biological_process	T-helper cell differentiation	The process in which a relatively unspecialized thymocyte acquires specialized features of a T-helper cell.	1	3195213	1263	328	0.183755	0.947099
GO:0051496	biological_process	positive regulation of stress fiber assembly	Any process that activates or increases the frequency, rate or extent of the assembly of a stress fiber, a bundle of microfilaments and other proteins found in fibroblasts.	4	3184489;3050026;3108677;3110109	599	3147	0.18629	0.956612
GO:0002092	biological_process	positive regulation of receptor internalization	Any process that activates or increases the frequency, rate or extent of receptor internalization.	4	3118481;3087961;3193589;3193421	1253	5593	0.186599	0.95731
GO:0042574	biological_process	retinal metabolic process	The chemical reactions and pathways involving retinal, a compound that plays an important role in the visual process in most vertebrates. In the retina, retinal combines with opsins to form visual pigments. Retinal is one of the forms of vitamin A.	2	3193553;3184417	360	2086	0.187114	0.957882
GO:0060711	biological_process	labyrinthine layer development	The process in which the labyrinthine layer of the placenta progresses, from its formation to its mature state.	1	3200585	484	2648	0.187228	0.957882
GO:0001974	biological_process	blood vessel remodeling	The reorganization or renovation of existing blood vessels.	3	3003752;3188211;3203081	672	3465	0.188228	0.962114
GO:0010756	biological_process	positive regulation of plasminogen activation	Any process that increases the rate, frequency or extent of plasminogen activation. Plasminogen activation is the process in which plasminogen is processed to plasmin.	2	3155907;3170625	1520	6513	0.18864	0.963333
GO:0046677	biological_process	response to antibiotic	Any process that results in a change in state or activity of a cell or an organism (in terms of movement, secretion, enzyme production, gene expression, etc.) as a result of an antibiotic stimulus. An antibiotic is a chemical substance produced by a microorganism which has the capacity to inhibit the growth of or to kill other microorganisms.	4	3175505;3093741;3028650;3171901	10223	3943	0.190624	0.969775
GO:0060059	biological_process	embryonic retina morphogenesis in camera-type eye	The process in which the anatomical structure of the retina is generated and organized in a camera-type eye during the embryonic life stage.	3	3167679;3203471;3046222	711	3569	0.191062	0.969775
GO:0006573	biological_process	valine metabolic process	The chemical reactions and pathways involving valine, 2-amino-3-methylbutanoic acid.	1	3193401	470	2544	0.191331	0.969775
GO:0070507	biological_process	regulation of microtubule cytoskeleton organization	Any process that modulates the frequency, rate or extent of the formation, arrangement of constituent parts, or disassembly of cytoskeletal structures comprising microtubules and their associated proteins.	3	3144415;3118301;2880726	908	225	0.191476	0.969775
GO:0001561	biological_process	fatty acid alpha-oxidation	A metabolic pathway by which 3-methyl branched fatty acids are degraded. These compounds are not degraded by the normal peroxisomal beta-oxidation pathway, because the 3-methyl blocks the dehydrogenation of the hydroxyl group by hydroxyacyl-CoA dehydrogenase. The 3-methyl branched fatty acid is converted in several steps to pristenic acid, which can then feed into the beta-oxidative pathway.	4	3162687;3131497;3193145;3192813	2053	8123	0.191553	0.969775
GO:0008217	biological_process	regulation of blood pressure	Any process that modulates the force with which blood travels through the circulatory system. The process is controlled by a balance of processes that increase pressure and decrease pressure.	3	2914439;3203073;3199979	5728	1993	0.191922	0.969775
GO:0048484	biological_process	enteric nervous system development	The process whose specific outcome is the progression of the enteric nervous system over time, from its formation to the mature structure. The enteric nervous system is composed of two ganglionated neural plexuses in the gut wall which form one of the three major divisions of the autonomic nervous system. The enteric nervous system innervates the gastrointestinal tract, the pancreas, and the gall…	3	3203073;3199979;3127465	5713	1984	0.192389	0.969775
GO:0042663	biological_process	regulation of endodermal cell fate specification	Any process that mediates the specification of a cell into an endoderm cell.	3	2946334;3188341;3074731	502	2681	0.193263	0.969775
GO:0045608	biological_process	negative regulation of auditory receptor cell differentiation	Any process that stops, prevents, or reduces the frequency, rate or extent of auditory hair cell differentiation.	1	3204317	778	189	0.193367	0.969775
GO:0072014	biological_process	proximal tubule development	The process whose specific outcome is the progression of the proximal tubule over time, from its formation to the mature structure. In mammals, the proximal tubule is a nephron tubule that connects Bowman's capsule to the descending thin limb of the loop of Henle. It has a brush border epithelial morphology.	1	3204317	778	189	0.193367	0.969775
GO:0007386	biological_process	compartment pattern specification	The regionalization process in which embryonic segments are divided into compartments that will result in differences in cell differentiation.	1	3204317	778	189	0.193367	0.969775
GO:0001757	biological_process	somite specification	The process in which individual somites establish identity during embryogenesis.	1	3204317	778	189	0.193367	0.969775
GO:0048016	biological_process	inositol phosphate-mediated signaling	Any intracellular signal transduction in which the signal is passed on within the cell via an inositol phosphate. Includes production of the inositol phosphate, and downstream effectors that further transmit the signal within the cell. Inositol phosphates are a group of mono- to poly-phosphorylated inositols, and include inositol monophosphate (IP), inositol trisphosphate (IP3), inositol pentakis…	1	3174031	135	35	0.195444	0.969775
GO:0090184	biological_process	positive regulation of kidney development	Any process that increases the rate, frequency or extent of kidney development. Kidney development is the process whose specific outcome is the progression of the kidney over time, from its formation to the mature structure. The kidney is an organ that filters the blood and excretes the end products of body metabolism in the form of urine.	2	3199979;3127465	4368	1454	0.195969	0.969775
GO:0001657	biological_process	ureteric bud development	The process whose specific outcome is the progression of the ureteric bud over time, from its formation to the mature structure.	7	3188211;2993620;3203471;3106285;3192655;3170627;3198597	1380	5913	0.196131	0.969775
GO:0036065	biological_process	fucosylation	The covalent attachment of a fucosyl group to an acceptor molecule.	2	3162483;3139977	344	82	0.196802	0.969775
GO:0036304	biological_process	umbilical cord morphogenesis	The process in which the anatomical structures of the umbilical cord are generated and organized. The umbilical cord is an organ or embryonic origin consisting of the 2 umbilical arteries and the one umbilical vein. The umbilical cord connects the cardiovascular system of the fetus to the mother via the placenta.	1	3087045	127	36	0.197252	0.969775
GO:2001212	biological_process	regulation of vasculogenesis	Any process that modulates the frequency, rate or extent of vasculogenesis.	1	3087045	127	36	0.197252	0.969775
GO:0010460	biological_process	positive regulation of heart rate	Any process that activates or increases the frequency or rate of heart contraction.	1	3087045	127	36	0.197252	0.969775
GO:0014898	biological_process	cardiac muscle hypertrophy in response to stress	The physiological enlargement or overgrowth of all or part of the heart muscle due to an increase in size (not length) of individual cardiac muscle fibers, without cell division, as a result of a disturbance in organismal or cellular homeostasis.	1	3087045	127	36	0.197252	0.969775
GO:0060977	biological_process	coronary vasculature morphogenesis	The process in which the anatomical structures of blood vessels of the heart are generated and organized. The blood vessel is the vasculature carrying blood.	1	3087045	127	36	0.197252	0.969775
GO:0003150	biological_process	muscular septum morphogenesis	The process in which the muscular septum is generated and organized. The muscular septum is the lower part of the ventricular septum.	1	3087045	127	36	0.197252	0.969775
GO:0010667	biological_process	negative regulation of cardiac muscle cell apoptotic process	Any process that decreases the rate or extent of cardiac cell apoptotic process, a form of programmed cell death induced by external or internal signals that trigger the activity of proteolytic caspases whose actions dismantle a cardiac muscle cell and result in its death.	1	3087045	127	36	0.197252	0.969775
GO:0045607	biological_process	regulation of auditory receptor cell differentiation	Any process that modulates the frequency, rate or extent of auditory hair cell differentiation.	1	3087045	127	36	0.197252	0.969775
GO:0060842	biological_process	arterial endothelial cell differentiation	The process in which a relatively unspecialized endothelial cell acquires specialized features of an arterial endothelial cell, a thin flattened cell that lines the inside surfaces of arteries.	1	3087045	127	36	0.197252	0.969775
GO:0003195	biological_process	tricuspid valve formation	The developmental process pertaining to the initial formation of the tricuspid valve from unspecified parts. This process begins with the specific processes that contribute to the appearance of the discrete structure and ends when the structural rudiment is recognizable.	1	3087045	127	36	0.197252	0.969775
GO:0060633	biological_process	negative regulation of transcription initiation from RNA polymerase II promoter	Any process that decreases the rate, frequency or extent of a process involved in starting transcription from an RNA polymerase II promoter.	1	3087045	127	36	0.197252	0.969775
GO:0003214	biological_process	cardiac left ventricle morphogenesis	The process in which the left cardiac ventricle is generated and organized.	1	3087045	127	36	0.197252	0.969775
GO:0065004	biological_process	protein-DNA complex assembly	The aggregation, arrangement and bonding together of proteins and DNA molecules to form a protein-DNA complex.	1	3087045	127	36	0.197252	0.969775
GO:0035912	biological_process	dorsal aorta morphogenesis	The process in which the anatomical structures of the dorsal aorta are generated and organized. The dorsal aorta is a blood vessel in a single-pass circulatory system that carries oxygenated blood from the gills to the rest of the body. In a single-pass circulatory system blood passes once through the heart to supply the body once.	1	3087045	127	36	0.197252	0.969775
GO:0003171	biological_process	atrioventricular valve development	The progression of the atrioventricular valve over time, from its formation to the mature structure.	1	3087045	127	36	0.197252	0.969775
GO:0060347	biological_process	heart trabecula formation	The process of creating a trabecula in the heart. A trabecula is a tissue element in the form of a small beam, strut or rod.	1	3087045	127	36	0.197252	0.969775
GO:0009410	biological_process	response to xenobiotic stimulus	Any process that results in a change in state or activity of a cell or an organism (in terms of movement, secretion, enzyme production, gene expression, etc.) as a result of a xenobiotic compound stimulus. Xenobiotic compounds are compounds foreign to living organisms.	2	3195043;3196625	1622	6674	0.197258	0.969775
GO:0060395	biological_process	SMAD protein signal transduction	The cascade of processes by which a signal interacts with a receptor, causing a change in the activity of a SMAD protein, and ultimately effecting a change in the functioning of the cell.	4	3106285;3176785;3197861;3185589	826	3941	0.197338	0.969775
GO:0018149	biological_process	peptide cross-linking	The formation of a covalent cross-link between or within protein chains.	5	3160277;3201659;3042446;3153389;3171681	11850	4738	0.197414	0.969775
GO:0007062	biological_process	sister chromatid cohesion	The cell cycle process in which the sister chromatids of a replicated chromosome are associated with each other.	4	3191643;3204725;3204663;3204607	6233	2246	0.19834	0.973462
GO:0000226	biological_process	microtubule cytoskeleton organization	A process that is carried out at the cellular level which results in the assembly, arrangement of constituent parts, or disassembly of cytoskeletal structures comprising microtubules and their associated proteins.	19	3175475;3171367;3098037;3156787;3183605;3188331;3110583;3189973;3183477;3168223;2984948;3160741;3098259;3171975;3071198;3199983;3061538;3187613;3193455	3924	13690	0.200964	0.976752
GO:0006953	biological_process	acute-phase response	An acute inflammatory response that involves non-antibody proteins whose concentrations in the plasma increase in response to infection or injury of homeothermic animals.	2	3042446;3093689	5304	1852	0.201271	0.976752
GO:0040015	biological_process	negative regulation of multicellular organism growth	Any process that stops, prevents, or reduces the frequency, rate or extent of growth of an organism to reach its usual body size.	3	3137109;3028796;3185803	459	2446	0.201898	0.976752
GO:0045217	biological_process	cell-cell junction maintenance	The maintenance of junctions between cells.	2	3165975;3198809	497	2583	0.205081	0.976752
GO:0030835	biological_process	negative regulation of actin filament depolymerization	Any process that stops, prevents, or reduces the frequency, rate or extent of actin depolymerization.	2	3165975;3198809	497	2583	0.205081	0.976752
GO:0021531	biological_process	spinal cord radial glial cell differentiation	The process in which neuroepithelial cells in the ventral neural tube acquire specialized structural and/or functional features of radial glial cells. Radial cell precursors differentiate into both neuronal cell types and mature radial glial cells. Mature radial glial cells regulate the axon growth and pathfinding processes that occur during white matter patterning of the developing spinal cord. …	1	3183639	611	3045	0.205464	0.976752
GO:0021529	biological_process	spinal cord oligodendrocyte cell differentiation	The process in which neuroepithelial cells in the neural tube acquire specialized structural and/or functional features of oligodendrocytes. Oligodendrocytes are non-neuronal cells. The primary function of oligodendrocytes is the myelination of nerve axons in the central nervous system. Differentiation includes the processes involved in commitment of a cell to a specific fate.	1	3183639	611	3045	0.205464	0.976752
GO:0021879	biological_process	forebrain neuron differentiation	The process in which a relatively unspecialized cell acquires specialized features of a neuron that will reside in the forebrain.	1	3183639	611	3045	0.205464	0.976752
GO:0060898	biological_process	eye field cell fate commitment involved in camera-type eye formation	The commitment of neurectodermal cells to cells of the eye field and their capacity to differentiate into eye field cells. Eye field cells are neurectodermal cells that will form the optic placode.	1	3183639	611	3045	0.205464	0.976752
GO:0046057	biological_process	dADP catabolic process	The chemical reactions and pathways resulting in the breakdown of dADP, deoxyadenosine diphosphate (2'-deoxyadenosine 5'-diphosphate).	1	3150349	625	3058	0.206955	0.976752
GO:0046712	biological_process	GDP catabolic process	The chemical reactions and pathways resulting in the breakdown of GDP, guanosine 5'-diphosphate.	1	3150349	625	3058	0.206955	0.976752
GO:0046067	biological_process	dGDP catabolic process	The chemical reactions and pathways resulting in the breakdown of dGDP, deoxyguanosine diphosphate, (2'-deoxyguanosine 5'-diphosphate).	1	3150349	625	3058	0.206955	0.976752
GO:0021510	biological_process	spinal cord development	The process whose specific outcome is the progression of the spinal cord over time, from its formation to the mature structure. The spinal cord primarily conducts sensory and motor nerve impulses between the brain and the peripheral nervous tissues.	4	3000120;3192719;3148266;3193115	153	1078	0.20733	0.976752
GO:0051593	biological_process	response to folic acid	Any process that results in a change in state or activity of a cell or an organism (in terms of movement, secretion, enzyme production, gene expression, etc.) as a result of a folic acid stimulus.	1	3003752	332	1852	0.207666	0.976752
GO:0060351	biological_process	cartilage development involved in endochondral bone morphogenesis	The process whose specific outcome is the progression of the cartilage that will provide a scaffold for mineralization of endochondral bones.	1	3003752	332	1852	0.207666	0.976752
GO:0019346	biological_process	transsulfuration	The interconversion of homocysteine and cysteine via cystathionine. In contrast with enteric bacteria and mammals, Saccharomyces cerevisiae has two transsulfuration pathways employing two separate sets of enzymes.	1	3003752	332	1852	0.207666	0.976752
GO:0021587	biological_process	cerebellum morphogenesis	The process in which the anatomical structure of the cerebellum is generated and organized. The cerebellum is the portion of the brain in the back of the head between the cerebrum and the pons. The cerebellum controls balance for walking and standing, modulates the force and range of movement and is involved in the learning of motor skills.	1	3003752	332	1852	0.207666	0.976752
GO:0030823	biological_process	regulation of cGMP metabolic process	Any process that modulates the frequency, rate or extent of the chemical reactions and pathways involving cGMP.	1	3003752	332	1852	0.207666	0.976752
GO:0070814	biological_process	hydrogen sulfide biosynthetic process	The chemical reactions and pathways resulting in the formation of hydrogen sulfide, H2S.	1	3003752	332	1852	0.207666	0.976752
GO:0043506	biological_process	regulation of JUN kinase activity	Any process that modulates the frequency, rate or extent of JUN kinase activity.	1	3003752	332	1852	0.207666	0.976752
GO:0019344	biological_process	cysteine biosynthetic process	The chemical reactions and pathways resulting in the formation of cysteine, 2-amino-3-mercaptopropanoic acid.	1	3003752	332	1852	0.207666	0.976752
GO:0060023	biological_process	soft palate development	The biological process whose specific outcome is the progression of the soft palate from an initial condition to its mature state. This process begins with the formation of the structure and ends with the mature structure, whatever form that may be including its natural destruction. The soft palate is the posterior portion of the palate extending from the posterior edge of the hard palate.	1	3192719	30	500	0.207845	0.976752
GO:0050672	biological_process	negative regulation of lymphocyte proliferation	Any process that stops, prevents or reduces the rate or extent of lymphocyte proliferation.	1	3192719	30	500	0.207845	0.976752
GO:0060022	biological_process	hard palate development	The biological process whose specific outcome is the progression of the hard palate from an initial condition to its mature state. This process begins with the formation of the structure and ends with the mature structure, whatever form that may be including its natural destruction. The hard palate is the anterior portion of the palate consisting of bone and mucous membranes.	1	3192719	30	500	0.207845	0.976752
GO:0061386	biological_process	closure of optic fissure	The closure of the temporary ventral gap in the optic cup that contributes to its shaping.	1	3192719	30	500	0.207845	0.976752
GO:0061029	biological_process	eyelid development in camera-type eye	The progression of the eyelid in a camera-type eye from its formation to the mature state. The eyelid is a membranous cover that helps protect and lubricate the eye.	1	3192719	30	500	0.207845	0.976752
GO:0035332	biological_process	positive regulation of hippo signaling cascade	Any process that activates or increases the frequency, rate or extent of hippo signaling.	1	3192719	30	500	0.207845	0.976752
GO:0060253	biological_process	negative regulation of glial cell proliferation	Any process that stops or decreases the rate or extent of glial cell proliferation.	1	3192719	30	500	0.207845	0.976752
GO:2000648	biological_process	positive regulation of stem cell proliferation	Any process that activates or increases the frequency, rate or extent of stem cell proliferation.	1	3192719	30	500	0.207845	0.976752
GO:2001111	biological_process	positive regulation of lens epithelial cell proliferation	Any process that activates or increases the frequency, rate or extent of lens epithelial cell proliferation.	1	3192719	30	500	0.207845	0.976752
GO:0061303	biological_process	cornea development in camera-type eye	The progression of the cornea over time, from its formation to the mature structure. The cornea is the transparent structure that covers the anterior of the eye.	1	3192719	30	500	0.207845	0.976752
GO:0046887	biological_process	positive regulation of hormone secretion	Any process that activates or increases the frequency, rate or extent of the regulated release of a hormone from a cell.	1	3192719	30	500	0.207845	0.976752
GO:0040019	biological_process	positive regulation of embryonic development	Any process that activates or increases the frequency, rate or extent of embryonic development.	2	3156873;3203471	760	3603	0.2083	0.976752
GO:0009953	biological_process	dorsal/ventral pattern formation	The regionalization process in which the areas along the dorsal/ventral axis are established that will lead to differences in cell differentiation. The dorsal/ventral axis is defined by a line that runs orthogonal to both the anterior/posterior and left/right axes. The dorsal end is defined by the upper or back side of an organism. The ventral end is defined by the lower or front side of an organ…	7	3149703;3093499;3203471;3188341;3179277;3188119;3065134	1153	4995	0.208407	0.976752
GO:0050772	biological_process	positive regulation of axonogenesis	Any process that activates or increases the frequency, rate or extent of axonogenesis.	3	3203573;3190645;3147376	1884	573	0.208726	0.976752
GO:0021854	biological_process	hypothalamus development	The progression of the hypothalamus region of the forebrain, from its initial formation to its mature state.	2	2902352;3028650	1053	291	0.208861	0.976752
GO:0060401	biological_process	cytosolic calcium ion transport	The directed movement of calcium ions (Ca2+) into, out of or within the cytosol.	1	3110109	299	1720	0.209169	0.976752
GO:0043200	biological_process	response to amino acid stimulus	Any process that results in a change in state or activity of a cell or an organism (in terms of movement, secretion, enzyme production, gene expression, etc.) as a result of an amino acid stimulus. An amino acid is a carboxylic acids containing one or more amino groups.	1	3110109	299	1720	0.209169	0.976752
GO:0060452	biological_process	positive regulation of cardiac muscle contraction	Any process that increases the frequency, rate or extent of cardiac muscle contraction.	1	3110109	299	1720	0.209169	0.976752
GO:0010942	biological_process	positive regulation of cell death	Any process that increases the rate or frequency of cell death. Cell death is the specific activation or halting of processes within a cell so that its vital functions markedly cease, rather than simply deteriorating gradually over time, which culminates in cell death.	1	3110109	299	1720	0.209169	0.976752
GO:0010260	biological_process	organ senescence	The process that occurs in an organ near the end of its active life that is associated with the dismantling of cell components and membranes, and an overall decline in metabolism. An example of this process is found in Arabidopsis thaliana.	1	3110109	299	1720	0.209169	0.976752
GO:0034059	biological_process	response to anoxia	Any process that results in a change in state or activity of a cell or an organism (in terms of movement, secretion, enzyme production, gene expression, etc.) as a result of a stimulus indicating a decline in oxygen levels to trace amounts, <0.1%.	1	3110109	299	1720	0.209169	0.976752
GO:0070542	biological_process	response to fatty acid	Any process that results in a change in state or activity of a cell or an organism (in terms of movement, secretion, enzyme production, gene expression, etc.) as a result of a fatty acid stimulus.	1	3110109	299	1720	0.209169	0.976752
GO:0070278	biological_process	extracellular matrix constituent secretion	The controlled release of molecules that form the extracellular matrix, including carbohydrates and glycoproteins by a cell.	1	3110109	299	1720	0.209169	0.976752
GO:0051385	biological_process	response to mineralocorticoid stimulus	Any process that results in a change in state or activity of a cell or an organism (in terms of movement, secretion, enzyme production, gene expression, etc.) as a result of a mineralocorticoid stimulus. Mineralocorticoids are hormonal C21 corticosteroids synthesized from cholesterol and characterized by their similarity to aldosterone. Mineralocorticoids act primarily on water and electrolyte ba…	1	3110109	299	1720	0.209169	0.976752
GO:0050867	biological_process	positive regulation of cell activation	Any process that activates or increases the frequency, rate or extent of activation.	1	3110109	299	1720	0.209169	0.976752
GO:0043278	biological_process	response to morphine	Any process that results in a change in state or activity of a cell or an organism (in terms of movement, secretion, enzyme production, gene expression, etc.) as a result of a morphine stimulus. Morphine is an opioid alkaloid, isolated from opium, with a complex ring structure.	2	3164163;3199979	4862	1737	0.209341	0.976752
GO:0033206	biological_process	meiotic cytokinesis	A cell cycle process that results in the division of the cytoplasm of a cell after meiosis, resulting in the separation of the original cell into two daughter cells.	1	3175505	8049	3126	0.209568	0.976752
GO:0008356	biological_process	asymmetric cell division	The asymmetric division of cells to produce two daughter cells with different developmental potentials. It is of fundamental significance for the generation of cell diversity.	1	3175505	8049	3126	0.209568	0.976752
GO:0043519	biological_process	regulation of myosin II filament organization	Any process that modulates the frequency, rate or extent of the assembly, arrangement of constituent parts, or disassembly of a bipolar filament composed of myosin II molecules.	1	3175505	8049	3126	0.209568	0.976752
GO:0051321	biological_process	meiotic cell cycle	Progression through the phases of the meiotic cell cycle, in which canonically a cell replicates to produce four offspring with half the chromosomal content of the progenitor cell.	1	3175505	8049	3126	0.209568	0.976752
GO:0035023	biological_process	regulation of Rho protein signal transduction	Any process that modulates the frequency, rate or extent of Rho protein signal transduction.	23	3195133;3189157;3166451;3204257;3174669;3203617;3185021;3200131;3203573;3199695;3202893;3173617;3170617;2919490;3190971;3206401;3108133;3200345;3143937;3194483;3210997;3168919;3202673	28392	11551	0.211488	0.984873
GO:0045597	biological_process	positive regulation of cell differentiation	Any process that activates or increases the frequency, rate or extent of cell differentiation.	6	3200585;3126565;3108677;2886530;3110109;3092411	1474	6010	0.21275	0.989092
GO:0001523	biological_process	retinoid metabolic process	The chemical reactions and pathways involving retinoids, any member of a class of isoprenoids that contain or are derived from four prenyl groups linked head-to-tail. Retinoids include retinol and retinal and structurally similar natural derivatives or synthetic compounds, but need not have vitamin A activity.	2	3175833;3200455	102	829	0.212936	0.989126
GO:0030031	biological_process	cell projection assembly	Formation of a prolongation or process extending from a cell, e.g. a flagellum or axon.	3	3167133;3202467;3060572	1958	604	0.214505	0.995584
GO:0042853	biological_process	L-alanine catabolic process	The chemical reactions and pathways resulting in the breakdown of L-alanine, the L-enantiomer of 2-aminopropanoic acid, i.e. (2S)-2-aminopropanoic acid.	1	3183875	4642	15461	0.216393	0.997728
GO:0042851	biological_process	L-alanine metabolic process	The chemical reactions and pathways involving L-alanine, the L-enantiomer of 2-aminopropanoic acid, i.e. (2S)-2-aminopropanoic acid.	1	3183875	4642	15461	0.216393	0.997728
GO:0032401	biological_process	establishment of melanosome localization	The directed movement of a melanosome to a specific location.	1	3198809	434	2229	0.217412	0.997728
GO:0043583	biological_process	ear development	The process whose specific outcome is the progression of the ear over time, from its formation to the mature structure. The ear is the sense organ in vertebrates that is specialized for the detection of sound, and the maintenance of balance. Includes the outer ear and middle ear, which collect and transmit sound waves; and the inner ear, which contains the organs of balance and (except in fish) h…	1	3198809	434	2229	0.217412	0.997728
GO:0043482	biological_process	cellular pigment accumulation	The aggregation of coloring matter in a particular location in a cell, occurring in response to some external stimulus.	1	3198809	434	2229	0.217412	0.997728
GO:0043535	biological_process	regulation of blood vessel endothelial cell migration	Any process that modulates the frequency, rate or extent of the migration of the endothelial cells of blood vessels.	1	3000120	39	47	0.218023	0.997728
GO:0021897	biological_process	forebrain astrocyte development	The process aimed at the progression of an astrocyte that resides in the forebrain, from initial commitment of the cell to its fate, to the fully functional differentiated cell. An astrocyte is the most abundant type of glial cell. Astrocytes provide support for neurons and regulate the environment in which they function.	1	3000120	39	47	0.218023	0.997728
GO:0045762	biological_process	positive regulation of adenylate cyclase activity	Any process that activates or increases the frequency, rate or extent of adenylate cyclase activity.	1	3000120	39	47	0.218023	0.997728
GO:0045124	biological_process	regulation of bone resorption	Any process that modulates the frequency, rate or extent of bone tissue loss (resorption).	1	3000120	39	47	0.218023	0.997728
GO:0007406	biological_process	negative regulation of neuroblast proliferation	Any process that stops, prevents, or reduces the frequency, rate or extent of the proliferation of neuroblasts.	1	3000120	39	47	0.218023	0.997728
GO:0042992	biological_process	negative regulation of transcription factor import into nucleus	Any process that stops, prevents, or reduces the frequency, rate or extent of the movement of a transcription factor from the cytoplasm to the nucleus.	1	3000120	39	47	0.218023	0.997728
GO:0046929	biological_process	negative regulation of neurotransmitter secretion	Any process that stops, prevents, or reduces the frequency, rate or extent of the regulated release of a neurotransmitter.	1	3000120	39	47	0.218023	0.997728
GO:0048853	biological_process	forebrain morphogenesis	The process in which the anatomical structures of the forebrain are generated and organized. The forebrain is the anterior of the three primary divisions of the developing chordate brain or the corresponding part of the adult brain (in vertebrates, includes especially the cerebral hemispheres, the thalamus, and the hypothalamus and especially in higher vertebrates is the main control center for s…	1	3000120	39	47	0.218023	0.997728
GO:0022011	biological_process	myelination in peripheral nervous system	The process in which neuronal axons and dendrites become coated with a segmented lipid-rich sheath (myelin) to enable faster and more energetically efficient conduction of electrical impulses. The sheath is formed by the cell membranes of Schwann cells in the peripheral nervous system. Adjacent myelin segments are separated by a non-myelinated stretch of axon called a node of Ranvier.	1	3000120	39	47	0.218023	0.997728
GO:0035021	biological_process	negative regulation of Rac protein signal transduction	Any process that stops, prevents, or reduces the frequency, rate or extent of Rac protein signal transduction.	1	3000120	39	47	0.218023	0.997728
GO:0042482	biological_process	positive regulation of odontogenesis	Any process that activates or increases the frequency, rate or extent of the formation and development of a tooth or teeth.	3	3199979;3192655;3185589	4852	1767	0.219521	1
GO:0070588	biological_process	calcium ion transmembrane transport	A process in which a calcium ion is transported from one side of a membrane to the other by means of some agent such as a transporter or pore.	5	3174453;3125281;3108857;3190401;3172463	292	1622	0.221657	1
GO:0043122	biological_process	regulation of I-kappaB kinase/NF-kappaB cascade	Any process that modulates an I-kappaB kinase/NF-kappaB induced cascade.	2	3187303;3155655	538	2625	0.221788	1
GO:0097264	biological_process	self proteolysis	The hydrolysis of proteins into smaller polypeptides and/or amino acids by cleavage of their own peptide bonds.	2	3187303;3155655	538	2625	0.221788	1
GO:0014718	biological_process	positive regulation of satellite cell activation involved in skeletal muscle regeneration	Any process that activates, maintains or increases the frequency, rate or extent of activation of satellite cell involved in skeletal muscle regeneration. The activation of satellite cell is the process that initiates satellite cell division by causing it to move from quiescence to the G1 stage of the cell cycle. The cell swells and there are a number of other small changes. The cells then start …	2	3187303;3155655	538	2625	0.221788	1
GO:0016064	biological_process	immunoglobulin mediated immune response	An immune response mediated by immunoglobulins, whether cell-bound or in solution.	1	3202207	1076	310	0.22191	1
GO:0045579	biological_process	positive regulation of B cell differentiation	Any process that activates or increases the frequency, rate or extent of B cell differentiation.	1	3202207	1076	310	0.22191	1
GO:0045656	biological_process	negative regulation of monocyte differentiation	Any process that stops, prevents, or reduces the frequency, rate or extent of monocyte differentiation.	1	3202207	1076	310	0.22191	1
GO:0045659	biological_process	negative regulation of neutrophil differentiation	Any process that stops, prevents, or reduces the frequency, rate or extent of neutrophil differentiation.	1	3202207	1076	310	0.22191	1
GO:0050777	biological_process	negative regulation of immune response	Any process that stops, prevents, or reduces the frequency, rate or extent of the immune response, the immunological reaction of an organism to an immunogenic stimulus.	1	3202207	1076	310	0.22191	1
GO:0070315	biological_process	G1 to G0 transition involved in cell differentiation	A cell cycle arrest process that results in arrest during G1 phase, whereupon the cell enters G0 phase, in the context of cell differentiation.	1	3155655	226	73	0.22268	1
GO:0071472	biological_process	cellular response to salt stress	Any process that results in a change in state or activity of a cell (in terms of movement, secretion, enzyme production, gene expression, etc.) as a result of a stimulus indicating an increase or decrease in the concentration of salt (particularly but not exclusively sodium and chloride ions) in the environment.	1	3155655	226	73	0.22268	1
GO:0045661	biological_process	regulation of myoblast differentiation	Any process that modulates the frequency, rate or extent of myoblast differentiation. A myoblast is a mononucleate cell type that, by fusion with other myoblasts, gives rise to the myotubes that eventually develop into skeletal muscle fibers.	1	3155655	226	73	0.22268	1
GO:0001896	biological_process	autolysis	The spontaneous death by lysis of bacteria in response to environmental conditions.	1	3155655	226	73	0.22268	1
GO:0072657	biological_process	protein localization to membrane	A process in which a protein is transported to, or maintained in, a specific location in a membrane.	1	3155655	226	73	0.22268	1
GO:0003179	biological_process	heart valve morphogenesis	The process in which the structure of a heart valve is generated and organized.	1	3160417	228	1343	0.22439	1
GO:0017148	biological_process	negative regulation of translation	Any process that stops, prevents, or reduces the frequency, rate or extent of the chemical reactions and pathways resulting in the formation of proteins by the translation of mRNA.	5	3191265;3073715;3181059;3153863;3060430	9254	3864	0.22605	1
GO:0015824	biological_process	proline transport	The directed movement of proline, pyrrolidine-2-carboxylic acid, into, out of or within a cell, or between cells, by means of some agent such as a transporter or pore.	1	3201109	308	93	0.226674	1
GO:0015808	biological_process	L-alanine transport	The directed movement of L-alanine, the L-enantiomer of 2-aminopropanoic acid, into, out of or within a cell, or between cells, by means of some agent such as a transporter or pore.	1	3201109	308	93	0.226674	1
GO:0015827	biological_process	tryptophan transport	The directed movement of tryptophan, 2-amino-3-(1H-indol-3-yl)propanoic acid, into, out of or within a cell, or between cells, by means of some agent such as a transporter or pore.	1	3201109	308	93	0.226674	1
GO:2000721	biological_process	positive regulation of transcription from RNA polymerase II promoter involved in smooth muscle cell differentiation	Any positive regulation of transcription from RNA polymerase II promoter that is involved in smooth muscle cell differentiation.	1	3056796	183	23	0.227102	1
GO:0009566	biological_process	fertilization	The union of gametes of opposite sexes during the process of sexual reproduction to form a zygote. It involves the fusion of the gametic nuclei (karyogamy) and cytoplasm (plasmogamy).	4	3045474;3162655;3195471;3200455	6384	2503	0.227198	1
GO:0006646	biological_process	phosphatidylethanolamine biosynthetic process	The chemical reactions and pathways resulting in the formation of phosphatidylethanolamine, any of a class of glycerophospholipids in which a phosphatidyl group is esterified to the hydroxyl group of ethanolamine.	1	3193981	88	728	0.22923	1
GO:0001579	biological_process	medium-chain fatty acid transport	The directed movement of medium-chain fatty acids into, out of or within a cell, or between cells, by means of some agent such as a transporter or pore. A medium-chain fatty acid is a fatty acid with a chain length of between C6 and C12.	1	3193981	88	728	0.22923	1
GO:0015909	biological_process	long-chain fatty acid transport	The directed movement of long-chain fatty acids into, out of or within a cell, or between cells, by means of some agent such as a transporter or pore. A long-chain fatty acid is a fatty acid with a chain length between C13 and C22.	1	3193981	88	728	0.22923	1
GO:0071072	biological_process	negative regulation of phospholipid biosynthetic process	Any process that stops, prevents, or reduces the frequency, rate or extent of the chemical reactions and pathways resulting in the formation of phospholipids.	1	3193981	88	728	0.22923	1
GO:0031652	biological_process	positive regulation of heat generation	Any process that activates or increases the rate or extent of heat generation.	1	3193981	88	728	0.22923	1
GO:0032049	biological_process	cardiolipin biosynthetic process	The chemical reactions and pathways resulting in the formation of cardiolipin, 1,3-bis(3-phosphatidyl)glycerol.	1	3193981	88	728	0.22923	1
GO:0050707	biological_process	regulation of cytokine secretion	Any process that modulates the frequency, rate or extent of the regulated release of cytokines from a cell.	4	3183871;3205147;3152043;3194777	2276	754	0.229967	1
GO:0006298	biological_process	mismatch repair	A system for the correction of errors in which an incorrect base, which cannot form hydrogen bonds with the corresponding base in the parent strand, is incorporated into the daughter strand. The mismatch repair system promotes genomic fidelity by repairing base-base mismatches, insertion-deletion loops and heterologies generated during DNA replication and recombination.	10	3122663;3159123;3191155;3173467;3170013;3148080;3104557;3202881;3092205;3163513	14458	6307	0.230772	1
GO:0001938	biological_process	positive regulation of endothelial cell proliferation	Any process that activates or increases the rate or extent of endothelial cell proliferation.	8	3000120;3126565;3044234;3181081;3185589;3176845;3170821;3181285	5866	2308	0.232752	1
GO:0050667	biological_process	homocysteine metabolic process	The chemical reactions and pathways involving homocysteine, the amino acid alpha-amino-gamma-mercaptobutanoic acid. Homocysteine is an important intermediate in the metabolic reactions of its S-methyl derivative, methionine.	1	3201961	1530	5867	0.23478	1
GO:0016446	biological_process	somatic hypermutation of immunoglobulin genes	Mutations occurring somatically that result in amino acid changes in the rearranged V regions of immunoglobulins.	2	3154903;3170013	944	284	0.235144	1
GO:0001944	biological_process	vasculature development	The process whose specific outcome is the progression of the vasculature over time, from its formation to the mature structure. The vasculature is an interconnected tubular multi-tissue structure that contains fluid that is actively transported around the organism.	6	3182323;3201527;3186347;3183639;3200995;3187211	3547	11628	0.235377	1
GO:0022027	biological_process	interkinetic nuclear migration	The movement of the nucleus of the ventricular zone cell between the apical and the basal zone surfaces. Mitosis occurs when the nucleus is near the apical surface, that is, the lumen of the ventricle.	3	2897066;3138433;3195263	1504	481	0.235933	1
GO:0006631	biological_process	fatty acid metabolic process	The chemical reactions and pathways involving fatty acids, aliphatic monocarboxylic acids liberated from naturally occurring fats and oils by hydrolysis.	6	3158407;3022024;3203525;3169771;3177991;3196143	3160	10544	0.236059	1
GO:0010745	biological_process	negative regulation of macrophage derived foam cell differentiation	Any process that decreases the rate, frequency or extent of macrophage derived foam cell differentiation. Macrophage derived foam cell differentiation is the process in which a macrophage acquires the specialized features of a foam cell. A foam cell is a type of cell containing lipids in small vacuoles and typically seen in atherosclerotic lesions, as well as other conditions.	1	3180845	2111	710	0.23657	1
GO:0034375	biological_process	high-density lipoprotein particle remodeling	The acquisition, loss or modification of a protein or lipid within a high-density lipoprotein particle, including the hydrolysis of triglyceride by hepatic lipase, with the subsequent loss of free fatty acid, and the transfer of cholesterol esters from LDL to a triglyceride-rich lipoprotein particle by cholesteryl ester transfer protein (CETP), with the simultaneous transfer of triglyceride to LD…	1	3180845	2111	710	0.23657	1
GO:0010592	biological_process	positive regulation of lamellipodium assembly	Any process that increases the rate, frequency or extent of the formation of a lamellipodium, a thin sheetlike extension of the surface of a migrating cell.	2	3175505;3091875	8059	3369	0.237238	1
GO:0000060	biological_process	protein import into nucleus, translocation	A protein transport process that contributes to protein import into the nucleus, and that results in the vectorial transfer of a cargo-carrier protein complex through the nuclear pore complex from the cytoplasmic side to the nucleoplasmic side of the nuclear envelope.	5	3192355;3070022;3144611;3192655;3164567	2435	839	0.237336	1
GO:0030534	biological_process	adult behavior	Behavior in a fully developed and mature organism.	5	3137109;3202031;3185803;3159755;3157301	894	3771	0.23803	1
GO:0051017	biological_process	actin filament bundle assembly	The assembly of actin filament bundles; actin filaments are on the same axis but may be oriented with the same or opposite polarities and may be packed with different levels of tightness.	7	2970886;3162361;3125915;3202309;3145679;3149417;3021848	12754	5599	0.238102	1
GO:0015986	biological_process	ATP synthesis coupled proton transport	The transport of protons across a membrane to generate an electrochemical gradient (proton-motive force) that powers ATP synthesis.	12	2992550;3032202;2892246;3190487;2902534;3188337;3101830;3070868;3099783;2897564;3159775;3043614	191018	831210	0.242019	1
GO:0050731	biological_process	positive regulation of peptidyl-tyrosine phosphorylation	Any process that activates or increases the frequency, rate or extent of the phosphorylation of peptidyl-tyrosine.	6	3202963;3122663;3133979;3198513;3132081;3132795	8830	3782	0.242039	1
GO:0002522	biological_process	leukocyte migration involved in immune response	The movement of a leukocyte within or between different tissues and organs of the body as part of an immune response.	1	3162483	237	2	0.242231	1
GO:0002361	biological_process	CD4-positive, CD25-positive, alpha-beta regulatory T cell differentiation	The process in which a precursor cell type acquires the specialized features of a CD4-positive, CD25-positive, alpha-beta regulatory T cell.	1	3162483	237	2	0.242231	1
GO:0030162	biological_process	regulation of proteolysis	Any process that modulates the frequency, rate or extent of the hydrolysis of a peptide bond or bonds within a protein.	3	3209915;3204117;3160497	2892	1041	0.243471	1
GO:0060539	biological_process	diaphragm development	The progression of the diaphragm over time from its initial formation to the mature structure. The diaphragm is a skeletal muscle that is responsible for contraction and expansion of the lungs.	3	3186977;3181059;3160417	8702	3715	0.244096	1
GO:0007229	biological_process	integrin-mediated signaling pathway	A series of molecular signals initiated by the binding of extracellular ligand to an integrin on the surface of a target cell, and ending with regulation of a downstream cellular process, e.g. transcription.	20	3089983;3151241;3195777;3181861;3201869;3169401;3132525;3189973;3108677;3158639;3198513;3161953;3056796;3198057;3076475;3140101;3158173;3171395;3170681;3132081	25252	11107	0.244316	1
GO:0043137	biological_process	DNA replication, removal of RNA primer	Removal of the Okazaki RNA primer from the lagging strand of replicating DNA, by a combination of the actions of DNA polymerase, DNA helicase and an endonuclease.	1	3174655	5688	2286	0.245367	1
GO:0009966	biological_process	regulation of signal transduction	Any process that modulates the frequency, rate or extent of signal transduction.	5	3202429;3024904;3188827;3204319;3201703	10744	4737	0.245531	1
GO:2000401	biological_process	regulation of lymphocyte migration	Any process that modulates the frequency, rate or extent of lymphocyte migration.	2	3197971;3065182	3740	1408	0.248695	1
GO:0006167	biological_process	AMP biosynthetic process	The chemical reactions and pathways resulting in the formation of AMP, adenosine monophosphate.	1	3190329	1614	5943	0.248816	1
GO:0019307	biological_process	mannose biosynthetic process	The chemical reactions and pathways resulting in the formation of mannose, the aldohexose manno-hexose, the C-2 epimer of glucose.	2	3169693;3015074	233	1262	0.252025	1
GO:0010225	biological_process	response to UV-C	Any process that results in a change in state or activity of a cell or an organism (in terms of movement, secretion, enzyme production, gene expression, etc.) as a result of a UV-C radiation stimulus. UV-C radiation (UV-C light) spans the wavelengths 100 to 290 nm.	2	3190341;3192355	2222	798	0.253072	1
GO:0014850	biological_process	response to muscle activity	Any process that results in a change in state or activity of a cell or an organism (in terms of movement, secretion, enzyme production, gene expression, etc.) as a result of a muscle activity stimulus.	3	3187303;3124843;3155655	868	3606	0.253264	1
GO:0030502	biological_process	negative regulation of bone mineralization	Any process that stops, prevents, or reduces the frequency, rate or extent of bone mineralization.	4	3134649;3124843;3198513;3132081	6023	2510	0.254292	1
GO:0001782	biological_process	B cell homeostasis	The process of regulating the proliferation and elimination of B cells such that the total number of B cells within a whole or part of an organism is stable over time in the absence of an outside stimulus.	4	3135923;3161407;3204461;3194777	6333	2659	0.254707	1
GO:0048738	biological_process	cardiac muscle tissue development	The process whose specific outcome is the progression of cardiac muscle over time, from its formation to the mature structure.	3	3183253;3201133;3153905	3150	1180	0.254798	1
GO:0051607	biological_process	defense response to virus	Reactions triggered in response to the presence of a virus that act to protect the cell or organism.	16	2963018;3175625;2965722;3176259;3095117;3064120;2997696;3168357;3185251;3163845;2961836;3163793;3153863;3026338;3204089;3194681	16811	7711	0.254888	1
GO:0043552	biological_process	positive regulation of phosphatidylinositol 3-kinase activity	Any process that activates or increases the frequency, rate or extent of phosphatidylinositol 3-kinase activity.	8	3188379;3126565;3189973;3192655;3198513;3191917;3194777;3132081	8193	3567	0.255953	1
GO:0008090	biological_process	retrograde axon cargo transport	The directed movement of organelles or molecules along microtubules from the cell periphery toward the cell body in nerve cell axons.	1	3113739	417	1962	0.256508	1
GO:0045104	biological_process	intermediate filament cytoskeleton organization	A process that is carried out at the cellular level which results in the assembly, arrangement of constituent parts, or disassembly of cytoskeletal structures comprising intermediate filaments and their associated proteins.	1	3113739	417	1962	0.256508	1
GO:0060612	biological_process	adipose tissue development	The process whose specific outcome is the progression of adipose tissue over time, from its formation to the mature structure. Adipose tissue is specialized tissue that is used to store fat.	3	3048596;3167833;3156479	3249	10306	0.257643	1
GO:0033189	biological_process	response to vitamin A	Any process that results in a change in state or activity of a cell or an organism (in terms of movement, secretion, enzyme production, gene expression, etc.) as a result of a vitamin A stimulus.	1	3012708	1412	482	0.259733	1
GO:0042572	biological_process	retinol metabolic process	The chemical reactions and pathways involving retinol, one of the three compounds that makes up vitamin A.	1	3012708	1412	482	0.259733	1
GO:0030852	biological_process	regulation of granulocyte differentiation	Any process that modulates the frequency, rate or extent of granulocyte differentiation.	1	3012708	1412	482	0.259733	1
GO:0042573	biological_process	retinoic acid metabolic process	The chemical reactions and pathways involving retinoic acid, one of the three components that makes up vitamin A.	1	3012708	1412	482	0.259733	1
GO:0048557	biological_process	embryonic digestive tract morphogenesis	The process in which the anatomical structures of the digestive tract are generated and organized during embryonic development. The digestive tract is the anatomical structure through which food passes and is processed.	8	3048596;2946334;3058824;3192719;3159135;3074731;3188747;3130863	3616	11255	0.260252	1
GO:0034329	biological_process	cell junction assembly	A cellular process that results in the aggregation, arrangement and bonding together of a set of components to form a cell junction.	4	3097099;2979092;3095041;3199637	6356	2702	0.260525	1
GO:0006094	biological_process	gluconeogenesis	The formation of glucose from noncarbohydrate precursors, such as pyruvate, amino acids and glycerol.	7	3078819;3195707;3134675;3200745;3097989;3177803;3024918	18687	61230	0.260549	1
GO:0043931	biological_process	ossification involved in bone maturation	The formation of bone or of a bony substance, or the conversion of fibrous tissue or of cartilage into bone, involved in the progression of the skeleton from its formation to its mature state.	3	3174453;2993428;3199381	193	1092	0.260943	1
GO:0006309	biological_process	apoptotic DNA fragmentation	The cleavage of DNA during apoptosis, which usually occurs in two stages: cleavage into fragments of about 50 kbp followed by cleavage between nucleosomes to yield 200 bp fragments.	4	3181059;3104531;3127087;3194123	10739	4921	0.261219	1
GO:0022904	biological_process	respiratory electron transport chain	A process in which a series of electron carriers operate together to transfer electrons from donors such as NADH and FADH2 to any of several different terminal electron acceptors to generate a transmembrane electrochemical gradient.	3	3173393;3197505;3004998	160366	643277	0.261308	1
GO:0033599	biological_process	regulation of mammary gland epithelial cell proliferation	Any process that modulates the frequency, rate or extent of mammary gland epithelial cell proliferation.	1	2955116	73	75	0.261679	1
GO:0009743	biological_process	response to carbohydrate stimulus	Any process that results in a change in state or activity of a cell or an organism (in terms of movement, secretion, enzyme production, gene expression, etc.) as a result of a carbohydrate stimulus.	2	3175505;3200455	8055	3559	0.262695	1
GO:0006102	biological_process	isocitrate metabolic process	The chemical reactions and pathways involving isocitrate, the anion of isocitric acid, 1-hydroxy-1,2,3-propanetricarboxylic acid. Isocitrate is an important intermediate in the TCA cycle and the glycoxylate cycle.	4	3194627;3190575;3192333;3193371	7078	21335	0.26309	1
GO:0035089	biological_process	establishment of apical/basal cell polarity	The specification and formation of the polarity of a cell along its apical/basal axis.	3	3173403;3196543;3116183	731	3039	0.263434	1
GO:0090382	biological_process	phagosome maturation	A process that is carried out at the cellular level which results in the arrangement of constituent parts of a phagosome within a cell. Phagosome maturation begins with endocytosis and formation of the early phagosome and ends with the formation of the hybrid organelle, the phagolysosome.	1	3147910	238	91	0.263757	1
GO:0002467	biological_process	germinal center formation	The process in which germinal centers form. A germinal center is a specialized microenvironment formed when activated B cells enter lymphoid follicles. Germinal centers are the foci for B cell proliferation and somatic hypermutation.	3	3192355;3144611;2979470	1953	709	0.264569	1
GO:0030951	biological_process	establishment or maintenance of microtubule cytoskeleton polarity	Any cellular process that results in the specification, formation or maintenance of polarized microtubule-based cytoskeletal structures.	1	3121169	1020	339	0.265038	1
GO:0035105	biological_process	sterol regulatory element binding protein import into nucleus	The transfer of a sterol regulatory element binding protein (SREBP) into the nucleus, across the nuclear membrane, in response to altered levels of one or more lipids. SREBPs are transcription factors that bind sterol regulatory elements (SREs), DNA motifs found in the promoters of target genes.	1	3121169	1020	339	0.265038	1
GO:0071322	biological_process	cellular response to carbohydrate stimulus	Any process that results in a change in state or activity of a cell (in terms of movement, secretion, enzyme production, gene expression, etc.) as a result of a carbohydrate stimulus.	1	3196211	3286	1276	0.266009	1
GO:0050861	biological_process	positive regulation of B cell receptor signaling pathway	Any process that activates or increases the frequency, rate or extent of signaling pathways initiated by the cross-linking of an antigen receptor on a B cell.	1	3196211	3286	1276	0.266009	1
GO:0051281	biological_process	positive regulation of release of sequestered calcium ion into cytosol	Any process that activates or increases the frequency, rate or extent of the release into the cytosolic compartment of calcium ions sequestered in the endoplasmic reticulum or mitochondria.	4	3199979;3173321;3155655;2988790	5015	2092	0.266831	1
GO:0071593	biological_process	lymphocyte aggregation	The adhesion of one lymphocyte to one or more other lymphocytes via adhesion molecules.	1	3065182	1346	469	0.267301	1
GO:0034332	biological_process	adherens junction organization	A process that is carried out at the cellular level which results in the assembly, arrangement of constituent parts, or disassembly of an adherens junction. An adherens junction is a cell junction at which the cytoplasmic face of the plasma membrane is attached to actin filaments.	2	3160277;3170697	728	2998	0.26882	1
GO:0006525	biological_process	arginine metabolic process	The chemical reactions and pathways involving arginine, 2-amino-5-(carbamimidamido)pentanoic acid.	2	3102653;3066810	1010	3930	0.268932	1
GO:0018108	biological_process	peptidyl-tyrosine phosphorylation	The phosphorylation of peptidyl-tyrosine to form peptidyl-O4'-phospho-L-tyrosine.	13	3122663;3188379;3030460;3093741;3139891;3126565;3194837;3189973;3199913;3191917;3172999;3194777;3203647	16530	7811	0.269808	1
GO:0086036	biological_process	regulation of cardiac muscle cell membrane potential	Any process that modulates the establishment or extent of a membrane potential in a cardiac muscle cell (a cardiomyocyte). A membrane potential is the electric potential existing across any membrane arising from charges in the membrane itself and from the charges present in the media on either side of the membrane.	2	3146622;2980096	705	231	0.269876	1
GO:0048251	biological_process	elastic fiber assembly	Assembly of the extracellular matrix fibers that enables the matrix to recoil after transient stretching.	1	3186005	241	96	0.270194	1
GO:0006620	biological_process	posttranslational protein targeting to membrane	The targeting of proteins to a membrane that occurs after their translation. Some secretory proteins exhibit posttranslational transport into the endoplasmic reticulum (ER) lumen: they are synthesized in their entirety on free cytosolic ribosomes and then released into the cytosol, where they are bound by chaperones which keep them in an unfolded state, and subsequently are translocated across th…	2	3086295;3171597	1065	361	0.270404	1
GO:0055085	biological_process	transmembrane transport	The process in which a solute is transported from one side of a membrane to the other.	70	3204819;2964334;3187079;3116819;3200199;3169741;3204053;3185431;3140563;3201355;3068578;3151577;3169427;3135125;3154963;3043652;3133043;3189101;3175399;3177853;3117133;3196243;3194873;3155969;3169873;3164919;3166521;3188121;3200281;3118445;2994768;3201945;3026966;3155397;3195549;3188761;3179217;3138049;3154555;3203327;3182977;3150741;3013954;3065526;3191177;3164015;2914313;3145981;3135193;3202267…	60663	211770	0.272431	1
GO:0045786	biological_process	negative regulation of cell cycle	Any process that stops, prevents or reduces the rate or extent of progression through the cell cycle.	4	3192629;3057678;3028650;3185589	3315	1310	0.272533	1
GO:0007131	biological_process	reciprocal meiotic recombination	The cell cycle process in which double strand breaks are formed and repaired through a double Holliday junction intermediate. This results in the equal exchange of genetic material between non-sister chromatids in a pair of homologous chromosomes. These reciprocal recombinant products ensure the proper segregation of homologous chromosomes during meiosis I and create genetic diversity.	2	3191361;3173467	689	226	0.273454	1
GO:0008045	biological_process	motor neuron axon guidance	The process in which the migration of an axon growth cone of a motor neuron is directed to a specific target site in response to a combination of attractive and repulsive cues.	4	2978758;3183397;3203471;3189143	1229	4510	0.274021	1
GO:0003222	biological_process	ventricular trabecula myocardium morphogenesis	The process in which the anatomical structures of the trabecular cardiac ventricle muscle are generated and organized.	2	3087045;2894960	170	77	0.275324	1
GO:2000820	biological_process	negative regulation of transcription from RNA polymerase II promoter involved in smooth muscle cell differentiation	Any negative regulation of transcription from RNA polymerase II promoter that is involved in smooth muscle cell differentiation.	2	3087045;2894960	170	77	0.275324	1
GO:0003199	biological_process	endocardial cushion to mesenchymal transition involved in heart valve formation	A transition where an endocardial cushion cell loses apical/basolateral polarity, severs intercellular adhesive junctions, degrades basement membrane components and becomes a migratory mesenchymal cell that will contribute to the formation of a cardiac valve.	2	3087045;2894960	170	77	0.275324	1
GO:0042346	biological_process	positive regulation of NF-kappaB import into nucleus	Any process that activates or increases the frequency, rate or extent of transfer of NF-kappaB, a transcription factor for eukaryotic RNA polymerase II promoters, from the cytoplasm into the nucleus, across the nuclear membrane.	3	3087961;3193589;3185225	1111	4144	0.276739	1
GO:0007184	biological_process	SMAD protein import into nucleus	The directed movement of a SMAD proteins from the cytoplasm into the nucleus. Pathway-restricted SMAD proteins and common-partner SMAD proteins are involved in the transforming growth factor beta receptor signaling pathways.	6	3036394;3187599;3190377;3192655;3146518;3185755	3574	10766	0.277216	1
GO:0018160	biological_process	peptidyl-pyrromethane cofactor linkage	The covalent binding of a pyrromethane (dipyrrin) cofactor to protein via the sulfur atom of cysteine forming dipyrrolylmethanemethyl-L-cysteine.	1	3195615	2827	1110	0.277323	1
GO:0007202	biological_process	activation of phospholipase C activity	The initiation of the activity of the inactive enzyme phospolipase C as the result of a series of molecular signals generated as a consequence of a G-protein coupled receptor binding to its physiological ligand.	2	3109149;3160075	153	910	0.277336	1
GO:0031532	biological_process	actin cytoskeleton reorganization	A process that is carried out at the cellular level which results in dynamic structural changes to the arrangement of constituent parts of cytoskeletal structures comprising actin filaments and their associated proteins.	8	3097099;3142647;3171367;3201645;3095041;3160741;3123745;2976942	6040	2658	0.277932	1
GO:0010466	biological_process	negative regulation of peptidase activity	Any process that stops or reduces the rate of peptidase activity, the hydrolysis of peptide bonds within proteins.	2	3203625;3148020	298	1423	0.278191	1
GO:0014032	biological_process	neural crest cell development	The process aimed at the progression of a neural crest cell over time, from initial commitment of the cell to its specific fate, to the fully functional differentiated cell.	2	3199979;3192719	4397	1848	0.278809	1
GO:0034314	biological_process	Arp2/3 complex-mediated actin nucleation	The actin nucleation process in which actin monomers combine to form a new branch on the side of an existing actin filament; mediated by the Arp2/3 protein complex and its interaction with other proteins.	6	3182455;3165163;3175505;3157913;3052280;3153503	37972	17641	0.278818	1
GO:0032496	biological_process	response to lipopolysaccharide	Any process that results in a change in state or activity of an organism (in terms of movement, secretion, enzyme production, gene expression, etc.) as a result of a lipopolysaccharide stimulus; lipopolysaccharide is a major component of the cell wall of gram-negative bacteria.	14	3189997;2984358;3168357;3164163;2937978;3199979;2979470;3185177;3195213;3159579;2988790;3147936;3092411;3200455	11250	5350	0.279503	1
GO:0048875	biological_process	chemical homeostasis within a tissue	Any process involved in the maintenance of the internal steady state of the amount of a chemical at the level of the tissue.	1	3193879	178	980	0.281342	1
GO:0007216	biological_process	G-protein coupled glutamate receptor signaling pathway	A series of molecular signals initiated by glutamate binding to a glutamate receptor on the surface of the target cell, and proceeding with the activated receptor promoting the exchange of GDP for GTP on the alpha-subunit of an associated heterotrimeric G-protein complex. Ends with regulation of a downstream cellular process, e.g. transcription.	1	3193879	178	980	0.281342	1
GO:0048148	biological_process	behavioral response to cocaine	Any process that results in a change in the behavior of an organism as a result of a cocaine stimulus.	1	3193879	178	980	0.281342	1
GO:0035584	biological_process	calcium-mediated signaling using intracellular calcium source	A series of molecular signals in which a cell uses calcium ions released from an intracellular store to convert a signal into a response.	1	3193879	178	980	0.281342	1
GO:0030330	biological_process	DNA damage response, signal transduction by p53 class mediator	A cascade of processes induced by the cell cycle regulator phosphoprotein p53, or an equivalent protein, in response to the detection of DNA damage.	2	3178053;3192355	2120	817	0.282102	1
GO:0042523	biological_process	positive regulation of tyrosine phosphorylation of Stat5 protein	Any process that activates or increases the frequency, rate or extent of the introduction of a phosphate group to a tyrosine residue of a Stat5 protein.	3	3188379;3191917;3203647	4350	1826	0.282244	1
GO:0048659	biological_process	smooth muscle cell proliferation	The multiplication or reproduction of smooth muscle cells, resulting in the expansion of a cell population.	3	3190705;3199979;2953734	5131	2220	0.282719	1
GO:0006259	biological_process	DNA metabolic process	Any cellular metabolic process involving deoxyribonucleic acid. This is one of the two main types of nucleic acid, consisting of a long, unbranched macromolecule formed from one, or more commonly, two, strands of linked deoxyribonucleotides.	3	3140705;2893314;3198719	2094	808	0.285663	1
GO:0021889	biological_process	olfactory bulb interneuron differentiation	The process in which a neuroblast acquires specialized features of an interneuron residing in the olfactory bulb.	2	3188379;3191917	400	1756	0.28605	1
GO:0021551	biological_process	central nervous system morphogenesis	The process in which the anatomical structure of the central nervous system is generated and organized. The central nervous system is the core nervous system that serves an integrating and coordinating function. In vertebrates it consists of the brain, spinal cord and spinal nerves. In those invertebrates with a central nervous system it typically consists of a brain, cerebral ganglia and a nerve…	2	3188379;3191917	400	1756	0.28605	1
GO:0061026	biological_process	cardiac muscle tissue regeneration	The regrowth of cardiac muscle tissue to repair injured or damaged muscle fibers in the postnatal stage.	2	3188379;3191917	400	1756	0.28605	1
GO:2000366	biological_process	positive regulation of STAT protein import into nucleus	Any process that activates or increases the frequency, rate or extent of STAT protein import into nucleus.	2	3188379;3191917	400	1756	0.28605	1
GO:0000724	biological_process	double-strand break repair via homologous recombination	The error-free repair of a double-strand break in DNA in which the broken DNA molecule is repaired using homologous sequences. A strand in the broken DNA searches for a homologous region in an intact chromosome to serve as the template for DNA synthesis. The restoration of two intact DNA molecules results in the exchange, reciprocal or nonreciprocal, of genetic material between the intact DNA mol…	10	3142881;3193041;3157817;3113395;3089957;3171411;3144827;3204717;3202719;3133329	11551	5577	0.28655	1
GO:0045777	biological_process	positive regulation of blood pressure	Any process in which the force of blood traveling through the circulatory system is increased.	2	3048596;3176025	2980	9123	0.286615	1
GO:0042461	biological_process	photoreceptor cell development	Development of a photoreceptor, a cell that responds to incident electromagnetic radiation, particularly visible light.	1	3140813	661	2636	0.288075	1
GO:0019233	biological_process	sensory perception of pain	The series of events required for an organism to receive a painful stimulus, convert it to a molecular signal, and recognize and characterize the signal. Pain is medically defined as the physical sensation of discomfort or distress caused by injury or illness, so can hence be described as a harmful stimulus which signals current (or impending) tissue damage. Pain may come from extremes of tempera…	2	3199979;3169589	4871	2101	0.288515	1
GO:0007585	biological_process	respiratory gaseous exchange	The process of gaseous exchange between an organism and its environment. In plants, microorganisms, and many small animals, air or water makes direct contact with the organism's cells or tissue fluids, and the processes of diffusion supply the organism with dioxygen (O2) and remove carbon dioxide (CO2). In larger animals the efficiency of gaseous exchange is improved by specialized respiratory or…	2	3199979;3169589	4871	2101	0.288515	1
GO:0048263	biological_process	determination of dorsal identity	Determination of the identity of part of an organism or organ where those parts are of the type that occur in the dorsal region. Identity is considered to be the aggregate of characteristics by which a structure is recognized.	3	3087961;3193589;3187247	2008	6523	0.28937	1
GO:0030326	biological_process	embryonic limb morphogenesis	The process, occurring in the embryo, by which the anatomical structures of the limb are generated and organized. A limb is an appendage of an animal used for locomotion or grasping.	9	3107109;3106285;3109017;3087961;3189745;3193589;3197861;3175445;3137101	3363	10031	0.289803	1
GO:0060070	biological_process	canonical Wnt receptor signaling pathway	The series of molecular signals initiated by binding of a Wnt protein to a frizzled family receptor on the surface of the target cell, followed by propagation of the signal via beta-catenin, and ending with a change in transcription of target genes. In this pathway, the activated receptor signals via downstream effectors that result in the inhibition of beta-catenin phosphorylation, thereby preve…	10	3182323;3186347;3107109;3155575;3183639;3178617;3107927;3058824;2955116;3114509	4542	13094	0.290009	1
GO:0085029	biological_process	extracellular matrix assembly	The aggregation, arrangement and bonding together of the extracellular matrix.	1	3192655	413	142	0.290013	1
GO:0050921	biological_process	positive regulation of chemotaxis	Any process that activates or increases the frequency, rate or extent of the directed movement of a motile cell or organism in response to a specific chemical concentration gradient.	1	3192655	413	142	0.290013	1
GO:1901666	biological_process	positive regulation of NAD+ ADP-ribosyltransferase activity	Any process that activates or increases the frequency, rate or extent of NAD+ ADP-ribosyltransferase activity.	1	3192655	413	142	0.290013	1
GO:0045066	biological_process	regulatory T cell differentiation	The process in which a relatively unspecialized T cell acquires specialized features of a regulatory T cell. Regulatory T cells control or suppress immune responses through a variety of mechanisms and subsets include the CD4+CD25+ cell type as well as certain CD8+ cell types.	1	3192655	413	142	0.290013	1
GO:0032943	biological_process	mononuclear cell proliferation	The expansion of a mononuclear cell population by cell division. A mononuclear cell is a leukocyte with a single non-segmented nucleus in the mature form.	1	3192655	413	142	0.290013	1
GO:0043537	biological_process	negative regulation of blood vessel endothelial cell migration	Any process that stops, prevents, or reduces the frequency, rate or extent of the migration of the endothelial cells of blood vessels.	1	3192655	413	142	0.290013	1
GO:0043932	biological_process	ossification involved in bone remodeling	The formation or growth of bone or of a bony substance, or the conversion of fibrous tissue or of cartilage into bone, involved in response to injury or other physical, physiological or environmental stress stimuli.	1	3192655	413	142	0.290013	1
GO:0045662	biological_process	negative regulation of myoblast differentiation	Any process that stops, prevents, or reduces the frequency, rate or extent of myoblast differentiation. A myoblast is a mononucleate cell type that, by fusion with other myoblasts, gives rise to the myotubes that eventually develop into skeletal muscle fibers.	1	3192655	413	142	0.290013	1
GO:0030279	biological_process	negative regulation of ossification	Any process that stops, prevents, or reduces the frequency, rate or extent of bone formation.	1	3192655	413	142	0.290013	1
GO:0002460	biological_process	adaptive immune response based on somatic recombination of immune receptors built from immunoglobulin superfamily domains	An immune response based on directed amplification of specific receptors for antigen produced through a somatic diversification process that includes somatic recombination of germline gene segments encoding immunoglobulin superfamily domains, and allowing for enhanced responses upon subsequent exposures to the same antigen (immunological memory). Recombined receptors for antigen encoded by immuno…	1	3192655	413	142	0.290013	1
GO:0070723	biological_process	response to cholesterol	Any process that results in a change in state or activity of a cell or an organism (in terms of movement, secretion, enzyme production, gene expression, etc.) as a result of a cholesterol stimulus.	1	3192655	413	142	0.290013	1
GO:0030214	biological_process	hyaluronan catabolic process	The chemical reactions and pathways resulting in the breakdown of hyaluronan, the naturally occurring anionic form of hyaluronic acid, any member of a group of glycosaminoglycans, the repeat units of which consist of beta-1,4 linked D-glucuronyl-beta-(1,3)-N-acetyl-D-glucosamine.	1	3192655	413	142	0.290013	1
GO:0043029	biological_process	T cell homeostasis	The process of regulating the proliferation and elimination of T cells such that the total number of T cells within a whole or part of an organism is stable over time in the absence of an outside stimulus.	1	3192655	413	142	0.290013	1
GO:0060751	biological_process	branch elongation involved in mammary gland duct branching	The developmental growth process in which a branch of a mammary gland duct elongates.	1	3192655	413	142	0.290013	1
GO:1900126	biological_process	negative regulation of hyaluronan biosynthetic process	Any process that stops, prevents or reduces the frequency, rate or extent of hyaluronan biosynthetic process.	1	3192655	413	142	0.290013	1
GO:0019049	biological_process	evasion or tolerance of host defenses by virus	Any process, either active or passive, by which a virus avoids or tolerates the effects of its host organism's defense(s). Host defenses may be induced by the presence of the virus or may be preformed (e.g. physical barriers). The host is defined as the larger of the organisms involved in a symbiotic interaction.	1	3192655	413	142	0.290013	1
GO:0048298	biological_process	positive regulation of isotype switching to IgA isotypes	Any process that activates or increases the frequency, rate or extent of isotype switching to IgA isotypes.	1	3192655	413	142	0.290013	1
GO:0061035	biological_process	regulation of cartilage development	Any process that modulates the rate, frequency, or extent of cartilage development, the process whose specific outcome is the progression of the cartilage over time, from its formation to the mature structure. Cartilage is a connective tissue dominated by extracellular matrix containing collagen type II and large amounts of proteoglycan, particularly chondroitin sulfate.	1	3192655	413	142	0.290013	1
GO:0032930	biological_process	positive regulation of superoxide anion generation	Any process that activates or increases the frequency, rate or extent of enzymatic generation of superoxide by a cell.	1	3192655	413	142	0.290013	1
GO:0032570	biological_process	response to progesterone stimulus	Any process that results in a change in state or activity of a cell or an organism (in terms of movement, secretion, enzyme production, gene expression, etc.) as a result of a progesterone stimulus.	1	3192655	413	142	0.290013	1
GO:0032740	biological_process	positive regulation of interleukin-17 production	Any process that activates or increases the frequency, rate, or extent of production of any member of the interleukin-17 family of cytokines.	1	3192655	413	142	0.290013	1
GO:0010936	biological_process	negative regulation of macrophage cytokine production	Any process that decreases the rate, frequency or extent of macrophage cytokine production. Macrophage cytokine production is the appearance of a chemokine due to biosynthesis or secretion following a cellular stimulus, resulting in an increase in its intracellular or extracellular levels.	1	3192655	413	142	0.290013	1
GO:0060744	biological_process	mammary gland branching involved in thelarche	The process in which the branching structure of the mammary gland duct is generated and organized during the period of sexual maturity in mammals. The mammary gland is a large compound sebaceous gland that in female mammals is modified to secrete milk.	1	3192655	413	142	0.290013	1
GO:0042593	biological_process	glucose homeostasis	Any process involved in the maintenance of an internal steady state of glucose within an organism or cell.	11	3178053;3137477;3141767;3142145;3124843;3197861;3174029;3159755;3188747;3157301;3198697	3545	10476	0.291299	1
GO:0008203	biological_process	cholesterol metabolic process	The chemical reactions and pathways involving cholesterol, cholest-5-en-3 beta-ol, the principal sterol of vertebrates and the precursor of many steroids, including bile acids and steroid hormones. It is a component of the plasma membrane lipid bilayer and of plasma lipoproteins and can be found in all animal tissues.	5	3179103;3189977;3197861;3155419;3200455	1887	6159	0.292261	1
GO:0016203	biological_process	muscle attachment	The developmental process in which a skeletal muscle attaches to its target (such as bone or body wall).	1	3202429	5354	2387	0.293119	1
GO:0050690	biological_process	regulation of defense response to virus by virus	Any viral process that modulates the frequency, rate, or extent of the antiviral response of the host cell or organism.	1	3189233	219	102	0.293235	1
GO:0001958	biological_process	endochondral ossification	Replacement ossification wherein bone tissue replaces cartilage.	2	3003752;3147704	511	2118	0.293436	1
GO:0033628	biological_process	regulation of cell adhesion mediated by integrin	Any process that modulates the frequency, rate, or extent of cell adhesion mediated by integrin.	2	3189973;3194777	1952	773	0.294015	1
GO:0008354	biological_process	germ cell migration	The orderly movement of a cell specialized to produce haploid gametes through the embryo from its site of production to the place where the gonads will form.	2	3192655;2947572	468	162	0.296166	1
GO:0046513	biological_process	ceramide biosynthetic process	The chemical reactions and pathways resulting in the formation of ceramides, any N-acylated sphingoid.	3	3189977;3096575;3152387	272	1290	0.29659	1
GO:0045721	biological_process	negative regulation of gluconeogenesis	Any process that stops, prevents, or reduces the frequency, rate or extent of gluconeogenesis.	1	3030460	1572	614	0.297493	1
GO:0042274	biological_process	ribosomal small subunit biogenesis	A cellular process that results in the biosynthesis of constituent macromolecules, assembly, and arrangement of constituent parts of a small ribosomal subunit; includes transport to the sites of protein synthesis.	1	3106193	36376	17556	0.297892	1
GO:0006120	biological_process	mitochondrial electron transport, NADH to ubiquinone	The transfer of electrons from NADH to ubiquinone that occurs during oxidative phosphorylation, mediated by the multisubunit enzyme known as complex I.	3	3183719;3071738;3131213	195784	731332	0.298563	1
GO:0090188	biological_process	negative regulation of pancreatic juice secretion	Any process that decreases the rate, frequency or extent of pancreatic juice secretion, the regulated release of pancreatic juice by the exocrine pancreas into the upper part of the intestine.	2	3197843;3141725	457	1915	0.298784	1
GO:0003084	biological_process	positive regulation of systemic arterial blood pressure	The process that increases the force with which blood travels through the systemic arterial circulatory system.	2	3197843;3141725	457	1915	0.298784	1
GO:0060435	biological_process	bronchiole development	The biological process whose specific outcome is the progression of a bronchiole from an initial condition to its mature state. This process begins with the formation of the bronchiole and ends with the mature structure. A bronchiole is the first airway branch that no longer contains cartilage; it is a branch of the bronchi.	1	3186977	3276	1378	0.298794	1
GO:0072162	biological_process	metanephric mesenchymal cell differentiation	The process in which relatively unspecialized cells acquire specialized structural and/or functional features that characterize the mesenchymal cells of the metanephros as it progresses from its formation to the mature state.	1	3186977	3276	1378	0.298794	1
GO:0014707	biological_process	branchiomeric skeletal muscle development	The process whose specific outcome is the progression of the branchiomeric skeletal muscle over time, from its formation to the mature structure. The branchiomeric muscle is derived from cranial mesoderm and controls facial expression, pharyngeal and laryngeal function, operating the jaw. The muscle begins its development with the differentiation of the muscle cells and ends with the mature muscl…	1	3186977	3276	1378	0.298794	1
GO:0072277	biological_process	metanephric glomerular capillary formation	The process that gives rise to a metanephric glomerular capillary. This process pertains to the initial formation of a structure from unspecified parts.	1	3186977	3276	1378	0.298794	1
GO:0030889	biological_process	negative regulation of B cell proliferation	Any process that stops, prevents or reduces the rate or extent of B cell proliferation.	3	3202207;3200419;3194777	2525	1029	0.298965	1
GO:0002014	biological_process	vasoconstriction of artery involved in ischemic response to lowering of systemic arterial blood pressure	The vasoconstriction that is triggered by vasomotor excitation resulting from the detection of high carbon dioxide levels in the vasomotor center of the central nervous system.	1	3137999	4347	1906	0.299247	1
GO:0001706	biological_process	endoderm formation	The formation of the endoderm during gastrulation.	2	3203471;3198861	892	3290	0.300546	1
GO:0006627	biological_process	protein processing involved in protein targeting to mitochondrion	The cleavage of peptide bonds in proteins, usually near the N terminus, contributing to the process of import into the mitochondrion. Several different peptidases mediate cleavage of proteins destined for different mitochondrial compartments.	1	3067014	53	70	0.300729	1
GO:1901029	biological_process	negative regulation of mitochondrial outer membrane permeabilization	Any process that stops, prevents or reduces the frequency, rate or extent of mitochondrial outer membrane permeabilization.	1	3192403	686	2663	0.302075	1
GO:0042177	biological_process	negative regulation of protein catabolic process	Any process that stops, prevents, or reduces the frequency, rate or extent of the chemical reactions and pathways resulting in the breakdown of a protein by the destruction of the native, active configuration, with or without the hydrolysis of peptide bonds.	4	3097099;3176785;3095041;3160075	4385	1940	0.302746	1
GO:0031290	biological_process	retinal ganglion cell axon guidance	The process in which the migration of an axon growth cone of a retinal ganglion cell (RGC) is directed to its target in the brain in response to a combination of attractive and repulsive cues.	4	3112527;3199483;3193899;3154827	804	3019	0.303773	1
GO:0018095	biological_process	protein polyglutamylation	The addition of one or more alpha-linked glutamyl units to the gamma carboxyl group of peptidyl-glutamic acid.	2	3172327;3200945	685	2650	0.304169	1
GO:0021846	biological_process	cell proliferation in forebrain	The creation of greater cell numbers in the forebrain due to cell division of progenitor cells.	1	3143685	1580	628	0.305093	1
GO:0070836	biological_process	caveola assembly	The aggregation, arrangement and bonding together of a set of components to form a caveola. A caveola is a plasma membrane raft that forms a small pit, depression, or invagination that communicates with the outside of a cell and extends inward, indenting the cytoplasm and the cell membrane.	1	3176845	1005	376	0.305482	1
GO:0060161	biological_process	positive regulation of dopamine receptor signaling pathway	Any process that activates or increases the frequency, rate or extent of the dopamine receptor protein signaling pathway. A dopamine receptor signaling pathway is the series of molecular signals generated as a consequence of a dopamine receptor binding to one of its physiological ligands.	1	3176845	1005	376	0.305482	1
GO:0060749	biological_process	mammary gland alveolus development	The progression of the mammary gland alveolus over time, from its formation to its mature state. The mammary gland alveolus is a sac-like structure that is found in the mature gland.	4	3118481;3188379;3116111;3191917	579	2282	0.306111	1
GO:0071169	biological_process	establishment of protein localization to chromatin	The directed movement of a protein to a part of a chromosome that is organized into chromatin.	1	3200777	575	206	0.306599	1
GO:0000080	biological_process	G1 phase of mitotic cell cycle	The cell cycle 'gap' phase which is the interval between the completion of DNA segregation by mitosis and the beginning of DNA synthesis.	1	3200777	575	206	0.306599	1
GO:0060766	biological_process	negative regulation of androgen receptor signaling pathway	Any process that decreases the rate, frequency, or extent of the androgen receptor signaling pathway.	2	3186977;3117915	3380	1467	0.306746	1
GO:0014043	biological_process	negative regulation of neuron maturation	Any process that stops, prevents, or reduces the frequency, rate or extent of neuron maturation.	1	3203073	1345	530	0.30717	1
GO:0035645	biological_process	enteric smooth muscle cell differentiation	The process in which a relatively unspecialized cell acquires specialized features of a smooth muscle cell of the intestine.	1	3203073	1345	530	0.30717	1
GO:0048246	biological_process	macrophage chemotaxis	The movement of a macrophage in response to an external stimulus.	1	3203073	1345	530	0.30717	1
GO:0014826	biological_process	vein smooth muscle contraction	A process in which force is generated within smooth muscle tissue, resulting in a change in muscle geometry. This process occurs in the vein. Force generation involves a chemo-mechanical energy conversion step that is carried out by the actin/myosin complex activity, which generates force through ATP hydrolysis. The vein is a vessel carrying blood away from the capillary beds.	1	3203073	1345	530	0.30717	1
GO:0007497	biological_process	posterior midgut development	The process whose specific outcome is the progression of the posterior midgut over time, from its formation to the mature structure.	1	3203073	1345	530	0.30717	1
GO:0032269	biological_process	negative regulation of cellular protein metabolic process	Any process that stops, prevents, or reduces the frequency, rate or extent of the chemical reactions and pathways involving a protein, occurring at the level of an individual cell.	1	3203073	1345	530	0.30717	1
GO:0021772	biological_process	olfactory bulb development	The progression of the olfactory bulb over time from its initial formation until its mature state. The olfactory bulb coordinates neuronal signaling involved in the perception of smell. It receives input from the sensory neurons and outputs to the olfactory cortex.	2	3048596;3196827	3075	8958	0.309136	1
GO:0006796	biological_process	phosphate-containing compound metabolic process	The chemical reactions and pathways involving the phosphate group, the anion or salt of any phosphoric acid.	1	3161853	3337	1440	0.310194	1
GO:0050728	biological_process	negative regulation of inflammatory response	Any process that stops, prevents, or reduces the frequency, rate or extent of the inflammatory response.	5	3148799;3137525;3004796;3195213;3149567	2719	1155	0.311533	1
GO:0051893	biological_process	regulation of focal adhesion assembly	Any process that modulates the frequency, rate or extent of focal adhesion formation, the establishment and maturation of focal adhesions.	3	3087961;3189973;3193589	1364	4562	0.312721	1
GO:0001101	biological_process	response to acid	Any process that results in a change in state or activity of a cell or an organism (in terms of movement, secretion, enzyme production, gene expression, etc.) as a result of an acid stimulus.	1	3028796	139	88	0.312768	1
GO:0006703	biological_process	estrogen biosynthetic process	The chemical reactions and pathways resulting in the formation of estrogens, C18 steroid hormones that can stimulate the development of female sexual characteristics. Also found in plants.	1	3161561	501	1996	0.314184	1
GO:1901299	biological_process	negative regulation of hydrogen peroxide-mediated programmed cell death	Any process that stops, prevents or reduces the frequency, rate or extent of hydrogen peroxide-mediated programmed cell death.	1	3157301	32	434	0.314456	1
GO:0030282	biological_process	bone mineralization	The deposition of calcium phosphate in bone tissue.	4	3170625;3058824;3188119;3188747	794	2904	0.314969	1
GO:0009190	biological_process	cyclic nucleotide biosynthetic process	The chemical reactions and pathways resulting in the formation of a cyclic nucleotide, a nucleotide in which the phosphate group is in diester linkage to two positions on the sugar residue.	2	3172153;3170931	1736	5558	0.315869	1
GO:0006937	biological_process	regulation of muscle contraction	Any process that modulates the frequency, rate or extent of muscle contraction.	2	3199381;3197589	1301	4375	0.315911	1
GO:0002036	biological_process	regulation of L-glutamate transport	Any process that modulates the frequency, rate or extent of L-glutamate transport.	1	3191387	2124	895	0.316068	1
GO:0035412	biological_process	regulation of catenin import into nucleus	Any process that modulates the rate, frequency or extent of the directed movement of a catenin protein from the cytoplasm into the nucleus.	2	3203017;3178887	1113	440	0.319102	1
GO:0007266	biological_process	Rho protein signal transduction	A series of molecular signals within the cell that are mediated by a member of the Rho family of proteins switching to a GTP-bound active state.	6	3198251;3182575;3189409;3199979;3144611;3194011	5858	2812	0.320055	1
GO:0006278	biological_process	RNA-dependent DNA replication	A DNA replication process that uses RNA as a template for RNA-dependent DNA polymerases (e.g. reverse transcriptase) that synthesize the new strands.	178	3190131;2999650;3207685;2878815;2912013;2890074;3085585;3196221;3130603;3123033;3032552;3158601;3133541;2905870;2957416;3183271;3006126;3201185;3068688;3180033;3202483;3120395;3135807;2932206;2976332;3140369;2910403;3076911;3066928;3123481;3108327;3027766;3196667;2870679;2991224;3124979;2983750;3071488;2869575;3112499;3126357;3100426;3191309;2882074;3173089;2958620;3020898;3048538;2950876;2912965…	19457	55753	0.322203	1
GO:0007205	biological_process	protein kinase C-activating G-protein coupled receptor signaling pathway	The series of molecular signals generated as a consequence of a G-protein coupled receptor binding to its physiological ligand, where the pathway proceeds with activation of protein kinase C (PKC). PKC is activated by second messengers including diacylglycerol (DAG).	5	3199979;3194709;3094911;3149567;2906614	4866	2276	0.322291	1
GO:0035988	biological_process	chondrocyte proliferation	The multiplication or reproduction of chondrocytes by cell division, resulting in the expansion of their population. A chondrocyte is a polymorphic cell that forms cartilage.	2	3048596;3108677	3106	8831	0.322374	1
GO:0051653	biological_process	spindle localization	Any process in which is the spindle is transported to, and/or maintained in, a specific location.	2	3196283;3175505	9280	4741	0.323937	1
GO:0002043	biological_process	blood vessel endothelial cell proliferation involved in sprouting angiogenesis	The multiplication or reproduction of blood vessel endothelial cells, resulting in the expansion of a cell population contributing to sprouting angiogenesis.	2	2993620;3198597	78	576	0.324776	1
GO:0009168	biological_process	purine ribonucleoside monophosphate biosynthetic process	The chemical reactions and pathways resulting in the formation of purine ribonucleoside monophosphate, a compound consisting of a purine base linked to a ribose sugar esterified with phosphate on the sugar.	4	3186459;3198943;3175219;3189041	4326	2008	0.325472	1
GO:0043113	biological_process	receptor clustering	The receptor metabolic process that results in grouping of a set of receptors at a cellular location, often to amplify the sensitivity of a signaling response.	3	3097099;3095041;3201977	4383	2054	0.327356	1
GO:0006566	biological_process	threonine metabolic process	The chemical reactions and pathways involving threonine (2-amino-3-hydroxybutyric acid), a polar, uncharged, essential amino acid found in peptide linkage in proteins.	1	3193115	24	405	0.327461	1
GO:0019530	biological_process	taurine metabolic process	The chemical reactions and pathways involving taurine (2-aminoethanesulfonic acid), a sulphur-containing amino acid derivative important in the metabolism of fats.	1	3193115	24	405	0.327461	1
GO:0071542	biological_process	dopaminergic neuron differentiation	The process in which a neuroblast acquires the specialized structural and functional features of a dopaminergic neuron, a neuron that secretes dopamine.	3	3118481;3124843;3191001	584	2188	0.327827	1
GO:0007568	biological_process	aging	A developmental process that is a deterioration and loss of function over time. Aging includes loss of functions such as resistance to disease, homeostasis, and fertility, as well as wear and tear. Aging includes cellular senescence, but is more inclusive. May precede death (GO:0016265) and may succeed developmental maturation (GO:0021700).	7	3156615;3109149;3203957;3164163;3199979;3156031;3165629	6953	3450	0.328346	1
GO:0048013	biological_process	ephrin receptor signaling pathway	The series of molecular signals generated as a consequence of an ephrin receptor binding to an ephrin.	5	3086159;3144415;3203573;3189973;3156617	2165	939	0.328885	1
GO:0086091	biological_process	regulation of heart rate by cardiac conduction	A cardiac conduction process that modulates the frequency or rate of heart contraction.	2	3160277;3199769	3467	9675	0.329114	1
GO:0086005	biological_process	regulation of ventricular cardiac muscle cell action potential	Any process that modulates the frequency, rate or extent of action potential creation, propagation or termination in a ventricular cardiac muscle cell contributing to the regulation of its contraction. An action potential is a spike of membrane depolarization and repolarization that travels along the membrane of a cell.	2	3160277;3199769	3467	9675	0.329114	1
GO:0086069	biological_process	bundle of His cell to Purkinje myocyte communication	The process that mediates interactions between a bundle of His cell and its surroundings that contributes to the process of the bundle of His cell communicating with a Purkinje myocyte in cardiac conduction. Encompasses interactions such as signaling or attachment between one cell and another cell, between a cell and an extracellular matrix, or between a cell and any other aspect of its environme…	2	3160277;3199769	3467	9675	0.329114	1
GO:0071347	biological_process	cellular response to interleukin-1	Any process that results in a change in state or activity of a cell (in terms of movement, secretion, enzyme production, gene expression, etc.) as a result of an interleukin-1 stimulus.	3	3148799;3124843;3179793	3479	1578	0.330124	1
GO:0048536	biological_process	spleen development	The process whose specific outcome is the progression of the spleen over time, from its formation to the mature structure. The spleen is a large vascular lymphatic organ composed of white and red pulp, involved both in hemopoietic and immune system functions.	5	3186977;3192355;2979470;3083591;3189745	5457	2645	0.330904	1
GO:0001954	biological_process	positive regulation of cell-matrix adhesion	Any process that activates or increases the rate or extent of cell adhesion to an extracellular matrix.	5	3192629;3171367;3200207;3198513;3132081	7091	3553	0.331898	1
GO:0051764	biological_process	actin crosslink formation	The process in which two or more actin filaments are connected together by proteins that act as crosslinks between the filaments. The crosslinked filaments may be on the same or differing axes.	5	3097099;3162361;3125915;3095041;3145679	10650	5603	0.332797	1
GO:0045839	biological_process	negative regulation of mitosis	Any process that stops, prevents or reduces the rate or extent of mitosis. Mitosis is the division of the eukaryotic cell nucleus to produce two daughter nuclei that, usually, contain the identical chromosome complement to their mother.	2	3106285;3126565	183	102	0.333274	1
GO:0007188	biological_process	adenylate cyclase-modulating G-protein coupled receptor signaling pathway	The series of molecular signals generated as a consequence of a G-protein coupled receptor binding to its physiological ligand, where the pathway proceeds through activation or inhibition of adenylyl cyclase activity and a subsequent change in the concentration of cyclic AMP (cAMP).	4	3198251;3146794;3176937;3195213	6256	3092	0.333585	1
GO:0034599	biological_process	cellular response to oxidative stress	Any process that results in a change in state or activity of a cell (in terms of movement, secretion, enzyme production, gene expression, etc.) as a result of oxidative stress, a state often resulting from exposure to high levels of reactive oxygen species, e.g. superoxide anions, hydrogen peroxide (H2O2), and hydroxyl radicals.	1	3150015	117	95	0.333906	1
GO:0010829	biological_process	negative regulation of glucose transport	Any process that decreases the frequency, rate or extent of glucose transport. Glucose transport is the directed movement of the hexose monosaccharide glucose into, out of or within a cell, or between cells, by means of some agent such as a transporter or pore.	2	3141767;3196211	3790	1771	0.335408	1
GO:0023014	biological_process	signal transduction by phosphorylation	A process in which the transfer of one or more phosphate groups to a substrate transmits a signal to the phosphorylated substrate.	2	3188379;3179637	1008	3427	0.335948	1
GO:0046034	biological_process	ATP metabolic process	The chemical reactions and pathways involving ATP, adenosine triphosphate, a universally important coenzyme and enzyme regulator.	4	3177619;3138149;3185659;3176569	3469	9561	0.336661	1
GO:0046836	biological_process	glycolipid transport	The directed movement of glycolipids, compounds containing (usually) 1-4 linked monosaccharide residues joined by a glycosyl linkage to a lipid, into, out of or within a cell, or between cells, by means of some agent such as a transporter or pore.	4	3112731;3130107;3169199;3121129	779	2762	0.337025	1
GO:0007194	biological_process	negative regulation of adenylate cyclase activity	Any process that stops, prevents, or reduces the frequency, rate or extent of adenylate cyclase activity.	1	3189531	180	102	0.337227	1
GO:0008104	biological_process	protein localization	Any process in which a protein is transported to, or maintained in, a specific location.	10	3200063;3189157;3122689;3173467;3200149;3197861;3147912;3154827;3169589;3092205	2386	6915	0.337665	1
GO:0009395	biological_process	phospholipid catabolic process	The chemical reactions and pathways resulting in the breakdown of phospholipids, any lipid containing phosphoric acid as a mono- or diester.	2	3204165;3136721	3714	10017	0.338633	1
GO:0007389	biological_process	pattern specification process	Any developmental process that results in the creation of defined areas or spaces within an organism to which cells respond and eventually are instructed to differentiate.	5	3184135;3190567;3153541;2911827;3127465	2949	1345	0.339064	1
GO:0032680	biological_process	regulation of tumor necrosis factor production	Any process that modulates the frequency, rate, or extent of tumor necrosis factor production.	1	3159579	249	123	0.340324	1
GO:0032675	biological_process	regulation of interleukin-6 production	Any process that modulates the frequency, rate, or extent of interleukin-6 production.	1	3159579	249	123	0.340324	1
GO:0044351	biological_process	macropinocytosis	An endocytosis process that results in the uptake of liquid material by cells from their external environment by the 'ruffling' of the cell membrane to form heterogeneously sized intracellular vesicles called macropinosomes, which can be up to 5 micrometers in size.	1	3159579	249	123	0.340324	1
GO:0000712	biological_process	resolution of meiotic recombination intermediates	The cleavage and rejoining of intermediates, such as Holliday junctions, formed during meiotic recombination to produce two intact molecules in which genetic material has been exchanged.	2	3170013;3080923	418	166	0.340516	1
GO:0006927	biological_process	transformed cell apoptotic process	Any apoptotic process in a transformed cell, a cell that has undergone changes manifested by escape from control mechanisms, increased growth potential, alterations in the cell surface, karyotypic abnormalities, morphological and biochemical deviations from the norm.	1	3057678	2061	916	0.340735	1
GO:0002541	biological_process	activation of plasma proteins involved in acute inflammatory response	Any process activating plasma proteins by proteolysis as part of an acute inflammatory response.	1	3181285	1673	731	0.340855	1
GO:0010641	biological_process	positive regulation of platelet-derived growth factor receptor signaling pathway	Any process that increases the frequency, rate or extent of the platelet-derived growth factor receptor signaling pathway.	1	3181285	1673	731	0.340855	1
GO:0009954	biological_process	proximal/distal pattern formation	The regionalization process in which specific areas of cell differentiation are determined along a proximal/distal axis. The proximal/distal axis is defined by a line that runs from main body (proximal end) of an organism outward (distal end).	7	3087961;3189745;3193589;3138759;3113503;3065134;3130863	5564	14558	0.34097	1
GO:0001817	biological_process	regulation of cytokine production	Any process that modulates the frequency, rate, or extent of production of a cytokine.	3	3162129;3203065;3203863	4781	2322	0.342271	1
GO:0045666	biological_process	positive regulation of neuron differentiation	Any process that activates or increases the frequency, rate or extent of neuron differentiation.	7	3175505;3106285;3192719;3194673;3185589;3065134;3203159	9919	5282	0.343193	1
GO:0007548	biological_process	sex differentiation	The establishment of the sex of an organism by physical differentiation.	3	3186977;3185981;3190669	3717	1764	0.345026	1
GO:0009617	biological_process	response to bacterium	Any process that results in a change in state or activity of a cell or an organism (in terms of movement, secretion, enzyme production, gene expression, etc.) as a result of a stimulus from a bacterium.	4	3196283;3148799;3171901;3179793	4538	2220	0.346857	1
GO:0071539	biological_process	protein localization to centrosome	A process in which a protein is transported to, or maintained at, the centrosome.	1	3195263	1070	455	0.346993	1
GO:0051645	biological_process	Golgi localization	Any process in which the Golgi is transported to, and/or maintained in, a specific location within the cell.	1	3195263	1070	455	0.346993	1
GO:0034454	biological_process	microtubule anchoring at centrosome	Any process in which a microtubule is maintained in a specific location in a cell by attachment to a centrosome.	1	3195263	1070	455	0.346993	1
GO:0045008	biological_process	depyrimidination	The disruption of the bond between the sugar in the backbone and the C or T base, causing the base to be removed and leaving a depyrimidinated sugar.	1	3191155	1293	556	0.347074	1
GO:0042127	biological_process	regulation of cell proliferation	Any process that modulates the frequency, rate or extent of cell proliferation.	10	3107745;2991930;2973004;3202031;3083591;3199769;2967892;2911827;3203755;3194633	4586	11913	0.348715	1
GO:0006414	biological_process	translational elongation	The successive addition of amino acid residues to a nascent polypeptide chain during protein biosynthesis.	4	2958320;2965928;3077147;2875723	92885	46614	0.348825	1
GO:0006725	biological_process	cellular aromatic compound metabolic process	The chemical reactions and pathways involving aromatic compounds, any organic compound characterized by one or more planar rings, each of which contains conjugated double bonds and delocalized pi electrons, as carried out by individual cells.	1	3193731	205	937	0.349522	1
GO:0042384	biological_process	cilium assembly	The assembly of a cilium, a specialized eukaryotic organelle that consists of a filiform extrusion of the cell surface. Each cilium is bounded by an extrusion of the cytoplasmic membrane, and contains a regular longitudinal array of microtubules, anchored basally in a centriole.	17	3086159;3097099;3183359;3125971;3187813;3191387;3191385;3122881;3180801;3095041;3101174;3147912;2931884;3196543;3176337;2915007;3199303	7953	20467	0.350677	1
GO:0010543	biological_process	regulation of platelet activation	Any process that modulates the rate or frequency of platelet activation. Platelet activation is a series of progressive, overlapping events triggered by exposure of the platelets to subendothelial tissue.	1	3158173	239	122	0.350692	1
GO:0006654	biological_process	phosphatidic acid biosynthetic process	The chemical reactions and pathways resulting in the formation of phosphatidic acid, any derivative of glycerol phosphate in which both the remaining hydroxyl groups of the glycerol moiety are esterified with fatty acids.	2	3177549;3193981	610	2188	0.351089	1
GO:0006562	biological_process	proline catabolic process	The chemical reactions and pathways resulting in the breakdown of proline (pyrrolidine-2-carboxylic acid), a chiral, cyclic, nonessential alpha-amino acid found in peptide linkage in proteins.	1	3200989	1060	455	0.35116	1
GO:0006930	biological_process	substrate-dependent cell migration, cell extension	The formation of a cell surface protrusion, such as a lamellipodium or filopodium, at the leading edge of a migrating cell.	2	3129999;3075049	416	1599	0.351635	1
GO:0021680	biological_process	cerebellar Purkinje cell layer development	The process whose specific outcome is the progression of the cerebellar Purkinje cell layer over time, from its formation to the mature structure. The Purkinje cell layer lies just underneath the molecular layer of the cerebellar cortex. It contains the neuronal cell bodies of the Purkinje cells that are arranged side by side in a single layer. Candelabrum interneurons are vertically oriented bet…	2	3129999;3075049	416	1599	0.351635	1
GO:0051642	biological_process	centrosome localization	Any process in which a centrosome is transported to, and/or maintained in, a specific location within the cell.	2	3196171;2984948	133	717	0.352076	1
GO:0046579	biological_process	positive regulation of Ras protein signal transduction	Any process that activates or increases the frequency, rate or extent of Ras protein signal transduction.	3	3109149;3200585;3196645	1114	3585	0.352713	1
GO:0006164	biological_process	purine nucleotide biosynthetic process	The chemical reactions and pathways resulting in the formation of a purine nucleotide, a compound consisting of nucleoside (a purine base linked to a deoxyribose or ribose sugar) esterified with a phosphate group at either the 3' or 5'-hydroxyl group of the sugar.	2	3195007;3178301	3340	1596	0.352898	1
GO:0061030	biological_process	epithelial cell differentiation involved in mammary gland alveolus development	The process in which a relatively unspecialized epithelial cell becomes a more specialized epithelial cell of the mammary gland alveolus.	2	3048596;3124843	3289	8892	0.353195	1
GO:0031110	biological_process	regulation of microtubule polymerization or depolymerization	Any process that modulates the frequency, rate or extent of microtubule polymerization or depolymerization by the addition or removal of tubulin heterodimers from a microtubule.	5	3195825;3143435;3113739;3165867;3094545	7450	3915	0.353262	1
GO:0006779	biological_process	porphyrin-containing compound biosynthetic process	The chemical reactions and pathways resulting in the formation of any member of a large group of derivatives or analogs of porphyrin. Porphyrin consists of a ring of four pyrrole nuclei linked each to the next at their alpha positions through a methine group.	2	3091513;3190955	5833	2977	0.356006	1
GO:0048341	biological_process	paraxial mesoderm formation	The process that gives rise to the paraxial mesoderm. This process pertains to the initial formation of the structure from unspecified parts.	2	3107109;3197861	926	3054	0.356144	1
GO:0035235	biological_process	ionotropic glutamate receptor signaling pathway	A series of molecular signals initiated by glutamate binding to a glutamate receptor on the surface of the target cell, followed by the movement of ions through a channel in the receptor complex. Ends with regulation of a downstream cellular process, e.g. transcription.	4	3199237;3099977;3111931;3168063	343	1358	0.356251	1
GO:0051223	biological_process	regulation of protein transport	Any process that modulates the frequency, rate or extent of the directed movement of a protein into, out of or within a cell, or between cells, by means of some agent such as a transporter or pore.	1	3124635	107	99	0.356385	1
GO:0003151	biological_process	outflow tract morphogenesis	The process in which the anatomical structures of the outflow tract are generated and organized. The outflow tract is the portion of the heart through which blood flows into the arteries.	8	3174453;3118481;3203081;3087045;3124843;3192719;3159135;3199381	1100	3547	0.356478	1
GO:0003341	biological_process	cilium movement	The directed, self-propelled movement of a cilium.	2	3182153;3081371	506	1825	0.357715	1
GO:0071028	biological_process	nuclear mRNA surveillance	The set of processes involved in identifying and degrading defective or aberrant mRNAs within the nucleus.	1	3200219	675	2335	0.358071	1
GO:0048813	biological_process	dendrite morphogenesis	The process in which the anatomical structures of a dendrite are generated and organized. A dendrite is a freely branching protoplasmic process of a nerve cell.	4	3070562;3154319;3124635;3178301	943	3089	0.358885	1
GO:0030574	biological_process	collagen catabolic process	The proteolytic chemical reactions and pathways resulting in the breakdown of collagen in the extracellular matrix, usually carried out by proteases secreted by nearby cells.	5	2979470;3152473;3192063;3204977;3201273	5805	3001	0.36006	1
GO:0071773	biological_process	cellular response to BMP stimulus	Any process that results in a change in state or activity of a cell (in terms of movement, secretion, enzyme production, gene expression, etc.) as a result of a bone morphogenetic protein (BMP) stimulus.	2	3048596;3185589	3031	8188	0.360902	1
GO:0014029	biological_process	neural crest formation	The formation of the specialized region of ectoderm between the neural ectoderm (neural plate) and non-neural ectoderm. The neural crest gives rise to the neural crest cells that migrate away from this region as neural tube formation procedes.	2	3048596;2943216	3020	8110	0.361336	1
GO:0045600	biological_process	positive regulation of fat cell differentiation	Any process that activates or increases the frequency, rate or extent of adipocyte differentiation.	3	3048596;3185589;3166113	3269	8660	0.362143	1
GO:0060052	biological_process	neurofilament cytoskeleton organization	A process that is carried out at the cellular level which results in the assembly, arrangement of constituent parts, or disassembly of cytoskeletal structures comprising neurofilaments and their associated proteins.	3	3189977;3187613;3188975	366	1416	0.362353	1
GO:0009056	biological_process	catabolic process	The chemical reactions and pathways resulting in the breakdown of substances, including the breakdown of carbon compounds with the liberation of energy for use by the cell or organism.	1	3198953	1068	3427	0.363164	1
GO:0003337	biological_process	mesenchymal to epithelial transition involved in metanephros morphogenesis	A transition where a mesenchymal cell establishes apical/basolateral polarity,forms intercellular adhesive junctions, synthesizes basement membrane components and becomes an epithelial cell that will contribute to the shaping of the metanephros.	4	3087961;3193589;3138759;3113503	5340	13407	0.363662	1
GO:0043434	biological_process	response to peptide hormone stimulus	Any process that results in a change in state or activity of a cell or an organism (in terms of movement, secretion, enzyme production, gene expression, etc.) as a result of a peptide hormone stimulus. A peptide hormone is any of a class of peptides that are secreted into the blood stream and have endocrine functions in living animals.	2	3178747;3110109	483	1750	0.365099	1
GO:0006975	biological_process	DNA damage induced protein phosphorylation	The widespread phosphorylation of various molecules, triggering many downstream processes, that occurs in response to the detection of DNA damage.	3	3122663;3193239;3138869	1339	4084	0.365632	1
GO:0055074	biological_process	calcium ion homeostasis	Any process involved in the maintenance of an internal steady state of calcium ions within an organism or cell.	2	3184155;3198697	477	1715	0.366761	1
GO:0001656	biological_process	metanephros development	The process whose specific outcome is the progression of the metanephros over time, from its formation to the mature structure. In mammals, the metanephros is the excretory organ of the fetus, which develops into the mature kidney and is formed from the rear portion of the nephrogenic cord. The metanephros is an endocrine and metabolic organ that filters the blood and excretes the end products of…	8	3048596;3000120;2978982;3188211;3072553;3159135;3056796;3130863	3769	9720	0.367297	1
GO:0045408	biological_process	regulation of interleukin-6 biosynthetic process	Any process that modulates the frequency, rate or extent of the chemical reactions and pathways resulting in the formation of interleukin-6.	1	2937978	478	203	0.367886	1
GO:0030168	biological_process	platelet activation	A series of progressive, overlapping events triggered by exposure of the platelets to subendothelial tissue. These events include shape change, adhesiveness, aggregation, and release reactions. When carried through to completion, these events lead to the formation of a stable hemostatic plug.	10	3097099;3189409;2946960;3173321;3189973;3095041;3115695;3042446;3101088;2988790	12708	7141	0.368057	1
GO:0007252	biological_process	I-kappaB phosphorylation	The process of introducing a phosphate group into an inhibitor of kappa B (I-kappaB) protein. Phosphorylation of I-kappaB targets I-kappaB for ubiquitination and proteasomal degradation, thus releasing bound NF-kappaB dimers, which can translocate to the nucleus to bind DNA and regulate transcription.	1	3204461	2233	1063	0.368418	1
GO:2001259	biological_process	positive regulation of cation channel activity	Any process that activates or increases the frequency, rate or extent of cation channel activity.	1	3204461	2233	1063	0.368418	1
GO:0045578	biological_process	negative regulation of B cell differentiation	Any process that stops, prevents, or reduces the frequency, rate or extent of B cell differentiation.	1	3048596	2959	7911	0.368677	1
GO:0003415	biological_process	chondrocyte hypertrophy	The growth of a chondrocyte, where growth contributes to the progression of the chondrocyte over time.	1	3048596	2959	7911	0.368677	1
GO:0019216	biological_process	regulation of lipid metabolic process	Any process that modulates the frequency, rate or extent of the chemical reactions and pathways involving lipids.	1	3048596	2959	7911	0.368677	1
GO:0060384	biological_process	innervation	The process in which a nerve invades a tissue and makes functional synaptic connection within the tissue.	1	3048596	2959	7911	0.368677	1
GO:0045651	biological_process	positive regulation of macrophage differentiation	Any process that activates or increases the frequency, rate or extent of macrophage differentiation.	1	3048596	2959	7911	0.368677	1
GO:0009649	biological_process	entrainment of circadian clock	The synchronization of a circadian rhythm to environmental time cues such as light.	1	3048596	2959	7911	0.368677	1
GO:0060959	biological_process	cardiac neuron development	The process whose specific outcome is the progression of a cardiac neuron over time, from its formation to the mature state.	1	3048596	2959	7911	0.368677	1
GO:0003139	biological_process	secondary heart field specification	The process that results in the delineation of a specific region of the lateral mesoderm into the area which will form the majority of the mesodermal component of the right ventricle, arterial pole (outflow tract) and venous pole (inflow tract).	1	3048596	2959	7911	0.368677	1
GO:0061031	biological_process	endodermal digestive tract morphogenesis	The process in which the anatomical structures of the endodermal digestive tract are generated and organized. The endodermal digestive tract includes those portions of the digestive tract that are derived from endoderm.	1	3048596	2959	7911	0.368677	1
GO:0003253	biological_process	cardiac neural crest cell migration involved in outflow tract morphogenesis	The orderly movement of a neural crest cell from one site to another that will contribute to the morphogenesis of the outflow tract.	1	3048596	2959	7911	0.368677	1
GO:0003166	biological_process	bundle of His development	The process whose specific outcome is the progression of the bundle of His over time, from its formation to the mature structure. The bundle of His is part of the His-Purkinje system that transmits signals from the AV node to the cardiac Purkinje fibers.	1	3048596	2959	7911	0.368677	1
GO:0033088	biological_process	negative regulation of immature T cell proliferation in thymus	Any process that stops, prevents, or reduces the frequency, rate or extent of immature T cell proliferation in the thymus.	1	3189143	399	1483	0.368981	1
GO:0051491	biological_process	positive regulation of filopodium assembly	Any process that activates or increases the frequency, rate or extent of the assembly of a filopodium, a thin, stiff protrusion extended by the leading edge of a motile cell such as a crawling fibroblast or amoeba, or an axonal growth cone.	5	3148395;3175505;3185153;3201977;3010352	10252	5679	0.369327	1
GO:0042088	biological_process	T-helper 1 type immune response	An immune response which is associated with resistance to intracellular bacteria, fungi, and protozoa, and pathological conditions such as arthritis, and which is typically orchestrated by the production of particular cytokines by T-helper 1 cells, most notably interferon-gamma, IL-2, and lymphotoxin.	3	3192355;3204007;3205147	2543	1223	0.370695	1
GO:0071908	biological_process	determination of intestine left/right asymmetry	Determination of the asymmetric location of the intestine loops with respect to the left and right halves of the organism.	1	3162793	246	134	0.370855	1
GO:0003142	biological_process	cardiogenic plate morphogenesis	The process in which the anatomical structures of the cardiogenic plate are generated and organized. The cardiogenic plate is the first recognizable structure derived from the heart field.	1	3162793	246	134	0.370855	1
GO:0003144	biological_process	embryonic heart tube formation	The process that gives rise to the embryonic heart tube. This process pertains to the initial formation of a structure from unspecified parts. The embryonic heart tube is an epithelial tube that will give rise to the mature heart.	1	3162793	246	134	0.370855	1
GO:0010002	biological_process	cardioblast differentiation	The process in which a relatively unspecialized mesodermal cell acquires the specialized structural and/or functional features of a cardioblast. A cardioblast is a cardiac precursor cell. It is a cell that has been committed to a cardiac fate, but will undergo more cell division rather than terminally differentiating.	1	3162793	246	134	0.370855	1
GO:0035118	biological_process	embryonic pectoral fin morphogenesis	The process, occurring in the embryo, by which the anatomical structures of the pectoral fin are generated and organized. Pectoral fins are bilaterally paired fins mounted laterally and located behind the gill covers of fish. These fins are used for lateral mobility and propulsion.	1	3162793	246	134	0.370855	1
GO:0003342	biological_process	proepicardium development	The progression of the proepicardium from its formation to the mature structure. The proepicardium is an outpouching of the septum transversum.	1	3162793	246	134	0.370855	1
GO:0042275	biological_process	error-free postreplication DNA repair	The conversion of DNA-damage induced single-stranded gaps into large molecular weight DNA via processes such as template switching, which does not remove the replication-blocking lesions and but does not increase the endogenous mutation rate.	1	3171643	2078	989	0.37113	1
GO:0021954	biological_process	central nervous system neuron development	The process whose specific outcome is the progression of a neuron whose cell body is located in the central nervous system, from initial commitment of the cell to a neuronal fate, to the fully functional differentiated neuron.	3	3167679;3190645;3178301	2679	1297	0.37113	1
GO:0035779	biological_process	angioblast cell differentiation	The process in which a relatively unspecialized cell acquires the specialized structural and/or functional features of an angioblast cell. Angioblasts are one of the two products formed from hemangioblast cells (the other being pluripotent hemopoietic stem cells).	1	3163469	426	186	0.371134	1
GO:0035778	biological_process	pronephric nephron tubule epithelial cell differentiation	The process in which relatively unspecialized cells acquire specialized structural and/or functional features that characterize the cells of the pronephric nephron tubule as it progresses from its formation to the mature state.	1	3163469	426	186	0.371134	1
GO:0035777	biological_process	pronephric distal tubule development	The process whose specific outcome is the progression of the pronephric distal tubule over time, from its formation to the mature structure. A pronephric nephron tubule is an epithelial tube that is part of the pronephros.	1	3163469	426	186	0.371134	1
GO:0048793	biological_process	pronephros development	The process whose specific outcome is the progression of the pronephros over time, from its formation to the mature structure. In mammals, the pronephros is the first of the three embryonic kidneys to be established and exists only transiently. In lower vertebrates such as fish and amphibia, the pronephros is the fully functional embryonic kidney and is indispensable for larval life.	1	3163469	426	186	0.371134	1
GO:0035776	biological_process	pronephric proximal tubule development	The progression of the pronephric proximal tubule over time, from its formation to the mature structure. A pronephric nephron tubule is an epithelial tube that is part of the pronephros.	1	3163469	426	186	0.371134	1
GO:0048389	biological_process	intermediate mesoderm development	The process whose specific outcome is the progression of the intermediate mesoderm over time, from its formation to the mature structure. The intermediate mesoderm is located between the lateral mesoderm and the paraxial mesoderm. It develops into the kidney and gonads.	1	3163469	426	186	0.371134	1
GO:0048382	biological_process	mesendoderm development	The process whose specific outcome is the progression of the mesendoderm over time, from its formation to the mature structure. In animal embryos, mesendoderm development gives rise to both mesoderm and endoderm tissues.	1	3163469	426	186	0.371134	1
GO:0035775	biological_process	pronephric glomerulus morphogenesis	The process in which the anatomical structures of the pronephric glomerulus are generated and organized. The pronephric glomerulus is part of the pronephric nephron and is restricted to one body segment.	1	3163469	426	186	0.371134	1
GO:0061419	biological_process	positive regulation of transcription from RNA polymerase II promoter in response to hypoxia	Any process that increases the frequency, rate or extent of transcription from an RNA polymerase II promoter as a result of a hypoxia stimulus.	2	3118481;3124843	400	1477	0.371404	1
GO:1900052	biological_process	regulation of retinoic acid biosynthetic process	Any process that modulates the frequency, rate or extent of retinoic acid biosynthetic process.	1	3200781	2836	1388	0.371507	1
GO:0042511	biological_process	positive regulation of tyrosine phosphorylation of Stat1 protein	Any process that activates or increases the frequency, rate or extent of the introduction of a phosphate group to a tyrosine residue of a Stat1 protein.	2	3126565;3004796	1194	541	0.37155	1
GO:2000134	biological_process	negative regulation of G1/S transition of mitotic cell cycle	Any cell cycle regulatory process that prevents the commitment of a cell from G1 to S phase of the mitotic cell cycle.	1	2908924	41	69	0.372145	1
GO:0032436	biological_process	positive regulation of proteasomal ubiquitin-dependent protein catabolic process	Any process that activates or increases the frequency, rate or extent of the breakdown of a protein or peptide by hydrolysis of its peptide bonds, initiated by the covalent attachment of ubiquitin, and mediated by the proteasome.	4	3149077;3175111;3175445;3196625	3224	8440	0.372309	1
GO:0032608	biological_process	interferon-beta production	The appearance of interferon-beta due to biosynthesis or secretion following a cellular stimulus, resulting in an increase in its intracellular or extracellular levels.	1	3176259	790	350	0.374288	1
GO:0046777	biological_process	protein autophosphorylation	The phosphorylation by a protein of one or more of its own amino acid residues, or residues on an identical protein.	36	3109149;3203057;3188187;3188379;3030460;3199483;3190357;3122131;3126565;3197971;3194837;3189973;3176087;3177753;3199913;3177937;3190645;3186551;3060430;3199511;3138869;3198513;3170585;3191917;3160075;3172513;3203549;3183229;3159755;3065182;3194777;3203647;3157301;3132081;2976942;3070590	30822	17144	0.374548	1
GO:0001543	biological_process	ovarian follicle rupture	Disruption of theca cell layer releasing follicular fluid and/or the oocyte.	1	3130531	89	98	0.374706	1
GO:0045806	biological_process	negative regulation of endocytosis	Any process that stops, prevents, or reduces the frequency, rate or extent of endocytosis.	3	3185975;3199619;3198403	3109	8189	0.375676	1
GO:0031397	biological_process	negative regulation of protein ubiquitination	Any process that stops, prevents, or reduces the frequency, rate or extent of the addition of ubiquitin groups to a protein.	5	3193765;3178617;3184075;3196625;3114509	6192	15185	0.376113	1
GO:0045668	biological_process	negative regulation of osteoblast differentiation	Any process that stops, prevents, or reduces the frequency, rate or extent of osteoblast differentiation.	6	3048596;3192629;3190377;3203017;3169497;3184831	7211	17716	0.376231	1
GO:0008033	biological_process	tRNA processing	The process in which a pre-tRNA molecule is converted to a mature tRNA, ready for addition of an aminoacyl group.	6	3118829;3068100;3178951;3177809;3092197;3180745	6835	3697	0.37626	1
GO:0014910	biological_process	regulation of smooth muscle cell migration	Any process that modulates the frequency, rate or extent of smooth muscle cell migration.	1	3167133	148	100	0.376879	1
GO:0010544	biological_process	negative regulation of platelet activation	Any process that decreases the rate or frequency of platelet activation. Platelet activation is a series of progressive, overlapping events triggered by exposure of the platelets to subendothelial tissue.	1	3167133	148	100	0.376879	1
GO:0035793	biological_process	positive regulation of metanephric mesenchymal cell migration by platelet-derived growth factor receptor-beta signaling pathway	Any process that increases the frequency, rate or extent of metanephric mesenchymal cell migration as a result of the series of molecular signals generated as a consequence of a platelet-derived growth factor receptor-beta binding to one of its physiological ligands.	1	3167133	148	100	0.376879	1
GO:0010512	biological_process	negative regulation of phosphatidylinositol biosynthetic process	Any process that decreases the frequency, rate or extent of the chemical reactions and pathways resulting in the formation of phosphatidylinositol.	1	3167133	148	100	0.376879	1
GO:0060683	biological_process	regulation of branching involved in salivary gland morphogenesis by epithelial-mesenchymal signaling	Any process that modulates the rate, frequency, or extent of salivary gland branching as a result of the transfer of information from the epithelial cells to the mesenchymal cells of the salivary gland.	1	3167133	148	100	0.376879	1
GO:0002040	biological_process	sprouting angiogenesis	The extension of new blood vessels from existing capillaries into avascular tissues resulting from the proliferation of blood vessel endothelial cells.	4	3107109;3175851;3198513;3132081	8229	4541	0.377237	1
GO:0060426	biological_process	lung vasculature development	The biological process whose specific outcome is the progression of a lung vasculature from an initial condition to its mature state. This process begins with the formation of the lung vasculature and ends with the mature structure. The lung vasculature is composed of the tubule structures that carry blood or lymph in the lungs.	2	3186977;3204097	4220	2160	0.378059	1
GO:0090314	biological_process	positive regulation of protein targeting to membrane	Any process that increases the frequency, rate or extent of the process of directing proteins towards a membrane, usually using signals contained within the protein.	3	3144415;3166261;3194843	1281	597	0.378204	1
GO:0035083	biological_process	cilium axoneme assembly	The assembly of a the bundle of microtubules and associated proteins that forms the core of cilia in eukaryotic cells and is responsible for their movements.	3	3182153;3172327;3081371	633	2123	0.378421	1
GO:0031424	biological_process	keratinization	The process in which the cytoplasm of the outermost cells of the vertebrate epidermis is replaced by keratin. Keratinization occurs in the stratum corneum, feathers, hair, claws, nails, hooves, and horns.	1	3122347	88	551	0.378685	1
GO:0008152	biological_process	metabolic process	The chemical reactions and pathways, including anabolism and catabolism, by which living organisms transform chemical substances. Metabolic processes typically transform small molecules, but also include macromolecular processes such as DNA repair and replication, and protein synthesis and degradation.	49	3140131;3165927;2990286;3175371;3177659;3184547;3149693;3064120;3154011;3193451;3084665;3092829;3132977;3088877;3098237;3203757;3198177;3196873;3174165;3183095;3098351;3098781;3191403;3140061;3166621;3195941;3197029;3097625;3161109;3198671;3194269;2916347;2987886;2952404;2880730;2950086;3181219;3180321;3187335;3128031;3205029;3061550;3203335;3164781;3055446;3197799;3184603;3195577;3121199	33354	90563	0.379672	1
GO:0071391	biological_process	cellular response to estrogen stimulus	Any process that results in a change in state or activity of a cell (in terms of movement, secretion, enzyme production, gene expression, etc.) as a result of stimulus by an estrogen, C18 steroid hormones that can stimulate the development of female sexual characteristics.	1	3202903	758	342	0.380346	1
GO:0006944	biological_process	cellular membrane fusion	The cellular process that joins two lipid bilayers to form a single membrane.	1	2982026	237	133	0.380735	1
GO:0090286	biological_process	cytoskeletal anchoring at nuclear membrane	The process in which cytoskeletal filaments are directly or indirectly linked to the nuclear membrane.	1	3196171	124	648	0.381461	1
GO:0031022	biological_process	nuclear migration along microfilament	The directed movement of the nucleus along microfilaments within the cell, mediated by motor proteins.	1	3196171	124	648	0.381461	1
GO:0032525	biological_process	somite rostral/caudal axis specification	The establishment, maintenance and elaboration of the rostro-caudal axis of a somite, prior to the morphological formation of a somite boundary.	2	3176785;3186959	729	2388	0.382057	1
GO:0070371	biological_process	ERK1 and ERK2 cascade	An intracellular protein kinase cascade containing at least ERK1 or ERK2 (MAPKs), a MEK (a MAPKK) and a MAP3K. The cascade can also contain two additional tiers: the upstream MAP4K and the downstream MAP Kinase-activated kinase (MAPKAPK). The kinases in each tier phosphorylate and activate the kinases in the downstream tier to transmit a signal within a cell.	1	3187731	703	2327	0.382218	1
GO:0006662	biological_process	glycerol ether metabolic process	The chemical reactions and pathways involving glycerol ethers, any anhydride formed between two organic hydroxy compounds, one of which is glycerol.	10	3159845;3105601;3089245;3185301;3200517;3201633;2953060;3198937;3150751;3123639	48408	26573	0.382503	1
GO:0060710	biological_process	chorio-allantoic fusion	The cell-cell adhesion process in which the cells of the chorion fuse to the cells of the allantois.	2	3107109;3173323	1362	640	0.382823	1
GO:0050982	biological_process	detection of mechanical stimulus	The series of events by which a mechanical stimulus is received by a cell and converted into a molecular signal.	2	3191365;3199769	4455	11023	0.382949	1
GO:0019083	biological_process	viral transcription	The process by which a viral genome is transcribed into messenger RNA (mRNA) within the host cell.	2	2965928;2875723	39795	22144	0.383247	1
GO:0006415	biological_process	translational termination	The process resulting in the release of a polypeptide chain from the ribosome, usually in response to a termination codon (UAA, UAG, or UGA in the universal genetic code).	2	2965928;2875723	39795	22144	0.383247	1
GO:0002064	biological_process	epithelial cell development	The process whose specific outcome is the progression of an epithelial cell over time, from its formation to the mature structure. An epithelial cell is a cell usually found in a two-dimensional sheet with a free surface.	1	3201923	722	325	0.385232	1
GO:0060054	biological_process	positive regulation of epithelial cell proliferation involved in wound healing	Any process that activates or increases the rate or extent of epithelial cell proliferation, contributing to the restoration of integrity to a damaged tissue following an injury.	1	3201923	722	325	0.385232	1
GO:0007341	biological_process	penetration of zona pellucida	The infiltration by sperm of the zona pellucida to reach the oocyte. The process involves digestive enzymes from a modified lysosome called the acrosome, situated at the head of the sperm.	1	3201923	722	325	0.385232	1
GO:0051270	biological_process	regulation of cellular component movement	Any process that modulates the frequency, rate or extent of the movement of a cellular component.	1	3201923	722	325	0.385232	1
GO:0005989	biological_process	lactose biosynthetic process	The chemical reactions and pathways resulting in the formation of lactose, the disaccharide galactopyranosyl-glucose.	1	3201923	722	325	0.385232	1
GO:0045136	biological_process	development of secondary sexual characteristics	The process whose specific outcome is the progression of the secondary sexual characteristics over time, from their formation to the mature structures. In humans, these include growth of axillary, chest, and pubic hair, voice changes, testicular/penile enlargement, breast development and menstrual periods. Development occurs in response to sex hormone secretion.	1	3201923	722	325	0.385232	1
GO:0060058	biological_process	positive regulation of apoptotic process involved in mammary gland involution	Any process that activates or increases the frequency, rate or extent of cell death by apoptotic process of mammary epithelial cells during mammary gland involution.	1	3201923	722	325	0.385232	1
GO:0060046	biological_process	regulation of acrosome reaction	Any process that modulates the frequency, rate or extent of the acrosome reaction.	1	3201923	722	325	0.385232	1
GO:0000090	biological_process	mitotic anaphase	The cell cycle phase during which chromosomes separate and migrate towards the poles of the spindle the as part of a mitotic cell cycle.	1	3143435	105	22	0.385594	1
GO:0014003	biological_process	oligodendrocyte development	The process aimed at the progression of an oligodendrocyte over time, from initial commitment of the cell to a specific fate, to the fully functional differentiated cell. An oligodendrocyte is a type of glial cell involved in myelinating the axons in the central nervous system.	3	3048596;3058824;3188747	3372	8619	0.385726	1
GO:0001570	biological_process	vasculogenesis	The differentiation of endothelial cells from progenitor cells during blood vessel development, and the de novo formation of blood vessels and tubes.	13	3188211;3074811;3181059;3087045;3189973;3002382;3176623;3121667;2894960;3153067;3185413;3095935;3148491	10396	5969	0.385982	1
GO:0007060	biological_process	male meiosis chromosome segregation	The cell cycle process in which genetic material, in the form of chromosomes, is organized and then physically separated and apportioned to two or more sets during the meiotic cell cycle in a male.	1	3170013	224	133	0.386605	1
GO:0051257	biological_process	spindle midzone assembly involved in meiosis	The formation of the spindle midzone, the area in the center of the spindle where the spindle microtubules from opposite poles overlap, as a part of the process of meiosis.	1	3170013	224	133	0.386605	1
GO:0048477	biological_process	oogenesis	The complete process of formation and maturation of an ovum or female gamete from a primordial female germ cell. Examples of this process are found in Mus musculus and Drosophila melanogaster.	1	3170013	224	133	0.386605	1
GO:0007129	biological_process	synapsis	The cell cycle process in which the side by side pairing and physical juxtaposition of homologous chromosomes is created at the metaphase plate.	1	3170013	224	133	0.386605	1
GO:0043060	biological_process	meiotic metaphase I plate congression	The alignment of chromosomes at the metaphase plate, a plane halfway between the poles of the meiotic spindle, during meiosis I.	1	3170013	224	133	0.386605	1
GO:0045950	biological_process	negative regulation of mitotic recombination	Any process that inhibits or decreases the rate of DNA recombination during mitosis.	1	3170013	224	133	0.386605	1
GO:0022617	biological_process	extracellular matrix disassembly	A process that results in the breakdown of the extracellular matrix.	6	3183143;2979470;3152473;3192063;3204977;3201273	7857	4388	0.387048	1
GO:0003169	biological_process	coronary vein morphogenesis	The process in which the anatomical structures of veins of the heart are generated and organized.	1	3118481	70	496	0.389233	1
GO:0043117	biological_process	positive regulation of vascular permeability	Any process that increases the extent to which blood vessels can be pervaded by fluid.	1	3118481	70	496	0.389233	1
GO:0048739	biological_process	cardiac muscle fiber development	The process whose specific outcome is the progression of cardiac muscle fiber over time, from its formation to the mature structure.	1	3118481	70	496	0.389233	1
GO:1901492	biological_process	positive regulation of lymphangiogenesis	Any process that activates or increases the frequency, rate or extent of lymphangiogenesis.	1	3118481	70	496	0.389233	1
GO:0090050	biological_process	positive regulation of cell migration involved in sprouting angiogenesis	Any process that increases the frequency, rate or extent of cell migration involved in sprouting angiogenesis. Cell migration involved in sprouting angiogenesis is the orderly movement of endothelial cells into the extracellular matrix in order to form new blood vessels contributing to the process of sprouting angiogenesis.	1	3118481	70	496	0.389233	1
GO:1901727	biological_process	positive regulation of histone deacetylase activity	Any process that activates or increases the frequency, rate or extent of histone deacetylase activity.	1	3118481	70	496	0.389233	1
GO:0043129	biological_process	surfactant homeostasis	Any process involved in the maintenance of a steady-state level of the surface-active lipoprotein mixture which coats the alveoli.	1	3118481	70	496	0.389233	1
GO:0060319	biological_process	primitive erythrocyte differentiation	Erythrocyte differentiation which occurs as part of the process of primitive hemopoiesis.	1	3118481	70	496	0.389233	1
GO:0038091	biological_process	positive regulation of cell proliferation by VEGF-activated platelet derived growth factor receptor signaling pathway	A series of molecular signals initiated by the binding of a vascular endothelial growth factor (VEGF) to a platelet-derived growth factor receptor (PDGFR) on the surface of a cell, which activates or increases the frequency, rate or extent of cell proliferation.	1	3118481	70	496	0.389233	1
GO:0002575	biological_process	basophil chemotaxis	The movement of a basophil in response to an external stimulus.	1	3118481	70	496	0.389233	1
GO:0032147	biological_process	activation of protein kinase activity	Any process that initiates the activity of an inactive protein kinase.	1	3118481	70	496	0.389233	1
GO:0031077	biological_process	post-embryonic camera-type eye development	The process occurring during the post-embryonic phase whose specific outcome is the progression of the camera-type eye over time, from its formation to the mature structure.	1	3118481	70	496	0.389233	1
GO:0060982	biological_process	coronary artery morphogenesis	The process in which the anatomical structures of coronary arteries are generated and organized. Coronary arteries are blood vessels that transport blood to the heart muscle.	1	3118481	70	496	0.389233	1
GO:0038033	biological_process	positive regulation of endothelial cell chemotaxis by VEGF-activated vascular endothelial growth factor receptor signaling pathway	A series of molecular signals initiated by the binding of a vascular endothelial growth factor (VEGF) to a VEGFR on the surface of a cell, which activates or increases the frequency, rate or extent of endothelial cell chemotaxis.	1	3118481	70	496	0.389233	1
GO:0036303	biological_process	lymph vessel morphogenesis	The process in which the anatomical structures of lymph vessels are generated and organized. The lymph vessel is the vasculature carrying lymph.	1	3118481	70	496	0.389233	1
GO:1900745	biological_process	positive regulation of p38MAPK cascade	Any process that activates or increases the frequency, rate or extent of p38MAPK cascade.	1	3118481	70	496	0.389233	1
GO:0060754	biological_process	positive regulation of mast cell chemotaxis	Any process that increases the rate, frequency or extent of mast cell chemotaxis. Mast cell chemotaxis is the movement of a mast cell in response to an external stimulus.	1	3118481	70	496	0.389233	1
GO:0090037	biological_process	positive regulation of protein kinase C signaling cascade	Any process that increases the frequency, rate, or extent of a series of reactions, mediated by the intracellular serine/threonine kinase protein kinase C, which occurs as a result of a single trigger reaction or compound.	1	3118481	70	496	0.389233	1
GO:0001654	biological_process	eye development	The process whose specific outcome is the progression of the eye over time, from its formation to the mature structure. The eye is the organ of sight.	3	3182323;3204409;3198103	2965	7673	0.389379	1
GO:0016044	biological_process	cellular membrane organization	A process that is carried out at the cellular level which results in the assembly, arrangement of constituent parts, or disassembly of a membrane. A membrane is a double layer of lipid molecules that encloses all cells, and, in eukaryotes, many organelles; may be a single or double lipid bilayer; also includes associated proteins.	4	3101212;3027034;3089245;3166261	4491	2370	0.389708	1
GO:0070373	biological_process	negative regulation of ERK1 and ERK2 cascade	Any process that stops, prevents, or reduces the frequency, rate or extent of signal transduction mediated by the ERK1 and ERK2 cascade.	3	3149207;3184863;3194777	2923	1480	0.390749	1
GO:0043588	biological_process	skin development	The process whose specific outcome is the progression of the skin over time, from its formation to the mature structure. The skin is the external membranous integument of an animal. In vertebrates the skin generally consists of two layers, an outer nonsensitive and nonvascular epidermis (cuticle or skarfskin) composed of cells which are constantly growing and multiplying in the deeper, and being …	11	3174453;3160277;3058824;3167133;3138759;3113503;3200415;3199769;3199381;3188747;3198697	9308	22586	0.391931	1
GO:0030510	biological_process	regulation of BMP signaling pathway	Any process that modulates the frequency, rate or extent of the activity of any BMP receptor signaling pathway.	2	3179637;3198697	785	2499	0.39206	1
GO:0035750	biological_process	protein localization to myelin sheath abaxonal region	Any process in which a protein is transported to, and/or maintained in, the abaxonal region of the myelin sheath. The abaxonal region is the region of the myelin sheath furthest from the axon.	1	3201851	526	1775	0.392852	1
GO:0060135	biological_process	maternal process involved in female pregnancy	A reproductive process occurring in the mother that allows an embryo or fetus to develop within it.	2	3003752;3184831	699	2245	0.393123	1
GO:0070208	biological_process	protein heterotrimerization	The formation of a protein heterotrimer, a macromolecular structure consisting of three noncovalently associated subunits, of which not all are identical.	2	3114711;3134905	990	467	0.393251	1
GO:0051262	biological_process	protein tetramerization	The formation of a protein tetramer, a macromolecular structure consisting of four noncovalently associated identical or nonidentical subunits.	4	3165221;3170025;3184927;3154989	7546	4269	0.394368	1
GO:0048102	biological_process	autophagic cell death	A form of programmed cell death that is accompanied by macroautophagy, which is characterized by the sequestration of cytoplasmic material within autophagosomes for bulk degradation by lysosomes. Autophagic cell death is characterized by lack of chromatin condensation, massive vacuolization of the cytoplasm, and accumulation of (double-membraned) autophagic vacuoles, with little or no uptake by p…	1	3158647	1197	566	0.394513	1
GO:0051271	biological_process	negative regulation of cellular component movement	Any process that stops, prevents, or reduces the frequency, rate or extent of the movement of a cellular component.	1	3158647	1197	566	0.394513	1
GO:0071236	biological_process	cellular response to antibiotic	Any process that results in a change in state or activity of a cell (in terms of movement, secretion, enzyme production, gene expression, etc.) as a result of an antibiotic stimulus. An antibiotic is a chemical substance produced by a microorganism which has the capacity to inhibit the growth of or to kill other microorganisms.	1	3158647	1197	566	0.394513	1
GO:0071850	biological_process	mitotic cell cycle arrest	The process in which the mitotic cell cycle is halted during one of the normal phases (G1, S, G2, M).	1	3158647	1197	566	0.394513	1
GO:0031116	biological_process	positive regulation of microtubule polymerization	Any process that activates or increases the frequency, rate or extent of microtubule polymerization.	1	3158647	1197	566	0.394513	1
GO:0008589	biological_process	regulation of smoothened signaling pathway	Any process that modulates the frequency, rate or extent of smoothened signaling.	2	3183359;3172223	1840	911	0.395273	1
GO:0071929	biological_process	alpha-tubulin acetylation	The addition of an acetyl group to the lysine 40 residue of alpha-tubulin.	1	3118301	178	129	0.395566	1
GO:0031032	biological_process	actomyosin structure organization	A process that is carried out at the cellular level which results in the assembly, arrangement of constituent parts, or disassembly of cytoskeletal structures containing both actin and myosin or paramyosin. The myosin may be organized into filaments.	5	3129485;3200091;3122675;2966316;3186959	10213	5902	0.395604	1
GO:0006241	biological_process	CTP biosynthetic process	The chemical reactions and pathways resulting in the formation of CTP, cytidine 5'-triphosphate.	6	3072186;3157709;3142997;3103593;3159203;3196055	44868	25316	0.396814	1
GO:0006183	biological_process	GTP biosynthetic process	The chemical reactions and pathways resulting in the formation of GTP, guanosine triphosphate.	6	3072186;3157709;3142997;3103593;3159203;3196055	44868	25316	0.396814	1
GO:0006228	biological_process	UTP biosynthetic process	The chemical reactions and pathways resulting in the formation of UTP, uridine (5'-)triphosphate.	6	3072186;3157709;3142997;3103593;3159203;3196055	44868	25316	0.396814	1
GO:0031581	biological_process	hemidesmosome assembly	Assembly of hemidesmosomes, integrin-containing protein complexes that bind to laminin in the basal lamina. Hemidesmosomes form the contact between the basal surface of epithelial cells and the underlying basal lamina.	3	3183143;3105805;3175001	2820	1441	0.396968	1
GO:0048593	biological_process	camera-type eye morphogenesis	The process in which the anatomical structures of the eye are generated and organized. The camera-type eye is an organ of sight that receives light through an aperture and focuses it through a lens, projecting it on a photoreceptor field.	3	3000120;3118481;3130863	124	634	0.397132	1
GO:0015758	biological_process	glucose transport	The directed movement of the hexose monosaccharide glucose into, out of or within a cell, or between cells, by means of some agent such as a transporter or pore.	4	3154427;3199979;3204909;3187871	8481	4893	0.397626	1
GO:0042632	biological_process	cholesterol homeostasis	Any process involved in the maintenance of an internal steady state of cholesterol within an organism or cell.	3	2973004;3112491;3200455	1152	3438	0.397869	1
GO:0009052	biological_process	pentose-phosphate shunt, non-oxidative branch	The branch of the pentose-phosphate shunt which does not involve oxidation reactions. It comprises a series of sugar phosphate interconversions, starting with ribulose 5-P and producing fructose 6-P and glyceraldehyde 3-P.	1	3183461	840	394	0.398237	1
GO:0007097	biological_process	nuclear migration	The directed movement of the nucleus.	3	3129999;3160741;3075049	527	1757	0.398834	1
GO:0060770	biological_process	negative regulation of epithelial cell proliferation involved in prostate gland development	Any process that decreases the rate, frequency or extent of epithelial cell proliferation that contributes to the progression of the prostate gland over time.	2	2878725;3158647	1317	640	0.399326	1
GO:0035025	biological_process	positive regulation of Rho protein signal transduction	Any process that activates or increases the frequency, rate or extent of Rho protein signal transduction.	3	3070022;2988790;3205177	856	400	0.399974	1
GO:0010744	biological_process	positive regulation of macrophage derived foam cell differentiation	Any process that increases the rate, frequency or extent of macrophage derived foam cell differentiation. Macrophage derived foam cell differentiation is the process in which a macrophage acquires the specialized features of a foam cell. A foam cell is a type of cell containing lipids in small vacuoles and typically seen in atherosclerotic lesions, as well as other conditions.	2	3102927;3200455	100	564	0.401757	1
GO:0010606	biological_process	positive regulation of cytoplasmic mRNA processing body assembly	Any process that increases the rate, frequency, or extent of the aggregation, arrangement and bonding together of proteins and RNA molecules to form a cytoplasmic mRNA processing body.	2	3188787;3205235	4575	2490	0.401822	1
GO:0048488	biological_process	synaptic vesicle endocytosis	An endocytosis process that results in the invagination of the axonal plasma membrane to create a membrane-bounded vesicle. This process takes up excess membrane that would otherwise accumulate at the presynaptic terminal due to fusion of vesicle membranes during neurotransmitter release. The vesicles created may subsequently be used for neurotransmitter storage and release.	3	3182379;3125281;3165629	881	421	0.402243	1
GO:0046632	biological_process	alpha-beta T cell differentiation	The process in which a precursor cell type acquires the specialized features of an alpha-beta T cell. An alpha-beta T cell is a T cell that expresses an alpha-beta T cell receptor complex.	1	2965580	15099	8886	0.403626	1
GO:0006929	biological_process	substrate-dependent cell migration	The orderly movement of a cell from one site to another along a substrate such as the extracellular matrix; the migrating cell forms a protrusion that attaches to the substrate.	1	3183327	1362	667	0.404514	1
GO:0070301	biological_process	cellular response to hydrogen peroxide	Any process that results in a change in state or activity of a cell (in terms of movement, secretion, enzyme production, gene expression, etc.) as a result of a hydrogen peroxide (H2O2) stimulus.	5	3057678;3137525;3137477;3028650;3075689	4257	2294	0.405166	1
GO:0045165	biological_process	cell fate commitment	The commitment of cells to specific cell fates and their capacity to differentiate into particular kinds of cells. Positional information is established through protein signals that emanate from a localized source within a cell (the initial one-cell zygote) or within a developmental field.	7	3188379;3107745;3087045;3191917;3149207;3184863;3203755	2412	6302	0.405176	1
GO:0030316	biological_process	osteoclast differentiation	The process in which a relatively unspecialized monocyte acquires the specialized features of an osteoclast. An osteoclast is a specialized phagocytic cell associated with the absorption and removal of the mineralized matrix of bone tissue.	5	3107745;3204007;3138759;3113503;3203755	5602	13206	0.405943	1
GO:0007049	biological_process	cell cycle	The progression of biochemical and morphological phases and events that occur in a cell during successive cell replication or nuclear replication events. Canonically, the cell cycle comprises the replication and segregation of genetic material followed by the division of the cell, but in endocycles or syncytial cells nuclear replication or nuclear division may not be followed by cell division.	46	2982008;3140437;3199333;3190015;3179743;3203057;3127109;3137525;3151363;3194877;3019784;3100484;3170025;3164361;3143047;3095913;3146794;3106009;3183239;3197971;2980848;3097733;3184091;3199757;3102923;3157297;2984948;2981694;3212013;2886530;2934054;3145981;3172421;3183337;3150747;3157025;3131127;3205243;3199669;3065182;2987848;3189267;3194827;3187017;3092411;3195961	67444	37778	0.405994	1
GO:0032735	biological_process	positive regulation of interleukin-12 production	Any process that activates or increases the frequency, rate, or extent of interleukin-12 production.	2	3156873;3201727	1609	802	0.406164	1
GO:0006413	biological_process	translational initiation	The process preceding formation of the peptide bond between the first two amino acids of a protein. This includes the formation of a complex of the ribosome, mRNA, and an initiation complex that contains the first aminoacyl-tRNA.	4	2965928;3176633;3149311;2875723	41218	23820	0.406263	1
GO:0071456	biological_process	cellular response to hypoxia	Any process that results in a change in state or activity of a cell (in terms of movement, secretion, enzyme production, gene expression, etc.) as a result of a stimulus indicating lowered oxygen tension. Hypoxia, defined as a decline in O2 levels below normoxic levels of 20.8 - 20.95%, results in metabolic adaptation at both the cellular and organismal level.	2	3003752;3137477	866	2626	0.409675	1
GO:0007596	biological_process	blood coagulation	The sequential process in which the multiple coagulation factors of the blood interact, ultimately resulting in the formation of an insoluble fibrin clot; it may be divided into three stages: stage 1, the formation of intrinsic and extrinsic prothrombin converting principle; stage 2, the formation of thrombin; stage 3, the formation of stable fibrin polymers.	17	3176345;3152217;3077165;3122663;3142647;3149803;3197321;3155221;3189043;3202223;3129615;3201357;3014886;3036482;2884674;3181285;3200455	130599	72083	0.41098	1
GO:0000729	biological_process	DNA double-strand break processing	The 5' to 3' exonucleolytic resection of the DNA at the site of the break to form a 3' single-strand DNA overhang.	1	3144827	5910	3361	0.411358	1
GO:0031058	biological_process	positive regulation of histone modification	Any process that activates or increases the frequency, rate or extent of the covalent alteration of a histone.	1	3144827	5910	3361	0.411358	1
GO:0051443	biological_process	positive regulation of ubiquitin-protein ligase activity	Any process that activates, maintains or increases the rate of ubiquitin ligase activity, the catalysis of the reaction: ATP + ubiquitin + protein lysine = AMP + diphosphate + protein N-ubiquityllysine.	1	3144827	5910	3361	0.411358	1
GO:0006301	biological_process	postreplication repair	The conversion of DNA-damage induced single-stranded gaps into large molecular weight DNA after replication. Includes pathways that remove replication-blocking lesions in conjunction with DNA replication.	1	3144827	5910	3361	0.411358	1
GO:0033182	biological_process	regulation of histone ubiquitination	Any process that modulates the frequency, rate or extent of the addition of a ubiquitin group to a histone protein.	1	3144827	5910	3361	0.411358	1
GO:0007492	biological_process	endoderm development	The process whose specific outcome is the progression of the endoderm over time, from its formation to the mature structure. The endoderm is the innermost germ layer that develops into the gastrointestinal tract, the lungs and associated tissues.	4	3176785;3192655;3186959;3196827	1258	3577	0.41266	1
GO:0006911	biological_process	phagocytosis, engulfment	The internalization of bacteria, immune complexes and other particulate matter or of an apoptotic cell by phagocytosis, including the membrane and cytoskeletal processes required, which involves one of three mechanisms: zippering of pseudopods around a target via repeated receptor-ligand interactions, sinking of the target directly into plasma membrane of the phagocytosing cell, or induced uptake…	2	3043522;3202309	4822	2693	0.413436	1
GO:0060026	biological_process	convergent extension	The morphogenetic process in which an epithelium narrows along one axis and lengthens in a perpendicular axis.	1	3073979	1649	839	0.413685	1
GO:0019985	biological_process	translesion synthesis	The replication of damaged DNA by synthesis across a lesion in the template strand; a specialized DNA polymerase or replication complex inserts a defined nucleotide across from the lesion which allows DNA synthesis to continue beyond the lesion. This process can be mutagenic depending on the damaged nucleotide and the inserted nucleotide.	2	3203215;3163513	24093	14397	0.414225	1
GO:0006333	biological_process	chromatin assembly or disassembly	The formation or destruction of chromatin structures.	2	3057128;3149665	3617	1957	0.415313	1
GO:0008360	biological_process	regulation of cell shape	Any process that modulates the surface configuration of a cell.	25	3129999;3204389;3063572;3198251;3118481;3182575;3189409;3183467;3116353;3173321;3148637;3185377;3189973;3185153;3198513;3042446;2912211;3183327;3010352;3149417;3132081;3075049;3148491;3201703;3194633	22475	13430	0.415562	1
GO:0007026	biological_process	negative regulation of microtubule depolymerization	Any process that stops, prevents, or reduces the frequency, rate or extent of microtubule depolymerization; prevention of depolymerization of a microtubule can result from binding by 'capping' at the plus end (e.g. by interaction with another cellular protein of structure) or by exposing microtubules to a stabilizing drug such as taxol.	2	3200345;3203605	4422	2462	0.415894	1
GO:0010811	biological_process	positive regulation of cell-substrate adhesion	Any process that increases the frequency, rate or extent of cell-substrate adhesion. Cell-substrate adhesion is the attachment of a cell to the underlying substrate via adhesion molecules.	3	3184065;3173323;3204323	1674	860	0.416205	1
GO:0048541	biological_process	Peyer's patch development	The process whose specific outcome is the progression of Peyer's patches over time, from their formation to the mature structure. Peyer's patches are typically found as nodules associated with gut epithelium with distinct internal structures including B- and T-zones for the activation of lymphocytes.	2	3048596;3083591	3230	7911	0.416994	1
GO:0042113	biological_process	B cell activation	The change in morphology and behavior of a mature or immature B cell resulting from exposure to a mitogen, cytokine, chemokine, cellular ligand, or an antigen for which it is specific.	4	3149745;3172749;3201497;3196211	10251	6160	0.417986	1
GO:0009409	biological_process	response to cold	Any process that results in a change in state or activity of a cell or an organism (in terms of movement, secretion, enzyme production, gene expression, etc.) as a result of a cold stimulus, a temperature stimulus below the optimal temperature for that organism.	2	3203525;3193981	617	1938	0.418987	1
GO:0008344	biological_process	adult locomotory behavior	Locomotory behavior in a fully developed and mature organism.	6	3204775;3183605;3169589;3191001;3177965;3188913	7246	4234	0.419807	1
GO:0007094	biological_process	mitotic spindle assembly checkpoint	A cell cycle checkpoint that delays the metaphase/anaphase transition of a mitotic nuclear division until the spindle is correctly assembled and chromosomes are attached to the spindle.	3	3016942;3188205;3144873	1840	958	0.420215	1
GO:0035611	biological_process	protein branching point deglutamylation	The removal of a branching point glutamate residue. A branching point glutamate connects a glutamate side chain to a gene-encoded glutamate residue.	1	3203339	251	945	0.420751	1
GO:0006596	biological_process	polyamine biosynthetic process	The chemical reactions and pathways resulting in the formation of polyamines, any organic compound containing two or more amino groups.	3	2995028;3187081;2932418	7152	4190	0.421481	1
GO:0033365	biological_process	protein localization to organelle	A process in which a protein is transported to, or maintained in, a location within an organelle.	3	3137109;3199683;3185803	1201	3389	0.421924	1
GO:0030042	biological_process	actin filament depolymerization	Disassembly of actin filaments by the removal of actin monomers from a filament.	2	3173229;3196995	1768	4734	0.422103	1
GO:0042073	biological_process	intraflagellar transport	The bidirectional movement of large protein complexes along microtubules within a cilium, mediated by motor proteins.	3	3051106;3019454;3200945	1165	3311	0.42266	1
GO:0000079	biological_process	regulation of cyclin-dependent protein serine/threonine kinase activity	Any process that modulates the frequency, rate or extent of cyclin-dependent protein serine/threonine kinase activity.	12	3199333;3200567;3190015;3163873;3100484;3106009;2987608;3200169;3161511;3070400;3131127;3171697	7907	4694	0.42334	1
GO:0046599	biological_process	regulation of centriole replication	Any process that modulates the frequency, rate or extent of the formation of a daughter centriole of an existing centriole.	1	3191157	199	142	0.423524	1
GO:0060296	biological_process	regulation of cilium beat frequency involved in ciliary motility	Any process that modulates the frequency of cilium beating involved in ciliary motility.	4	3137109;3192607;3167339;3185803	1566	4231	0.423786	1
GO:0046949	biological_process	fatty-acyl-CoA biosynthetic process	The chemical reactions and pathways resulting in the formation of a fatty-acyl-CoA, any derivative of coenzyme A in which the sulfhydryl group is in thiolester linkage with a fatty-acyl group.	1	3134659	303	1082	0.424237	1
GO:0010763	biological_process	positive regulation of fibroblast migration	Any process that increases the rate, frequency or extent of fibroblast cell migration. Fibroblast cell migration is accomplished by extension and retraction of a pseudopodium.	2	3086081;3192655	454	224	0.424605	1
GO:0019853	biological_process	L-ascorbic acid biosynthetic process	The chemical reactions and pathways resulting in the formation of L-ascorbic acid; L-ascorbic acid ionizes to give L-ascorbate, (2R)-2-[(1S)-1,2-dihydroxyethyl]-4-hydroxy-5-oxo-2,5-dihydrofuran-3-olate, which is required as a cofactor in the oxidation of prolyl residues to hydroxyprolyl, and other reactions.	4	2887336;3199707;3096645;2877299	2794	6927	0.425209	1
GO:0006996	biological_process	organelle organization	A process that is carried out at the cellular level which results in the assembly, arrangement of constituent parts, or disassembly of an organelle within a cell. An organelle is an organized structure of distinctive morphology and function. Includes the nucleus, mitochondria, plastids, vacuoles, vesicles, ribosomes and the cytoskeleton. Excludes the plasma membrane.	1	3191481	348	183	0.425626	1
GO:0051276	biological_process	chromosome organization	A process that is carried out at the cellular level that results in the assembly, arrangement of constituent parts, or disassembly of chromosomes, structures composed of a very long molecule of DNA and associated proteins that carries hereditary information.	3	3140705;3168049;3150651	2626	1417	0.425765	1
GO:0002090	biological_process	regulation of receptor internalization	Any process that modulates the frequency, rate or extent of receptor internalization.	1	3182379	166	136	0.42604	1
GO:0001937	biological_process	negative regulation of endothelial cell proliferation	Any process that stops, prevents, or reduces the rate or extent of endothelial cell proliferation.	3	3000120;3045474;3176845	1981	1051	0.428603	1
GO:0042307	biological_process	positive regulation of protein import into nucleus	Any process that activates or increases the frequency, rate or extent of movement of proteins from the cytoplasm into the nucleus.	2	3199769;3130863	3209	7768	0.428755	1
GO:0002089	biological_process	lens morphogenesis in camera-type eye	The process in which the anatomical structures of the lens are generated and organized. The lens is a transparent structure in the eye through which light is focused onto the retina. An example of this process is found in Mus musculus.	5	3126565;3198809;3192719;3138759;3113503	5323	12184	0.428881	1
GO:0009725	biological_process	response to hormone stimulus	Any process that results in a change in state or activity of a cell or an organism (in terms of movement, secretion, enzyme production, gene expression, etc.) as a result of a hormone stimulus.	11	3077165;3149803;3197321;3120335;2905284;3168253;3129615;3198513;3196625;3194777;3132081	124023	70773	0.428915	1
GO:0051220	biological_process	cytoplasmic sequestering of protein	The selective interaction of a protein with specific molecules in the cytoplasm, thereby inhibiting its transport into other areas of the cell.	3	3097099;3046784;3095041	4607	2624	0.429925	1
GO:0050673	biological_process	epithelial cell proliferation	The multiplication or reproduction of epithelial cells, resulting in the expansion of a cell population. Epithelial cells make up the epithelium, the covering of internal and external surfaces of the body, including the lining of vessels and other small cavities. It consists of cells joined by small amounts of cementing substances.	3	2946334;3074731;3175445	1183	3331	0.429948	1
GO:0007398	biological_process	ectoderm development	The process whose specific outcome is the progression of the ectoderm over time, from its formation to the mature structure. In animal embryos, the ectoderm is the outer germ layer of the embryo, formed during gastrulation.	3	3138759;3113503;3186959	4878	11222	0.430334	1
GO:0048617	biological_process	embryonic foregut morphogenesis	The process in which the anatomical structures of the foregut are generated and organized, during the embryonic phase.	3	3138759;3113503;3186959	4878	11222	0.430334	1
GO:0042840	biological_process	D-glucuronate catabolic process	The chemical reactions and pathways resulting in the breakdown of D-glucuronate, the D-enantiomer of glucuronate.	3	3199707;3096645;2877299	2788	6869	0.430715	1
GO:0046185	biological_process	aldehyde catabolic process	The chemical reactions and pathways resulting in the breakdown of aldehydes, any organic compound with the formula R-CH=O.	3	3199707;3096645;2877299	2788	6869	0.430715	1
GO:0042771	biological_process	intrinsic apoptotic signaling pathway in response to DNA damage by p53 class mediator	A series of molecular signals in which an intracellular signal is conveyed to trigger the apoptotic death of a cell. The pathway is induced by the cell cycle regulator phosphoprotein p53, or an equivalent protein, in response to the detection of DNA damage, and ends when the execution phase of apoptosis is triggered.	3	3192405;3192355;3190219	5956	3479	0.431253	1
GO:0042026	biological_process	protein refolding	The process carried out by a cell that restores the biological activity of an unfolded or misfolded protein, using helper proteins such as chaperones.	1	3198917	9422	21374	0.431312	1
GO:0042308	biological_process	negative regulation of protein import into nucleus	Any process that stops, prevents, or reduces the frequency, rate or extent of the movement of proteins from the cytoplasm into the nucleus.	1	3175619	592	298	0.431399	1
GO:0009314	biological_process	response to radiation	Any process that results in a change in state or activity of a cell or an organism (in terms of movement, secretion, enzyme production, gene expression, etc.) as a result of an electromagnetic radiation stimulus. Electromagnetic radiation is a propagating wave in space with electric and magnetic components. These components oscillate at right angles to each other and to the direction of propagati…	4	3109149;3190351;3196231;3171901	3121	1723	0.431844	1
GO:0035562	biological_process	negative regulation of chromatin binding	Any process that stops or reduces the frequency, rate or extent of chromatin binding. Chromatin binding is the selective interaction with chromatin, the network of fibers of DNA, protein, and sometimes RNA, that make up the chromosomes of the eukaryotic nucleus during interphase.	2	3191155;3193621	1534	810	0.432369	1
GO:0071158	biological_process	positive regulation of cell cycle arrest	Any process that increases the rate, frequency, or extent of cell cycle arrest, the process in which the cell cycle is halted during one of the normal phases.	2	3048596;3192655	3372	8053	0.434108	1
GO:0010629	biological_process	negative regulation of gene expression	Any process that decreases the frequency, rate or extent of gene expression. Gene expression is the process in which a gene's coding sequence is converted into a mature gene product or products (proteins or RNA). This includes the production of an RNA transcript as well as any processing to produce a mature RNA product or an mRNA (for protein-coding genes) and the translation of that mRNA into pr…	5	3137109;3167339;3200097;3108677;3185803	1601	4271	0.434648	1
GO:0032853	biological_process	positive regulation of Ran GTPase activity	Any process that activates or increases the activity of a GTPase of the Ran family.	1	3163849	840	427	0.435332	1
GO:2001271	biological_process	negative regulation of cysteine-type endopeptidase activity involved in execution phase of apoptosis	Any process that stops, prevents or reduces the frequency, rate or extent of cysteine-type endopeptidase activity involved in execution phase of apoptosis.	1	3070590	710	356	0.435443	1
GO:2001238	biological_process	positive regulation of extrinsic apoptotic signaling pathway	Any process that activates or increases the frequency, rate or extent of extrinsic apoptotic signaling pathway.	1	3070590	710	356	0.435443	1
GO:0006813	biological_process	potassium ion transport	The directed movement of potassium ions (K+) into, out of or within a cell, or between cells, by means of some agent such as a transporter or pore.	3	3158647;3098975;3175741	1518	801	0.436134	1
GO:0002159	biological_process	desmosome assembly	A cellular process that results in the aggregation, arrangement and bonding together of a set of components to form a desmosome. A desmosome is a patch-like intercellular junction found in vertebrate tissues, consisting of parallel zones of two cell membranes, separated by an space of 25-35 nm, and having dense fibrillar plaques in the subjacent cytoplasm.	1	3199769	3194	7677	0.436374	1
GO:0044342	biological_process	type B pancreatic cell proliferation	The multiplication or reproduction of pancreatic B cells, resulting in the expansion of an pancreatic B cell population. Pancreatic B cell are cells of the pancreas that secrete insulin.	2	3171615;2922134	686	2066	0.437048	1
GO:0033598	biological_process	mammary gland epithelial cell proliferation	The multiplication or reproduction of mammary gland epithelial cells, resulting in the expansion of a cell population. Mammary gland epithelial cells make up the covering of surfaces of the mammary gland. The mammary gland is a large compound sebaceous gland that in female mammals is modified to secrete milk.	2	3048596;2937978	3437	8114	0.43761	1
GO:0033234	biological_process	negative regulation of protein sumoylation	Any process that stops, prevents, or reduces the frequency, rate or extent of the addition of SUMO groups to a protein.	4	3187303;3138759;3113503;3155655	5319	12029	0.438044	1
GO:0030201	biological_process	heparan sulfate proteoglycan metabolic process	The chemical reactions and pathways involving any proteoglycan containing heparan sulfate, any member of a group of glycosaminoglycans that have repeat units consisting of alternating alpha-(1->4)-linked hexuronic acid and glucosamine residues, the former being a mixture of sulfated and nonsulfated D-glucuronic and L-iduronic acids, and the latter being either sulfated or acetylated on its amino …	1	3070110	186	147	0.438572	1
GO:0001889	biological_process	liver development	The process whose specific outcome is the progression of the liver over time, from its formation to the mature structure. The liver is an exocrine gland which secretes bile and functions in metabolism of protein and carbohydrate and fat, synthesizes substances involved in the clotting of the blood, synthesizes vitamin A, detoxifies poisonous substances, stores glycogen, and breaks down worn-out e…	11	3123083;3000120;3156479;3195113;3191183;3138759;3113503;3197861;3121667;3159755;3157301	7941	17816	0.438952	1
GO:0019563	biological_process	glycerol catabolic process	The chemical reactions and pathways resulting in the breakdown of glycerol, 1,2,3-propanetriol, a sweet, hygroscopic, viscous liquid, widely distributed in nature as a constituent of many lipids.	1	3192415	365	1230	0.438957	1
GO:0010765	biological_process	positive regulation of sodium ion transport	Any process that increases the frequency, rate or extent of the directed movement of sodium ions (Na+) into, out of or within a cell, or between cells, by means of some agent such as a transporter or pore.	2	3204461;3177965	2233	1216	0.439115	1
GO:0048663	biological_process	neuron fate commitment	The process in which the developmental fate of a cell becomes restricted such that it will develop into a neuron.	2	3048596;3176785	3591	8481	0.439482	1
GO:0071480	biological_process	cellular response to gamma radiation	Any process that results in a change in state or activity of a cell (in terms of movement, secretion, enzyme production, gene expression, etc.) as a result of a gamma radiation stimulus. Gamma radiation is a form of electromagnetic radiation (EMR) or light emission of a specific frequency produced from sub-atomic particle interaction, such as electron-positron annihilation and radioactive decay. …	3	3074811;3193239;3195471	2026	5179	0.439626	1
GO:0009952	biological_process	anterior/posterior pattern specification	The regionalization process in which specific areas of cell differentiation are determined along the anterior-posterior axis. The anterior-posterior axis is defined by a line that runs from the head or mouth of an organism to the tail or opposite end of the organism.	13	2962196;2946334;3045474;3104609;3189745;3161361;3143121;3074731;3121667;3210991;3185049;3190737;3130863	41585	25083	0.439896	1
GO:0007525	biological_process	somatic muscle development	The process whose specific outcome is the progression of the somatic muscle over time, from its formation to the mature structure. Somatic muscles are striated muscle structures that connect to the exoskeleton or cuticle.	1	3138999	174	144	0.440022	1
GO:0030049	biological_process	muscle filament sliding	The sliding of actin thin filaments and myosin thick filaments past each other in muscle contraction. This involves a process of interaction of myosin located on a thick filament with actin located on a thin filament. During this process ATP is split and forces are generated.	1	3138999	174	144	0.440022	1
GO:0030832	biological_process	regulation of actin filament length	Any process that controls the length of actin filaments in a cell.	1	3138999	174	144	0.440022	1
GO:0048715	biological_process	negative regulation of oligodendrocyte differentiation	Any process that stops, prevents, or reduces the frequency, rate or extent of oligodendrocyte differentiation.	4	3048596;3000120;3138759;3113503	7779	17362	0.440891	1
GO:0045862	biological_process	positive regulation of proteolysis	Any process that activates or increases the frequency, rate or extent of the hydrolysis of a peptide bond or bonds within a protein.	4	3187303;3172295;3194673;3155655	2316	5794	0.44113	1
GO:0061028	biological_process	establishment of endothelial barrier	The establishment of a barrier between endothelial cell layers, such as those in the brain, lung or intestine, to exert specific and selective control over the passage of water and solutes, thus allowing formation and maintenance of compartments that differ in fluid and solute composition.	2	3203957;3176623	2550	1422	0.442882	1
GO:0030902	biological_process	hindbrain development	The process whose specific outcome is the progression of the hindbrain over time, from its formation to the mature structure. The hindbrain is the posterior of the three primary divisions of the developing chordate brain, or the corresponding part of the adult brain (in vertebrates, includes the cerebellum, pons, and medulla oblongata and controls the autonomic functions and equilibrium).	8	2946334;3104609;3138759;3113503;3074731;3203041;2983246;3046222	5968	13325	0.443546	1
GO:0006869	biological_process	lipid transport	The directed movement of lipids into, out of or within a cell, or between cells, by means of some agent such as a transporter or pore. Lipids are compounds soluble in an organic solvent but not, or sparingly, in an aqueous solvent.	8	3175763;3051872;3189977;3195485;3202377;3189525;3176809;3119739	5768	12910	0.443774	1
GO:0010872	biological_process	regulation of cholesterol esterification	Any process that modulates the frequency, rate or extent of cholesterol esterification. Cholesterol esterification is the lipid modification process in which a sterol ester is formed by the combination of a carboxylic acid (often a fatty acid) and cholesterol. In the blood this process is associated with the conversion of free cholesterol into cholesteryl ester, which is then sequestered into the…	1	3112491	1084	3004	0.443795	1
GO:0032439	biological_process	endosome localization	Any process in which endosomes are transported to, and/or maintained in, a specific location within the cell.	1	3112491	1084	3004	0.443795	1
GO:0060620	biological_process	regulation of cholesterol import	Any process that modulates the rate, frequency or extent of cholesterol import. Cholesterol import is the directed movement of cholesterol into a cell or organelle.	1	3112491	1084	3004	0.443795	1
GO:0001919	biological_process	regulation of receptor recycling	Any process that modulates the frequency, rate, or extent of receptor recycling.	1	3112491	1084	3004	0.443795	1
GO:0010874	biological_process	regulation of cholesterol efflux	Any process that modulates the frequency, rate or extent of cholesterol efflux. Cholesterol efflux is the directed movement of cholesterol, cholest-5-en-3-beta-ol, out of a cell or organelle.	1	3112491	1084	3004	0.443795	1
[truncated: 4,199 more rows]
