# Supplementary material for: Transcriptome Profiling Reveals Higher Vertebrate Orthologous of Intra-Cytoplasmic Pattern Recognition Receptors in Grey Bamboo Shark
Source: PLoS One. 2014 Jun 23;9(6):e100018. doi: 10.1371/journal.pone.0100018 (PMC4067322; doi:10.1371/journal.pone.0100018)
Supplement: Table S9 — List of C. griseum transcripts with eggNOG annotation. (XLSX) [file pone.0100018.s014.xlsx]

## Sheet: Table S9
	eggNOG Class Summary
eggNOG Class Symbol	eggNOG Class	# of COG ID	COG/eggNOG ID	# of transcripts	Transcript ID
O	Posttranslational modification, protein turnover, chaperones	41	NOG39163;COG0464;COG5116;COG5647;COG0760;COG0652;COG5078;COG0330;NOG254031;COG1222;NOG85235;COG4935;COG5540;COG5227;COG5113;COG0694;NOG246341;COG0484;NOG257130;COG0501;COG5077;COG0638;COG0443;COG5110;COG4870;COG5560;NOG244516;COG0545;COG0450;COG0625;COG5159;COG0459;NOG84787;COG5640;COG0533;COG0326;COG2214;NOG246161;COG1025;NOG70307;COG5021	78	3160525;3185709;2933788;3181463;3037840;2992584;3200851;3180825;3199877;3203133;3109459;3144827;3184119;3173201;3178215;3194693;3186815;3148395;3202843;3183383;3204619;3132661;3144693;3192319;3133707;3174325;3179477;3003530;3149077;3172829;3147820;3203471;3193179;3198389;3179009;3188873;3197847;3190459;3152493;3151635;3190789;3122277;3194833;3098189;2958848;3172789;3176723;3111905;3043080;3181065…
J	Translation, ribosomal structure and biogenesis	32	COG0198;COG1096;COG0184;COG5099;COG0091;COG5053;COG0522;COG1632;COG0080;COG5256;COG0689;COG0009;COG2092;COG1798;COG0094;COG0018;COG0087;COG0423;COG1498;COG1097;COG1889;COG5154;COG0480;COG2147;COG0233;COG0093;COG0008;COG0144;COG0442;COG1867;COG0293;COG0101	38	3186113;3008416;3079317;3159553;3141509;3180721;3186999;2875723;3114805;3054274;3126359;2956696;3054606;3130139;3081397;3174029;2977840;3200243;3026020;3128161;3195205;3125679;3160981;3180745;3132499;3205277;3014534;3197157;2965928;3199175;3183059;3090391;3191265;2960476;3158891;3157313;3198783;3165109
E	Amino acid transport and metabolism	29	NOG238705;COG3869;COG0019;COG2987;COG3404;COG1748;COG0436;COG2939;COG1446;COG2040;COG0814;COG0014;COG1104;COG1171;COG0160;COG1448;COG2008;COG2866;COG0531;COG0260;COG1506;COG0308;COG0709;COG2986;COG1703;COG3186;COG0509;COG0346;COG1231	39	2941930;3115841;3089385;3181969;3043586;3187537;3183875;3189903;3192167;3188071;3114839;3154721;3201109;3065124;3181759;3092913;3180629;3164163;3165543;3200745;3181987;3137035;3203339;3050104;3166587;3196519;3154037;3194147;3176515;3155955;3179029;3179395;2899116;3192019;3198305;3109255;3094669;3126479;3106975
K	Transcription	26	NOG236209;COG5169;COG0085;NOG236155;COG5208;COG5068;NOG77197;COG5601;NOG83719;COG5221;NOG82478;NOG42590;NOG39488;COG0846;COG1958;COG5025;NOG263321;COG0250;COG5033;NOG39533;NOG85144;COG5204;NOG39788;COG5123;COG5250;COG1594	30	3202031;3204729;3175625;3096437;3151483;3127513;2964348;3153533;3097059;3184299;3203527;3095323;3090069;3186085;3193341;3154153;3077847;3185039;3188211;2911827;3204021;3105895;3073539;3141857;3172495;3125437;3181011;3088269;3177541;3163255
G	Carbohydrate transport and metabolism	20	COG1109;COG1482;COG3250;COG5026;COG2376;COG0153;NOG257110;COG0235;COG3664;COG0383;COG0061;COG4284;COG3001;COG3325;COG2942;COG0033;COG2211;COG1593;COG0149;COG0366	23	3193251;3195033;3192929;3163403;3009270;3177795;3189215;3122997;2970886;3190231;3182419;3081847;3178255;3196257;3167013;3179215;3185905;3161221;3195991;3177631;3118819;3134675;3019762
C	Energy production and conversion	19	COG1894;COG0567;COG1269;COG1274;COG0636;COG1301;COG0240;COG0045;COG1012;COG1413;COG0633;COG1390;COG0822;COG2086;COG0508;COG1156;COG0554;COG0022;COG0712	26	3180869;3171237;3202815;3024918;2892246;2902534;3156137;3198537;3141371;3003824;3184793;3054374;3184417;3112103;3166009;3179103;3147108;3198737;3132303;3203207;3177619;3201251;3192415;3188023;3032202;3043614
U	Intracellular trafficking, secretion, and vesicular transport	19	COG5347;COG5173;COG0706;COG5073;COG5215;COG5043;COG5096;COG5158;COG5325;COG5064;COG5058;NOG238796;NOG118960;COG5028;COG5240;COG5171;COG5074;COG5143;COG5080	26	3200669;3200843;3202343;3132007;3171213;3091585;3190909;3091901;3197229;3191499;3195761;3159921;3203971;3188805;3200443;3109155;3104183;3173291;3132107;3179799;3203717;3116065;3199705;3062350;3198773;3174561
L	Replication, recombination and repair	19	COG1643;NOG235850;COG5235;COG0468;COG0708;COG3569;COG0350;COG4581;COG5055;COG1467;COG0323;COG0177;COG5241;NOG67722;NOG263032;COG3663;COG0084;COG0470;COG0187	23	3183869;3160113;3067354;3096105;3202273;3142879;3191361;3162349;3070224;3189573;3204089;3197169;3194315;3104557;3181661;3139499;3199107;3179027;3191155;3188085;3175095;3138731;3080923
I	Lipid transport and metabolism	18	COG1024;COG1607;COG1562;COG4281;COG0558;COG4799;COG1022;COG4770;NOG260098;COG3000;COG0183;COG2272;COG0365;COG0657;COG0204;COG1657;COG2084;COG1502	27	3095033;3203525;3011202;3181723;3073749;3199861;3142339;2960306;3203431;3204529;3187655;3169267;3187631;3194113;3169725;3131795;3197179;3069260;3187757;3190797;3202149;3178361;3152561;3196873;3175055;3193401;3191981
T	Signal transduction mechanisms	15	COG2453;COG5170;COG5040;COG0271;COG0639;NOG71043;NOG80263;COG5599;COG5253;NOG262939;COG0642;COG5422;COG5411;COG0664;COG0631	38	3162543;3044184;3200531;3163349;3163221;3167047;2963486;3046784;3073551;3203695;3159289;3140437;3190943;3157937;3084085;3194827;3201123;3147936;3177629;3201645;3150453;3148266;3145959;3181909;2899014;3123745;2925084;2901674;3198579;3108133;3075689;3202207;3177987;3178173;3189783;3184489;3050026;3194269
F	Nucleotide transport and metabolism	15	COG4631;COG0208;COG2759;COG1972;COG0105;COG1816;COG4088;COG0572;COG2820;COG2131;COG4630;COG0295;COG1957;COG2233;COG0516	24	3093735;3093691;3187175;3158085;3183441;3108773;3196055;3186459;3198943;3175219;3154599;3162681;3180737;3166621;3052190;3048678;3064490;3097933;3048728;3070896;3038370;2888346;3190685;3194875
P	Inorganic ion transport and metabolism	12	COG0038;COG1226;COG0004;COG1230;COG0428;COG1785;COG0025;COG1218;COG0659;COG0471;COG0474;COG2072	22	3162981;3058096;2884576;3202661;3196743;3196025;3054440;3201763;3159345;3195439;3171645;3204817;3147704;3175121;3180381;3195229;3126331;3199309;3117979;3193773;3191085;3204719
A	RNA processing and modification	10	COG5188;COG5239;NOG244968;COG5213;COG5107;COG5176;COG5104;COG5228;COG5183;COG5186	13	3160531;3150937;3164583;3183237;3142619;3100858;3002382;3191575;3202325;3138475;3200195;3035452;3041276
M	Cell wall/membrane/envelope biogenesis	9	COG2335;COG0438;COG5597;COG2089;COG0510;COG0481;NOG25638;COG0449;COG3306	11	2946486;2942006;3169559;3169101;3179759;3134139;3081577;3193171;3155605;3203739;3176831
Z	Cytoskeleton	7	COG5022;NOG151229;COG5069;COG5277;COG5199;COG5059;COG5245	30	3063572;3080349;3172859;3187613;3196171;3097099;3203943;2979092;3095041;3113739;3197913;3146518;3185755;3183111;3175001;3182455;3169603;2980446;3130359;3190611;3129485;2966316;3173665;3204643;3197729;3196685;3076111;3168041;3087057;3118283
Q	Secondary metabolites biosynthesis, transport and catabolism	5	COG2175;COG0179;COG2124;COG3508;COG3208	9	3198711;3146029;3110657;3184611;3181409;3175291;3196359;3182405;3015702
D	Cell cycle control, cell division, chromosome partitioning	5	COG0489;COG1196;COG5105;COG5024;NOG39975	6	3190755;3133329;3175513;3212013;3183337;3150651
H	Coenzyme transport and metabolism	5	COG0259;COG0190;COG0314;COG0285;COG0142	5	3174947;3108837;3197265;3163525;3164137
B	Chromatin structure and dynamics	4	COG5027;COG5648;COG2036;COG5114	13	3202361;3130011;3204905;3157241;3095315;3077165;3149803;3197321;3129615;2992590;2922236;3070350;3167717
V	Defense mechanisms	3	COG0534;COG1131;COG1132	7	2885866;3105763;3014090;3180845;3207391;3007876;3098975
N	Cell motility	1	COG5491	2	3027034;2901078
