# Supplementary material for: Transcriptome Profiling Reveals Higher Vertebrate Orthologous of Intra-Cytoplasmic Pattern Recognition Receptors in Grey Bamboo Shark
Source: PLoS One. 2014 Jun 23;9(6):e100018. doi: 10.1371/journal.pone.0100018 (PMC4067322; doi:10.1371/journal.pone.0100018)
Supplement: Table S10 — Details of some immune transcripts identified in Spleen and kidney. (XLSX) [file pone.0100018.s015.xlsx]

## Sheet: Table S10
Details on some of the innate immune receptors and their downstream signalling molecules in the transcriptome identified from Chiloscyllium griseum spleen and kidney
		Transcript Information		Transcript Annotation		BLASTX - NCBI matches
	Gene	Transcript ID	Length (bp)	Spleen RKPM	Kidney RKPM	NCBI_Acc. #	Identity (%)	GenBank Match	ProteinID
	TLR2	3183871	1638	3.22	0.23	349605152	54	Equus caballus	AEQ00484.1
	TLR6	3205147	3171	1.28	1.69	47564062	43	Bos taurus	NP_001001159.1
	TLR9	3176873	1433	1.35	0.01	379139223	44	Andrias davidianus	AFC95888.1
	NOD1	3207963	3793	2.1	1.11	406654338	56	Gallus gallus	AFS49704.1
	NOD2	3184971	1675	1.07	0.06	149604235	55	Ornithorhynchus anatinus	XP_001519938.1
	RIG-1	3193515	2058	6	4.4	426222380	49	Ovis aries	XP_004005372.1
	MDA5	3209733	4573	6.47	1.09	326922819	52	Meleagris gallopavo	XP_003207642.1
	NLRC3	3211249	5982	4.24	0.43	326929333	64	Meleagris gallopavo	XP_003210821.1
	IkBa	2989244	410	81.01	10.46	397501181	45	Pan paniscus	XP_003821270.1
	Rac1	2937252	352	39.55	6.88	312078985	85	Loa loa	XP_003141978.1
	AKT1	3170287	1291	1.3	1.04	224051800	89	Taeniopygia guttata	XP_002200623.1
	TRIM25	2945442	360	0.91	1.16	327277028	63	Anolis carolinensis	XP_003223268.1
	IL8	3160377	1132	2.48	1.04	17907787	73	Triakis scyllium	BAB79448.1
	IL1b	3150461	1012	10.77	1.76	30578124	59	Triakis scyllium	BAC76440.1
	MyD88	3186729	1739	11.65	6.14	306996586	69	Acipenser sinensis	NA
	IRF5	3199003	2437	10.7	3.02	363548338	57	Polyodons pathula	NA
dsRNA sensing TLR3 signlaing pathway	TLR3	3207159	3591	1.11	2.55	344281213	56	Loxodonta africana	XP_003412374.1
	TRAF3	3162129	1157	2.82	0.15	326368646	59	Cyprinus carpio	NA
	IRF3	3182221	1583	6.29	4.1	334329084	53	Monodelphis domestica	XP_001379797.2
	IRF7	3201723	2701	2.77	0.62	148686080	42	Mus musculus	EDL18027.1
	TBK1	3206893	3522	5.34	5.3	291389491	71	Oryctolagus cuniculus	XP_002711357.1
	Mx2	3203837	2968	9.16	7.76	185133543	55	Salmo salar	NP_001117162.1
	SGT-1	2912595	331	17.13	31.22	62859241	58	Xenopus (Silurana) tropicalis	NP_001016156.1
	JNK2	3143977	948	2.28	2.49	349604092	87	Equus caballus	AEP99739.1
	HSP90	3199555	2482	236.35	236.45	224051739	87	Taeniopygia guttata	XP_002200608.1
	CYLD	2993014	416	15.38	13.23	349605545	58	Equus caballus	AEQ00748.1
	P38	3061722	546	0.08	2.97	301618040	66	Xenopus (Silurana) tropicalis	XP_002938433.1
