# Supplementary material for: Transcriptome Profiling Reveals Higher Vertebrate Orthologous of Intra-Cytoplasmic Pattern Recognition Receptors in Grey Bamboo Shark
Source: PLoS One. 2014 Jun 23;9(6):e100018. doi: 10.1371/journal.pone.0100018 (PMC4067322; doi:10.1371/journal.pone.0100018)
Supplement: Table S11 — Details of some transcripts identified from kidney contributing to salt balance and excretion. (XLSX) [file pone.0100018.s016.xlsx]

## Sheet: Table S11
	Details on some of the transcripts identified from Chiloscyllium griseum kidney contributing to salt balance and excretion
	Protein description	Transcript ID	Length (bp)	Kidney FPKM	BLASTX Identity (%)	Organism	BLAST E-value
	Solute carrier family 20 (phosphate transporter), member 2, isoform CRA_a	3125751	808	145.029	90.91	Homo sapiens	120000000
	Urea transporter	3154975	1063	19.0938	90.22	Triakis scyllium	30000000
	Renal Na-K-Cl co-transporter isoform F	3188019	1792	289.263	88.14	Squalus acanthias	22000000
	PREDICTED: bile salt export pump-like, partial	3117243	757	22.3879	83.1	Macaca mulatta	110000000
	PREDICTED: solute carrier family 23 member 1-like	3098035	666	48.9882	82.88	Anolis carolinensis	330000000
	Bile salt export pump	3202783	2823	19.2835	81.37	Leucoraj aerinacea	14000000
	Multidrug resistance-associated protein Mrp2	3097857	665	23.6729	79.91	Leucoraj aerinacea	20000000
	PREDICTED: solute carrier family 41 member 1-like	3207475	3661	34.109	78.98	Anolis carolinensis	330000000
	PREDICTED: solute carrier family 13 member 5-like	2871085	301	102.652	78.02	Danio rerio	330000000
	PREDICTED: solute carrier family 25 member 38-like	3005664	434	20.3237	77.05	Meleagris gallopavo	330000000
	PREDICTED: solute carrier family 12 (potassium/chloride transporters), member 7	3211193	5896	6.98981	76.95	Taeniopygia guttata	220000000
	PREDICTED: sodium- and chloride-dependent creatine transporter 1	3082683	610	5.26287	71.53	Anolis carolinensis	330000000
	Monocarboxylate transporter 2	3198447	2389	21.7107	71.46	Gallus gallus	310000000
	Aquaporin	3179195	1495	12.7203	61	Hyla japonica	4e-124
	PREDICTED: solute carrier family 9 (sodium/hydrogen exchanger), member 9	3069094	567	7.18565	69.12	Taeniopygia guttata	220000000
	PREDICTED: multidrug and toxin extrusion protein 2-like	2980404	399	24.9934	66.29	Ornithorhynchus anatinus	150000000
	PREDICTED: solute carrier family 35 member F2-like	3198327	2377	20.6986	61.56	Meleagris gallopavo	330000000
	PREDICTED: similar to solute carrier family 39 (zinc transporter), member 10	3161887	1153	5.7722	59.29	Taeniopygia guttata	220000000
	PREDICTED: solute carrier family 22 member 1	3097979	666	46.1536	56.83	Sarcophilus harrisii	400000000
	PREDICTED: solute carrier family 2, facilitated glucose transporter member 11	3199221	2455	64.2717	54.87	Meleagris gallopavo	330000000
	PREDICTED: solute carrier family 23 member 3-like	3036412	488	76.6263	50.52	Xenopus (Silurana) tropicalis	300000000
	PREDICTED: solute carrier family 22 member 3	3200667	2596	40.1152	49.91	Sarcophilusharrisii	400000000
	PREDICTED: solute carrier family 2, facilitated glucose transporter member 9	3170423	1293	49.1212	48.12	Xenopus (Silurana) tropicalis	300000000
	PREDICTED: multidrug and toxin extrusion protein 2-like	3016050	451	48.9531	40.13	Ornithorhynchus anatinus	150000000
