# Supplementary material for: Transcriptome Profiling Reveals Higher Vertebrate Orthologous of Intra-Cytoplasmic Pattern Recognition Receptors in Grey Bamboo Shark
Source: PLoS One. 2014 Jun 23;9(6):e100018. doi: 10.1371/journal.pone.0100018 (PMC4067322; doi:10.1371/journal.pone.0100018)
Supplement: Table S12 — List of C. griseum transcripts that are differentially expressed at higher levels in spleen. (XLSX) [file pone.0100018.s017.xlsx]

## Sheet: Table S12
	Differentially expressed transcripts - Highly expressed transcripts in Spleen
TranscriptID	Length(bp)	Total_A	Total_C	Total_G	Total_T	GC_Content (%)	Spleen_Total_Reads	Kidney_Total_Reads	Spleen_FPKM	Kidney_FPKM	P_Value	Adj_P_Value	Status
2870563	300	76	79	72	73	50.3333	50440	445	1778.46	15.8207	0.00401515	0.139358	UpRegulated_Spleen
3086829	624	140	155	143	186	47.7564	62936	809	1066.85	13.8277	0.0077643	0.203169	UpRegulated_Spleen
2918665	336	113	56	62	105	35.119	16059	138	505.556	4.38052	0.00100326	0.0576511	UpRegulated_Spleen
3196847	2267	617	486	442	722	40.9352	102129	63459	476.527	298.557	0.00273906	0.107799	UpRegulated_Spleen
3035910	487	152	108	123	104	47.4333	21497	147	466.917	3.2194	0.00102238	0.0580575	UpRegulated_Spleen
3153435	1045	323	245	236	241	46.0287	29532	217	298.928	2.21477	0.00165973	0.0803651	UpRegulated_Spleen
3130405	838	254	169	173	242	40.8115	20497	271	258.724	3.44914	0.00245113	0.101322	UpRegulated_Spleen
2980088	399	119	77	71	132	37.0927	8264	19	219.083	0.507886	5.81583e-05	0.0103905	UpRegulated_Spleen
3101730	681	151	206	174	150	55.8003	13683	160	212.532	2.50587	0.00134903	0.0706839	UpRegulated_Spleen
3055578	530	140	110	126	154	44.5283	8974	73	179.102	1.46904	0.000491413	0.0369762	UpRegulated_Spleen
3176073	1415	392	319	339	365	46.5018	23646	42	176.763	0.316577	0.00018866	0.0205309	UpRegulated_Spleen
2982264	401	89	105	98	109	50.6234	5707	130	150.541	3.45768	0.00256166	0.10377	UpRegulated_Spleen
3167229	1237	360	246	266	365	41.3905	14005	171	119.758	1.47439	0.00147401	0.075324	UpRegulated_Spleen
2937904	353	100	77	67	109	40.7932	3892	29	116.624	0.876212	0.000197316	0.0209817	UpRegulated_Spleen
3128679	826	242	173	218	193	47.3366	8424	168	107.877	2.16928	0.00307562	0.116019	UpRegulated_Spleen
2881588	308	53	76	80	99	50.6494	3050	27	104.747	0.934973	0.000255354	0.0244194	UpRegulated_Spleen
3160131	1129	376	205	203	345	36.1382	11152	233	104.484	2.20114	0.00440169	0.145665	UpRegulated_Spleen
2874263	303	77	72	72	82	47.5248	2909	48	101.553	1.6896	0.00122225	0.0653849	UpRegulated_Spleen
3190365	1893	543	436	365	549	42.3138	15413	208	86.1246	1.17192	0.00188593	0.0870439	UpRegulated_Spleen
3116045	751	205	137	141	268	37.0173	6010	52	84.6496	0.738498	0.000352575	0.0298177	UpRegulated_Spleen
2968002	384	113	58	72	141	33.8542	3006	130	82.8034	3.61076	0.00668858	0.188799	UpRegulated_Spleen
3104505	694	260	126	133	175	37.3199	4966	100	75.6899	1.53683	0.00173922	0.0824824	UpRegulated_Spleen
3182107	1580	486	322	310	462	40	11283	130	75.5367	0.877551	0.00108356	0.0603274	UpRegulated_Spleen
3110229	721	174	202	222	123	58.8072	5091	207	74.6893	3.06211	0.00675185	0.190214	UpRegulated_Spleen
3066318	559	197	72	100	190	30.7692	3941	22	74.5736	0.419756	0.000120196	0.0157544	UpRegulated_Spleen
3056590	533	147	123	125	138	46.5291	3757	18	74.5597	0.36019	9.08954e-05	0.0132332	UpRegulated_Spleen
3008906	439	97	115	114	113	52.164	2757	55	66.4298	1.33624	0.00157434	0.0781498	UpRegulated_Spleen
2893336	316	56	113	56	91	53.481	1978	69	66.2109	2.32888	0.00453121	0.147769	UpRegulated_Spleen
3163647	1179	316	272	203	388	40.2884	7259	58	65.1258	0.524687	0.000373964	0.0310682	UpRegulated_Spleen
2889690	313	109	52	50	102	32.5879	1877	97	63.4323	3.30532	0.00928981	0.222541	UpRegulated_Spleen
3113317	737	164	219	168	186	52.5102	4240	106	60.854	1.534	0.00230891	0.0975384	UpRegulated_Spleen
3195877	2201	675	485	430	611	41.572	12537	127	60.251	0.615417	0.000992904	0.0572834	UpRegulated_Spleen
3022056	461	90	144	138	89	61.1714	2586	119	59.336	2.75316	0.00727609	0.197697	UpRegulated_Spleen
3117545	759	250	137	122	250	34.1238	4156	44	57.9194	0.618297	0.000381436	0.0314015	UpRegulated_Spleen
3157441	1093	367	175	179	372	32.3879	5838	38	56.4982	0.370808	0.000210239	0.021769	UpRegulated_Spleen
3082799	610	153	103	104	250	33.9344	3228	32	55.975	0.559508	0.000314536	0.0276798	UpRegulated_Spleen
3124075	797	242	152	153	250	38.2685	4123	109	54.7199	1.45866	0.00341721	0.123753	UpRegulated_Spleen
3115999	750	133	211	196	210	54.2667	3814	47	53.791	0.668379	0.000763557	0.0490043	UpRegulated_Spleen
3123411	793	226	145	162	260	38.7137	3837	5	51.181	0.0672485	1.1614e-05	0.00650978	UpRegulated_Spleen
3197021	2280	564	473	464	779	41.0965	10876	94	50.4574	0.439723	0.000662355	0.0451828	UpRegulated_Spleen
2950224	365	75	94	72	124	45.4795	1735	14	50.2802	0.409092	0.000276472	0.0256846	UpRegulated_Spleen
3096215	659	149	148	189	173	51.1381	2983	115	47.8805	1.86122	0.00588272	0.173975	UpRegulated_Spleen
3018294	455	169	74	76	136	32.967	2058	35	47.8437	0.820432	0.00132198	0.0696043	UpRegulated_Spleen
3035040	485	136	108	86	155	40	2165	79	47.2179	1.73729	0.0054385	0.165115	UpRegulated_Spleen
3152367	1033	302	212	293	226	48.8867	4599	44	47.0927	0.454295	0.000335967	0.0291271	UpRegulated_Spleen
3143343	942	350	146	197	249	36.4119	4056	82	45.5447	0.928429	0.00173888	0.0824824	UpRegulated_Spleen
3027204	470	121	82	149	118	49.1489	2022	51	45.5065	1.15733	0.00305852	0.115587	UpRegulated_Spleen
2966136	382	121	78	71	112	39.0052	1602	17	44.3598	0.474648	0.000471304	0.0359155	UpRegulated_Spleen
3197981	2351	769	448	448	686	38.1114	9852	181	44.3264	0.82113	0.00296169	0.11311	UpRegulated_Spleen
3184241	1649	457	362	343	487	42.7532	6906	130	44.2992	0.840831	0.00214538	0.0932668	UpRegulated_Spleen
3143937	947	190	284	246	227	55.9662	3851	153	43.0144	1.72317	0.00562011	0.168856	UpRegulated_Spleen
3187225	1759	352	492	515	400	57.2484	7051	92	42.4009	0.557838	0.00144034	0.0741271	UpRegulated_Spleen
3161215	1144	238	335	392	179	63.549	4540	39	41.9779	0.363601	0.000274711	0.0256308	UpRegulated_Spleen
3168925	1267	316	304	258	389	44.3567	5008	130	41.8098	1.09434	0.00321754	0.118688	UpRegulated_Spleen
3076423	589	130	182	167	110	59.253	2319	64	41.6462	1.15891	0.00295483	0.113092	UpRegulated_Spleen
3203131	2865	752	706	632	775	46.7016	11215	201	41.4062	0.748268	0.00217273	0.0940758	UpRegulated_Spleen
3124445	800	255	138	157	250	36.875	3026	124	40.0101	1.65317	0.00625238	0.181099	UpRegulated_Spleen
3188123	1796	648	284	260	604	30.2895	6784	127	39.9549	0.754194	0.00211656	0.0928484	UpRegulated_Spleen
3084873	617	196	149	136	136	46.1912	2326	35	39.8763	0.605019	0.00101188	0.0577807	UpRegulated_Spleen
3156357	1080	320	225	225	310	41.6667	4070	34	39.8622	0.335769	0.000247408	0.024084	UpRegulated_Spleen
2915671	333	96	79	76	82	46.5465	1236	50	39.2613	1.60144	0.00785808	0.204268	UpRegulated_Spleen
3171501	1316	320	356	363	277	54.6353	4682	117	37.6327	0.948235	0.00310529	0.11639	UpRegulated_Spleen
3187105	1754	450	373	347	584	41.049	6240	153	37.631	0.930353	0.00289267	0.111653	UpRegulated_Spleen
3095387	655	151	169	165	170	50.9924	2318	29	37.4337	0.472218	0.000826892	0.0513797	UpRegulated_Spleen
3160383	1133	314	229	284	306	45.278	4007	56	37.4093	0.527162	0.00115631	0.0629159	UpRegulated_Spleen
3163793	1181	346	233	291	311	44.3692	4071	28	36.4621	0.252868	0.000175433	0.019566	UpRegulated_Spleen
3196069	2214	631	492	526	565	45.9801	7516	66	35.9087	0.317945	0.000456229	0.0351572	UpRegulated_Spleen
3052084	522	151	94	99	178	36.9732	1772	14	35.9074	0.286051	0.000262074	0.0248255	UpRegulated_Spleen
3099723	673	161	155	205	152	53.4918	2281	31	35.8509	0.491284	0.000918747	0.0546025	UpRegulated_Spleen
3173591	1359	450	273	339	297	45.0331	4591	83	35.7337	0.651395	0.00149626	0.0759245	UpRegulated_Spleen
3095913	658	154	164	187	153	53.3435	2215	48	35.6072	0.778039	0.00169195	0.0812428	UpRegulated_Spleen
3116751	755	170	217	191	177	54.0397	2531	16	35.4597	0.226026	0.000142765	0.0172771	UpRegulated_Spleen
3200271	2553	826	495	420	812	35.8402	8320	64	34.4717	0.267371	0.000408507	0.0326392	UpRegulated_Spleen
2926320	342	75	89	94	84	53.5088	1073	2	33.1867	0.062372	0.000138188	0.0170805	UpRegulated_Spleen
3038594	492	159	105	103	125	42.2764	1526	7	32.808	0.151747	0.000141347	0.0172257	UpRegulated_Spleen
3165905	1216	382	249	215	370	38.1579	3767	123	32.7682	1.07884	0.00433326	0.144392	UpRegulated_Spleen
3038810	493	151	92	107	143	40.3651	1504	0	32.2694	0	4.60001e-06	0.00650978	UpRegulated_Spleen
3125097	803	227	185	161	230	43.0884	2436	93	32.0887	1.23525	0.00519476	0.161097	UpRegulated_Spleen
3166175	1220	325	298	233	364	43.5246	3692	66	32.0105	0.576992	0.00154448	0.077426	UpRegulated_Spleen
3171681	1319	414	256	316	333	43.3662	3914	79	31.3882	0.638805	0.00194807	0.0886852	UpRegulated_Spleen
3062498	548	157	97	119	175	39.4161	1612	26	31.1154	0.506033	0.00135802	0.0708997	UpRegulated_Spleen
3132525	853	190	231	237	195	54.8652	2484	34	30.803	0.425124	0.000559615	0.0398668	UpRegulated_Spleen
3040266	496	115	131	106	144	47.7823	1442	44	30.752	0.946143	0.00455671	0.148085	UpRegulated_Spleen
3196373	2237	763	338	426	710	34.1529	6498	83	30.7259	0.395729	0.000742657	0.0480182	UpRegulated_Spleen
3180759	1537	426	327	296	488	40.5335	4451	80	30.6319	0.555139	0.0014866	0.0757347	UpRegulated_Spleen
3208281	3896	1071	875	810	1140	43.2495	11163	277	30.3077	0.75831	0.00526321	0.162061	UpRegulated_Spleen
3000846	427	94	137	88	108	52.6932	1221	20	30.2467	0.49956	0.00226049	0.0963371	UpRegulated_Spleen
2990962	413	111	65	119	118	44.5521	1180	0	30.2219	0	1.14456e-05	0.00650978	UpRegulated_Spleen
3195417	2170	700	408	381	681	36.3594	6153	100	29.9928	0.491503	0.00175427	0.0827274	UpRegulated_Spleen
2980446	399	99	94	114	92	52.1303	1130	1	29.9568	0.0267309	8.3163e-05	0.0126155	UpRegulated_Spleen
3200229	2547	781	478	539	749	39.9293	7191	26	29.8642	0.108876	9.98713e-05	0.0140679	UpRegulated_Spleen
3154707	1060	308	250	258	244	47.9245	2989	90	29.8271	0.905571	0.00350372	0.126148	UpRegulated_Spleen
3108669	713	239	118	154	202	38.1487	1994	21	29.5819	0.314135	0.000386588	0.0316455	UpRegulated_Spleen
3076539	589	151	142	97	199	40.5772	1618	53	29.0572	0.959724	0.00521676	0.161433	UpRegulated_Spleen
3189731	1863	572	398	385	508	42.029	5115	38	29.0418	0.217549	0.000231138	0.0231592	UpRegulated_Spleen
3154621	1059	308	229	239	283	44.1926	2904	62	29.0062	0.624427	0.00168842	0.0812105	UpRegulated_Spleen
2882520	308	116	49	50	93	32.1429	840	15	28.8482	0.519429	0.00397124	0.138498	UpRegulated_Spleen
3048712	514	148	105	99	162	39.6887	1381	16	28.4198	0.332004	0.000656432	0.0448493	UpRegulated_Spleen
3142157	931	239	222	214	256	46.8314	2466	108	28.0178	1.23726	0.00709573	0.194841	UpRegulated_Spleen
3174223	1372	424	240	297	411	39.1399	3601	154	27.7626	1.19716	0.00628264	0.1817	UpRegulated_Spleen
3060212	542	159	115	73	195	34.6863	1420	66	27.7127	1.29877	0.0090917	0.221101	UpRegulated_Spleen
3156027	1076	265	296	313	202	56.5985	2818	13	27.7025	0.12886	8.4694e-05	0.0126705	UpRegulated_Spleen
3114929	745	246	118	129	252	33.1544	1941	45	27.5588	0.644232	0.00207046	0.0916599	UpRegulated_Spleen
3155403	1068	266	229	238	335	43.7266	2768	131	27.4148	1.30824	0.00781188	0.203917	UpRegulated_Spleen
3186359	1725	511	380	285	549	38.5507	4427	71	27.1463	0.438991	0.00129801	0.0686756	UpRegulated_Spleen
3017538	453	95	134	116	108	55.1876	1159	19	27.063	0.447344	0.00198667	0.0894391	UpRegulated_Spleen
3094291	651	180	147	94	230	37.02	1649	56	26.7935	0.917472	0.00535359	0.163757	UpRegulated_Spleen
3051256	520	160	79	94	187	33.2692	1288	49	26.2001	1.00503	0.00690242	0.192086	UpRegulated_Spleen
2901888	322	109	55	76	82	40.6832	794	11	26.0828	0.364353	0.0020228	0.0903141	UpRegulated_Spleen
3114519	743	179	163	119	282	37.9542	1829	82	26.0385	1.17709	0.00808758	0.207376	UpRegulated_Spleen
3138369	898	287	122	145	344	29.7327	2210	81	26.0319	0.962043	0.00536036	0.163774	UpRegulated_Spleen
2953594	368	76	81	100	111	49.1848	905	13	26.013	0.376774	0.00171818	0.0821865	UpRegulated_Spleen
3192075	1983	615	328	351	689	34.241	4827	50	25.7481	0.268926	0.000399075	0.032302	UpRegulated_Spleen
2931866	347	90	74	129	54	58.5014	824	13	25.1182	0.399576	0.0022534	0.096207	UpRegulated_Spleen
2933078	348	116	59	81	92	40.2299	824	15	25.046	0.459725	0.00419305	0.142011	UpRegulated_Spleen
3141473	926	252	216	235	223	48.7041	2183	80	24.9364	0.921436	0.00542137	0.164941	UpRegulated_Spleen
3104007	692	213	150	114	215	38.1503	1628	14	24.8851	0.215778	0.000328749	0.0286401	UpRegulated_Spleen
3191091	1929	493	472	390	574	44.6864	4451	173	24.4071	0.956533	0.00651641	0.185386	UpRegulated_Spleen
3167139	1235	389	208	236	402	35.9514	2808	116	24.0503	1.00179	0.00661289	0.18761	UpRegulated_Spleen
3196335	2233	829	381	406	617	35.2441	5017	221	23.7654	1.05558	0.00867663	0.216073	UpRegulated_Spleen
3011014	442	166	62	101	113	36.8778	989	32	23.6682	0.772171	0.00711215	0.194921	UpRegulated_Spleen
3208531	3983	1165	815	754	1249	39.3924	8815	343	23.4101	0.91848	0.00891983	0.218576	UpRegulated_Spleen
3202321	2770	885	459	506	920	34.8375	6058	34	23.1334	0.130914	0.000169118	0.0192073	UpRegulated_Spleen
3195637	2186	693	471	496	526	44.236	4741	128	22.9409	0.624519	0.00338139	0.122763	UpRegulated_Spleen
3116951	756	138	242	252	124	65.3439	1629	41	22.7924	0.578426	0.00277547	0.108579	UpRegulated_Spleen
3022528	462	116	120	110	116	49.7835	991	16	22.6894	0.369372	0.00263431	0.105466	UpRegulated_Spleen
3173037	1347	368	320	266	393	43.5041	2883	142	22.6395	1.12436	0.00944646	0.224321	UpRegulated_Spleen
3200091	2532	855	515	497	665	39.9684	5415	139	22.6217	0.585514	0.00294055	0.112999	UpRegulated_Spleen
3190739	1911	670	398	358	485	39.5604	4076	95	22.5613	0.530211	0.00209537	0.0921982	UpRegulated_Spleen
3074469	583	169	120	127	167	42.3671	1243	4	22.5524	0.0731775	0.000143811	0.0172833	UpRegulated_Spleen
3126429	812	280	115	117	300	28.5714	1729	58	22.5232	0.76183	0.00498062	0.156924	UpRegulated_Spleen
3165081	1203	272	304	242	385	45.3865	2531	20	22.2545	0.177317	0.000209763	0.021769	UpRegulated_Spleen
3200109	2535	772	506	489	768	39.2505	5309	207	22.1526	0.87092	0.00641603	0.184141	UpRegulated_Spleen
3183665	1631	403	405	351	472	46.3519	3369	76	21.8493	0.496988	0.00235572	0.0988176	UpRegulated_Spleen
3200041	2527	864	485	563	615	41.4721	5161	198	21.6032	0.835691	0.00629048	0.1817	UpRegulated_Spleen
3178431	1474	298	486	411	279	60.8548	3008	86	21.5859	0.622282	0.00328263	0.120236	UpRegulated_Spleen
3182483	1591	654	263	345	329	38.215	3237	169	21.521	1.13293	0.00943242	0.22411	UpRegulated_Spleen
3153197	1042	328	230	178	306	39.1555	2118	63	21.5005	0.64485	0.00350168	0.126148	UpRegulated_Spleen
3110571	723	147	194	202	180	54.7718	1463	17	21.4041	0.250782	0.000610094	0.0428096	UpRegulated_Spleen
3036996	489	130	85	137	137	45.3988	988	13	21.3717	0.283544	0.00132592	0.0697271	UpRegulated_Spleen
3079753	600	186	117	136	161	42.1667	1206	5	21.2611	0.0888801	0.000202513	0.0213253	UpRegulated_Spleen
2879340	306	81	52	78	95	42.4837	614	2	21.2245	0.0697099	0.0010183	0.0579777	UpRegulated_Spleen
2947682	362	129	63	73	97	37.5691	726	16	21.2138	0.471408	0.00636859	0.183256	UpRegulated_Spleen
2889494	313	90	59	80	84	44.4089	619	5	20.9188	0.170377	0.00190449	0.087274	UpRegulated_Spleen
3180609	1534	359	399	336	440	47.914	3026	20	20.8657	0.139056	0.000153547	0.0179559	UpRegulated_Spleen
3024352	465	148	109	58	150	35.914	917	2	20.8596	0.0458736	0.000240881	0.0238388	UpRegulated_Spleen
3149999	1007	314	203	176	314	37.6365	1938	89	20.357	0.942641	0.0078407	0.204183	UpRegulated_Spleen
3096261	659	211	125	132	191	38.9985	1261	12	20.2404	0.194215	0.00055795	0.0398668	UpRegulated_Spleen
3204369	3042	872	706	663	801	45.0033	5804	22	20.1817	0.0771346	8.39705e-05	0.0126705	UpRegulated_Spleen
3149849	1005	293	269	167	276	43.3831	1913	54	20.1344	0.573078	0.00367009	0.130943	UpRegulated_Spleen
3195283	2161	446	570	561	584	52.3369	4113	150	20.1323	0.740325	0.00497347	0.156845	UpRegulated_Spleen
2989646	411	95	108	115	93	54.2579	781	13	20.1002	0.337355	0.00263776	0.105466	UpRegulated_Spleen
3034986	485	144	101	69	171	35.0515	915	5	19.9558	0.109955	0.00051346	0.0379317	UpRegulated_Spleen
3160103	1129	355	219	218	337	38.7068	2127	44	19.928	0.415666	0.00163907	0.0796315	UpRegulated_Spleen
3159905	1126	331	241	255	299	44.0497	2111	20	19.8308	0.189443	0.000311063	0.0275418	UpRegulated_Spleen
3092887	646	164	155	164	163	49.3808	1199	6	19.6326	0.0990615	0.000255742	0.0244194	UpRegulated_Spleen
2969732	386	138	87	59	102	37.8238	716	5	19.6208	0.138156	0.00115912	0.0629392	UpRegulated_Spleen
3116547	753	212	237	164	140	53.2537	1394	59	19.5821	0.835686	0.00841443	0.212491	UpRegulated_Spleen
3120899	777	246	126	126	279	32.4324	1438	65	19.5762	0.892233	0.00866546	0.215958	UpRegulated_Spleen
2899672	321	84	63	78	96	43.9252	594	9	19.5737	0.299036	0.00392162	0.137099	UpRegulated_Spleen
3094883	654	203	134	152	165	43.7309	1205	36	19.4895	0.587098	0.00447891	0.147322	UpRegulated_Spleen
3101230	679	148	164	222	145	56.8483	1240	0	19.3171	0	9.47226e-06	0.00650978	UpRegulated_Spleen
3160225	1131	267	347	325	192	59.4164	2064	100	19.3036	0.943025	0.00926825	0.222402	UpRegulated_Spleen
3177105	1439	459	300	265	415	39.2634	2625	71	19.2956	0.52624	0.00263741	0.105466	UpRegulated_Spleen
3097361	663	236	138	97	192	35.4449	1203	10	19.193	0.160869	0.000497365	0.0370759	UpRegulated_Spleen
3102851	686	216	141	156	173	43.2945	1240	26	19.12	0.404236	0.00281533	0.109447	UpRegulated_Spleen
2943652	358	65	110	124	59	65.3631	645	16	19.0576	0.476676	0.00764976	0.20232	UpRegulated_Spleen
3186459	1728	475	365	322	566	39.7569	3111	107	19.0435	0.660429	0.0050571	0.158413	UpRegulated_Spleen
3020134	458	125	123	105	105	49.7817	817	22	18.8689	0.512322	0.00622258	0.180822	UpRegulated_Spleen
2984902	405	96	95	96	118	47.1605	717	11	18.7264	0.289683	0.00276312	0.108289	UpRegulated_Spleen
3154979	1063	412	230	209	212	41.2982	1879	37	18.6975	0.37124	0.00173926	0.0824824	UpRegulated_Spleen
3147836	985	178	246	283	278	53.7056	1732	9	18.5995	0.0974523	0.000139621	0.0171398	UpRegulated_Spleen
3090067	635	216	120	104	195	35.2756	1113	7	18.5401	0.117574	0.000397555	0.0322995	UpRegulated_Spleen
3204353	3040	907	524	587	1022	36.5461	5315	101	18.4935	0.354351	0.00204563	0.0910599	UpRegulated_Spleen
2987580	408	113	110	105	80	52.6961	710	22	18.4072	0.575107	0.00912866	0.221289	UpRegulated_Spleen
3190363	1893	488	387	459	559	44.691	3275	106	18.3	0.597229	0.00368405	0.131333	UpRegulated_Spleen
3079035	597	181	126	102	188	38.191	1028	17	18.2142	0.303711	0.00173957	0.0824824	UpRegulated_Spleen
3174417	1376	396	299	304	377	43.8227	2321	11	17.8421	0.0852629	9.23466e-05	0.0133995	UpRegulated_Spleen
3200893	2617	876	461	443	837	34.5434	4400	132	17.7844	0.537968	0.00386629	0.13593	UpRegulated_Spleen
3136165	881	266	224	178	213	45.63	1463	8	17.5654	0.0968501	0.000193936	0.0209301	UpRegulated_Spleen
3117047	756	254	180	127	195	40.6085	1255	13	17.5595	0.183403	0.000638147	0.044086	UpRegulated_Spleen
3187267	1761	484	403	418	456	46.6212	2891	6	17.3652	0.0363394	2.3746e-05	0.00691422	UpRegulated_Spleen
2994878	418	172	62	55	129	27.9904	686	3	17.3595	0.0765475	0.000876546	0.0531131	UpRegulated_Spleen
3130289	837	161	246	249	181	59.1398	1371	41	17.3262	0.52245	0.00481607	0.153863	UpRegulated_Spleen
3204339	3037	786	702	765	784	48.3042	4965	207	17.2928	0.726962	0.006967	0.193364	UpRegulated_Spleen
3159213	1117	382	190	171	374	32.3187	1818	24	17.216	0.229163	0.00060796	0.0428096	UpRegulated_Spleen
3145387	961	333	150	157	321	31.9459	1546	55	17.0167	0.610415	0.00605309	0.177681	UpRegulated_Spleen
3179269	1496	521	311	322	342	42.3128	2401	48	16.9766	0.342212	0.00142962	0.073838	UpRegulated_Spleen
2896414	318	97	91	43	87	42.1384	508	6	16.8977	0.201238	0.00422823	0.142444	UpRegulated_Spleen
3194123	2091	607	400	400	684	38.2592	3333	78	16.8605	0.397857	0.00246575	0.101399	UpRegulated_Spleen
3184769	1667	459	380	340	488	43.1914	2635	133	16.72	0.850946	0.0086582	0.215958	UpRegulated_Spleen
3135923	879	238	228	233	180	52.446	1387	55	16.6908	0.667359	0.00792494	0.205145	UpRegulated_Spleen
3193045	2035	714	389	444	488	40.9337	3202	135	16.6436	0.707547	0.00628752	0.1817	UpRegulated_Spleen
3193677	2067	633	454	504	476	46.3474	3251	166	16.6367	0.856552	0.00916831	0.221533	UpRegulated_Spleen
3048092	513	161	66	145	141	41.1306	804	19	16.5779	0.395023	0.00559551	0.16835	UpRegulated_Spleen
3179977	1516	365	376	320	455	45.9103	2366	48	16.5084	0.337698	0.00147341	0.075324	UpRegulated_Spleen
3173761	1363	362	387	235	379	45.6346	2116	83	16.4214	0.649484	0.006024	0.177308	UpRegulated_Spleen
3112881	734	209	164	134	227	40.5995	1127	0	16.2412	0	1.36877e-05	0.00650978	UpRegulated_Spleen
3197061	2283	397	576	585	725	50.8541	3503	156	16.2302	0.728794	0.00755695	0.201264	UpRegulated_Spleen
3165971	1217	392	185	212	428	32.6212	1867	71	16.2272	0.622234	0.00532413	0.163367	UpRegulated_Spleen
3034398	484	171	86	91	136	36.5702	740	3	16.1725	0.0661092	0.000667491	0.045362	UpRegulated_Spleen
3153905	1051	278	305	247	221	52.5214	1579	2	15.8917	0.0202961	3.52146e-05	0.00799887	UpRegulated_Spleen
3119251	768	224	163	140	241	39.4531	1146	19	15.7839	0.263863	0.00259611	0.104528	UpRegulated_Spleen
3198235	2370	769	423	377	801	33.7553	3529	113	15.7505	0.508529	0.00435587	0.144866	UpRegulated_Spleen
3201937	2723	721	621	534	847	42.4165	4044	93	15.7092	0.364268	0.00205882	0.0913409	UpRegulated_Spleen
3159021	1114	350	198	220	346	37.5224	1641	48	15.5817	0.45956	0.00364257	0.130068	UpRegulated_Spleen
3177897	1460	485	180	295	500	32.5342	2109	96	15.2797	0.701301	0.00720345	0.196918	UpRegulated_Spleen
3142633	936	351	149	148	288	31.7308	1343	40	15.1772	0.455796	0.00495714	0.156645	UpRegulated_Spleen
3127519	819	236	190	197	196	47.2527	1171	50	15.1239	0.651137	0.00902822	0.219927	UpRegulated_Spleen
3154863	1062	365	164	218	315	35.9699	1512	16	15.0597	0.160687	0.000502931	0.0373625	UpRegulated_Spleen
2880556	307	92	58	52	105	35.8306	437	4	15.0568	0.138966	0.00473354	0.152348	UpRegulated_Spleen
3029232	474	146	92	92	144	38.8186	672	6	14.9962	0.135008	0.00172151	0.0822553	UpRegulated_Spleen
3073759	581	150	180	160	91	58.5198	822	23	14.9653	0.422219	0.00642	0.184141	UpRegulated_Spleen
3044760	505	117	116	117	155	46.1386	714	6	14.9554	0.12672	0.00140394	0.072685	UpRegulated_Spleen
3060798	544	163	118	86	177	37.5	766	1	14.8943	0.0196059	0.000242329	0.0238388	UpRegulated_Spleen
2887286	312	91	71	62	88	42.6282	439	9	14.8833	0.307662	0.00921971	0.221851	UpRegulated_Spleen
3148947	996	267	278	241	210	52.1084	1383	0	14.6877	0	6.25164e-06	0.00650978	UpRegulated_Spleen
3008252	438	96	115	109	118	51.1416	598	7	14.4417	0.170455	0.00294916	0.11303	UpRegulated_Spleen
3191711	1963	553	391	427	592	41.6709	2680	121	14.4413	0.657432	0.0075112	0.200661	UpRegulated_Spleen
2911807	330	129	51	54	96	31.8182	448	8	14.36	0.25856	0.00782719	0.203954	UpRegulated_Spleen
3164439	1192	223	339	371	259	59.5638	1616	38	14.3402	0.340011	0.00258242	0.104416	UpRegulated_Spleen
2986686	407	91	97	108	111	50.3686	549	3	14.2682	0.0786163	0.00191949	0.0877465	UpRegulated_Spleen
3203647	2934	881	560	629	864	40.5249	3950	70	14.2406	0.254463	0.00149251	0.0759057	UpRegulated_Spleen
3169401	1275	244	351	450	230	62.8235	1712	69	14.2031	0.577198	0.00622812	0.180858	UpRegulated_Spleen
3150299	1010	307	180	183	340	35.9406	1353	0	14.1699	0	6.78859e-06	0.00650978	UpRegulated_Spleen
3083813	613	193	107	105	208	34.584	816	20	14.0806	0.347981	0.00565476	0.169424	UpRegulated_Spleen
3207071	3560	849	878	819	1014	47.6685	4710	176	13.9946	0.527289	0.00615851	0.179682	UpRegulated_Spleen
3201687	2696	772	592	473	859	39.503	3540	49	13.8891	0.193848	0.000897703	0.053794	UpRegulated_Spleen
3096043	658	202	180	178	98	54.4073	857	17	13.7767	0.275555	0.00421012	0.142275	UpRegulated_Spleen
3107109	706	159	142	198	207	48.1586	909	11	13.6191	0.166178	0.00135285	0.0707151	UpRegulated_Spleen
3051616	521	176	114	87	144	38.5797	658	7	13.3591	0.1433	0.00216096	0.0937531	UpRegulated_Spleen
2931310	347	70	98	85	94	52.7378	436	4	13.2907	0.122947	0.00476429	0.152545	UpRegulated_Spleen
3161297	1145	243	318	282	302	52.4017	1432	35	13.229	0.326023	0.0027021	0.107009	UpRegulated_Spleen
3193695	2067	658	342	331	736	32.5593	2579	105	13.1978	0.541795	0.00553206	0.167487	UpRegulated_Spleen
3031928	479	169	65	113	132	37.1608	594	7	13.1172	0.155865	0.0030132	0.114273	UpRegulated_Spleen
3170451	1294	305	385	374	230	58.6553	1598	35	13.0627	0.288483	0.0020234	0.0903141	UpRegulated_Spleen
3140257	915	271	213	215	216	46.776	1128	27	13.04	0.314723	0.00383045	0.135109	UpRegulated_Spleen
2921598	338	125	56	68	89	36.6864	416	2	13.0187	0.0631102	0.00281441	0.109447	UpRegulated_Spleen
2980110	399	92	89	94	124	45.8647	486	4	12.8841	0.106923	0.00346708	0.125349	UpRegulated_Spleen
3211547	6622	1994	1320	1268	2040	39.0818	8043	89	12.8475	0.143346	0.000722138	0.0474381	UpRegulated_Spleen
3167387	1240	387	235	208	410	35.7258	1492	50	12.7273	0.430065	0.00484733	0.15452	UpRegulated_Spleen
3202795	2824	576	751	736	761	52.6558	3382	147	12.6677	0.555186	0.00748162	0.200647	UpRegulated_Spleen
3181629	1565	443	326	331	465	41.9808	1874	57	12.6662	0.38846	0.00407432	0.140717	UpRegulated_Spleen
3060188	542	155	113	97	177	38.7454	646	6	12.6073	0.11807	0.00196132	0.088915	UpRegulated_Spleen
3178249	1469	448	326	274	421	40.8441	1740	28	12.529	0.203293	0.0015421	0.077426	UpRegulated_Spleen
3150991	1018	346	171	166	335	33.1041	1205	33	12.5207	0.345742	0.00402038	0.139428	UpRegulated_Spleen
3054108	527	146	128	103	150	43.833	620	4	12.4443	0.0809534	0.00156287	0.0777581	UpRegulated_Spleen
3127577	819	310	93	112	304	25.0305	962	21	12.4246	0.273477	0.00379451	0.134323	UpRegulated_Spleen
3201869	2717	647	704	784	582	54.7663	3190	67	12.4191	0.263009	0.00159264	0.0786977	UpRegulated_Spleen
3178537	1476	342	348	433	353	52.9133	1729	3	12.3908	0.0216781	3.65629e-05	0.00812131	UpRegulated_Spleen
2949870	364	84	82	64	134	40.1099	426	7	12.3794	0.205108	0.00791483	0.205006	UpRegulated_Spleen
3083267	612	191	153	152	116	49.8366	715	0	12.3579	0	7.71179e-05	0.0120786	UpRegulated_Spleen
3126625	813	248	166	151	248	38.9914	948	19	12.3341	0.249258	0.00355204	0.127782	UpRegulated_Spleen
3170817	1301	392	323	295	291	47.5019	1517	49	12.3339	0.401703	0.00453659	0.147769	UpRegulated_Spleen
3186131	1717	544	287	391	495	39.4875	1992	11	12.2718	0.0683295	0.000132316	0.0167851	UpRegulated_Spleen
3127279	817	249	182	155	231	41.2485	944	25	12.2219	0.326365	0.00487361	0.154902	UpRegulated_Spleen
3211809	7507	1944	1895	1705	1963	47.9552	8654	107	12.1939	0.152021	0.000940846	0.0554018	UpRegulated_Spleen
3118997	767	133	237	182	215	54.6284	878	14	12.1085	0.194679	0.00330397	0.120456	UpRegulated_Spleen
3202851	2831	792	588	581	870	41.2928	3208	133	11.9863	0.501069	0.00615499	0.179682	UpRegulated_Spleen
3101274	680	204	120	179	177	43.9706	770	4	11.9777	0.0627389	0.000733751	0.0478704	UpRegulated_Spleen
3161317	1146	201	323	278	344	52.4433	1290	33	11.9068	0.307125	0.00333208	0.121277	UpRegulated_Spleen
3100730	677	119	186	197	175	56.5731	757	9	11.8276	0.141788	0.0018276	0.0851669	UpRegulated_Spleen
3152705	1036	201	328	311	196	61.6795	1157	42	11.8131	0.43239	0.00749696	0.200647	UpRegulated_Spleen
2920176	337	107	64	49	117	33.5312	375	1	11.7704	0.0316487	0.00267073	0.106205	UpRegulated_Spleen
3193041	2035	705	355	450	525	39.5577	2263	41	11.7628	0.214885	0.00130627	0.0690287	UpRegulated_Spleen
3179419	1501	481	271	270	479	36.0426	1669	4	11.7616	0.0284227	5.41054e-05	0.0100805	UpRegulated_Spleen
3096171	659	193	156	156	154	47.3445	732	26	11.7494	0.420798	0.00999955	0.230577	UpRegulated_Spleen
3001448	428	101	99	92	136	44.6262	475	9	11.7392	0.224277	0.00749413	0.200647	UpRegulated_Spleen
3186435	1727	524	324	312	567	36.8269	1902	5	11.6495	0.030879	4.85384e-05	0.00944323	UpRegulated_Spleen
2986634	407	135	78	82	112	39.312	446	0	11.5913	0	0.000455357	0.0351524	UpRegulated_Spleen
3184859	1670	651	300	341	378	38.3832	1815	77	11.4961	0.491768	0.00768876	0.20232	UpRegulated_Spleen
3142675	936	220	216	225	275	47.1154	1015	7	11.4705	0.0797642	0.000536729	0.03881	UpRegulated_Spleen
3175867	1410	428	308	260	414	40.2837	1526	16	11.4479	0.121028	0.000489764	0.0369538	UpRegulated_Spleen
3147952	986	276	208	222	280	43.6105	1063	5	11.4037	0.0540853	0.00031227	0.0275923	UpRegulated_Spleen
3208701	4056	1218	746	745	1347	36.7604	4364	124	11.3809	0.326069	0.00363537	0.129918	UpRegulated_Spleen
3149381	1000	290	182	238	290	42	1068	33	11.297	0.351965	0.00598667	0.176543	UpRegulated_Spleen
3172639	1338	392	229	285	432	38.4155	1415	6	11.1864	0.0478279	0.000147068	0.0174809	UpRegulated_Spleen
3174513	1378	502	211	235	430	32.3657	1456	66	11.1764	0.510835	0.00855436	0.214899	UpRegulated_Spleen
3196119	2217	692	381	408	736	35.5886	2322	28	11.0787	0.134703	0.000794866	0.0501239	UpRegulated_Spleen
3129605	832	244	179	184	225	43.6298	861	19	10.9464	0.243566	0.0046359	0.150096	UpRegulated_Spleen
2984932	405	110	117	124	54	59.5062	417	4	10.8911	0.105339	0.00538808	0.164274	UpRegulated_Spleen
3178607	1478	445	302	278	453	39.2422	1514	35	10.8353	0.252569	0.0023293	0.0980863	UpRegulated_Spleen
3141269	924	293	156	147	328	32.7922	942	22	10.7837	0.253943	0.00423482	0.142444	UpRegulated_Spleen
3195651	2186	651	408	427	700	38.1976	2226	86	10.7712	0.419599	0.00565636	0.169424	UpRegulated_Spleen
3089099	632	211	128	102	191	36.3924	641	12	10.7283	0.202512	0.00432341	0.144354	UpRegulated_Spleen
3143891	947	246	163	200	338	38.3316	957	10	10.6894	0.112625	0.00101998	0.0579972	UpRegulated_Spleen
3088065	628	164	135	150	179	45.3822	627	2	10.5608	0.0339669	0.000943348	0.0554018	UpRegulated_Spleen
3070578	571	168	89	108	206	34.5009	570	14	10.5592	0.261504	0.00964001	0.226438	UpRegulated_Spleen
3090639	637	207	119	120	191	37.5196	631	4	10.478	0.066974	0.0014702	0.075324	UpRegulated_Spleen
3110281	721	143	220	257	101	66.1581	712	15	10.4456	0.221892	0.00637996	0.183338	UpRegulated_Spleen
3197011	2278	684	466	470	658	41.0887	2249	58	10.443	0.271557	0.00280143	0.109102	UpRegulated_Spleen
3096955	662	220	112	132	198	36.858	648	6	10.354	0.0966672	0.00194115	0.0885558	UpRegulated_Spleen
3160245	1131	339	199	233	360	38.1963	1107	8	10.3532	0.075442	0.000479309	0.0362911	UpRegulated_Spleen
3203529	2918	891	582	503	942	37.183	2835	56	10.2768	0.204686	0.00154519	0.077426	UpRegulated_Spleen
3151115	1019	157	329	308	225	62.5123	987	29	10.2455	0.303536	0.00647108	0.184988	UpRegulated_Spleen
2971726	388	78	91	100	119	49.2268	375	5	10.2233	0.137444	0.0082934	0.210538	UpRegulated_Spleen
3133495	860	261	156	146	297	35.1163	827	28	10.1718	0.347253	0.00992177	0.229944	UpRegulated_Spleen
3191021	1925	537	377	407	604	40.7273	1849	47	10.1601	0.260407	0.00245218	0.101322	UpRegulated_Spleen
3043186	502	168	72	128	134	39.8406	477	7	10.0509	0.148724	0.00583101	0.173034	UpRegulated_Spleen
3029394	474	154	106	113	101	46.2025	450	7	10.0421	0.157509	0.00684584	0.191331	UpRegulated_Spleen
3162629	1164	387	203	217	357	36.0825	1103	45	10.0234	0.412331	0.00939453	0.223653	UpRegulated_Spleen
3114185	741	212	174	140	215	42.3752	699	7	9.97813	0.100755	0.00177409	0.0832315	UpRegulated_Spleen
3174113	1370	414	252	274	430	38.3942	1289	33	9.95228	0.256909	0.00333922	0.121435	UpRegulated_Spleen
3143605	944	293	166	123	362	30.6144	884	7	9.90537	0.0790883	0.000833559	0.0513797	UpRegulated_Spleen
3207705	3719	1173	791	736	1019	41.0594	3461	104	9.84387	0.298259	0.00328221	0.120236	UpRegulated_Spleen
3189239	1842	470	358	440	574	43.3225	1714	59	9.84264	0.341624	0.00517768	0.160797	UpRegulated_Spleen
3070124	570	191	94	143	142	41.5789	523	3	9.70548	0.0561348	0.00225522	0.096207	UpRegulated_Spleen
3091835	642	199	133	128	182	40.6542	588	10	9.68797	0.166131	0.00454018	0.147769	UpRegulated_Spleen
3103045	687	171	158	146	212	44.2504	629	17	9.68466	0.263924	0.00871936	0.216165	UpRegulated_Spleen
3147568	982	282	179	196	325	38.1874	899	7	9.68364	0.0760278	0.000790852	0.0500201	UpRegulated_Spleen
3121367	780	210	186	148	236	42.8205	714	4	9.68265	0.0546955	0.000954681	0.0559714	UpRegulated_Spleen
3175455	1401	418	305	324	354	44.8965	1272	16	9.60372	0.121806	0.000840696	0.051487	UpRegulated_Spleen
3203601	2928	977	543	576	832	38.2172	2649	59	9.56977	0.214915	0.0020588	0.0913409	UpRegulated_Spleen
3129631	832	239	164	183	246	41.7067	747	11	9.49703	0.141012	0.00243586	0.101032	UpRegulated_Spleen
2975848	393	118	70	65	140	34.3511	349	4	9.39341	0.108556	0.00840477	0.212371	UpRegulated_Spleen
3018898	456	157	80	117	102	43.2018	404	4	9.37145	0.093558	0.00586319	0.173634	UpRegulated_Spleen
3017818	454	130	113	92	119	45.1542	397	0	9.24964	0	0.000655838	0.0448493	UpRegulated_Spleen
3184377	1654	562	270	316	506	35.4293	1446	25	9.24748	0.161209	0.00174555	0.0825853	UpRegulated_Spleen
3164443	1192	333	231	234	394	39.0101	1040	39	9.22885	0.348959	0.00919128	0.221533	UpRegulated_Spleen
3206711	3483	1056	720	752	955	42.2624	3035	26	9.21713	0.079617	0.00024184	0.0238388	UpRegulated_Spleen
3116035	750	275	155	112	208	35.6	651	1	9.18143	0.0142208	0.000444112	0.0345921	UpRegulated_Spleen
2980898	400	88	139	83	90	55.5	347	1	9.17614	0.026664	0.00325039	0.11971	UpRegulated_Spleen
3182835	1603	472	328	263	540	36.8684	1381	18	9.11277	0.119764	0.000791757	0.0500201	UpRegulated_Spleen
3155489	1069	361	156	176	376	31.0571	917	9	9.07365	0.0897947	0.00101357	0.0577842	UpRegulated_Spleen
3156883	1086	296	231	317	242	50.4604	927	7	9.02901	0.0687471	0.000718004	0.0473248	UpRegulated_Spleen
3176193	1418	396	355	324	343	47.8843	1210	52	9.02609	0.391123	0.00868084	0.216073	UpRegulated_Spleen
3210749	5336	1315	1331	1258	1432	48.5195	4520	116	8.9601	0.231861	0.00321992	0.118688	UpRegulated_Spleen
3167769	1246	429	208	235	374	35.5538	1053	21	8.93924	0.179758	0.00293799	0.112999	UpRegulated_Spleen
3133007	857	319	146	126	266	31.7386	722	9	8.91142	0.112008	0.00212307	0.092923	UpRegulated_Spleen
3181309	1554	536	301	258	459	35.9717	1306	0	8.88961	0	7.76407e-06	0.00650978	UpRegulated_Spleen
3164271	1189	422	212	240	315	38.0151	999	13	8.88739	0.116613	0.00128265	0.0680289	UpRegulated_Spleen
3194677	2123	706	399	345	673	35.0447	1777	72	8.85376	0.361717	0.00604061	0.177555	UpRegulated_Spleen
3154245	1055	287	241	272	255	48.6256	883	0	8.85317	0	3.42836e-05	0.0078907	UpRegulated_Spleen
3134251	866	308	144	143	271	33.1409	722	3	8.8188	0.0369479	0.000729082	0.0477092	UpRegulated_Spleen
3182759	1600	511	328	377	384	44.0625	1320	32	8.72659	0.213312	0.00300996	0.114262	UpRegulated_Spleen
3177175	1440	401	260	307	472	39.375	1187	18	8.71924	0.13332	0.00174449	0.0825853	UpRegulated_Spleen
3159673	1123	193	266	328	336	52.894	923	27	8.69385	0.256431	0.00722302	0.197088	UpRegulated_Spleen
3127543	819	259	180	174	206	43.2234	673	19	8.69204	0.247432	0.0092038	0.221591	UpRegulated_Spleen
3204045	2998	880	645	518	955	38.7925	2462	59	8.68654	0.209897	0.00214545	0.0932668	UpRegulated_Spleen
3130991	843	173	227	189	254	49.3476	691	11	8.67043	0.139172	0.00309654	0.116281	UpRegulated_Spleen
3189015	1831	633	306	303	589	33.2605	1490	58	8.60772	0.337851	0.00700786	0.193777	UpRegulated_Spleen
3137257	890	258	231	252	149	54.2697	721	24	8.56911	0.287612	0.00956694	0.225691	UpRegulated_Spleen
2988588	410	133	40	128	109	40.9756	332	4	8.56534	0.104055	0.00942701	0.22411	UpRegulated_Spleen
2916793	334	93	65	68	108	39.8204	270	3	8.55082	0.0957989	0.00990902	0.229772	UpRegulated_Spleen
3149791	1004	330	203	168	303	36.9522	810	24	8.53379	0.254955	0.00699438	0.193528	UpRegulated_Spleen
3196087	2216	564	493	498	661	44.7202	1787	37	8.52992	0.178081	0.00195693	0.0888436	UpRegulated_Spleen
3177479	1450	295	423	424	308	58.4138	1169	4	8.5278	0.0294224	0.000178201	0.0197878	UpRegulated_Spleen
3114089	740	219	156	159	206	42.5676	581	9	8.30491	0.129717	0.00419712	0.142037	UpRegulated_Spleen
3199843	2508	758	486	432	832	36.6029	1967	19	8.29597	0.0808001	0.000336353	0.0291271	UpRegulated_Spleen
3123687	795	292	120	185	198	38.3648	623	10	8.28918	0.134159	0.00380585	0.13457	UpRegulated_Spleen
3166677	1228	333	267	278	350	44.3811	962	14	8.28642	0.121595	0.00254204	0.1035	UpRegulated_Spleen
3202755	2819	852	611	571	785	41.9298	2188	34	8.20999	0.128638	0.00111562	0.0615006	UpRegulated_Spleen
3117319	758	233	134	181	210	41.5567	588	1	8.20538	0.0140707	0.000647101	0.0445626	UpRegulated_Spleen
3120613	776	224	145	160	247	39.3041	601	12	8.19225	0.164932	0.00727066	0.197697	UpRegulated_Spleen
3194665	2122	634	516	525	447	49.0575	1636	46	8.15508	0.231206	0.00348678	0.125957	UpRegulated_Spleen
3142881	938	370	165	214	189	40.4051	723	6	8.15316	0.0682236	0.00134612	0.0706183	UpRegulated_Spleen
3147426	981	206	194	199	382	40.0612	755	2	8.14082	0.0217444	0.000476939	0.0361748	UpRegulated_Spleen
3141943	929	306	126	274	223	43.0571	708	21	8.06135	0.241096	0.00878603	0.216835	UpRegulated_Spleen
3147602	983	281	188	220	294	41.5056	747	11	8.03818	0.119351	0.00243586	0.101032	UpRegulated_Spleen
3034714	484	136	103	106	139	43.1818	366	0	7.99882	0	0.000827795	0.0513797	UpRegulated_Spleen
3205287	3195	987	655	563	990	38.1221	2415	112	7.99534	0.373881	0.00770309	0.20232	UpRegulated_Spleen
3200717	2600	787	485	554	774	39.9615	1948	67	7.92512	0.274845	0.00451626	0.147769	UpRegulated_Spleen
3180255	1524	361	397	350	416	49.0157	1138	34	7.89856	0.237947	0.00521185	0.161396	UpRegulated_Spleen
3194193	2095	527	402	510	656	43.5322	1559	66	7.87141	0.336005	0.00725822	0.197676	UpRegulated_Spleen
3202557	2797	857	575	623	742	42.8316	2074	105	7.84344	0.40039	0.00967244	0.226832	UpRegulated_Spleen
3139773	911	257	172	191	291	39.8463	668	5	7.75619	0.058538	0.00147124	0.075324	UpRegulated_Spleen
3192911	2028	689	384	378	577	37.574	1486	24	7.75071	0.12622	0.00154667	0.077426	UpRegulated_Spleen
3203433	2907	926	536	570	875	38.0461	2117	19	7.70311	0.0697099	0.000282912	0.0258403	UpRegulated_Spleen
3133925	864	262	160	162	280	37.2685	629	10	7.70065	0.123445	0.00369503	0.131509	UpRegulated_Spleen
3197913	2345	746	412	486	701	38.2942	1706	52	7.69532	0.236508	0.0045121	0.147769	UpRegulated_Spleen
3208827	4111	1351	805	794	1161	38.8956	2982	153	7.67274	0.396945	0.00965991	0.226783	UpRegulated_Spleen
3088785	631	167	120	173	171	46.4342	457	8	7.66086	0.135222	0.0074234	0.200289	UpRegulated_Spleen
3134153	865	285	189	155	236	39.7688	624	8	7.6306	0.0986415	0.00295862	0.113092	UpRegulated_Spleen
2961394	376	124	64	69	119	35.3723	271	2	7.62381	0.056732	0.0077132	0.20232	UpRegulated_Spleen
3156189	1078	309	208	222	339	39.8887	774	2	7.59473	0.0197878	0.000435845	0.0342557	UpRegulated_Spleen
3189113	1835	575	309	332	619	34.9319	1305	32	7.52255	0.185994	0.00310659	0.11639	UpRegulated_Spleen
3154045	1053	263	279	194	317	44.9193	746	5	7.49378	0.050644	0.00100729	0.0577024	UpRegulated_Spleen
3051160	520	86	164	154	116	61.1538	367	3	7.4654	0.0615324	0.00625299	0.181099	UpRegulated_Spleen
3086151	621	135	164	159	163	52.0129	427	1	7.27322	0.0171749	0.00186262	0.0865395	UpRegulated_Spleen
3102091	683	154	181	197	151	55.3441	469	1	7.26344	0.0156158	0.00139752	0.0724387	UpRegulated_Spleen
3093157	647	234	119	107	187	34.9304	443	10	7.24252	0.164847	0.00997455	0.230339	UpRegulated_Spleen
3134905	871	235	168	195	273	41.6762	595	1	7.22585	0.0122453	0.000621044	0.0434178	UpRegulated_Spleen
3179583	1505	471	308	248	478	36.9435	1028	4	7.22515	0.0283472	0.000277663	0.025708	UpRegulated_Spleen
3085243	618	194	138	105	181	39.3204	422	3	7.22295	0.0517748	0.00432877	0.144354	UpRegulated_Spleen
3187209	1759	471	383	349	556	41.6146	1200	40	7.21615	0.242538	0.00668727	0.188799	UpRegulated_Spleen
3131519	846	280	152	137	277	34.1608	574	7	7.17682	0.0882498	0.00335941	0.122067	UpRegulated_Spleen
3074877	584	194	85	97	208	31.1644	396	4	7.17254	0.0730522	0.00617693	0.179794	UpRegulated_Spleen
3208697	4051	1347	819	765	1120	39.1015	2736	34	7.14405	0.0895164	0.000462212	0.0354922	UpRegulated_Spleen
3189845	1870	502	409	394	565	42.9412	1260	12	7.12721	0.0684425	0.000559343	0.0398668	UpRegulated_Spleen
2985482	406	161	93	40	112	32.7586	273	1	7.11258	0.02627	0.0055692	0.168142	UpRegulated_Spleen
3208409	3942	1142	800	720	1280	38.5591	2642	98	7.08935	0.265152	0.00559028	0.16831	UpRegulated_Spleen
3155203	1066	275	242	246	303	45.7786	708	3	7.02533	0.0300158	0.000782281	0.0498795	UpRegulated_Spleen
3196957	2275	702	432	420	721	37.4505	1501	45	6.97894	0.210968	0.00421611	0.142299	UpRegulated_Spleen
2989260	410	114	106	72	118	43.4146	270	2	6.96579	0.0520274	0.00776345	0.203169	UpRegulated_Spleen
3183561	1627	465	410	424	328	51.26	1069	10	6.94993	0.0655539	0.000722751	0.0474381	UpRegulated_Spleen
3210471	5105	1437	1141	997	1530	41.8805	3334	44	6.90813	0.091927	0.000874994	0.0531131	UpRegulated_Spleen
3170531	1295	245	325	415	310	57.1429	845	26	6.90204	0.214136	0.00684234	0.191331	UpRegulated_Spleen
3200923	2618	784	560	512	762	40.9473	1706	47	6.89287	0.191476	0.00295737	0.113092	UpRegulated_Spleen
3196823	2265	514	684	681	386	60.2649	1464	56	6.83696	0.263697	0.00705351	0.19442	UpRegulated_Spleen
3183659	1630	405	364	343	518	43.3742	1049	39	6.80735	0.25519	0.00898831	0.21966	UpRegulated_Spleen
3193767	2070	535	419	422	694	40.628	1329	9	6.79118	0.0463722	0.000311035	0.0275418	UpRegulated_Spleen
3186015	1711	520	287	369	535	38.3402	1077	42	6.65819	0.261809	0.00931428	0.222767	UpRegulated_Spleen
3175721	1407	283	450	344	330	56.4321	885	21	6.65334	0.159188	0.00477459	0.152762	UpRegulated_Spleen
3210375	5014	1453	1005	932	1624	38.6318	3130	81	6.60314	0.172301	0.00285863	0.110752	UpRegulated_Spleen
3156355	1080	277	242	190	371	40	674	17	6.60126	0.167885	0.00830197	0.210564	UpRegulated_Spleen
3165275	1206	424	201	187	394	32.1725	750	24	6.57816	0.212251	0.00859987	0.215294	UpRegulated_Spleen
2962922	378	91	88	85	114	45.7672	235	1	6.57607	0.0282159	0.00761364	0.201935	UpRegulated_Spleen
3207147	3583	1033	747	788	1015	42.8412	2219	52	6.5509	0.15479	0.00255517	0.103701	UpRegulated_Spleen
3191149	1933	497	469	470	497	48.5773	1192	14	6.52281	0.0772471	0.000836097	0.0513797	UpRegulated_Spleen
3164455	1192	296	269	261	366	44.4631	735	13	6.52231	0.11632	0.00316005	0.11748	UpRegulated_Spleen
2875159	303	83	64	86	70	49.505	186	0	6.49323	0	0.00416562	0.141857	UpRegulated_Spleen
3186539	1732	362	459	452	459	52.5982	1056	13	6.44921	0.0800537	0.0010846	0.0603274	UpRegulated_Spleen
3027790	471	124	108	116	123	47.5584	287	2	6.44542	0.0452892	0.00685321	0.191331	UpRegulated_Spleen
3199833	2507	684	551	505	767	42.1221	1513	17	6.38374	0.0723237	0.000553708	0.0397068	UpRegulated_Spleen
3207651	3704	1256	670	760	1018	38.6069	2205	27	6.29692	0.0777461	0.000857761	0.0523403	UpRegulated_Spleen
3151661	1025	284	225	202	314	41.6585	607	10	6.26405	0.104055	0.00412211	0.141039	UpRegulated_Spleen
3103573	690	200	135	168	187	43.913	408	3	6.25463	0.0463722	0.00475129	0.152545	UpRegulated_Spleen
3203473	2911	953	470	513	975	33.7685	1713	20	6.22452	0.073278	0.000517058	0.0380213	UpRegulated_Spleen
3210247	4910	1508	983	1186	1233	44.1752	2875	98	6.19365	0.212878	0.00417061	0.141872	UpRegulated_Spleen
3169013	1268	449	234	241	344	37.4606	742	4	6.18978	0.0336455	0.00083437	0.0513797	UpRegulated_Spleen
3138079	896	247	188	204	257	43.75	523	4	6.17425	0.0476144	0.00276156	0.108289	UpRegulated_Spleen
3158995	1114	389	224	211	290	39.0485	631	5	5.99149	0.0478708	0.00178436	0.0835108	UpRegulated_Spleen
3015796	450	172	84	80	114	36.4444	252	2	5.9235	0.0474027	0.00892742	0.218576	UpRegulated_Spleen
3098261	667	166	174	145	182	47.8261	373	3	5.91525	0.0479713	0.00600541	0.17688	UpRegulated_Spleen
3208295	3901	1226	768	850	1057	41.4765	2179	12	5.90842	0.0328089	0.000122662	0.0159332	UpRegulated_Spleen
3200719	2600	604	747	757	492	57.8462	1450	18	5.89909	0.0738389	0.000686686	0.0458337	UpRegulated_Spleen
3171333	1313	445	236	232	400	35.6436	726	22	5.84874	0.178708	0.00858654	0.21524	UpRegulated_Spleen
3205361	3208	928	706	652	922	42.3317	1758	12	5.79662	0.0398963	0.000208865	0.0217305	UpRegulated_Spleen
3075969	588	105	168	178	137	58.8435	321	1	5.77455	0.0181388	0.00390727	0.136707	UpRegulated_Spleen
3166919	1232	369	262	256	345	42.0455	668	19	5.7353	0.164486	0.00939771	0.223653	UpRegulated_Spleen
3179729	1509	448	312	270	479	38.5686	813	4	5.69891	0.028272	0.000609362	0.0428096	UpRegulated_Spleen
3172269	1331	454	245	251	381	37.2652	717	8	5.69812	0.0641059	0.00189383	0.0871473	UpRegulated_Spleen
3208597	4007	1361	738	858	1050	39.8303	2132	44	5.62805	0.117117	0.00163069	0.0795809	UpRegulated_Spleen
3202193	2757	789	570	547	851	40.5151	1465	29	5.62071	0.112188	0.00200163	0.0898973	UpRegulated_Spleen
3025316	467	118	91	96	162	40.0428	247	1	5.59462	0.0228386	0.00686177	0.191445	UpRegulated_Spleen
3105805	700	199	161	213	127	53.4286	370	6	5.59106	0.0914196	0.00984292	0.229219	UpRegulated_Spleen
3019174	456	158	70	91	137	35.307	241	0	5.5904	0	0.00226548	0.0964553	UpRegulated_Spleen
3179207	1495	274	515	463	243	65.4181	790	5	5.58954	0.035671	0.000830027	0.0513797	UpRegulated_Spleen
3197131	2289	688	520	498	583	44.4736	1206	16	5.57304	0.0745521	0.000987609	0.0572062	UpRegulated_Spleen
3159681	1123	325	276	195	327	41.9412	588	4	5.53845	0.0379897	0.00187911	0.0869662	UpRegulated_Spleen
3208729	4063	1484	610	673	1296	31.5777	2115	92	5.50623	0.241505	0.00679994	0.191072	UpRegulated_Spleen
3186263	1721	533	405	345	438	43.5793	895	13	5.50089	0.0805654	0.00177456	0.0832315	UpRegulated_Spleen
3201675	2695	724	650	688	633	49.6475	1394	32	5.47135	0.126642	0.00259026	0.104441	UpRegulated_Spleen
3015984	451	122	131	70	128	44.5676	233	1	5.46474	0.0236488	0.00775119	0.203071	UpRegulated_Spleen
3069866	569	179	104	142	144	43.2337	293	2	5.44685	0.037489	0.00656247	0.186574	UpRegulated_Spleen
2947932	362	134	68	71	89	38.3978	186	0	5.43494	0	0.00416562	0.141857	UpRegulated_Spleen
3128675	826	230	181	196	219	45.6416	422	2	5.40409	0.0258247	0.00270328	0.107009	UpRegulated_Spleen
3054394	527	112	136	153	126	54.8387	267	1	5.35909	0.0202384	0.00583495	0.173034	UpRegulated_Spleen
3178683	1480	471	291	313	405	40.8108	749	23	5.35316	0.165749	0.00825323	0.21001	UpRegulated_Spleen
3156529	1082	355	192	237	298	39.6488	545	8	5.32794	0.0788585	0.00450633	0.147769	UpRegulated_Spleen
3130849	842	254	174	151	263	38.5986	423	6	5.31396	0.076002	0.00706827	0.194534	UpRegulated_Spleen
3201659	2694	769	600	435	890	38.4187	1350	64	5.30062	0.253378	0.00994479	0.230109	UpRegulated_Spleen
3187883	1787	670	331	318	468	36.3179	892	12	5.27996	0.0716214	0.00160748	0.0792322	UpRegulated_Spleen
3206191	3370	997	755	578	1040	39.5549	1672	24	5.24804	0.0759569	0.00112596	0.0619136	UpRegulated_Spleen
3188779	1822	340	519	506	457	56.2569	891	24	5.17273	0.140491	0.00543195	0.165088	UpRegulated_Spleen
3042966	501	121	157	109	114	53.0938	244	1	5.1516	0.0212887	0.00703862	0.194144	UpRegulated_Spleen
3099771	673	193	120	174	186	43.685	326	2	5.12381	0.0316957	0.00519131	0.161097	UpRegulated_Spleen
3203803	2963	888	642	592	841	41.647	1422	42	5.07643	0.151183	0.0044895	0.147558	UpRegulated_Spleen
3186821	1743	515	377	378	473	43.3161	832	14	5.04913	0.0856676	0.00242042	0.100728	UpRegulated_Spleen
3065160	556	151	113	102	190	38.6691	265	2	5.04152	0.0383655	0.00806417	0.206898	UpRegulated_Spleen
3211769	7314	1840	1703	1510	2261	43.9295	3481	96	5.0343	0.139992	0.00293437	0.112961	UpRegulated_Spleen
3073835	581	151	129	117	184	42.3408	275	0	5.00665	0	0.0016825	0.081016	UpRegulated_Spleen
3209227	4295	1131	990	1015	1159	46.6822	2032	23	5.00439	0.0571151	0.000432932	0.0340885	UpRegulated_Spleen
3126679	813	262	122	204	225	40.0984	384	6	4.9961	0.078713	0.00901349	0.219815	UpRegulated_Spleen
3082297	608	169	112	139	188	41.2829	287	0	4.99308	0	0.00152383	0.0771429	UpRegulated_Spleen
3042676	501	95	164	148	94	62.2754	236	1	4.9827	0.0212887	0.00754618	0.2011	UpRegulated_Spleen
3184161	1647	487	316	370	474	41.6515	773	8	4.96451	0.0518063	0.00148729	0.0757347	UpRegulated_Spleen
3137081	888	304	161	177	246	38.0631	412	8	4.90766	0.0960866	0.00969732	0.227009	UpRegulated_Spleen
3169467	1276	400	192	304	380	38.8715	589	12	4.88264	0.100304	0.00771303	0.20232	UpRegulated_Spleen
3208367	3926	1113	806	796	1211	40.8049	1810	56	4.87662	0.152133	0.00432064	0.144354	UpRegulated_Spleen
3189365	1848	476	437	426	509	46.6991	843	24	4.82521	0.138514	0.00629	0.1817	UpRegulated_Spleen
3210997	5620	1764	1037	1107	1712	38.1495	2562	115	4.82207	0.218247	0.00710435	0.194888	UpRegulated_Spleen
3178085	1465	429	295	299	442	40.5461	667	9	4.81591	0.0655226	0.00273154	0.107675	UpRegulated_Spleen
3172749	1340	398	283	302	357	43.6567	608	6	4.79942	0.0477565	0.00239874	0.100067	UpRegulated_Spleen
3181159	1550	456	300	313	481	39.5484	701	15	4.78384	0.103216	0.00436695	0.144958	UpRegulated_Spleen
3203549	2920	984	482	615	839	37.5685	1308	10	4.73822	0.0365261	0.000380514	0.0313852	UpRegulated_Spleen
3177791	1457	472	287	278	420	38.7783	652	3	4.73346	0.0219608	0.00105272	0.0591608	UpRegulated_Spleen
3206519	3439	1034	726	735	944	42.4833	1536	74	4.72443	0.229501	0.00994189	0.230109	UpRegulated_Spleen
3132427	852	231	184	153	284	39.554	379	1	4.70533	0.0125183	0.00259725	0.104528	UpRegulated_Spleen
3056416	533	153	106	138	136	45.7786	237	0	4.7034	0	0.00235352	0.0988176	UpRegulated_Spleen
3201295	2654	790	525	530	809	39.7513	1175	29	4.68303	0.116542	0.00370107	0.131615	UpRegulated_Spleen
3083591	613	130	183	158	142	55.6281	271	0	4.67627	0	0.00173952	0.0824824	UpRegulated_Spleen
3169717	1281	358	283	251	389	41.6862	553	9	4.56632	0.0749341	0.00487149	0.154902	UpRegulated_Spleen
3187297	1763	538	346	342	537	39.0244	755	7	4.52986	0.0423479	0.00137722	0.0715577	UpRegulated_Spleen
3202335	2771	656	762	637	716	50.4872	1185	53	4.52348	0.203998	0.00935875	0.22321	UpRegulated_Spleen
3210487	5129	1094	1101	1259	1675	46.0129	2183	116	4.50206	0.241219	0.00977505	0.228128	UpRegulated_Spleen
3211277	6011	1854	1207	1444	1506	44.1025	2549	127	4.48553	0.225342	0.00871496	0.216165	UpRegulated_Spleen
3133501	860	316	125	119	300	28.3721	364	3	4.47706	0.0372056	0.00638103	0.183338	UpRegulated_Spleen
3197659	2326	675	433	608	610	44.7549	983	34	4.47027	0.155903	0.00770491	0.20232	UpRegulated_Spleen
3182729	1599	389	392	335	483	45.4659	672	19	4.4454	0.126733	0.00924217	0.222137	UpRegulated_Spleen
3203863	2972	888	634	620	830	42.1938	1243	10	4.42398	0.035887	0.000447912	0.0348255	UpRegulated_Spleen
3200227	2547	741	500	474	832	38.2411	1047	28	4.34819	0.117251	0.00489578	0.155493	UpRegulated_Spleen
3080537	602	192	115	106	189	36.711	247	2	4.34001	0.0354339	0.00929565	0.222541	UpRegulated_Spleen
3149659	1003	216	296	269	222	56.331	411	3	4.33442	0.0319011	0.00465732	0.150677	UpRegulated_Spleen
3194255	2099	581	469	437	612	43.1634	860	31	4.33388	0.15752	0.00988737	0.229688	UpRegulated_Spleen
3131303	845	217	202	222	204	50.1775	345	1	4.3187	0.012622	0.00329291	0.120356	UpRegulated_Spleen
3086673	623	212	122	87	202	33.5474	254	2	4.31257	0.0342395	0.00878634	0.216835	UpRegulated_Spleen
3083069	611	157	122	139	193	42.7169	249	0	4.31071	0	0.00210391	0.092387	UpRegulated_Spleen
3193823	2073	632	390	415	636	38.8326	840	25	4.28618	0.128625	0.00664657	0.18788	UpRegulated_Spleen
3166843	1230	378	238	252	362	39.8374	496	4	4.26547	0.0346849	0.00325913	0.119828	UpRegulated_Spleen
3205875	3308	886	849	792	781	49.607	1333	30	4.26241	0.0967257	0.00270725	0.107068	UpRegulated_Spleen
3206411	3416	936	825	773	882	46.7799	1376	49	4.2608	0.15299	0.00581808	0.173007	UpRegulated_Spleen
3208119	3845	949	951	840	1105	46.58	1545	63	4.25033	0.174755	0.00702934	0.194124	UpRegulated_Spleen
3141895	929	277	192	203	257	42.5188	371	0	4.22424	0	0.000797157	0.0501954	UpRegulated_Spleen
3079033	597	197	98	112	190	35.1759	238	0	4.2169	0	0.00233092	0.0980863	UpRegulated_Spleen
3103853	691	218	157	122	194	40.3763	275	0	4.20964	0	0.0016825	0.081016	UpRegulated_Spleen
3198603	2404	583	572	555	694	46.8802	950	8	4.18003	0.0354929	0.000782447	0.0498795	UpRegulated_Spleen
2919784	337	111	40	91	95	38.8724	133	22	4.17457	0.696272	0.0057014	0.170472	UpRegulated_Spleen
3126871	815	237	155	179	244	40.9816	321	1	4.16618	0.0130866	0.00390727	0.136707	UpRegulated_Spleen
3205357	3207	1146	648	696	717	41.9083	1257	51	4.14598	0.169612	0.00769748	0.20232	UpRegulated_Spleen
3196217	2225	562	509	490	664	44.8989	872	30	4.1455	0.143806	0.00924695	0.222137	UpRegulated_Spleen
3147540	982	323	168	205	286	37.9837	384	3	4.13628	0.0325833	0.00557766	0.168163	UpRegulated_Spleen
3076543	589	146	111	130	202	40.9168	230	1	4.1305	0.018108	0.00796579	0.20555	UpRegulated_Spleen
3198425	2388	768	494	486	640	41.0385	928	30	4.11059	0.13399	0.00787509	0.204461	UpRegulated_Spleen
3164951	1200	382	230	255	333	40.4167	465	1	4.09885	0.00888801	0.00143582	0.073982	UpRegulated_Spleen
3183177	1613	487	360	294	472	40.5456	623	8	4.08549	0.0528983	0.00297382	0.113445	UpRegulated_Spleen
3008078	438	116	94	98	130	43.8356	169	3	4.08134	0.0730522	0.00997406	0.230339	UpRegulated_Spleen
3157593	1094	293	231	216	354	40.8592	419	8	4.05123	0.0779935	0.0092997	0.222541	UpRegulated_Spleen
3204151	3012	676	665	787	884	48.2072	1151	9	4.04213	0.0318694	0.000495281	0.0370479	UpRegulated_Spleen
3191881	1974	516	411	374	673	39.767	752	8	4.02959	0.0432244	0.00162417	0.0794415	UpRegulated_Spleen
3171777	1321	427	223	255	416	36.1847	503	12	4.02769	0.0968867	0.00864592	0.215958	UpRegulated_Spleen
3170499	1295	416	246	264	369	39.3822	493	12	4.02687	0.098832	0.00911812	0.221247	UpRegulated_Spleen
3182189	1582	448	301	342	491	40.6448	588	10	3.93153	0.0674186	0.00454018	0.147769	UpRegulated_Spleen
3203237	2880	775	562	587	956	39.8958	1068	26	3.92256	0.0962868	0.00469689	0.151731	UpRegulated_Spleen
3205677	3265	816	724	711	1014	43.951	1209	17	3.91682	0.0555331	0.00107583	0.0601482	UpRegulated_Spleen
3136365	882	260	177	141	304	36.0544	325	0	3.89767	0	0.00113044	0.0620029	UpRegulated_Spleen
3162745	1165	331	207	219	408	36.5665	424	8	3.84973	0.0732403	0.00902628	0.219927	UpRegulated_Spleen
3194501	2112	648	443	405	616	40.1515	765	17	3.8314	0.0858501	0.00578786	0.172345	UpRegulated_Spleen
3162839	1166	364	214	223	365	37.4786	422	7	3.82829	0.0640303	0.00810968	0.207399	UpRegulated_Spleen
3199995	2523	687	513	497	826	40.0317	902	21	3.78164	0.0887745	0.00453355	0.147769	UpRegulated_Spleen
3199737	2499	586	656	624	633	51.2205	891	12	3.77139	0.0512154	0.00161277	0.0792411	UpRegulated_Spleen
3175299	1398	473	228	314	383	38.7697	497	0	3.76045	0	0.000314522	0.0276798	UpRegulated_Spleen
3189069	1833	533	395	363	542	41.353	649	15	3.74518	0.08728	0.00546819	0.165784	UpRegulated_Spleen
3203295	2887	765	608	598	916	41.7735	1008	11	3.69321	0.040638	0.000989046	0.057213	UpRegulated_Spleen
3199011	2438	688	519	494	737	41.5505	849	16	3.68353	0.0699958	0.00408365	0.140717	UpRegulated_Spleen
3210965	5576	1770	1046	1398	1362	43.8307	1940	6	3.68018	0.0114766	5.81976e-05	0.0103905	UpRegulated_Spleen
3184943	1673	489	324	332	528	39.211	580	14	3.6671	0.089252	0.00917777	0.221533	UpRegulated_Spleen
3186229	1720	512	323	363	522	39.8837	596	13	3.66529	0.0806122	0.00796472	0.20555	UpRegulated_Spleen
3178491	1475	472	278	300	425	39.1864	507	0	3.63585	0	0.000293051	0.0264875	UpRegulated_Spleen
3114909	745	246	130	146	223	37.047	255	1	3.62055	0.0143163	0.00642171	0.184141	UpRegulated_Spleen
3153849	1050	303	218	195	334	39.3333	357	0	3.59641	0	0.000886104	0.0533199	UpRegulated_Spleen
3045318	506	159	114	77	156	37.747	172	1	3.59557	0.0210783	0.00985753	0.229436	UpRegulated_Spleen
3210981	5593	1412	1337	1099	1745	43.5544	1874	28	3.54418	0.0533948	0.00128986	0.068328	UpRegulated_Spleen
3174205	1371	432	258	256	425	37.4909	453	2	3.49503	0.0155589	0.00283076	0.109949	UpRegulated_Spleen
3199565	2483	496	758	611	618	55.1349	820	8	3.49323	0.0343636	0.00123432	0.0658684	UpRegulated_Spleen
3162915	1167	367	217	180	403	34.0189	379	2	3.43525	0.0182787	0.00361255	0.129316	UpRegulated_Spleen
3180171	1521	420	382	417	302	52.5312	492	9	3.42158	0.0631102	0.00681162	0.191271	UpRegulated_Spleen
3070634	571	208	101	129	133	40.2802	182	0	3.37152	0	0.0087631	0.216754	UpRegulated_Spleen
3187345	1765	583	308	307	567	34.8442	559	17	3.3501	0.102728	0.00966666	0.226819	UpRegulated_Spleen
3210759	5350	1458	1060	914	1918	36.8972	1673	25	3.30775	0.0498393	0.000802818	0.0504786	UpRegulated_Spleen
3153447	1045	349	187	254	255	42.201	322	0	3.25934	0	0.00115702	0.0629159	UpRegulated_Spleen
3197885	2344	801	424	474	645	38.3106	719	3	3.2446	0.0136505	0.000740073	0.0480098	UpRegulated_Spleen
3203371	2898	809	573	577	939	39.6825	887	23	3.23754	0.0846477	0.00524107	0.161771	UpRegulated_Spleen
3137617	893	287	186	172	248	40.0896	272	1	3.22187	0.0119436	0.00561812	0.168856	UpRegulated_Spleen
3182541	1593	451	309	325	508	39.7991	485	11	3.22045	0.0736483	0.00868706	0.216073	UpRegulated_Spleen
3184837	1669	551	356	317	445	40.3235	504	6	3.19422	0.0383425	0.00432879	0.144354	UpRegulated_Spleen
3173543	1358	372	296	362	328	48.4536	406	2	3.1624	0.0157078	0.0030103	0.114262	UpRegulated_Spleen
3029858	475	120	142	115	98	54.1053	140	18	3.11763	0.404171	0.00558589	0.168294	UpRegulated_Spleen
3204977	3144	933	695	763	753	46.374	926	6	3.11544	0.0203542	0.000602318	0.0426986	UpRegulated_Spleen
3180941	1543	430	298	316	499	39.7926	447	2	3.06431	0.0138245	0.00294769	0.11303	UpRegulated_Spleen
3121353	780	263	110	215	192	41.6667	225	0	3.05125	0	0.0026532	0.105702	UpRegulated_Spleen
3162265	1158	370	235	214	339	38.7737	331	3	3.0235	0.0276311	0.00646603	0.184988	UpRegulated_Spleen
3173155	1350	371	327	305	347	46.8148	380	0	2.97742	0	0.000744967	0.0480958	UpRegulated_Spleen
3200807	2608	680	609	566	753	45.0537	732	13	2.96889	0.0531645	0.00319897	0.118377	UpRegulated_Spleen
3179877	1513	433	314	254	512	37.5413	422	7	2.95028	0.0493452	0.00810968	0.207399	UpRegulated_Spleen
3196267	2229	622	509	509	589	45.6707	612	8	2.90424	0.0382795	0.00314712	0.117168	UpRegulated_Spleen
3196461	2241	696	416	405	724	36.6354	613	1	2.8934	0.00475931	0.000555484	0.0397684	UpRegulated_Spleen
3187681	1777	573	338	341	525	38.2105	482	10	2.86913	0.0600203	0.00800707	0.206342	UpRegulated_Spleen
3194799	2129	522	470	457	680	43.5416	576	5	2.86179	0.0250484	0.00242278	0.100728	UpRegulated_Spleen
3140101	914	276	189	209	240	43.5449	246	2	2.84695	0.0233383	0.00937204	0.223287	UpRegulated_Spleen
3110007	720	224	105	200	191	42.3611	193	0	2.83541	0	0.00382227	0.13493	UpRegulated_Spleen
2906380	326	123	51	43	109	28.8344	86	39	2.79043	1.27595	0.00685324	0.191331	UpRegulated_Spleen
3189603	1857	572	464	337	484	43.1341	486	0	2.76831	0	0.000340121	0.0293363	UpRegulated_Spleen
3202497	2791	810	666	637	678	46.6858	725	12	2.7477	0.0458572	0.0029757	0.113445	UpRegulated_Spleen
3169145	1271	350	277	303	341	45.6334	328	3	2.72972	0.0251745	0.00659861	0.187479	UpRegulated_Spleen
3157179	1090	278	242	248	322	44.9541	272	2	2.63957	0.0195699	0.00764753	0.20232	UpRegulated_Spleen
3205141	3170	782	817	682	889	47.2871	778	19	2.59604	0.0639264	0.00613039	0.179439	UpRegulated_Spleen
3193027	2034	611	443	512	468	46.9518	498	11	2.58982	0.0576803	0.00809681	0.207399	UpRegulated_Spleen
3211727	7197	2212	1416	1541	2028	41.0866	1762	46	2.58967	0.0681698	0.00266352	0.106016	UpRegulated_Spleen
3180329	1525	491	287	260	487	35.8689	373	0	2.5872	0	0.000785241	0.0498795	UpRegulated_Spleen
3140885	921	338	128	197	258	35.2877	224	1	2.57264	0.0115805	0.00842503	0.212635	UpRegulated_Spleen
3070104	570	195	107	94	174	35.2632	135	21	2.50524	0.392944	0.00566399	0.169471	UpRegulated_Spleen
2923604	340	97	75	99	69	51.1765	80	40	2.48887	1.25478	0.00706025	0.194482	UpRegulated_Spleen
3208297	3902	1361	726	706	1109	36.6991	907	15	2.45873	0.0410006	0.00320056	0.118377	UpRegulated_Spleen
3189325	1846	611	327	313	595	34.6696	424	6	2.42954	0.0346661	0.00702458	0.194115	UpRegulated_Spleen
3171539	1317	393	270	275	379	41.3819	302	2	2.42556	0.0161968	0.00615331	0.179682	UpRegulated_Spleen
2886846	311	112	66	46	87	36.0129	71	40	2.41484	1.37178	0.00741181	0.2001	UpRegulated_Spleen
2971614	388	137	75	66	110	36.3402	88	38	2.39906	1.04457	0.00681585	0.191271	UpRegulated_Spleen
3202363	2775	933	497	469	876	34.8108	610	8	2.32518	0.0307477	0.00317993	0.117917	UpRegulated_Spleen
2886554	311	81	85	77	68	52.09	68	41	2.3128	1.40608	0.00748805	0.200647	UpRegulated_Spleen
3185717	1701	538	323	311	529	37.2722	370	1	2.30085	0.0062702	0.00276556	0.108289	UpRegulated_Spleen
3184675	1663	534	258	393	478	39.1461	361	1	2.29618	0.00641348	0.00294541	0.11303	UpRegulated_Spleen
3141613	926	299	181	173	273	38.2289	199	0	2.27317	0	0.00355661	0.12784	UpRegulated_Spleen
3189391	1849	489	410	471	479	47.6474	395	5	2.2597	0.0288416	0.00729707	0.197697	UpRegulated_Spleen
2904020	324	118	46	54	106	30.8642	69	40	2.25265	1.31674	0.00749252	0.200647	UpRegulated_Spleen
3189079	1834	445	584	391	414	53.1625	390	0	2.24934	0	0.000691124	0.0459883	UpRegulated_Spleen
3011380	443	135	91	76	141	37.6975	94	37	2.24447	0.890808	0.00662373	0.187636	UpRegulated_Spleen
3018542	455	166	81	62	146	31.4286	95	36	2.20853	0.843873	0.00662575	0.187636	UpRegulated_Spleen
3141055	922	276	139	164	343	32.8633	192	0	2.20273	0	0.00386939	0.13593	UpRegulated_Spleen
3164225	1188	347	234	255	352	41.1616	245	1	2.18142	0.00897779	0.00697909	0.193475	UpRegulated_Spleen
2952492	367	125	67	48	127	31.3351	74	40	2.13283	1.16246	0.00729187	0.197697	UpRegulated_Spleen
3195527	2179	657	424	405	693	38.045	425	2	2.06311	0.00978946	0.00264936	0.105702	UpRegulated_Spleen
3190205	1886	648	376	355	507	38.7593	364	5	2.0415	0.0282758	0.0088917	0.218317	UpRegulated_Spleen
3163337	1174	357	248	157	412	34.4974	225	0	2.02724	0	0.0026532	0.105702	UpRegulated_Spleen
3182719	1598	443	302	349	504	40.7384	304	1	2.01227	0.00667435	0.00441865	0.145893	UpRegulated_Spleen
3180445	1528	482	334	289	423	40.7723	289	0	2.00062	0	0.00149954	0.0760016	UpRegulated_Spleen
3200437	2567	710	604	405	848	39.3066	474	4	1.95318	0.0166196	0.00373736	0.13258	UpRegulated_Spleen
3166599	1227	338	272	266	351	43.8468	226	0	1.94829	0	0.00262595	0.105466	UpRegulated_Spleen
2962030	377	111	75	96	95	45.3581	69	41	1.93597	1.15992	0.00744732	0.200553	UpRegulated_Spleen
3201945	2724	667	629	658	770	47.2467	492	2	1.91051	0.00783085	0.00218588	0.0945508	UpRegulated_Spleen
3202943	2841	906	495	531	909	36.114	511	9	1.90257	0.0337876	0.00612857	0.179439	UpRegulated_Spleen
3198361	2381	643	537	640	561	49.433	426	0	1.89252	0	0.00052825	0.0385827	UpRegulated_Spleen
3211899	8174	2816	1514	1757	2087	40.0171	1461	34	1.89063	0.044364	0.00246487	0.101399	UpRegulated_Spleen
3192283	1992	524	450	414	604	43.3735	356	5	1.89039	0.0267711	0.00936365	0.22321	UpRegulated_Spleen
3151239	1020	282	197	194	347	38.3333	179	0	1.85628	0	0.00911487	0.221247	UpRegulated_Spleen
2979722	398	147	65	68	118	33.4171	69	41	1.83382	1.09872	0.00744732	0.200553	UpRegulated_Spleen
3182633	1596	450	360	326	460	42.9825	274	2	1.81597	0.0133654	0.00753356	0.20107	UpRegulated_Spleen
2915625	333	121	55	75	82	39.039	55	39	1.74706	1.24913	0.00815969	0.20824	UpRegulated_Spleen
2880386	307	49	91	77	90	54.7231	49	36	1.68829	1.25069	0.00859629	0.215294	UpRegulated_Spleen
2984436	404	91	76	128	109	50.495	64	40	1.67567	1.056	0.0076992	0.20232	UpRegulated_Spleen
3168777	1265	321	353	256	335	48.1423	198	0	1.65564	0	0.00359889	0.128933	UpRegulated_Spleen
3181417	1557	357	406	381	413	50.5459	236	1	1.6033	0.00685011	0.00754618	0.2011	UpRegulated_Spleen
2952352	367	168	9	153	37	44.1417	55	39	1.58521	1.1334	0.00815969	0.20824	UpRegulated_Spleen
3203685	2941	861	583	564	933	39.0003	435	8	1.56453	0.0290122	0.00845368	0.21311	UpRegulated_Spleen
3187615	1775	573	296	415	491	40.0563	260	1	1.54941	0.0060088	0.0061675	0.179756	UpRegulated_Spleen
3105727	699	151	162	191	195	50.5007	102	34	1.54352	0.518785	0.00643108	0.184288	UpRegulated_Spleen
3189947	1874	509	442	437	486	46.905	270	3	1.524	0.0170741	0.00990902	0.229772	UpRegulated_Spleen
2969262	385	109	95	70	111	42.8571	55	38	1.5111	1.05271	0.00821291	0.209397	UpRegulated_Spleen
3203947	2982	888	597	615	882	40.6439	426	7	1.5111	0.0250367	0.00791483	0.205006	UpRegulated_Spleen
2986822	407	136	85	83	103	41.2776	58	39	1.50738	1.02201	0.00804276	0.206653	UpRegulated_Spleen
3038994	493	149	105	102	137	41.9878	70	40	1.5019	0.865364	0.00745169	0.200553	UpRegulated_Spleen
2904216	324	75	89	77	83	51.2346	46	35	1.50177	1.15215	0.00866053	0.215958	UpRegulated_Spleen
3143337	942	193	284	225	240	54.034	132	22	1.48222	0.249091	0.00574048	0.171313	UpRegulated_Spleen
3011450	443	127	76	95	145	38.6005	61	40	1.45652	0.963035	0.00785139	0.204216	UpRegulated_Spleen
2997854	423	60	140	159	64	70.6856	58	39	1.45037	0.983355	0.00804276	0.206653	UpRegulated_Spleen
3208893	4139	1121	932	1086	1000	48.7557	566	6	1.44648	0.0154611	0.00302629	0.114669	UpRegulated_Spleen
3017948	454	129	68	108	149	38.7665	61	40	1.42123	0.939702	0.00785139	0.204216	UpRegulated_Spleen
3135867	879	297	169	154	259	36.7463	118	28	1.41998	0.339747	0.00604769	0.177643	UpRegulated_Spleen
3208001	3808	1149	795	780	1084	41.3603	511	10	1.41943	0.0280084	0.00682989	0.191331	UpRegulated_Spleen
2905870	325	105	42	87	91	39.6923	43	34	1.39951	1.11579	0.00883515	0.217668	UpRegulated_Spleen
2918883	336	107	75	70	84	43.1548	44	34	1.38517	1.07926	0.00892626	0.218576	UpRegulated_Spleen
3019916	457	144	139	88	86	49.6718	58	39	1.34246	0.910195	0.00804276	0.206653	UpRegulated_Spleen
3010528	442	158	91	70	123	36.4253	56	39	1.34016	0.941084	0.0081124	0.207399	UpRegulated_Spleen
2951646	366	85	76	115	90	52.1858	46	36	1.32944	1.04908	0.00877596	0.216825	UpRegulated_Spleen
3112757	734	139	188	224	183	56.1308	92	37	1.32581	0.53764	0.00670321	0.189089	UpRegulated_Spleen
2949314	364	120	82	101	61	50.2747	45	35	1.30768	1.02554	0.00870067	0.216073	UpRegulated_Spleen
2973474	390	117	95	62	116	40.2564	48	36	1.30187	0.984518	0.00853014	0.214415	UpRegulated_Spleen
2935414	350	104	72	70	104	40.5714	43	34	1.29954	1.03609	0.00883515	0.217668	UpRegulated_Spleen
2897302	319	88	68	43	120	34.7962	39	32	1.2932	1.06991	0.00911668	0.221247	UpRegulated_Spleen
3197529	2317	678	447	483	709	40.1381	281	1	1.28283	0.0046032	0.00523938	0.161771	UpRegulated_Spleen
2950306	365	60	139	98	68	64.9315	44	35	1.27512	1.02273	0.00887071	0.218108	UpRegulated_Spleen
3051104	520	171	83	127	139	40.3846	62	40	1.26118	0.820432	0.00772524	0.202513	UpRegulated_Spleen
3129281	830	185	193	156	296	42.0482	98	36	1.24893	0.462605	0.00650257	0.185236	UpRegulated_Spleen
2943200	358	92	68	88	110	43.5754	42	33	1.24096	0.983143	0.00914117	0.221311	UpRegulated_Spleen
3143005	939	254	186	227	272	43.983	110	31	1.23913	0.352113	0.00623632	0.180858	UpRegulated_Spleen
3197591	2321	658	511	495	657	43.3434	271	1	1.23505	0.00459527	0.00565582	0.169424	UpRegulated_Spleen
2946018	361	85	110	67	99	49.0305	42	33	1.23064	0.974973	0.00914117	0.221311	UpRegulated_Spleen
2873379	302	103	47	62	90	36.0927	35	29	1.22589	1.02418	0.00970717	0.227033	UpRegulated_Spleen
2943674	358	80	103	78	97	50.5587	41	33	1.21141	0.983143	0.00897567	0.219509	UpRegulated_Spleen
2955078	370	99	62	87	122	40.2703	42	34	1.20071	0.980084	0.00887815	0.218108	UpRegulated_Spleen
3082691	610	174	104	115	217	35.9016	69	41	1.19649	0.716869	0.00744732	0.200553	UpRegulated_Spleen
3207245	3611	970	931	766	944	46.9953	407	4	1.19222	0.0118146	0.00574975	0.171445	UpRegulated_Spleen
3195097	2148	559	497	476	616	45.298	242	2	1.19171	0.00993074	0.00968726	0.226934	UpRegulated_Spleen
2876367	304	68	98	52	86	49.3421	34	29	1.18303	1.01744	0.00943107	0.22411	UpRegulated_Spleen
3030008	475	153	111	85	126	41.2632	53	38	1.18025	0.853249	0.00821951	0.209397	UpRegulated_Spleen
2978424	396	123	104	59	110	41.1616	44	34	1.1753	0.915735	0.00892626	0.218576	UpRegulated_Spleen
2906566	326	181	17	102	26	36.5031	36	30	1.16809	0.981498	0.00933847	0.222855	UpRegulated_Spleen
3018370	455	110	120	61	164	39.7802	50	37	1.16238	0.867314	0.00839857	0.212338	UpRegulated_Spleen
3048450	514	153	86	149	126	45.7198	56	39	1.15243	0.809259	0.0081124	0.207399	UpRegulated_Spleen
3003946	432	121	104	92	115	45.3704	46	35	1.12633	0.864112	0.00866053	0.215958	UpRegulated_Spleen
3199219	2455	760	479	464	752	38.4114	259	1	1.11593	0.00434445	0.00621719	0.180786	UpRegulated_Spleen
3178995	1489	466	289	279	455	38.1464	156	10	1.10821	0.0716294	0.00526064	0.162061	UpRegulated_Spleen
3195959	2207	603	486	432	686	41.5949	231	0	1.10713	0	0.00249607	0.102189	UpRegulated_Spleen
3179097	1492	349	386	398	359	52.5469	156	10	1.10598	0.0714854	0.00526064	0.162061	UpRegulated_Spleen
3186693	1737	599	331	320	487	37.4784	181	0	1.10222	0	0.00887536	0.218108	UpRegulated_Spleen
2933872	349	83	111	46	109	44.9857	36	31	1.09111	0.947376	0.00947114	0.224538	UpRegulated_Spleen
2876873	304	87	70	42	105	36.8421	31	27	1.07864	0.947275	0.00952588	0.225335	UpRegulated_Spleen
3038214	492	64	183	158	87	69.3089	50	37	1.07497	0.802089	0.00839857	0.212338	UpRegulated_Spleen
3011120	443	131	110	72	130	41.0835	45	35	1.07448	0.842656	0.00870067	0.216073	UpRegulated_Spleen
2881524	308	73	83	72	80	50.3247	31	27	1.06464	0.934973	0.00952588	0.225335	UpRegulated_Spleen
3107503	708	239	162	93	214	36.0169	71	40	1.06076	0.602577	0.00741181	0.2001	UpRegulated_Spleen
2982670	402	90	86	97	129	45.5224	40	32	1.05251	0.849004	0.00907449	0.220806	UpRegulated_Spleen
3080955	604	153	116	134	201	41.3907	60	39	1.05076	0.688674	0.00794872	0.20555	UpRegulated_Spleen
3206795	3500	990	754	727	1029	42.3143	347	3	1.0487	0.00914196	0.00581259	0.172962	UpRegulated_Spleen
2993322	416	121	113	68	114	43.5096	41	33	1.04251	0.846071	0.00897567	0.219509	UpRegulated_Spleen
2891944	315	77	59	76	103	42.8571	31	27	1.04098	0.914196	0.00952588	0.225335	UpRegulated_Spleen
3059976	542	126	134	152	130	52.7675	53	38	1.03435	0.747774	0.00821951	0.209397	UpRegulated_Spleen
3172923	1344	471	291	235	347	39.1369	131	23	1.03101	0.182522	0.00574138	0.171313	UpRegulated_Spleen
2883736	309	81	63	45	120	34.9515	30	27	1.02696	0.931947	0.0095307	0.225335	UpRegulated_Spleen
3024358	465	108	134	99	124	50.1075	45	35	1.02365	0.802788	0.00870067	0.216073	UpRegulated_Spleen
3125929	809	269	117	161	262	34.3634	78	40	1.01985	0.527348	0.00713139	0.195202	UpRegulated_Spleen
2926808	343	84	98	44	117	41.3994	33	28	1.01768	0.870663	0.00948243	0.224683	UpRegulated_Spleen
2959958	375	119	81	43	132	33.0667	36	31	1.01546	0.881691	0.00947114	0.224538	UpRegulated_Spleen
3022552	462	133	72	117	140	40.9091	44	35	1.0074	0.808001	0.00887071	0.218108	UpRegulated_Spleen
3104617	695	231	181	115	168	42.5899	66	40	1.0045	0.613848	0.00761474	0.201935	UpRegulated_Spleen
