# Supplementary material for: Transcriptome Profiling Reveals Higher Vertebrate Orthologous of Intra-Cytoplasmic Pattern Recognition Receptors in Grey Bamboo Shark
Source: PLoS One. 2014 Jun 23;9(6):e100018. doi: 10.1371/journal.pone.0100018 (PMC4067322; doi:10.1371/journal.pone.0100018)
Supplement: Table S13 — List of C. griseum transcripts that are differentially expressed at higher levels in Kidney. (XLSX) [file pone.0100018.s018.xlsx]

## Sheet: Table S13
	Differentially expressed transcripts - Highly expressed transcripts in Kidney
TranscriptID	Length(bp)	Total_A	Total_C	Total_G	Total_T	GC_Content (%)	Spleen_Total_Reads	Kidney_Total_Reads	Spleen_FPKM	Kidney_FPKM	P_Value	Adj_P_Value	Status
3188019	1792	562	430	368	432	44.5312	26	48601	0.153471	289.263	0.00103224	0.0583881	UpRegulated_Kidney
3190849	1917	538	445	339	595	40.8972	23	47188	0.12691	262.54	0.000814506	0.0508451	UpRegulated_Kidney
3203849	2970	959	599	590	822	40.0337	77	45703	0.274236	164.125	0.00321467	0.118688	UpRegulated_Kidney
3146280	970	262	199	232	277	44.433	25	45595	0.272621	501.339	0.000822599	0.0512765	UpRegulated_Kidney
3101036	679	181	155	155	188	45.6554	20	41745	0.311566	655.723	0.000514091	0.0379317	UpRegulated_Kidney
3138137	897	301	157	165	274	35.8974	25	40971	0.294807	487.158	0.000646477	0.0445626	UpRegulated_Kidney
3200595	2587	825	414	489	859	34.9053	190	40572	0.776869	167.269	0.00795101	0.20555	UpRegulated_Kidney
3194469	2110	546	448	491	625	44.5024	81	38489	0.406063	194.554	0.00250782	0.102546	UpRegulated_Kidney
3191085	1928	342	605	619	362	63.4855	24	34143	0.131672	188.878	0.000454398	0.0351409	UpRegulated_Kidney
3188265	1801	590	300	400	511	38.8673	15	28946	0.0880984	171.42	0.000201838	0.0213059	UpRegulated_Kidney
3188445	1809	488	408	418	495	45.6606	50	27660	0.292363	163.08	0.000940807	0.0554018	UpRegulated_Kidney
3200871	2614	810	506	559	739	40.7422	8	25343	0.0323724	103.404	8.13107e-05	0.0126155	UpRegulated_Kidney
3198621	2406	708	500	495	703	41.3549	19	24381	0.0835311	108.079	0.000232233	0.0232152	UpRegulated_Kidney
3137907	895	259	194	205	237	44.581	12	22857	0.141824	272.384	0.000121577	0.0158874	UpRegulated_Kidney
3155519	1070	335	212	200	323	38.5047	46	22148	0.454741	220.768	0.000726176	0.0475909	UpRegulated_Kidney
3124309	799	281	144	143	231	35.9199	18	22105	0.238296	295.073	0.000195801	0.0209366	UpRegulated_Kidney
3167367	1239	329	236	248	426	39.0638	23	21163	0.196357	182.176	0.000266766	0.0251333	UpRegulated_Kidney
3136659	885	286	140	145	314	32.2034	9	20581	0.10757	248.033	7.42951e-05	0.0117382	UpRegulated_Kidney
3176729	1430	441	279	299	411	40.4196	95	20444	0.702713	152.481	0.00201479	0.0903012	UpRegulated_Kidney
3151109	1019	320	199	236	264	42.6889	13	19754	0.134946	206.76	0.000116983	0.0154735	UpRegulated_Kidney
3208453	3961	1188	768	727	1278	37.743	132	19562	0.3525	52.6738	0.0032545	0.11976	UpRegulated_Kidney
3127591	819	246	179	167	227	42.2466	16	18940	0.206646	246.651	0.00015205	0.0178772	UpRegulated_Kidney
3201043	2629	641	611	567	810	44.8079	26	18909	0.10461	76.7121	0.000299801	0.0269852	UpRegulated_Kidney
2989616	411	117	58	95	141	37.2263	8	18327	0.205892	475.593	5.93167e-05	0.0105039	UpRegulated_Kidney
3037346	490	148	97	127	118	45.7143	24	17662	0.51809	384.441	0.000260856	0.0247641	UpRegulated_Kidney
3167087	1235	380	240	206	409	36.1134	10	17191	0.0856492	148.464	7.63151e-05	0.0119961	UpRegulated_Kidney
3206345	3404	837	870	749	948	47.5617	112	16701	0.348032	52.3286	0.0025724	0.104108	UpRegulated_Kidney
3181969	1575	367	393	419	396	51.5556	13	16189	0.0873078	109.629	0.00010632	0.0146901	UpRegulated_Kidney
3187559	1772	540	287	323	622	34.4244	172	16150	1.02673	97.2064	0.00713642	0.195217	UpRegulated_Kidney
3149727	1004	294	206	193	311	39.741	91	16057	0.958734	170.575	0.0018859	0.0870439	UpRegulated_Kidney
3188589	1816	511	425	361	519	43.2819	10	16035	0.0582471	94.1757	7.37354e-05	0.0117382	UpRegulated_Kidney
3178581	1477	455	283	289	450	38.7271	11	16016	0.0787776	115.654	8.43571e-05	0.0126705	UpRegulated_Kidney
3044502	505	164	92	114	135	40.7921	8	15994	0.167567	337.794	5.49244e-05	0.010097	UpRegulated_Kidney
3191107	1929	556	395	305	673	36.2882	12	15909	0.0658021	87.9623	9.41642e-05	0.0135275	UpRegulated_Kidney
3126647	813	243	194	152	224	42.5584	21	15840	0.273224	207.802	0.000208857	0.0217305	UpRegulated_Kidney
3202267	2765	820	500	545	900	37.7939	11	15475	0.0420812	59.6927	8.30495e-05	0.0126155	UpRegulated_Kidney
3018254	455	152	67	56	180	27.033	10	14997	0.232476	351.543	7.2929e-05	0.0117187	UpRegulated_Kidney
3199221	2455	708	604	532	611	46.2729	23	14794	0.0990984	64.2717	0.000230505	0.0231492	UpRegulated_Kidney
3191961	1978	625	396	406	551	40.546	12	14536	0.064172	78.3799	8.87066e-05	0.0130459	UpRegulated_Kidney
3151577	1024	271	224	235	294	44.8242	5	14079	0.0516488	146.642	2.72663e-05	0.00729369	UpRegulated_Kidney
3171951	1325	381	249	233	462	36.3774	50	13659	0.399158	109.948	0.00075664	0.0487045	UpRegulated_Kidney
3206941	3531	902	889	901	839	50.6939	185	13532	0.554197	40.8743	0.00720769	0.196918	UpRegulated_Kidney
3151427	1022	321	245	216	240	45.1076	67	13118	0.693449	136.9	0.0012068	0.0648786	UpRegulated_Kidney
3207935	3786	1188	680	661	1257	35.42	143	13076	0.399527	36.8367	0.00533703	0.163522	UpRegulated_Kidney
3097953	666	177	163	120	206	42.4925	38	12661	0.603531	202.759	0.000497032	0.0370759	UpRegulated_Kidney
3159195	1117	308	245	276	288	46.6428	88	12636	0.833336	120.654	0.00188024	0.0869662	UpRegulated_Kidney
3102223	684	190	136	167	191	44.2982	3	12509	0.0463933	195.053	1.40786e-05	0.00650978	UpRegulated_Kidney
3201207	2646	827	507	463	849	36.6591	19	11970	0.0759546	48.2492	0.000170179	0.0192458	UpRegulated_Kidney
3071236	573	155	102	87	229	32.9843	26	11963	0.479965	222.675	0.000276065	0.0256846	UpRegulated_Kidney
3187813	1784	518	369	373	524	41.5919	19	11885	0.112655	71.0543	0.000170344	0.0192458	UpRegulated_Kidney
2999840	425	136	88	61	140	35.0588	7	11108	0.174221	278.762	3.81182e-05	0.00831033	UpRegulated_Kidney
3208017	3813	1051	726	793	1243	39.8374	6	11104	0.0166447	31.0598	3.09903e-05	0.0074772	UpRegulated_Kidney
3200707	2599	754	521	555	769	41.4005	12	11100	0.0488388	45.5515	8.28226e-05	0.0126155	UpRegulated_Kidney
3125751	808	200	151	163	294	38.8614	177	10987	2.31714	145.029	0.00767135	0.20232	UpRegulated_Kidney
3170199	1290	409	259	240	382	38.6822	15	10903	0.122996	90.1451	0.000116184	0.0154735	UpRegulated_Kidney
3183339	1619	400	466	416	337	54.4781	58	10846	0.378941	71.4511	0.00100593	0.0577024	UpRegulated_Kidney
3190869	1918	611	322	292	693	32.0125	22	10775	0.121329	59.9176	0.000210901	0.0217855	UpRegulated_Kidney
3179659	1507	480	291	257	479	36.3636	5	10739	0.0350952	76.004	2.42868e-05	0.00702173	UpRegulated_Kidney
3147226	979	274	214	257	234	48.1103	2	10276	0.0216092	111.951	8.33813e-06	0.00650978	UpRegulated_Kidney
3208333	3918	1220	839	802	1057	41.8836	15	10254	0.0404965	27.9135	0.000115909	0.0154735	UpRegulated_Kidney
3106423	703	204	149	164	186	44.5235	12	10101	0.180558	153.248	8.26023e-05	0.0126155	UpRegulated_Kidney
3192649	2016	583	391	347	695	36.6071	15	10001	0.078703	52.9101	0.000116165	0.0154735	UpRegulated_Kidney
3143423	943	301	163	161	318	34.3584	2	9978	0.0224341	112.854	8.26205e-06	0.00650978	UpRegulated_Kidney
3128607	825	305	147	156	217	36.7273	157	9890	2.01296	127.858	0.00758587	0.201647	UpRegulated_Kidney
3136573	884	254	184	187	259	41.9683	6	9765	0.0717942	117.816	2.98624e-05	0.00744587	UpRegulated_Kidney
3200667	2596	702	536	611	747	44.1834	9	9764	0.0366715	40.1152	5.34982e-05	0.0100805	UpRegulated_Kidney
3135107	873	270	177	214	212	44.7881	24	9494	0.290795	115.99	0.000245957	0.0240334	UpRegulated_Kidney
3174165	1371	383	261	284	443	39.752	7	9420	0.0540071	73.2824	3.68768e-05	0.00812131	UpRegulated_Kidney
3048412	514	164	113	96	141	40.6615	4	9331	0.0823166	193.62	1.76727e-05	0.00650978	UpRegulated_Kidney
3167383	1240	334	333	325	248	53.0645	6	9315	0.0511823	80.1211	2.96106e-05	0.00744587	UpRegulated_Kidney
3121139	779	259	116	181	223	38.1258	25	8894	0.339463	121.771	0.000265541	0.0250991	UpRegulated_Kidney
3194147	2092	657	457	367	611	39.3881	50	8844	0.252813	45.0892	0.000841403	0.051487	UpRegulated_Kidney
3125835	808	286	120	139	263	32.0545	15	8598	0.196368	113.494	0.000116414	0.0154735	UpRegulated_Kidney
3085713	620	192	139	156	133	47.5806	7	8580	0.119425	147.598	3.66918e-05	0.00812131	UpRegulated_Kidney
3159711	1124	292	230	292	310	46.4413	12	8576	0.112929	81.3775	8.17528e-05	0.0126155	UpRegulated_Kidney
3143215	941	225	232	230	254	49.0967	75	8563	0.843067	97.056	0.00264	0.105466	UpRegulated_Kidney
3069514	568	238	80	97	153	31.162	161	8554	2.99825	160.623	0.00866619	0.215958	UpRegulated_Kidney
3167911	1249	371	249	244	385	39.4716	25	8420	0.211723	71.9011	0.00026764	0.0251333	UpRegulated_Kidney
3142553	935	300	177	165	293	36.5775	17	8412	0.192321	95.9563	0.000142639	0.0172771	UpRegulated_Kidney
3122671	788	206	146	129	307	34.8985	137	8408	1.83901	113.803	0.00730002	0.197697	UpRegulated_Kidney
3081151	605	190	118	107	190	37.1901	7	8311	0.122386	146.516	3.62426e-05	0.00812131	UpRegulated_Kidney
3206373	3409	926	765	863	855	47.7559	4	8283	0.0124115	25.9147	1.71772e-05	0.00650978	UpRegulated_Kidney
3202011	2734	787	577	523	847	40.2341	165	8256	0.638375	32.2075	0.00916582	0.221533	UpRegulated_Kidney
3199745	2500	719	511	519	751	41.2	64	8247	0.270789	35.1837	0.00229414	0.0973178	UpRegulated_Kidney
3141375	925	360	138	198	229	36.3243	6	8193	0.068612	94.4685	2.92748e-05	0.00744587	UpRegulated_Kidney
3194313	2102	648	399	305	750	33.4919	3	8158	0.0150966	41.394	1.17398e-05	0.00650978	UpRegulated_Kidney
3111865	729	258	105	111	255	29.6296	61	8015	0.885101	117.263	0.00122979	0.0657075	UpRegulated_Kidney
3158219	1103	243	312	296	252	55.1224	5	7988	0.0479496	77.2411	2.27481e-05	0.00691422	UpRegulated_Kidney
3198863	2424	665	540	505	714	43.1106	9	7980	0.0392736	35.1121	5.24816e-05	0.0100305	UpRegulated_Kidney
3177509	1450	417	274	289	470	38.8276	4	7842	0.0291798	57.6826	1.65145e-05	0.00650978	UpRegulated_Kidney
3198613	2405	779	410	438	778	35.2599	4	7654	0.0175928	33.9437	1.68354e-05	0.00650978	UpRegulated_Kidney
3195927	2204	687	411	438	668	38.5209	10	7645	0.0479931	36.9958	6.23721e-05	0.0107809	UpRegulated_Kidney
3149347	1000	271	230	298	201	52.8	6	7610	0.0634661	81.1653	2.92587e-05	0.00744587	UpRegulated_Kidney
3171661	1319	404	232	301	382	40.4094	142	7508	1.13876	60.7107	0.00805093	0.20668	UpRegulated_Kidney
3195919	2204	650	499	556	499	47.8675	4	7434	0.0191972	35.9747	1.59204e-05	0.00650978	UpRegulated_Kidney
3100282	675	160	168	160	187	48.5926	52	7390	0.814873	116.769	0.00149414	0.0759057	UpRegulated_Kidney
3127809	820	189	220	219	192	53.5366	153	7292	1.97364	94.8459	0.00900428	0.219752	UpRegulated_Kidney
3128797	827	278	140	166	243	37.0012	3	7205	0.0383713	92.9211	1.08721e-05	0.00650978	UpRegulated_Kidney
3080427	602	124	168	137	173	50.6645	47	7150	0.825832	126.676	0.00137065	0.0713019	UpRegulated_Kidney
3210945	5558	1604	1034	1179	1741	39.8165	56	7092	0.106576	13.6093	0.00167657	0.0809097	UpRegulated_Kidney
3212093	13573	4595	2408	2573	3997	36.6979	91	7030	0.0709179	5.52415	0.00415213	0.141731	UpRegulated_Kidney
3178831	1485	460	314	320	391	42.6936	5	7009	0.0356151	50.3403	2.1759e-05	0.00684069	UpRegulated_Kidney
3141923	929	324	155	140	310	31.7546	110	6951	1.25247	79.8027	0.0052426	0.161771	UpRegulated_Kidney
3172587	1337	425	256	223	433	35.8265	16	6910	0.126584	55.123	0.000133321	0.0168144	UpRegulated_Kidney
3194643	2121	549	505	492	575	47.0061	154	6891	0.768016	34.6519	0.00957406	0.225691	UpRegulated_Kidney
3185391	1691	506	318	366	501	40.4494	88	6885	0.550465	43.4256	0.0040776	0.140717	UpRegulated_Kidney
3112299	731	248	106	171	206	37.8933	8	6842	0.115761	99.8278	4.35931e-05	0.00883779	UpRegulated_Kidney
3155899	1074	315	198	269	292	43.4823	158	6812	1.55612	67.6482	0.00999083	0.23056	UpRegulated_Kidney
3145637	964	176	262	297	229	57.9876	3	6758	0.0329181	74.77	1.09645e-05	0.00650978	UpRegulated_Kidney
3211843	7716	2208	1492	1810	2206	42.7942	24	6665	0.032901	9.21285	0.000270924	0.0253867	UpRegulated_Kidney
3150619	1013	313	195	221	284	41.0661	144	6657	1.50364	70.0898	0.00915149	0.221438	UpRegulated_Kidney
3186579	1733	522	420	369	422	45.528	4	6642	0.0244147	40.8777	1.60104e-05	0.00650978	UpRegulated_Kidney
3158499	1107	355	200	233	319	39.1147	6	6611	0.0573316	63.695	2.85308e-05	0.00744587	UpRegulated_Kidney
3197373	2305	649	466	470	720	40.6074	9	6589	0.0413011	30.4884	5.32315e-05	0.0100805	UpRegulated_Kidney
3068578	566	123	148	138	157	50.53	3	6575	0.0560654	123.898	1.13293e-05	0.00650978	UpRegulated_Kidney
3208807	4103	1097	922	856	1228	43.3341	11	6566	0.0283584	17.0681	7.39751e-05	0.0117382	UpRegulated_Kidney
3050386	518	125	155	90	148	47.2973	34	6530	0.694288	134.453	0.000502078	0.0373625	UpRegulated_Kidney
3202393	2778	743	650	665	720	47.3362	68	6499	0.258921	24.9517	0.0022973	0.0973178	UpRegulated_Kidney
3206925	3527	997	751	884	895	46.3567	92	6494	0.275913	19.6378	0.00452977	0.147769	UpRegulated_Kidney
3203577	2926	753	641	713	819	46.2748	66	6429	0.238594	23.4345	0.00223183	0.0956531	UpRegulated_Kidney
3165319	1206	355	256	243	352	41.3765	8	6361	0.070167	56.2554	4.49938e-05	0.00900939	UpRegulated_Kidney
3088165	629	137	189	117	186	48.6486	21	6346	0.35315	107.606	0.000222469	0.0227035	UpRegulated_Kidney
3182817	1602	477	315	376	434	43.1336	26	6322	0.171673	42.0899	0.000322532	0.0282688	UpRegulated_Kidney
3210751	5338	1648	1037	1027	1626	38.6662	2	6300	0.00396316	12.5877	6.9593e-06	0.00650978	UpRegulated_Kidney
3183885	1638	480	367	239	552	36.9963	1	6235	0.00645768	40.5984	3.66774e-06	0.00650978	UpRegulated_Kidney
3201717	2700	839	532	551	778	40.1111	3	6218	0.011753	24.5625	1.12482e-05	0.00650978	UpRegulated_Kidney
3078819	597	148	161	142	146	50.7538	6	6182	0.106308	110.444	2.94065e-05	0.00744587	UpRegulated_Kidney
3179777	1510	374	391	322	423	47.2185	16	6155	0.112081	43.4747	0.000142963	0.0172771	UpRegulated_Kidney
3179073	1491	462	285	302	442	39.3696	6	6135	0.0425661	43.8857	2.97728e-05	0.00744587	UpRegulated_Kidney
3132391	852	271	178	157	246	39.3192	3	6134	0.0372454	76.7874	1.16346e-05	0.00650978	UpRegulated_Kidney
3128229	823	276	183	131	233	38.1531	103	6074	1.32382	78.7156	0.00553943	0.167593	UpRegulated_Kidney
3181339	1555	370	340	403	442	47.7814	54	6008	0.367328	41.2084	0.00186479	0.0865395	UpRegulated_Kidney
3170423	1293	320	258	329	386	45.3983	8	5955	0.0654458	49.1212	4.70725e-05	0.00928291	UpRegulated_Kidney
3208641	4025	1341	736	792	1156	37.9627	2	5954	0.00525599	15.7772	7.4883e-06	0.00650978	UpRegulated_Kidney
3127459	818	279	148	139	252	35.0856	101	5926	1.30605	77.267	0.00556179	0.16813	UpRegulated_Kidney
3195091	2148	612	424	418	694	39.1993	4	5910	0.0196977	29.3453	1.68356e-05	0.00650978	UpRegulated_Kidney
3009924	441	126	103	83	129	42.1769	2	5903	0.0479713	142.764	7.52099e-06	0.00650978	UpRegulated_Kidney
3202643	2807	850	623	604	730	43.7121	6	5739	0.0226099	21.8062	3.10221e-05	0.0074772	UpRegulated_Kidney
3181675	1566	545	266	248	507	32.8225	2	5642	0.0135092	38.4262	7.32011e-06	0.00650978	UpRegulated_Kidney
3173001	1346	458	213	300	375	38.1129	7	5558	0.0550102	44.0412	4.0155e-05	0.00853982	UpRegulated_Kidney
3210963	5574	1617	1044	1104	1809	38.5361	103	5526	0.195461	10.5738	0.00617894	0.179794	UpRegulated_Kidney
3121309	780	179	193	188	220	48.8462	2	5523	0.0271223	75.5208	7.41787e-06	0.00650978	UpRegulated_Kidney
3200701	2598	654	626	607	711	47.4596	14	5517	0.0570006	22.649	0.000124583	0.0159913	UpRegulated_Kidney
3155011	1064	297	210	171	386	35.8083	77	5429	0.76549	54.4207	0.00328408	0.120236	UpRegulated_Kidney
3201929	2723	754	593	710	666	47.8516	45	5407	0.174806	21.1785	0.00132783	0.069743	UpRegulated_Kidney
3135241	874	255	190	164	265	40.5034	4	5403	0.0484104	65.934	1.78479e-05	0.00650978	UpRegulated_Kidney
3129237	830	240	186	159	245	41.5663	4	5400	0.0509768	69.3908	1.78556e-05	0.00650978	UpRegulated_Kidney
3099125	671	235	132	115	189	36.8107	99	5383	1.56064	85.5634	0.00587699	0.173924	UpRegulated_Kidney
3177619	1453	372	357	404	320	52.3744	22	5324	0.160158	39.0803	0.000280175	0.0258077	UpRegulated_Kidney
3102707	686	258	103	129	196	33.8192	6	5308	0.0925161	82.5264	3.2641e-05	0.00773842	UpRegulated_Kidney
3156371	1080	310	254	242	274	45.9259	110	5208	1.07736	51.432	0.00698854	0.193489	UpRegulated_Kidney
3146173	969	286	191	182	310	38.4933	62	5147	0.676797	56.6521	0.00287841	0.111358	UpRegulated_Kidney
3192419	2001	565	396	488	552	44.1779	20	5115	0.105724	27.2637	0.000247584	0.024084	UpRegulated_Kidney
3009756	441	98	138	73	132	47.8458	4	5110	0.0959427	123.586	1.87058e-05	0.00653778	UpRegulated_Kidney
3202783	2823	866	506	649	802	40.9139	3	5104	0.0112409	19.2835	1.27475e-05	0.00650978	UpRegulated_Kidney
3198767	2417	722	402	458	835	35.5813	24	5078	0.105033	22.4079	0.000343675	0.029454	UpRegulated_Kidney
3138533	900	205	251	195	249	49.5556	83	5000	0.975497	59.2534	0.00429966	0.143936	UpRegulated_Kidney
3116193	751	238	120	157	236	36.8842	17	4957	0.239441	70.3987	0.000192812	0.0208607	UpRegulated_Kidney
3207429	3649	777	842	841	1189	46.1222	101	4935	0.292778	14.4244	0.00673979	0.189997	UpRegulated_Kidney
3124061	797	249	195	164	189	45.0439	4	4871	0.0530875	65.1847	1.959e-05	0.00653778	UpRegulated_Kidney
3197555	2319	739	366	382	832	32.2553	34	4866	0.155085	22.3799	0.00107119	0.0599659	UpRegulated_Kidney
3183265	1616	419	416	423	358	51.9183	54	4861	0.353462	32.0826	0.00194393	0.0885897	UpRegulated_Kidney
3195439	2171	714	397	454	606	39.1985	2	4815	0.00974452	23.655	8.7733e-06	0.00650978	UpRegulated_Kidney
3185853	1706	479	444	276	507	42.204	4	4811	0.0248011	30.0775	1.98431e-05	0.00657169	UpRegulated_Kidney
3085661	620	176	136	116	192	40.6452	4	4788	0.0682431	82.3661	2.03677e-05	0.00660939	UpRegulated_Kidney
3167021	1233	353	246	247	387	39.9838	3	4779	0.0257364	41.339	1.35792e-05	0.00650978	UpRegulated_Kidney
3174865	1387	383	329	315	360	46.4311	17	4722	0.129647	36.3108	0.000204818	0.0214638	UpRegulated_Kidney
3163989	1184	260	346	238	340	49.3243	11	4660	0.0982724	41.9778	9.86988e-05	0.0139736	UpRegulated_Kidney
2946826	361	96	67	95	103	44.8753	15	4642	0.439516	137.146	0.000168019	0.0191326	UpRegulated_Kidney
3198327	2377	651	459	513	754	40.8919	2	4613	0.00890002	20.6986	8.6618e-06	0.00650978	UpRegulated_Kidney
3013276	446	46	160	58	182	48.8789	13	4603	0.308318	110.076	0.00013288	0.0168076	UpRegulated_Kidney
3204543	3072	1078	554	557	883	36.1654	21	4601	0.0723084	15.9741	0.000306342	0.027347	UpRegulated_Kidney
3186219	1720	567	356	340	457	40.4651	3	4586	0.0184494	28.4375	1.42034e-05	0.00650978	UpRegulated_Kidney
2972212	389	115	77	68	129	37.2751	2	4553	0.054384	124.834	9.32078e-06	0.00650978	UpRegulated_Kidney
3043058	502	175	83	101	143	36.6534	1	4548	0.0210711	96.6279	4.54114e-06	0.00650978	UpRegulated_Kidney
3208667	4040	1356	694	720	1270	35	12	4521	0.0314189	11.9355	0.0001191	0.015658	UpRegulated_Kidney
3182405	1589	445	346	334	464	42.7942	13	4502	0.0865386	30.2181	0.000136714	0.0170421	UpRegulated_Kidney
3200463	2570	700	518	553	799	41.6732	8	4495	0.0329266	18.6545	6.151e-05	0.0107087	UpRegulated_Kidney
3149807	1004	227	281	200	296	47.9084	3	4485	0.0316066	47.6447	1.50847e-05	0.00650978	UpRegulated_Kidney
3172921	1344	370	279	343	352	46.2798	1	4478	0.0078703	35.5362	4.6203e-06	0.00650978	UpRegulated_Kidney
3180075	1519	406	368	317	428	45.0955	8	4475	0.0557086	31.4211	6.15111e-05	0.0107087	UpRegulated_Kidney
3083255	612	172	134	146	160	45.7516	0	4401	0	76.6983	1.14473e-06	0.00650978	UpRegulated_Kidney
3026304	469	163	85	85	136	36.2473	25	4398	0.563842	100.016	0.000442953	0.0345639	UpRegulated_Kidney
3172851	1342	360	284	318	380	44.8584	62	4395	0.488686	34.9295	0.00357689	0.128463	UpRegulated_Kidney
3075257	585	150	144	174	117	54.359	5	4394	0.0904075	80.1106	3.08623e-05	0.0074772	UpRegulated_Kidney
3078131	595	154	136	99	206	39.4958	5	4387	0.0888881	78.6388	3.09257e-05	0.0074772	UpRegulated_Kidney
3107671	709	223	137	147	202	40.0564	6	4367	0.0895149	65.6936	4.07844e-05	0.00854797	UpRegulated_Kidney
2923954	340	97	101	41	101	41.7647	1	4355	0.0311108	136.614	4.77343e-06	0.00650978	UpRegulated_Kidney
3200613	2589	855	438	504	792	36.3847	37	4331	0.151168	17.8419	0.00138818	0.0720409	UpRegulated_Kidney
3182323	1586	430	399	390	367	49.7478	20	4321	0.133388	29.0581	0.000306153	0.027347	UpRegulated_Kidney
3207757	3737	1056	826	657	1198	39.6842	8	4321	0.0226442	12.3324	6.4781e-05	0.0109359	UpRegulated_Kidney
3201453	2673	882	435	505	851	35.1665	13	4297	0.051444	17.1456	0.000146048	0.0174554	UpRegulated_Kidney
3175275	1397	373	290	340	394	45.0966	65	4278	0.492161	32.6611	0.00393523	0.137464	UpRegulated_Kidney
3135125	873	282	177	123	291	34.3643	2	4265	0.0242329	52.1064	1.01007e-05	0.00650978	UpRegulated_Kidney
3200673	2597	755	523	464	855	38.0054	37	4257	0.150702	17.4831	0.00142432	0.0736519	UpRegulated_Kidney
3193159	2041	640	462	444	495	44.39	23	4249	0.1192	22.2039	0.000401006	0.0323376	UpRegulated_Kidney
3081533	606	188	129	123	166	41.5842	1	4220	0.0174549	74.2721	5.60365e-06	0.00650978	UpRegulated_Kidney
3197233	2294	530	569	609	586	51.3514	4	4219	0.0184441	19.6156	2.32402e-05	0.00691422	UpRegulated_Kidney
3060428	543	182	112	82	167	35.7274	17	4175	0.331161	82.0054	0.00024189	0.0238388	UpRegulated_Kidney
3165025	1202	298	287	312	305	49.8336	2	4172	0.0176001	37.0191	1.04025e-05	0.00650978	UpRegulated_Kidney
3187627	1775	509	342	262	662	34.0282	2	4172	0.0119185	25.0687	1.04025e-05	0.00650978	UpRegulated_Kidney
2957240	372	89	119	48	116	44.8925	20	4157	0.568692	119.185	0.000323818	0.0283243	UpRegulated_Kidney
3200073	2530	702	607	501	720	43.7945	29	4112	0.121246	17.3348	0.0011526	0.0629159	UpRegulated_Kidney
3132563	854	256	180	196	222	44.0281	2	4107	0.0247721	51.2924	1.00059e-05	0.00650978	UpRegulated_Kidney
3118609	765	246	153	189	177	44.7059	64	4099	0.88493	57.1482	0.00412809	0.141133	UpRegulated_Kidney
3206139	3359	931	715	859	854	46.8592	86	4049	0.270819	12.8565	0.00747023	0.200647	UpRegulated_Kidney
3098809	669	201	150	126	192	41.2556	3	4038	0.0474335	64.3763	1.73467e-05	0.00650978	UpRegulated_Kidney
3199905	2515	685	511	503	816	40.3181	17	4022	0.0714992	17.0565	0.000255266	0.0244194	UpRegulated_Kidney
3020752	459	121	106	107	125	46.4052	8	3995	0.18436	92.8304	7.25107e-05	0.0117187	UpRegulated_Kidney
3150755	1015	332	170	168	345	33.3005	1	3969	0.0104214	41.7062	6.10325e-06	0.00650978	UpRegulated_Kidney
3187887	1787	426	445	371	545	45.6631	0	3958	0	23.6231	1.31746e-06	0.00650978	UpRegulated_Kidney
3148699	993	325	170	194	304	36.6566	5	3872	0.0532612	41.5884	3.63278e-05	0.00812131	UpRegulated_Kidney
3024918	466	103	109	112	142	47.4249	1	3860	0.0226989	88.3461	5.62732e-06	0.00650978	UpRegulated_Kidney
3009916	441	109	125	70	137	44.2177	6	3827	0.143914	92.5563	4.94257e-05	0.00957292	UpRegulated_Kidney
3119265	768	255	157	134	222	37.8906	78	3798	1.0743	52.7448	0.00676976	0.190413	UpRegulated_Kidney
3185275	1687	458	364	331	534	41.1974	44	3797	0.275885	24.0055	0.00212015	0.0929118	UpRegulated_Kidney
3192031	1980	592	410	490	488	45.4545	26	3751	0.138899	20.2054	0.000884998	0.0533199	UpRegulated_Kidney
3191805	1969	582	487	422	478	46.1656	19	3733	0.10207	20.2208	0.000626467	0.0435565	UpRegulated_Kidney
3139155	905	256	181	133	335	34.6961	6	3718	0.0701283	43.8174	4.61458e-05	0.00914172	UpRegulated_Kidney
3184569	1661	456	406	325	474	44.0096	0	3707	0	23.8034	3.33214e-06	0.00650978	UpRegulated_Kidney
3116061	751	276	138	177	160	41.9441	1	3672	0.0140848	52.1493	6.60053e-06	0.00650978	UpRegulated_Kidney
3210557	5187	1413	1149	1027	1598	41.951	2	3657	0.00407853	7.5196	1.1581e-05	0.00650978	UpRegulated_Kidney
3202157	2754	930	413	510	901	33.5149	48	3656	0.18436	14.1589	0.00271214	0.10716	UpRegulated_Kidney
2977418	395	86	118	64	127	46.0759	26	3626	0.696252	97.9077	0.000938973	0.0554018	UpRegulated_Kidney
3211795	7467	2220	1376	1429	2442	37.5653	0	3626	0	5.17926	3.45677e-06	0.00650978	UpRegulated_Kidney
3210949	5562	1679	1109	1161	1613	40.8127	2	3613	0.00380355	6.92824	1.18227e-05	0.00650978	UpRegulated_Kidney
3171757	1321	453	228	233	407	34.8978	1	3596	0.00800733	29.0337	6.83876e-06	0.00650978	UpRegulated_Kidney
3203649	2934	920	496	572	946	36.4008	3	3573	0.0108156	12.9885	1.89069e-05	0.00653778	UpRegulated_Kidney
3200049	2527	658	590	474	805	42.1053	3	3573	0.0125576	15.0804	1.89069e-05	0.00653778	UpRegulated_Kidney
3202211	2760	840	529	448	943	35.3986	2	3559	0.00766499	13.7532	1.21359e-05	0.00650978	UpRegulated_Kidney
3126027	809	215	144	171	279	38.937	83	3534	1.08523	46.5912	0.00813319	0.207808	UpRegulated_Kidney
3123975	796	259	156	147	234	38.0653	0	3529	0	47.2851	3.62211e-06	0.00650978	UpRegulated_Kidney
3036412	488	104	156	109	119	54.3033	1	3506	0.0216756	76.6263	7.14887e-06	0.00650978	UpRegulated_Kidney
3206245	3384	1014	662	595	1113	37.1454	26	3502	0.0812706	11.0375	0.000976767	0.0568819	UpRegulated_Kidney
3199803	2504	803	488	498	715	39.377	87	3501	0.367515	14.9123	0.00875395	0.216754	UpRegulated_Kidney
3135851	878	256	161	178	283	38.6105	67	3490	0.807181	42.3952	0.00552477	0.167383	UpRegulated_Kidney
3068178	564	178	99	133	154	41.1348	77	3480	1.44412	65.8091	0.00766403	0.20232	UpRegulated_Kidney
3138357	898	300	137	171	290	34.2984	3	3459	0.0353375	41.0828	2.0034e-05	0.00658466	UpRegulated_Kidney
3192997	2032	528	525	546	433	52.7067	16	3445	0.0832888	18.0822	0.000285811	0.0260503	UpRegulated_Kidney
3075717	587	146	157	139	145	50.4259	18	3437	0.324358	62.4493	0.000351777	0.0298083	UpRegulated_Kidney
3195881	2201	614	427	504	656	42.299	59	3433	0.283545	16.6356	0.00485673	0.154592	UpRegulated_Kidney
3092829	646	181	169	153	143	49.8452	1	3428	0.0163741	56.5971	7.44523e-06	0.00650978	UpRegulated_Kidney
3198011	2353	749	474	481	649	40.5865	6	3426	0.0269724	15.5293	5.33289e-05	0.0100805	UpRegulated_Kidney
3193095	2038	464	549	430	595	48.0373	60	3403	0.311414	17.8092	0.00502989	0.158017	UpRegulated_Kidney
3202123	2750	811	639	678	622	47.8909	83	3383	0.319254	13.1206	0.0087989	0.217021	UpRegulated_Kidney
3146109	968	310	177	189	292	37.8099	76	3368	0.830479	37.1093	0.00801398	0.206342	UpRegulated_Kidney
3187287	1762	540	371	311	540	38.706	2	3363	0.0120064	20.3567	1.34502e-05	0.00650978	UpRegulated_Kidney
3200809	2608	881	495	477	755	37.2699	2	3344	0.00811172	13.6755	1.35946e-05	0.00650978	UpRegulated_Kidney
3137515	892	267	181	185	259	41.0314	6	3334	0.0711503	39.8645	5.61152e-05	0.0102292	UpRegulated_Kidney
3187951	1790	560	329	372	529	39.162	0	3303	0	19.6807	4.09049e-06	0.00650978	UpRegulated_Kidney
3186945	1747	511	392	387	457	44.5907	28	3300	0.169534	20.1468	0.00121994	0.0653422	UpRegulated_Kidney
3209921	4673	1389	953	1159	1172	45.1958	0	3277	0	7.4794	4.15326e-06	0.00650978	UpRegulated_Kidney
3196159	2220	631	497	312	780	36.4414	85	3276	0.405001	15.739	0.00960205	0.226096	UpRegulated_Kidney
3153305	1044	300	195	232	317	40.9004	1	3274	0.0101319	33.4475	8.11894e-06	0.00650978	UpRegulated_Kidney
3168313	1256	343	259	276	378	42.5955	0	3265	0	27.7255	4.18296e-06	0.00650978	UpRegulated_Kidney
3094421	652	184	150	167	151	48.6196	9	3258	0.146011	53.2954	0.000112048	0.0150969	UpRegulated_Kidney
3211379	6209	1768	1327	1183	1931	40.4252	29	3248	0.0494045	5.57931	0.00131343	0.0693226	UpRegulated_Kidney
3193111	2039	540	479	499	521	47.9647	34	3233	0.176381	16.9112	0.00163265	0.0795872	UpRegulated_Kidney
3027922	472	125	127	114	106	51.0593	1	3231	0.0224103	73.0098	8.33126e-06	0.00650978	UpRegulated_Kidney
3091091	639	126	134	203	176	52.7387	1	3208	0.0165535	53.5451	8.44977e-06	0.00650978	UpRegulated_Kidney
3179587	1505	528	271	235	471	33.6213	52	3191	0.365475	22.6139	0.00385121	0.135643	UpRegulated_Kidney
3210233	4907	1385	854	948	1720	36.723	27	3189	0.058202	6.93146	0.00121819	0.0653288	UpRegulated_Kidney
3090065	635	189	130	122	194	39.685	2	3187	0.0333155	53.5296	1.49252e-05	0.00650978	UpRegulated_Kidney
3043586	503	122	99	139	143	47.3161	3	3177	0.0630876	67.3651	2.35637e-05	0.00691422	UpRegulated_Kidney
3210961	5572	1404	1300	1352	1516	47.5951	4	3169	0.00759345	6.06593	3.43746e-05	0.0078907	UpRegulated_Kidney
3135879	879	273	178	196	232	42.5484	54	3160	0.649823	38.3428	0.0041214	0.141039	UpRegulated_Kidney
3104793	695	184	134	110	267	35.1079	82	3143	1.24801	48.2331	0.0099385	0.230109	UpRegulated_Kidney
3202813	2827	751	626	538	912	41.1744	79	3128	0.295591	11.8012	0.00960457	0.226096	UpRegulated_Kidney
3146758	974	259	239	198	278	44.8665	1	3126	0.01086	34.2307	8.90195e-06	0.00650978	UpRegulated_Kidney
3189171	1838	622	299	303	614	32.753	21	3122	0.120855	18.1165	0.000960591	0.0560905	UpRegulated_Kidney
3188233	1800	513	315	389	583	39.1111	13	3121	0.0763944	18.493	0.000242866	0.0238388	UpRegulated_Kidney
3144337	951	348	182	181	240	38.1703	3	3120	0.0333681	34.9913	2.44389e-05	0.00702173	UpRegulated_Kidney
3208619	4014	1049	1004	1039	922	50.8969	2	3084	0.00527039	8.19451	1.59539e-05	0.00650978	UpRegulated_Kidney
3204107	3006	843	668	619	876	42.8144	22	3062	0.0774148	10.8643	0.00104704	0.0590375	UpRegulated_Kidney
3190979	1923	543	452	498	430	49.402	17	3059	0.0935104	16.9663	0.000398924	0.032302	UpRegulated_Kidney
3098035	666	176	136	152	202	43.2432	2	3059	0.0317648	48.9882	1.62253e-05	0.00650978	UpRegulated_Kidney
3203747	2951	981	495	560	915	35.7506	20	3053	0.0716888	11.0343	0.00095701	0.0560322	UpRegulated_Kidney
3179241	1496	534	261	234	467	33.0882	34	3048	0.240402	21.7305	0.00183084	0.0852266	UpRegulated_Kidney
3197861	2342	569	507	595	671	47.0538	17	3043	0.0767808	13.858	0.000403157	0.0324508	UpRegulated_Kidney
3108785	714	206	146	112	250	36.1345	10	3041	0.148147	45.426	0.000153179	0.0179559	UpRegulated_Kidney
3170191	1290	379	242	244	425	37.6744	10	3030	0.0819975	25.0518	0.00015432	0.0179893	UpRegulated_Kidney
3154131	1054	291	199	237	327	41.3662	1	2992	0.0100357	30.2766	9.75639e-06	0.00650978	UpRegulated_Kidney
3173351	1354	359	321	250	424	42.1713	50	2988	0.390609	23.5368	0.00416027	0.141857	UpRegulated_Kidney
2928890	344	103	59	67	115	36.6279	11	2987	0.33824	92.611	0.000186662	0.0204668	UpRegulated_Kidney
3106507	703	181	147	171	204	45.2347	1	2985	0.0150465	45.2871	9.80555e-06	0.00650978	UpRegulated_Kidney
3082227	608	223	99	93	193	31.5789	3	2983	0.0521925	52.3282	2.68281e-05	0.00729369	UpRegulated_Kidney
3142345	933	298	201	191	243	42.015	1	2963	0.0113373	33.8716	9.96299e-06	0.00650978	UpRegulated_Kidney
3177225	1442	439	378	247	378	43.3426	1	2962	0.00733542	21.9082	9.97026e-06	0.00650978	UpRegulated_Kidney
3168317	1256	442	221	184	409	32.2452	26	2959	0.218965	25.127	0.00135063	0.0706839	UpRegulated_Kidney
3175743	1407	462	252	237	456	34.7548	35	2951	0.263126	22.3697	0.00203198	0.090604	UpRegulated_Kidney
3208541	3984	1301	684	728	1271	35.4418	6	2940	0.0159302	7.87071	7.22541e-05	0.0117187	UpRegulated_Kidney
3138259	898	186	255	234	223	54.4543	1	2940	0.0117792	34.9186	1.0133e-05	0.00650978	UpRegulated_Kidney
3186753	1740	574	334	379	453	40.977	29	2928	0.176295	17.9477	0.00161151	0.0792411	UpRegulated_Kidney
3060880	544	127	165	163	89	60.2941	0	2910	0	57.0532	5.31659e-06	0.00650978	UpRegulated_Kidney
3068490	565	218	83	87	177	30.0885	5	2885	0.0936078	54.4607	5.72921e-05	0.0103567	UpRegulated_Kidney
3186127	1716	532	289	300	595	34.324	32	2882	0.197253	17.9128	0.00188892	0.0870888	UpRegulated_Kidney
3097979	666	176	127	155	208	42.3423	1	2882	0.0158824	46.1536	1.05874e-05	0.00650978	UpRegulated_Kidney
3203471	2911	775	627	643	866	43.6276	12	2876	0.0436043	10.5374	0.000251479	0.02433	UpRegulated_Kidney
3143941	947	297	147	220	283	38.754	1	2871	0.0111697	32.3347	1.0678e-05	0.00650978	UpRegulated_Kidney
3121355	780	166	266	190	158	58.4615	1	2869	0.0135611	39.2303	1.06946e-05	0.00650978	UpRegulated_Kidney
3185263	1687	482	356	339	510	41.1974	47	2866	0.294695	18.1195	0.00418759	0.141936	UpRegulated_Kidney
3167795	1247	402	273	215	357	39.1339	22	2860	0.186615	24.4616	0.001203	0.0647543	UpRegulated_Kidney
3212103	14762	4086	3249	2789	4638	40.9023	66	2848	0.0472922	2.05769	0.00789678	0.204783	UpRegulated_Kidney
3191239	1938	450	546	483	459	53.096	15	2843	0.0818706	15.6462	0.000374522	0.0310682	UpRegulated_Kidney
3166581	1226	383	221	211	411	35.2365	2	2820	0.0172556	24.5327	1.93513e-05	0.00653778	UpRegulated_Kidney
3112363	732	250	142	121	219	35.929	0	2817	0	41.0451	5.72094e-06	0.00650978	UpRegulated_Kidney
3141287	924	308	157	181	278	36.5801	1	2808	0.0114477	32.4124	1.12263e-05	0.00650978	UpRegulated_Kidney
2870811	300	52	61	70	117	43.6667	3	2799	0.105777	99.5102	3.08311e-05	0.0074772	UpRegulated_Kidney
2961608	377	93	82	146	56	60.4775	4	2782	0.11223	78.7049	4.52338e-05	0.00900939	UpRegulated_Kidney
3170295	1291	428	239	177	447	32.2231	1	2771	0.0081934	22.8927	1.15732e-05	0.00650978	UpRegulated_Kidney
3177617	1453	417	310	348	378	45.2856	54	2769	0.393114	20.3256	0.00534557	0.163668	UpRegulated_Kidney
3155251	1066	316	175	205	370	35.6473	20	2768	0.198456	27.6946	0.00090605	0.0540701	UpRegulated_Kidney
3098865	669	202	130	123	214	37.8176	2	2746	0.0316224	43.7784	2.05591e-05	0.00660939	UpRegulated_Kidney
2950110	365	132	40	76	117	31.7808	41	2745	1.18818	80.2113	0.00390502	0.136707	UpRegulated_Kidney
3163883	1183	344	225	263	351	41.2511	3	2740	0.0268242	24.7031	3.23028e-05	0.00770031	UpRegulated_Kidney
3204193	3015	888	669	645	813	43.5821	12	2731	0.0421002	9.66096	0.000281101	0.025838	UpRegulated_Kidney
3142681	936	294	241	157	244	42.5214	14	2721	0.158213	31.0055	0.000366252	0.0306163	UpRegulated_Kidney
3096991	662	166	196	151	149	52.4169	16	2718	0.255654	43.7902	0.000460293	0.0354075	UpRegulated_Kidney
3138729	901	260	188	166	287	39.2897	2	2707	0.0234799	32.0442	2.12166e-05	0.00676826	UpRegulated_Kidney
3000324	426	114	90	82	140	40.3756	1	2701	0.0248302	67.624	1.22861e-05	0.00650978	UpRegulated_Kidney
3105739	699	220	125	116	238	34.4778	1	2700	0.0151326	41.1977	1.22762e-05	0.00650978	UpRegulated_Kidney
3189455	1851	511	518	413	409	50.2971	27	2699	0.154294	15.5519	0.00192138	0.0877465	UpRegulated_Kidney
3179355	1498	406	349	204	539	36.9159	1	2697	0.0070612	19.2024	1.23085e-05	0.00650978	UpRegulated_Kidney
3202443	2786	804	518	531	933	37.6525	18	2669	0.0683411	10.2177	0.000863224	0.0525997	UpRegulated_Kidney
3200941	2619	839	501	458	821	36.617	3	2669	0.0121165	10.8692	3.43227e-05	0.0078907	UpRegulated_Kidney
2934206	349	78	91	77	103	48.1375	13	2659	0.394011	81.2604	0.00062147	0.0434178	UpRegulated_Kidney
3164949	1200	350	297	193	360	40.8333	63	2644	0.555328	23.4999	0.00804511	0.206653	UpRegulated_Kidney
3193297	2047	574	455	439	579	43.6737	61	2641	0.315212	13.7606	0.00838218	0.212276	UpRegulated_Kidney
3190319	1891	500	422	336	633	40.0846	38	2635	0.21256	14.8619	0.00309832	0.116281	UpRegulated_Kidney
3202517	2794	826	434	656	878	39.0122	12	2617	0.0454303	9.98995	0.000308447	0.0274784	UpRegulated_Kidney
3196651	2255	667	452	468	668	40.7982	1	2603	0.00469077	12.3116	1.34037e-05	0.00650978	UpRegulated_Kidney
3203925	2981	637	771	716	857	49.8826	24	2585	0.0851608	9.24878	0.00163825	0.0796315	UpRegulated_Kidney
3149957	1006	275	207	244	280	44.831	22	2584	0.231321	27.3956	0.00118739	0.0640735	UpRegulated_Kidney
3178493	1475	481	234	342	418	39.0508	2	2583	0.0143426	18.6775	2.37183e-05	0.00691422	UpRegulated_Kidney
3205417	3221	1024	596	589	1012	36.7898	36	2576	0.118223	8.52984	0.00303147	0.114765	UpRegulated_Kidney
3097633	664	177	198	99	190	44.7289	19	2576	0.302675	41.3775	0.000994839	0.0573189	UpRegulated_Kidney
3165799	1214	351	296	332	235	51.7298	30	2570	0.261392	22.5788	0.00221149	0.0952784	UpRegulated_Kidney
3195245	2159	622	533	403	601	43.3534	61	2563	0.29886	12.6614	0.00823971	0.209789	UpRegulated_Kidney
3180977	1544	391	341	348	464	44.6244	0	2563	0	17.7046	7.17831e-06	0.00650978	UpRegulated_Kidney
2970398	387	130	67	72	118	35.9173	11	2558	0.300658	70.4978	0.000281791	0.0258403	UpRegulated_Kidney
3082043	607	209	93	130	175	36.7381	10	2557	0.174262	44.9291	0.000222927	0.0227035	UpRegulated_Kidney
2971352	388	94	100	90	104	48.9691	3	2550	0.0817862	70.0962	3.83213e-05	0.00831284	UpRegulated_Kidney
3015908	451	83	120	152	96	60.3104	2	2531	0.0469077	59.8552	2.49715e-05	0.00708096	UpRegulated_Kidney
3122677	788	213	192	139	244	42.0051	1	2515	0.0134235	34.0406	1.4595e-05	0.00650978	UpRegulated_Kidney
3172045	1327	356	291	288	392	43.6323	62	2512	0.49421	20.1899	0.00876216	0.216754	UpRegulated_Kidney
3128211	823	244	194	171	214	44.3499	1	2503	0.0128526	32.4375	1.47717e-05	0.00650978	UpRegulated_Kidney
3210341	4995	1137	1080	1209	1569	45.8258	60	2502	0.127059	5.34242	0.0091963	0.221533	UpRegulated_Kidney
3158043	1101	315	274	256	256	48.1381	10	2486	0.0960734	24.0824	0.000258255	0.024571	UpRegulated_Kidney
3191299	1941	624	361	414	542	39.9279	1	2477	0.0054496	13.6109	1.51675e-05	0.00650978	UpRegulated_Kidney
3170971	1305	367	278	266	394	41.6858	43	2472	0.348537	20.2034	0.0050218	0.157877	UpRegulated_Kidney
3172963	1345	452	204	387	302	43.9405	0	2461	0	19.5153	7.94746e-06	0.00650978	UpRegulated_Kidney
3211317	6073	1807	1284	1186	1796	40.6718	7	2460	0.0121923	4.32034	0.000137091	0.0170421	UpRegulated_Kidney
3045550	507	124	137	133	113	53.2544	0	2458	0	51.7083	7.97266e-06	0.00650978	UpRegulated_Kidney
3173657	1361	378	233	316	434	40.338	38	2451	0.295336	19.2075	0.00361822	0.129412	UpRegulated_Kidney
3132101	850	273	152	144	281	34.8235	25	2451	0.311108	30.7546	0.00163019	0.0795809	UpRegulated_Kidney
3041192	498	137	106	144	111	50.2008	2	2442	0.0424806	52.3001	2.72571e-05	0.00729369	UpRegulated_Kidney
3112667	733	196	146	200	191	47.2033	1	2441	0.0144307	35.5181	1.57461e-05	0.00650978	UpRegulated_Kidney
3109277	716	231	137	146	202	39.5251	6	2440	0.0886398	36.3465	0.00011027	0.0150535	UpRegulated_Kidney
3115587	748	224	137	190	197	43.7166	2	2430	0.0282826	34.649	2.75996e-05	0.00729369	UpRegulated_Kidney
3197159	2290	637	469	476	708	41.2664	4	2424	0.0184763	11.2897	6.26315e-05	0.0107828	UpRegulated_Kidney
3069396	568	171	115	118	164	41.0211	0	2422	0	45.4791	8.28604e-06	0.00650978	UpRegulated_Kidney
3192759	2021	532	420	455	614	43.2954	33	2419	0.172718	12.766	0.00311989	0.116586	UpRegulated_Kidney
3095871	657	188	108	130	231	36.2253	18	2417	0.289799	39.2371	0.00107778	0.0601795	UpRegulated_Kidney
3070562	571	185	129	119	138	43.4326	0	2417	0	45.1467	8.33123e-06	0.00650978	UpRegulated_Kidney
3169873	1284	290	286	309	399	46.3396	1	2412	0.00823807	20.0354	1.62401e-05	0.00650978	UpRegulated_Kidney
3186493	1730	495	299	443	493	42.8902	14	2406	0.0855997	14.8332	0.0008352	0.0513797	UpRegulated_Kidney
3167011	1233	378	219	258	378	38.6861	14	2392	0.120103	20.6911	0.000846616	0.051733	UpRegulated_Kidney
3183269	1616	546	247	300	523	33.849	17	2385	0.111275	15.741	0.00104179	0.0588518	UpRegulated_Kidney
3195725	2191	700	416	394	681	36.9694	2	2379	0.00965557	11.5808	2.91398e-05	0.00744587	UpRegulated_Kidney
3193801	2072	622	391	496	563	42.8089	7	2378	0.0357354	12.2408	0.000148817	0.0175446	UpRegulated_Kidney
3067270	562	177	122	94	169	38.4342	4	2373	0.075286	45.0347	6.60498e-05	0.0111069	UpRegulated_Kidney
3083337	612	177	139	148	148	46.8954	1	2370	0.0172838	41.3031	1.7003e-05	0.00650978	UpRegulated_Kidney
2985978	406	137	90	106	73	48.2759	1	2353	0.0260534	61.8133	1.73292e-05	0.00650978	UpRegulated_Kidney
3181163	1550	446	336	368	400	45.4194	1	2350	0.00682431	16.1705	1.73878e-05	0.00650978	UpRegulated_Kidney
3188469	1810	496	370	379	565	41.3812	0	2343	0	13.8064	9.05129e-06	0.00650978	UpRegulated_Kidney
3208979	4176	1100	936	911	1229	44.2289	2	2334	0.00506594	5.9611	3.06214e-05	0.0074772	UpRegulated_Kidney
3210137	4842	1542	888	910	1502	37.1334	12	2329	0.0262148	5.13016	0.00040424	0.0324533	UpRegulated_Kidney
3202997	2848	917	473	548	910	35.8497	0	2311	0	8.65458	9.39542e-06	0.00650978	UpRegulated_Kidney
3035286	486	131	99	83	173	37.4486	0	2309	0	50.6726	9.41764e-06	0.00650978	UpRegulated_Kidney
3174479	1377	458	247	299	373	39.6514	10	2302	0.0768168	17.8302	0.000310207	0.0275418	UpRegulated_Kidney
3158175	1102	295	260	222	325	43.7387	4	2293	0.0383945	22.1926	7.20728e-05	0.0117187	UpRegulated_Kidney
3042222	500	135	108	123	134	46.2	58	2289	1.22701	48.8272	0.00983724	0.22921	UpRegulated_Kidney
3144273	950	252	209	179	310	40.8421	9	2286	0.10021	25.6648	0.000267509	0.0251333	UpRegulated_Kidney
3037826	491	114	101	191	85	59.4705	47	2284	1.01253	49.6136	0.00661619	0.18761	UpRegulated_Kidney
3204281	3028	845	634	671	878	43.0978	3	2283	0.0104799	8.04148	5.05356e-05	0.00971837	UpRegulated_Kidney
3133471	860	256	186	194	224	44.186	1	2282	0.0122996	28.3011	1.88095e-05	0.00653778	UpRegulated_Kidney
3138077	896	262	169	194	271	40.5134	6	2271	0.0708327	27.0331	0.000131753	0.0167628	UpRegulated_Kidney
3192505	2006	499	467	487	553	47.5573	1	2261	0.00527302	12.0214	1.92877e-05	0.00653778	UpRegulated_Kidney
3194359	2104	577	482	501	544	46.7205	2	2251	0.0100548	11.4108	3.37025e-05	0.0078907	UpRegulated_Kidney
3187539	1771	509	371	381	510	42.4619	12	2245	0.0716726	13.5202	0.000441718	0.0345296	UpRegulated_Kidney
3208133	3852	1079	888	940	945	47.4559	35	2235	0.0961108	6.18838	0.00399915	0.138913	UpRegulated_Kidney
3200281	2554	795	580	522	657	43.148	0	2227	0	9.30005	1.04087e-05	0.00650978	UpRegulated_Kidney
3165379	1208	309	287	267	345	45.8609	3	2217	0.0262691	19.5742	5.46021e-05	0.0100805	UpRegulated_Kidney
3068786	566	146	151	80	189	40.8127	6	2213	0.112131	41.7014	0.000140743	0.0172004	UpRegulated_Kidney
3178561	1477	360	367	268	482	42.9926	10	2211	0.071616	15.9659	0.000342533	0.0294497	UpRegulated_Kidney
3091583	641	203	124	153	161	43.2137	32	2209	0.528059	36.7556	0.00368787	0.131362	UpRegulated_Kidney
3181707	1567	460	302	362	443	42.374	15	2207	0.101254	15.0217	0.00109639	0.0608517	UpRegulated_Kidney
3165995	1217	361	229	265	362	40.5916	17	2203	0.147757	19.3068	0.00125613	0.0668675	UpRegulated_Kidney
3205227	3185	914	663	599	1009	39.6232	33	2202	0.109596	7.37384	0.00385183	0.135643	UpRegulated_Kidney
3199245	2457	709	450	408	890	34.9206	38	2200	0.163595	9.55	0.00459647	0.149042	UpRegulated_Kidney
3207839	3760	1076	822	859	1003	44.7074	2	2188	0.00562643	6.20648	3.63928e-05	0.00812131	UpRegulated_Kidney
3181829	1571	471	333	251	516	37.1738	0	2186	0	14.8409	1.09693e-05	0.00650978	UpRegulated_Kidney
3211041	5678	1507	1213	1159	1799	41.7753	29	2184	0.0540248	4.10245	0.0033868	0.122856	UpRegulated_Kidney
3195207	2156	563	485	424	684	42.1614	19	2182	0.093217	10.7942	0.0014591	0.0750036	UpRegulated_Kidney
3064462	554	150	120	116	168	42.5993	4	2180	0.0763731	41.9694	8.22436e-05	0.0126155	UpRegulated_Kidney
3143161	940	320	186	163	271	37.1277	0	2176	0	24.6898	1.11134e-05	0.00650978	UpRegulated_Kidney
3186639	1735	554	334	326	521	38.0403	1	2155	0.00609665	13.2475	2.20303e-05	0.00687615	UpRegulated_Kidney
3209593	4499	1581	735	918	1265	36.7415	12	2147	0.0282134	5.08982	0.000492981	0.0369762	UpRegulated_Kidney
3173807	1364	355	266	335	408	44.0616	3	2121	0.0232647	16.5849	6.15309e-05	0.0107087	UpRegulated_Kidney
2965956	381	55	131	106	89	62.2047	1	2119	0.0277629	59.3187	2.3106e-05	0.00691422	UpRegulated_Kidney
3195913	2204	650	442	475	637	41.6062	37	2118	0.177574	10.2494	0.00484293	0.15452	UpRegulated_Kidney
3124093	797	211	173	165	248	42.409	18	2110	0.238894	28.2364	0.00148598	0.0757347	UpRegulated_Kidney
3211767	7302	2196	1593	1784	1729	46.2476	46	2108	0.0666356	3.07904	0.00780207	0.203911	UpRegulated_Kidney
3164355	1190	351	280	246	313	44.2017	1	2108	0.00888881	18.8934	2.34516e-05	0.00691422	UpRegulated_Kidney
2934812	350	115	81	60	94	40.2857	3	2103	0.0906658	64.0851	6.29855e-05	0.0108009	UpRegulated_Kidney
3194855	2133	663	437	412	621	39.8031	2	2103	0.00991812	10.5156	4.06063e-05	0.00854797	UpRegulated_Kidney
3183867	1638	415	426	253	544	41.453	2	2101	0.0129154	13.6804	4.07146e-05	0.00854797	UpRegulated_Kidney
3196003	2209	622	578	392	617	43.9113	45	2100	0.21548	10.1393	0.00767081	0.20232	UpRegulated_Kidney
3161355	1146	305	255	277	309	46.4223	5	2099	0.0461504	19.535	0.000123813	0.0159704	UpRegulated_Kidney
3136171	881	315	136	150	280	32.4631	0	2089	0	25.29	1.25059e-05	0.00650978	UpRegulated_Kidney
3032298	480	101	129	139	111	55.8333	12	2086	0.264442	46.351	0.000529819	0.0386322	UpRegulated_Kidney
2960084	375	96	82	95	102	47.2	46	2083	1.29753	59.2439	0.00801296	0.206342	UpRegulated_Kidney
3151243	1021	269	278	253	221	52.0078	24	2083	0.248643	21.7595	0.00224931	0.0961443	UpRegulated_Kidney
3173431	1355	360	285	291	419	42.5092	21	2082	0.163935	16.3881	0.00190019	0.087274	UpRegulated_Kidney
3185365	1690	274	512	345	559	50.7101	18	2076	0.112662	13.1017	0.00154602	0.077426	UpRegulated_Kidney
3168409	1258	414	215	244	385	36.4865	0	2073	0	17.5754	1.27943e-05	0.00650978	UpRegulated_Kidney
3016050	451	133	94	115	109	46.3415	1	2070	0.0234538	48.953	2.47158e-05	0.00705458	UpRegulated_Kidney
3148210	989	274	252	178	285	43.4783	40	2068	0.427813	22.3018	0.00697066	0.193364	UpRegulated_Kidney
3192921	2028	609	413	439	567	42.0118	24	2064	0.12518	10.8549	0.0022992	0.0973178	UpRegulated_Kidney
3145947	967	260	188	225	294	42.7094	0	2057	0	22.6879	1.30949e-05	0.00650978	UpRegulated_Kidney
3196543	2249	630	540	480	599	45.3535	0	2048	0	9.7124	1.32697e-05	0.00650978	UpRegulated_Kidney
3209551	4484	1556	868	738	1322	35.8162	50	2042	0.117949	4.85709	0.00925207	0.222137	UpRegulated_Kidney
3134059	865	193	286	251	135	62.0809	3	2042	0.0366856	25.1783	6.83917e-05	0.0113378	UpRegulated_Kidney
3203457	2910	873	636	571	830	41.4777	46	2034	0.167207	7.45494	0.00845309	0.21311	UpRegulated_Kidney
3176491	1425	311	332	225	557	39.0877	5	2034	0.0371147	15.2238	0.000134883	0.0169296	UpRegulated_Kidney
3066268	559	125	187	124	123	55.6351	9	2032	0.170303	38.7702	0.000360585	0.0303178	UpRegulated_Kidney
3209131	4244	1285	868	777	1314	38.7606	1	2030	0.00249238	5.1016	2.61856e-05	0.00729369	UpRegulated_Kidney
3132673	855	204	156	240	255	46.3158	8	2029	0.0989724	25.3106	0.000302865	0.0271518	UpRegulated_Kidney
3176077	1415	495	246	225	449	33.2862	13	2027	0.0971801	15.2786	0.00118179	0.0638506	UpRegulated_Kidney
3186321	1723	398	470	494	361	55.9489	46	2026	0.282399	12.5412	0.00852867	0.214415	UpRegulated_Kidney
3129449	831	241	218	185	187	48.4958	24	2023	0.305493	25.9646	0.00241367	0.100593	UpRegulated_Kidney
3106305	702	199	148	135	220	40.3134	17	2022	0.256155	30.7206	0.00154905	0.077426	UpRegulated_Kidney
3136443	883	304	155	150	274	34.5413	1	2018	0.0119793	24.3751	2.66569e-05	0.00729369	UpRegulated_Kidney
3055172	529	117	129	119	164	46.8809	1	2012	0.0199956	40.5656	2.68978e-05	0.00729369	UpRegulated_Kidney
3210541	5177	1521	1111	948	1597	39.7721	20	2003	0.0408641	4.12657	0.00196989	0.0891173	UpRegulated_Kidney
3184795	1668	603	248	304	513	33.0935	3	1997	0.0190246	12.7693	7.29299e-05	0.0117187	UpRegulated_Kidney
3165743	1213	321	266	343	283	50.2061	0	1990	0	17.4976	1.45007e-05	0.00650978	UpRegulated_Kidney
3107079	706	242	125	176	163	42.6346	3	1989	0.0449476	30.048	7.3791e-05	0.0117382	UpRegulated_Kidney
3071720	575	200	94	113	168	36	0	1985	0	36.8196	1.46159e-05	0.00650978	UpRegulated_Kidney
3187717	1779	534	350	364	531	40.1349	11	1981	0.0654044	11.8767	0.000527132	0.0385827	UpRegulated_Kidney
3118847	766	208	175	151	232	42.5587	11	1972	0.151899	27.4577	0.000533561	0.0387748	UpRegulated_Kidney
3171843	1322	383	333	231	375	42.6626	48	1968	0.384061	15.8774	0.00957697	0.225691	UpRegulated_Kidney
3189295	1844	373	436	448	587	47.9393	13	1968	0.0745715	11.3828	0.00127536	0.0677253	UpRegulated_Kidney
3201503	2678	878	500	604	696	41.2248	28	1956	0.110596	7.79012	0.00423263	0.142444	UpRegulated_Kidney
2882712	308	91	54	60	103	37.013	1	1948	0.0343431	67.4566	2.97189e-05	0.00744587	UpRegulated_Kidney
3205639	3258	885	708	743	922	44.5365	6	1944	0.0194801	6.36401	0.000199514	0.0211636	UpRegulated_Kidney
3128735	826	216	199	171	240	44.7942	48	1941	0.614684	25.0629	0.00988578	0.229688	UpRegulated_Kidney
2995888	420	143	105	87	85	45.7143	42	1934	1.05777	49.1126	0.00857204	0.215199	UpRegulated_Kidney
3192503	2006	537	444	448	577	44.4666	6	1923	0.0316381	10.2243	0.000205824	0.0215172	UpRegulated_Kidney
3175579	1403	486	247	283	387	37.7762	23	1920	0.173405	14.5959	0.00260239	0.104638	UpRegulated_Kidney
3149741	1004	287	222	181	314	40.1394	0	1919	0	20.3858	1.62926e-05	0.00650978	UpRegulated_Kidney
3180343	1525	417	360	246	502	39.7377	0	1901	0	13.2953	1.6805e-05	0.00650978	UpRegulated_Kidney
3191799	1968	591	340	387	650	36.9411	5	1900	0.0268742	10.2971	0.000163947	0.0188669	UpRegulated_Kidney
3057606	536	168	122	66	180	35.0746	2	1884	0.039469	37.4888	5.63911e-05	0.0102365	UpRegulated_Kidney
3157651	1095	337	187	201	370	35.4338	6	1883	0.0579599	18.341	0.000218769	0.0224913	UpRegulated_Kidney
3130167	837	226	205	162	244	43.8471	41	1870	0.518142	23.8288	0.00904537	0.220221	UpRegulated_Kidney
3180583	1533	512	260	334	427	38.7476	0	1870	0	13.0102	1.77496e-05	0.00650978	UpRegulated_Kidney
3027596	471	101	124	97	149	46.9214	0	1868	0	42.3002	1.78135e-05	0.00650978	UpRegulated_Kidney
3200891	2616	752	557	585	722	43.6544	20	1864	0.0808691	7.59966	0.00236785	0.0990637	UpRegulated_Kidney
3204571	3076	972	600	577	927	38.264	1	1862	0.00343878	6.45623	3.4353e-05	0.0078907	UpRegulated_Kidney
3174937	1388	408	280	264	436	39.1931	3	1858	0.0228624	14.2772	9.06864e-05	0.0132332	UpRegulated_Kidney
3019762	457	158	90	97	112	40.919	1	1849	0.0231459	43.1526	3.51525e-05	0.00799887	UpRegulated_Kidney
3127717	820	199	262	213	146	57.9268	5	1844	0.064498	23.9846	0.000179246	0.0197878	UpRegulated_Kidney
3197881	2344	522	512	658	652	49.9147	31	1843	0.139893	8.38598	0.00557328	0.168148	UpRegulated_Kidney
3152077	1030	257	288	231	254	50.3883	0	1835	0	19.0014	1.89196e-05	0.00653778	UpRegulated_Kidney
3179691	1508	420	320	301	467	41.1804	2	1833	0.0140288	12.9642	6.15495e-05	0.0107087	UpRegulated_Kidney
2926666	342	122	67	51	102	34.5029	40	1830	1.23716	57.0704	0.00928371	0.222541	UpRegulated_Kidney
3209569	4493	1161	913	1082	1337	44.4024	3	1829	0.00706277	4.34173	9.5267e-05	0.0136312	UpRegulated_Kidney
3141125	923	309	198	179	237	40.8451	0	1827	0	21.1117	1.92036e-05	0.00653778	UpRegulated_Kidney
3136739	885	274	165	203	243	41.5819	39	1823	0.466135	21.97	0.00913007	0.221289	UpRegulated_Kidney
3131477	846	241	179	173	253	41.6076	20	1822	0.250063	22.9702	0.00251399	0.102605	UpRegulated_Kidney
2994164	417	151	96	74	96	40.7674	0	1821	0	46.5757	1.94211e-05	0.00653778	UpRegulated_Kidney
3188899	1826	620	270	326	610	32.6396	30	1818	0.173784	10.6189	0.00556495	0.16813	UpRegulated_Kidney
3172975	1345	403	240	246	456	36.1338	0	1817	0	14.4085	1.95682e-05	0.00653778	UpRegulated_Kidney
3168961	1267	422	252	245	348	39.2265	2	1810	0.0166972	15.2366	6.41188e-05	0.010909	UpRegulated_Kidney
3183383	1620	430	381	317	492	43.0864	1	1808	0.00652943	11.9034	3.78724e-05	0.00829846	UpRegulated_Kidney
3207309	3624	1042	769	795	1018	43.1567	12	1795	0.0350254	5.28278	0.000792067	0.0500201	UpRegulated_Kidney
3176273	1419	411	241	259	508	35.2361	1	1791	0.00745432	13.4617	3.90947e-05	0.00843842	UpRegulated_Kidney
3103653	690	191	168	110	221	40.2899	0	1791	0	27.6842	2.05663e-05	0.00660939	UpRegulated_Kidney
3207461	3658	1042	657	685	1274	36.6867	39	1788	0.112775	5.21326	0.00970093	0.227009	UpRegulated_Kidney
3164323	1190	337	303	262	288	47.479	1	1786	0.00888881	16.0074	3.94657e-05	0.00846663	UpRegulated_Kidney
2877299	305	106	57	67	75	40.6557	1	1784	0.0346809	62.3851	3.96157e-05	0.00846663	UpRegulated_Kidney
3179195	1495	500	275	271	449	36.5217	3	1783	0.0212261	12.7203	0.000103298	0.0144103	UpRegulated_Kidney
3155105	1065	379	172	191	323	34.0845	3	1780	0.0297963	17.8261	0.000103684	0.0144178	UpRegulated_Kidney
3126483	812	239	151	148	274	36.8227	2	1771	0.0260534	23.2621	6.88622e-05	0.0113378	UpRegulated_Kidney
3171713	1320	388	315	210	407	39.7727	2	1770	0.0160268	14.3016	6.89909e-05	0.0113378	UpRegulated_Kidney
3177343	1446	421	348	297	380	44.6058	0	1764	0	13.0112	2.16858e-05	0.00684069	UpRegulated_Kidney
3167223	1237	359	263	249	366	41.3905	16	1763	0.136817	15.2009	0.00215474	0.093577	UpRegulated_Kidney
3203125	2864	840	592	512	920	38.5475	8	1763	0.0295466	6.56546	0.000450289	0.0349219	UpRegulated_Kidney
3208943	4159	1107	864	903	1285	42.4862	36	1761	0.0915596	4.51603	0.00753578	0.20107	UpRegulated_Kidney
3166945	1232	385	232	205	410	35.4708	18	1757	0.154544	15.2106	0.00246028	0.101399	UpRegulated_Kidney
2899382	320	108	40	52	120	28.75	1	1757	0.0330552	58.5609	4.17242e-05	0.00866126	UpRegulated_Kidney
3164013	1185	339	226	229	391	38.3966	3	1754	0.0267789	15.7869	0.000108898	0.0149511	UpRegulated_Kidney
3167625	1244	428	199	247	370	35.8521	1	1754	0.00850296	15.0382	4.19688e-05	0.00867056	UpRegulated_Kidney
3202899	2836	657	725	704	750	50.3879	26	1746	0.0969745	6.56635	0.00533203	0.163484	UpRegulated_Kidney
3074731	584	167	159	160	98	54.6233	0	1739	0	31.7594	2.27659e-05	0.00691422	UpRegulated_Kidney
3185111	1680	605	269	306	500	34.2262	33	1734	0.207776	11.0084	0.00696265	0.193364	UpRegulated_Kidney
3197935	2347	550	634	584	579	51.896	20	1731	0.0901379	7.86629	0.00288245	0.111358	UpRegulated_Kidney
3138585	900	234	192	239	235	47.8889	0	1731	0	20.5135	2.31411e-05	0.00691422	UpRegulated_Kidney
3012980	446	126	120	79	121	44.6188	0	1729	0	41.3472	2.32362e-05	0.00691422	UpRegulated_Kidney
3175131	1393	381	266	261	485	37.832	1	1726	0.00759345	13.2153	4.428e-05	0.0089353	UpRegulated_Kidney
3153931	1051	309	211	203	328	39.3911	1	1715	0.0100644	17.4039	4.52702e-05	0.00900939	UpRegulated_Kidney
3187185	1758	561	366	356	475	41.0694	32	1709	0.19254	10.3683	0.00710642	0.194888	UpRegulated_Kidney
3184331	1652	538	307	336	471	38.9225	1	1686	0.00640295	10.8851	4.80392e-05	0.00938821	UpRegulated_Kidney
3173931	1366	447	286	248	385	39.0922	15	1684	0.116153	13.1485	0.00229562	0.0973178	UpRegulated_Kidney
3196353	2235	686	476	417	656	39.9553	11	1684	0.0520602	8.0362	0.000830318	0.0513797	UpRegulated_Kidney
3205173	3177	1083	546	560	988	34.8127	5	1683	0.0166473	5.65006	0.000271812	0.025415	UpRegulated_Kidney
3204169	3014	879	604	601	930	39.9801	25	1679	0.0877379	5.94146	0.00456183	0.14814	UpRegulated_Kidney
3088451	630	185	134	151	160	45.2381	6	1675	0.10074	28.357	0.000350025	0.0297631	UpRegulated_Kidney
3162345	1160	403	180	172	405	30.3448	10	1667	0.0911869	15.3272	0.000739911	0.0480098	UpRegulated_Kidney
3108315	712	261	111	122	218	32.7247	0	1666	0	24.9563	2.65475e-05	0.00729369	UpRegulated_Kidney
3194229	2097	651	446	385	615	39.628	13	1664	0.0655746	8.46332	0.00208709	0.0921144	UpRegulated_Kidney
3123815	795	238	155	205	197	45.283	0	1662	0	22.2972	2.678e-05	0.00729369	UpRegulated_Kidney
3144545	953	276	187	177	313	38.1952	1	1661	0.0110993	18.5893	5.06247e-05	0.00971837	UpRegulated_Kidney
3071662	574	198	92	134	150	39.3728	0	1652	0	30.6962	2.73739e-05	0.00729369	UpRegulated_Kidney
3150613	1013	349	149	236	279	38.0059	0	1647	0	17.3408	2.76778e-05	0.00729369	UpRegulated_Kidney
3077583	593	176	120	91	206	35.5818	0	1646	0	29.6047	2.7739e-05	0.00729369	UpRegulated_Kidney
3207251	3611	856	946	1036	773	54.8878	2	1645	0.00585859	4.85875	8.81351e-05	0.0130059	UpRegulated_Kidney
3042196	500	147	118	132	103	50	14	1643	0.296175	35.0472	0.00230781	0.0975384	UpRegulated_Kidney
3194703	2124	615	477	510	522	46.4689	3	1643	0.0149402	8.25029	0.000135015	0.0169296	UpRegulated_Kidney
3186597	1734	540	329	362	503	39.8501	30	1640	0.183005	10.0874	0.00728882	0.197697	UpRegulated_Kidney
3167597	1244	366	240	260	378	40.1929	3	1640	0.0255089	14.0608	0.000135597	0.0169536	UpRegulated_Kidney
3151791	1026	360	170	165	331	32.6511	11	1637	0.113406	17.0172	0.000966131	0.0563381	UpRegulated_Kidney
3210659	5255	1708	927	998	1622	36.6318	16	1631	0.0322061	3.3103	0.00221771	0.0954519	UpRegulated_Kidney
3175475	1402	425	307	373	297	48.5021	4	1631	0.0301788	12.4077	0.000195818	0.0209366	UpRegulated_Kidney
3187693	1778	523	327	415	513	41.7323	24	1628	0.142781	9.76582	0.00434566	0.144694	UpRegulated_Kidney
3121079	778	238	121	151	268	34.9614	6	1626	0.0815759	22.2909	0.000383865	0.0315416	UpRegulated_Kidney
3157731	1096	389	181	185	341	33.3942	29	1621	0.279884	15.7746	0.00725237	0.197641	UpRegulated_Kidney
3138861	902	269	197	129	307	36.1419	2	1618	0.0234538	19.1319	9.32922e-05	0.0134916	UpRegulated_Kidney
3210021	4745	1552	852	880	1461	36.5016	2	1607	0.00445845	3.61215	9.55145e-05	0.0136312	UpRegulated_Kidney
3183935	1640	588	245	366	441	37.2561	24	1605	0.154795	10.438	0.00451432	0.147769	UpRegulated_Kidney
3148601	993	324	205	208	256	41.5911	1	1598	0.0106522	17.1638	5.80736e-05	0.0103905	UpRegulated_Kidney
3160995	1141	305	232	302	302	46.8011	12	1592	0.111246	14.8814	0.00172997	0.0824778	UpRegulated_Kidney
2968316	384	117	83	79	105	42.1875	2	1591	0.0550921	44.1901	9.88798e-05	0.0139736	UpRegulated_Kidney
3117243	757	270	120	115	252	31.0436	0	1589	0	22.3879	3.15721e-05	0.00756772	UpRegulated_Kidney
3197575	2320	682	541	549	548	46.9828	32	1587	0.145899	7.29583	0.00849769	0.213847	UpRegulated_Kidney
3162133	1157	337	222	231	367	39.153	3	1577	0.027427	14.5373	0.000154662	0.0179893	UpRegulated_Kidney
3169581	1278	392	234	217	435	35.2895	0	1570	0	13.1025	3.30113e-05	0.00778367	UpRegulated_Kidney
3189183	1839	510	389	514	426	49.1028	19	1568	0.109285	9.0939	0.00409955	0.140823	UpRegulated_Kidney
3158553	1108	338	190	203	377	35.4693	35	1566	0.334132	15.0743	0.00987622	0.229688	UpRegulated_Kidney
3163219	1172	331	255	185	401	37.5427	7	1561	0.0631773	14.2057	0.000537749	0.038819	UpRegulated_Kidney
3159621	1123	338	199	201	385	35.6189	1	1556	0.00941913	14.778	6.39042e-05	0.010909	UpRegulated_Kidney
3186913	1746	493	409	401	443	46.3918	26	1551	0.157514	9.47444	0.00603112	0.177397	UpRegulated_Kidney
3169615	1279	356	306	306	311	47.8499	2	1550	0.0165405	12.9255	0.000108283	0.0149138	UpRegulated_Kidney
3178385	1472	461	298	244	469	36.8207	26	1547	0.186834	11.209	0.00607263	0.178014	UpRegulated_Kidney
3174689	1383	389	253	230	511	34.9241	20	1543	0.152967	11.8995	0.00450502	0.147769	UpRegulated_Kidney
3115501	748	236	162	147	203	41.3102	4	1542	0.0565651	21.9871	0.000235123	0.0234502	UpRegulated_Kidney
3191609	1958	524	400	468	566	44.3309	1	1540	0.00540229	8.38869	6.63345e-05	0.0111117	UpRegulated_Kidney
3165381	1208	388	210	383	227	49.0894	2	1538	0.0175127	13.5792	0.000111265	0.0150851	UpRegulated_Kidney
3204387	3044	1093	430	723	798	37.8778	10	1535	0.0347493	5.37836	0.00162051	0.079352	UpRegulated_Kidney
3202661	2810	754	622	623	811	44.306	1	1526	0.0037643	5.79207	6.85641e-05	0.0113378	UpRegulated_Kidney
3159489	1121	325	241	198	357	39.1615	1	1509	0.00943593	14.3572	7.14058e-05	0.0116903	UpRegulated_Kidney
3196611	2253	591	525	435	702	42.6099	3	1502	0.0140848	7.11041	0.000182497	0.0200955	UpRegulated_Kidney
3193107	2039	638	339	384	678	35.4586	2	1496	0.0103754	7.82529	0.000122603	0.0159332	UpRegulated_Kidney
3206431	3420	900	709	749	1062	42.6316	25	1495	0.0773222	4.66231	0.00636363	0.183256	UpRegulated_Kidney
3207337	3631	1045	730	611	1245	36.932	2	1494	0.00582632	4.38844	0.00012318	0.0159528	UpRegulated_Kidney
3161067	1142	263	273	276	330	48.0736	17	1492	0.157461	13.9344	0.00317996	0.117917	UpRegulated_Kidney
3140605	918	255	199	230	234	46.732	1	1492	0.0115225	17.3345	7.44036e-05	0.0117382	UpRegulated_Kidney
3173261	1352	292	386	312	362	51.6272	9	1491	0.0704135	11.7622	0.00161666	0.0792527	UpRegulated_Kidney
3199443	2474	749	491	478	756	39.1673	2	1491	0.00855107	6.42782	0.000124052	0.0159704	UpRegulated_Kidney
3114439	742	209	191	159	183	47.1698	5	1490	0.0712782	21.4175	0.00040032	0.0323376	UpRegulated_Kidney
3146860	975	325	201	169	280	37.9487	3	1480	0.0325467	16.1899	0.000191914	0.0208155	UpRegulated_Kidney
3172177	1329	338	332	206	453	40.4816	0	1479	0	11.8694	4.12687e-05	0.0086079	UpRegulated_Kidney
3097857	665	133	157	156	219	47.0677	2	1476	0.0318126	23.6729	0.000128538	0.0164502	UpRegulated_Kidney
3198405	2385	717	654	490	524	47.9665	22	1474	0.0975719	6.59166	0.00576367	0.171742	UpRegulated_Kidney
3177009	1437	428	329	198	482	36.6736	0	1468	0	10.8957	4.24425e-05	0.00872687	UpRegulated_Kidney
2984808	405	79	108	98	120	50.8642	0	1465	0	38.5806	4.27701e-05	0.00875274	UpRegulated_Kidney
3129005	828	231	204	221	172	51.3285	0	1461	0	18.8194	4.32121e-05	0.00880167	UpRegulated_Kidney
3197435	2308	795	369	492	652	37.305	13	1453	0.0595797	6.71453	0.002552	0.103669	UpRegulated_Kidney
3208707	4058	1102	1004	979	973	48.8664	28	1448	0.0729855	3.80577	0.00957173	0.225691	UpRegulated_Kidney
3132919	856	276	162	138	280	35.0467	7	1444	0.0864997	17.992	0.000685522	0.0458265	UpRegulated_Kidney
3175199	1395	501	230	246	418	34.1219	17	1443	0.128904	11.0326	0.00349317	0.126083	UpRegulated_Kidney
3204123	3008	936	503	668	901	38.9295	7	1442	0.0246156	5.11297	0.000688492	0.0458836	UpRegulated_Kidney
3065778	558	163	121	106	168	40.681	8	1441	0.151651	27.5433	0.000904093	0.0540701	UpRegulated_Kidney
3184655	1663	667	265	321	410	35.2375	1	1440	0.0063606	9.23541	8.46503e-05	0.0126705	UpRegulated_Kidney
3206509	3436	1052	568	575	1241	33.2654	1	1437	0.00307849	4.46056	8.52951e-05	0.0127166	UpRegulated_Kidney
2879460	306	62	90	74	80	53.5948	1	1431	0.0345676	49.8774	8.66037e-05	0.0128236	UpRegulated_Kidney
3175283	1397	418	246	281	452	37.7237	4	1423	0.0302868	10.8641	0.0003565	0.0300325	UpRegulated_Kidney
3161035	1141	343	205	231	362	38.2121	0	1421	0	13.2829	4.79696e-05	0.00938821	UpRegulated_Kidney
3158101	1101	300	208	255	338	42.0527	1	1415	0.00960734	13.7074	9.02231e-05	0.0132241	UpRegulated_Kidney
3208773	4083	1230	789	770	1294	38.1827	9	1414	0.023316	3.69365	0.0018942	0.0871473	UpRegulated_Kidney
3181979	1576	500	332	334	410	42.2589	24	1401	0.161081	9.4813	0.00740832	0.2001	UpRegulated_Kidney
3188331	1805	439	369	382	615	41.6066	15	1400	0.0879032	8.2725	0.00330256	0.120456	UpRegulated_Kidney
3159463	1120	339	224	210	347	38.75	1	1400	0.00944436	13.332	9.37937e-05	0.0135191	UpRegulated_Kidney
3148629	993	328	149	191	325	34.2397	4	1389	0.042609	14.919	0.000386021	0.0316455	UpRegulated_Kidney
3209397	4384	1360	935	724	1365	37.8422	23	1388	0.0554942	3.3768	0.00726475	0.197697	UpRegulated_Kidney
3128695	826	238	188	150	250	40.9201	2	1387	0.0256118	17.9095	0.000159954	0.0185056	UpRegulated_Kidney
3179403	1499	421	401	303	374	46.9646	1	1382	0.00705649	9.83314	9.83174e-05	0.0139736	UpRegulated_Kidney
2957134	372	98	74	104	96	47.8495	4	1380	0.113738	39.566	0.00039436	0.0321604	UpRegulated_Kidney
3145701	965	269	198	189	309	40.1036	0	1377	0	15.2192	5.39992e-05	0.0100805	UpRegulated_Kidney
3209167	4264	1377	824	793	1270	37.9221	7	1376	0.0173649	3.44181	0.000875522	0.0531131	UpRegulated_Kidney
3190643	1906	628	313	341	624	34.3127	13	1374	0.0721458	7.68864	0.00299884	0.114127	UpRegulated_Kidney
3148707	994	255	247	244	248	49.3964	9	1374	0.0957738	14.743	0.00206321	0.0914324	UpRegulated_Kidney
3160481	1134	282	301	272	279	50.5291	0	1374	0	12.9229	5.44442e-05	0.0100805	UpRegulated_Kidney
3139405	907	237	231	217	222	49.3936	0	1373	0	16.1454	5.45935e-05	0.0100805	UpRegulated_Kidney
2925368	341	99	13	192	37	60.1173	2	1369	0.0620392	42.8189	0.000167467	0.0191199	UpRegulated_Kidney
3182301	1586	446	312	319	509	39.7856	0	1369	0	9.20632	5.51963e-05	0.0101042	UpRegulated_Kidney
3208627	4018	1226	788	817	1187	39.9452	9	1367	0.0236932	3.62865	0.00209477	0.0921982	UpRegulated_Kidney
3203463	2911	690	770	730	721	51.5287	1	1367	0.00363369	5.00855	0.0001023	0.014317	UpRegulated_Kidney
3151355	1021	245	225	251	300	46.621	25	1359	0.259003	14.1964	0.00838631	0.212276	UpRegulated_Kidney
3107589	708	141	226	215	126	62.2881	2	1357	0.0298805	20.4424	0.000172726	0.0193669	UpRegulated_Kidney
3206177	3367	1066	615	642	1044	37.3329	2	1357	0.00628315	4.29856	0.000172726	0.0193669	UpRegulated_Kidney
3075915	588	162	134	123	169	43.7075	14	1349	0.25185	24.4692	0.00340975	0.123586	UpRegulated_Kidney
3089385	633	189	118	150	176	42.3381	0	1346	0	22.6792	5.8829e-05	0.0104602	UpRegulated_Kidney
3113883	739	234	164	131	210	39.9188	3	1335	0.0429405	19.2674	0.000324596	0.0283352	UpRegulated_Kidney
3178133	1466	461	348	354	303	47.8854	16	1334	0.115445	9.70527	0.00421071	0.142275	UpRegulated_Kidney
2886096	311	75	64	75	97	44.6945	1	1334	0.0340118	45.749	0.000111803	0.0150969	UpRegulated_Kidney
3160965	1141	313	239	239	350	41.8931	0	1329	0	12.423	6.17075e-05	0.0107087	UpRegulated_Kidney
3185793	1704	480	360	267	597	36.7958	2	1327	0.0124151	8.30591	0.000186812	0.0204668	UpRegulated_Kidney
3018972	456	150	60	100	146	35.0877	1	1318	0.0231967	30.8274	0.00011681	0.0154735	UpRegulated_Kidney
3193437	2054	539	492	456	567	46.1538	0	1314	0	6.82309	6.43946e-05	0.0109131	UpRegulated_Kidney
3076991	591	190	83	161	157	41.286	12	1305	0.214775	23.551	0.00321692	0.118688	UpRegulated_Kidney
3152867	1038	241	303	173	321	45.8574	6	1299	0.0611427	13.3474	0.000779775	0.0498795	UpRegulated_Kidney
2996998	422	120	92	103	107	46.2085	0	1291	0	32.6287	6.88025e-05	0.0113378	UpRegulated_Kidney
3004946	433	121	93	85	134	41.1085	13	1290	0.317575	31.7752	0.0035922	0.1288	UpRegulated_Kidney
3061162	545	132	116	88	209	37.4312	19	1281	0.368763	25.0691	0.00749493	0.200647	UpRegulated_Kidney
3176999	1437	466	275	276	420	38.3438	11	1280	0.0809704	9.50034	0.0031406	0.117057	UpRegulated_Kidney
3137637	893	260	150	171	312	35.9462	8	1272	0.0947608	15.1922	0.00131994	0.0695814	UpRegulated_Kidney
2995678	420	100	96	91	133	44.5238	2	1272	0.0503699	32.3016	0.000216595	0.0223206	UpRegulated_Kidney
3171853	1323	361	312	260	390	43.2351	14	1268	0.111933	10.2222	0.00421797	0.142299	UpRegulated_Kidney
3209783	4595	1511	804	954	1326	38.259	1	1259	0.002302	2.92231	0.00013786	0.0170805	UpRegulated_Kidney
3188299	1803	535	366	376	526	41.1536	9	1256	0.0528004	7.42985	0.00268927	0.106771	UpRegulated_Kidney
3105863	700	249	130	128	193	36.8571	2	1256	0.0302219	19.1372	0.000226353	0.0229446	UpRegulated_Kidney
3195851	2200	707	416	444	633	39.0909	1	1254	0.00480804	6.0794	0.00013985	0.0171398	UpRegulated_Kidney
3120891	777	235	178	128	236	39.3822	23	1249	0.31311	17.1446	0.00982104	0.228955	UpRegulated_Kidney
3194115	2090	668	335	447	640	37.4163	1	1245	0.00506109	6.35344	0.000143526	0.0172833	UpRegulated_Kidney
2991884	414	132	88	55	139	34.5411	0	1245	0	32.0741	7.87935e-05	0.0122966	UpRegulated_Kidney
3175155	1394	420	302	206	466	36.4419	3	1243	0.022764	9.5103	0.000411983	0.032736	UpRegulated_Kidney
3022012	461	151	90	109	111	43.167	10	1240	0.229451	28.6884	0.00317207	0.117825	UpRegulated_Kidney
3159369	1119	314	232	214	359	39.857	1	1238	0.0094528	11.7999	0.000146468	0.0174574	UpRegulated_Kidney
3171545	1317	431	247	216	423	35.1557	0	1232	0	9.97725	8.19351e-05	0.0126155	UpRegulated_Kidney
3187703	1779	447	374	440	518	45.756	2	1231	0.0118917	7.3802	0.000242711	0.0238388	UpRegulated_Kidney
3209067	4219	1158	970	893	1198	44.1574	15	1220	0.0376073	3.08416	0.00503757	0.158144	UpRegulated_Kidney
3191895	1974	612	347	354	661	35.5117	2	1220	0.010717	6.59172	0.000250371	0.0243005	UpRegulated_Kidney
3205497	3235	1068	629	618	920	38.5471	2	1218	0.00653952	4.01568	0.000251796	0.02433	UpRegulated_Kidney
3170671	1298	443	202	289	364	37.8274	0	1217	0	10	8.57524e-05	0.012741	UpRegulated_Kidney
2993790	417	140	81	51	145	31.6547	2	1216	0.0507323	31.1017	0.000253231	0.0244143	UpRegulated_Kidney
3201989	2730	929	486	460	855	34.652	13	1213	0.0503699	4.73897	0.00444074	0.146399	UpRegulated_Kidney
3176025	1414	461	266	238	449	35.6436	21	1212	0.157094	9.14196	0.00973665	0.227354	UpRegulated_Kidney
3167553	1243	290	330	292	331	50.0402	9	1211	0.0765882	10.391	0.0031245	0.116658	UpRegulated_Kidney
3126501	812	290	115	164	243	34.3596	17	1206	0.221454	15.8408	0.00613679	0.179439	UpRegulated_Kidney
3144803	956	302	165	209	280	39.1213	11	1204	0.12171	13.4324	0.00374229	0.132646	UpRegulated_Kidney
3107001	705	166	183	209	147	55.6028	1	1202	0.0150038	18.1845	0.000162818	0.0187869	UpRegulated_Kidney
3190125	1883	576	297	370	640	35.4222	8	1197	0.0449397	6.78	0.00158239	0.0784594	UpRegulated_Kidney
3037300	490	145	87	144	114	47.1429	1	1196	0.0215871	26.0328	0.000165758	0.0190249	UpRegulated_Kidney
3042714	501	123	115	89	174	40.7186	14	1195	0.295584	25.4399	0.00497449	0.156845	UpRegulated_Kidney
3205903	3314	944	719	553	1098	38.3826	8	1195	0.0255345	3.84593	0.00159025	0.0786693	UpRegulated_Kidney
3188635	1817	532	317	382	586	38.47	1	1195	0.00582151	7.01454	0.000166253	0.0190314	UpRegulated_Kidney
3168461	1259	465	208	229	357	34.7101	14	1193	0.117623	10.1065	0.00499753	0.157228	UpRegulated_Kidney
3140369	916	306	125	232	253	38.9738	3	1193	0.0346431	13.8909	0.000471864	0.0359155	UpRegulated_Kidney
3191567	1956	669	320	373	594	35.4294	10	1188	0.0540781	6.47789	0.00358698	0.128719	UpRegulated_Kidney
3183335	1619	469	362	333	455	42.9277	9	1188	0.0588012	7.82628	0.00330207	0.120456	UpRegulated_Kidney
3003320	431	158	84	79	110	37.819	15	1187	0.368133	29.3738	0.00562496	0.168885	UpRegulated_Kidney
3198599	2403	805	456	530	612	41.032	5	1186	0.0220093	5.26401	0.000931482	0.0551328	UpRegulated_Kidney
3204489	3064	860	688	482	1034	38.1854	1	1177	0.00345225	4.09707	0.000175181	0.019566	UpRegulated_Kidney
3208959	4167	1258	800	889	1220	40.5328	2	1172	0.00507688	2.99978	0.000287487	0.0261481	UpRegulated_Kidney
2958062	373	111	91	105	66	52.5469	14	1170	0.397017	33.4551	0.00527251	0.162118	UpRegulated_Kidney
3069034	567	157	118	113	179	40.7407	2	1168	0.037311	21.9708	0.000290873	0.0263752	UpRegulated_Kidney
3111255	726	198	178	150	200	45.1791	2	1167	0.0291396	17.1443	0.000291201	0.0263752	UpRegulated_Kidney
3049380	516	160	123	117	116	46.5116	2	1161	0.0409988	23.9976	0.00029692	0.0267814	UpRegulated_Kidney
3165741	1213	393	230	205	385	35.8615	0	1161	0	10.2084	0.000102056	0.014317	UpRegulated_Kidney
3112267	731	190	196	100	245	40.4925	3	1157	0.0434104	16.8811	0.000520765	0.0382291	UpRegulated_Kidney
3009586	440	100	147	87	106	53.1818	1	1153	0.0240402	27.9488	0.000188817	0.0205309	UpRegulated_Kidney
3093523	648	234	146	136	132	43.5185	4	1150	0.0652943	18.9282	0.000712197	0.0472236	UpRegulated_Kidney
3073329	579	126	165	96	192	45.0777	0	1148	0	21.147	0.000106167	0.0146901	UpRegulated_Kidney
3189075	1833	514	376	416	527	43.2079	12	1144	0.0692483	6.65655	0.00485384	0.154592	UpRegulated_Kidney
3152039	1029	306	214	203	306	40.5248	3	1141	0.0308387	11.8265	0.000544938	0.0392726	UpRegulated_Kidney
3187311	1763	622	302	476	363	44.1293	8	1139	0.0479985	6.89061	0.00197971	0.0893751	UpRegulated_Kidney
3172979	1345	408	281	290	366	42.4535	1	1139	0.00786445	9.03207	0.000197152	0.0209817	UpRegulated_Kidney
3185847	1706	561	344	297	504	37.5733	13	1136	0.0806037	7.10207	0.00532445	0.163367	UpRegulated_Kidney
2984310	404	153	83	63	105	36.1386	0	1136	0	29.9904	0.000110534	0.0150535	UpRegulated_Kidney
3151735	1025	277	237	161	350	38.8293	0	1135	0	11.8102	0.000110685	0.0150535	UpRegulated_Kidney
3060652	544	162	103	161	118	48.5294	1	1133	0.0194443	22.2135	0.000200862	0.0212546	UpRegulated_Kidney
3198755	2417	862	351	409	795	31.4439	12	1128	0.0525164	4.97758	0.00504625	0.158302	UpRegulated_Kidney
3126357	811	238	199	125	249	39.9507	4	1127	0.052171	14.8214	0.00075931	0.0488039	UpRegulated_Kidney
3181179	1550	451	309	323	467	40.7742	1	1127	0.00682431	7.75494	0.000204272	0.0214585	UpRegulated_Kidney
3143621	945	289	190	218	248	43.1746	7	1126	0.0783532	12.7084	0.00160753	0.0792322	UpRegulated_Kidney
3164983	1201	323	295	336	247	52.5396	5	1116	0.044037	9.91076	0.00112136	0.0617389	UpRegulated_Kidney
3000690	427	120	83	91	133	40.7494	0	1116	0	27.8755	0.000117933	0.0155518	UpRegulated_Kidney
3191621	1958	636	381	283	658	33.9122	9	1113	0.0486206	6.06273	0.00397558	0.138539	UpRegulated_Kidney
3191247	1938	632	305	403	598	36.5325	1	1105	0.00545804	6.08127	0.000219322	0.0224948	UpRegulated_Kidney
2967848	384	108	106	55	115	41.9271	8	1104	0.220368	30.6636	0.00216649	0.0938993	UpRegulated_Kidney
3158873	1112	308	293	219	292	46.0432	1	1103	0.0095123	10.5793	0.000220716	0.0225844	UpRegulated_Kidney
3065556	557	172	96	119	170	38.5996	9	1094	0.170914	20.9483	0.0041726	0.141872	UpRegulated_Kidney
3178289	1470	488	260	236	486	33.7415	1	1090	0.0071957	7.90852	0.000230053	0.0231492	UpRegulated_Kidney
3204867	3122	970	688	567	897	40.1986	1	1090	0.00338811	3.72374	0.000230053	0.0231492	UpRegulated_Kidney
3170105	1288	344	285	278	381	43.7112	3	1088	0.0246375	9.00946	0.000636634	0.0440516	UpRegulated_Kidney
3185939	1708	463	410	277	558	40.2225	0	1088	0	6.79402	0.000129067	0.0164693	UpRegulated_Kidney
3183153	1612	459	300	344	509	39.9504	5	1080	0.0328092	7.1457	0.00124114	0.0661512	UpRegulated_Kidney
3146065	968	188	263	283	234	56.405	6	1078	0.0655641	11.8776	0.00152653	0.0771893	UpRegulated_Kidney
3197531	2317	604	499	547	667	45.1446	5	1075	0.0228262	4.94844	0.00125865	0.06692	UpRegulated_Kidney
3153727	1049	280	254	207	308	43.9466	3	1073	0.0302508	10.9096	0.00066555	0.0453295	UpRegulated_Kidney
3096653	660	190	120	138	212	39.0909	4	1072	0.0641071	17.3235	0.000888344	0.0533806	UpRegulated_Kidney
3192359	1997	668	430	395	504	41.312	1	1071	0.00529678	5.72002	0.000244079	0.0239038	UpRegulated_Kidney
3179995	1517	424	314	332	447	42.584	3	1069	0.0209183	7.51585	0.000672215	0.045362	UpRegulated_Kidney
2984040	404	149	86	64	105	37.1287	10	1067	0.261824	28.1688	0.00504995	0.158304	UpRegulated_Kidney
2951806	366	131	80	65	90	39.6175	0	1064	0	31.0061	0.000139852	0.0171398	UpRegulated_Kidney
3205633	3258	922	717	902	717	49.6931	3	1063	0.00974004	3.47991	0.00068437	0.04582	UpRegulated_Kidney
2905300	325	111	56	53	105	33.5385	1	1058	0.0325467	34.7207	0.000254611	0.0244194	UpRegulated_Kidney
3080497	602	200	134	113	155	41.0299	0	1053	0	18.656	0.000145152	0.0173962	UpRegulated_Kidney
3198989	2436	848	469	617	502	44.5813	10	1052	0.0434223	4.60601	0.00439895	0.145665	UpRegulated_Kidney
3039546	494	163	81	98	152	36.2348	4	1052	0.0856492	22.713	0.00106804	0.0598667	UpRegulated_Kidney
3134477	868	247	205	192	224	45.7373	0	1047	0	12.8651	0.000148143	0.0175446	UpRegulated_Kidney
3083325	612	171	134	116	191	40.8497	0	1046	0	18.2291	0.000148649	0.0175446	UpRegulated_Kidney
3014192	448	138	82	96	132	39.7321	7	1044	0.165276	24.8547	0.00314898	0.117168	UpRegulated_Kidney
3188657	1818	583	339	362	534	38.5589	15	1043	0.0872746	6.11894	0.00876833	0.21676	UpRegulated_Kidney
3166225	1221	390	233	221	377	37.1826	3	1041	0.0259894	9.09329	0.00073274	0.0478704	UpRegulated_Kidney
3177139	1440	573	256	336	275	41.1111	7	1037	0.0514193	7.68072	0.00222204	0.0955433	UpRegulated_Kidney
3168635	1262	400	210	270	382	38.0349	14	1034	0.117344	8.73871	0.00787625	0.204461	UpRegulated_Kidney
3160061	1128	381	237	194	316	38.2092	2	1032	0.0187548	9.7579	0.00053636	0.03881	UpRegulated_Kidney
3050462	518	129	135	99	155	45.1737	1	1032	0.0204202	21.2489	0.000277908	0.025708	UpRegulated_Kidney
3201965	2725	769	637	461	858	40.2936	0	1031	0	4.03532	0.000156808	0.0181901	UpRegulated_Kidney
3183451	1623	508	334	379	402	43.931	3	1017	0.0195521	6.68326	0.000788773	0.0500201	UpRegulated_Kidney
2996574	421	138	79	81	123	38.0048	6	1016	0.150751	25.7393	0.00199207	0.0895605	UpRegulated_Kidney
3151675	1025	266	246	231	282	46.5366	3	1010	0.0309591	10.5095	0.000804625	0.0504877	UpRegulated_Kidney
3006736	436	135	73	86	142	36.4679	1	1006	0.0242607	24.6092	0.000302904	0.0271518	UpRegulated_Kidney
3175465	1401	448	201	276	476	34.0471	14	1005	0.105701	7.65092	0.00848106	0.213552	UpRegulated_Kidney
3187553	1772	456	431	352	533	44.1874	8	1005	0.0477548	6.04907	0.00411364	0.140972	UpRegulated_Kidney
3098781	669	211	134	136	188	40.3587	0	1003	0	15.9905	0.000172755	0.0193669	UpRegulated_Kidney
3038376	492	134	104	103	151	42.0732	3	1000	0.064498	21.6781	0.000832272	0.0513797	UpRegulated_Kidney
3201917	2721	799	570	549	803	41.1246	6	999	0.0233245	3.91582	0.00209246	0.0921982	UpRegulated_Kidney
3183809	1636	463	423	247	503	40.9535	15	995	0.0969836	6.48673	0.009905	0.229772	UpRegulated_Kidney
3178303	1470	493	251	259	467	34.6939	2	994	0.0143914	7.21199	0.000606524	0.042787	UpRegulated_Kidney
3112473	732	217	131	154	230	38.9344	0	994	0	14.4831	0.000178496	0.0197878	UpRegulated_Kidney
3126513	812	267	158	158	229	38.9163	0	993	0	13.0431	0.00017915	0.0197878	UpRegulated_Kidney
2899534	321	96	89	33	103	38.0062	1	990	0.0329523	32.894	0.000320339	0.0281334	UpRegulated_Kidney
3208691	4049	1268	719	770	1292	36.7745	6	989	0.0156745	2.60516	0.00329003	0.120353	UpRegulated_Kidney
3194233	2097	588	381	381	747	36.3376	13	982	0.0655746	4.99458	0.00909793	0.221128	UpRegulated_Kidney
3180757	1537	457	281	258	541	35.0683	12	982	0.0825844	6.81434	0.00827024	0.210073	UpRegulated_Kidney
3035762	487	143	94	98	152	39.4251	0	980	0	21.4626	0.000187975	0.0205309	UpRegulated_Kidney
3205421	3222	979	602	533	1108	35.2266	1	970	0.00328295	3.21094	0.000344202	0.029454	UpRegulated_Kidney
3056718	534	119	132	151	132	52.9963	0	970	0	19.3739	0.000195184	0.0209366	UpRegulated_Kidney
2894566	317	74	62	87	94	47.0032	1	969	0.0333681	32.6025	0.00034546	0.0295035	UpRegulated_Kidney
3208221	3880	1092	763	737	1288	38.6598	0	969	0	2.66366	0.000195926	0.0209366	UpRegulated_Kidney
3069416	568	174	131	100	163	40.669	6	968	0.111736	18.1766	0.00350273	0.126148	UpRegulated_Kidney
3211029	5655	1179	1672	1388	1416	54.1114	1	966	0.0018705	1.82192	0.000349274	0.0297631	UpRegulated_Kidney
2982072	401	98	112	94	97	51.3716	2	965	0.0527565	25.6666	0.000669279	0.045362	UpRegulated_Kidney
3062316	548	159	104	99	186	37.0438	1	965	0.0193023	18.7816	0.000350558	0.0297631	UpRegulated_Kidney
3085731	620	168	130	170	152	48.3871	2	964	0.0341215	16.5833	0.000671605	0.045362	UpRegulated_Kidney
3191259	1939	609	363	409	558	39.8143	5	962	0.0272761	5.29155	0.00175333	0.0827274	UpRegulated_Kidney
3108715	714	244	101	115	254	30.2521	1	962	0.0148147	14.3702	0.000354454	0.0299183	UpRegulated_Kidney
3208503	3976	1204	725	694	1353	35.6891	2	959	0.00532076	2.57252	0.000683407	0.04582	UpRegulated_Kidney
3019466	457	100	138	100	119	52.0788	2	959	0.0462918	22.3815	0.000683407	0.04582	UpRegulated_Kidney
3205791	3290	720	837	691	1042	46.4438	12	956	0.0385812	3.09919	0.00918453	0.221533	UpRegulated_Kidney
3088331	629	197	117	109	206	35.93	7	956	0.117717	16.2104	0.00405377	0.14025	UpRegulated_Kidney
3181291	1554	492	260	339	463	38.5457	2	947	0.0136135	6.49957	0.000712952	0.0472236	UpRegulated_Kidney
3086449	622	197	115	94	216	33.6013	1	945	0.0170059	16.2042	0.000377694	0.0312715	UpRegulated_Kidney
3199961	2520	710	560	585	665	45.4365	7	943	0.0293824	3.99114	0.0044533	0.146678	UpRegulated_Kidney
3156101	1077	350	233	169	325	37.3259	11	941	0.108036	9.3188	0.00682413	0.191331	UpRegulated_Kidney
3163231	1172	354	243	183	392	36.3481	7	938	0.0631773	8.53613	0.00452238	0.147769	UpRegulated_Kidney
3195185	2154	633	443	434	644	40.7149	2	938	0.00982143	4.64454	0.000736291	0.0479639	UpRegulated_Kidney
2980404	399	116	95	83	105	44.6115	0	935	0	24.9934	0.000223688	0.0227276	UpRegulated_Kidney
2929198	345	86	62	66	131	37.1014	1	934	0.0306599	28.8745	0.00039388	0.0321604	UpRegulated_Kidney
3043914	504	142	118	109	135	45.0397	0	929	0	19.6594	0.000229144	0.0231492	UpRegulated_Kidney
3145223	960	312	142	224	282	38.125	12	927	0.132221	10.299	0.00997598	0.230339	UpRegulated_Kidney
3185233	1685	538	288	367	492	38.8724	1	927	0.00627755	5.86767	0.000404684	0.0324533	UpRegulated_Kidney
3194621	2119	648	354	387	730	34.9693	4	925	0.0199673	4.65583	0.00158906	0.0786693	UpRegulated_Kidney
3043014	502	137	89	109	167	39.4422	1	925	0.0210711	19.6528	0.00040785	0.0326392	UpRegulated_Kidney
3112725	733	173	175	190	195	49.7954	1	924	0.0144307	13.4448	0.00040944	0.0326536	UpRegulated_Kidney
3151567	1024	409	158	212	245	36.1328	6	923	0.0619786	9.61364	0.00402979	0.139642	UpRegulated_Kidney
3145273	960	296	182	184	298	38.125	0	919	0	10.2101	0.000238653	0.0237476	UpRegulated_Kidney
3109537	718	251	91	171	205	36.4903	1	916	0.0147321	13.6068	0.000422505	0.0333886	UpRegulated_Kidney
3184355	1653	504	315	345	489	39.9274	5	913	0.0319954	5.89093	0.00227522	0.0967748	UpRegulated_Kidney
3080867	603	172	136	97	198	38.6401	10	909	0.175418	16.078	0.00689932	0.192086	UpRegulated_Kidney
3094407	652	161	176	141	174	48.6196	1	907	0.0162234	14.837	0.000437899	0.0342928	UpRegulated_Kidney
2883242	309	97	68	58	86	40.7767	10	905	0.34232	31.2375	0.00698479	0.193489	UpRegulated_Kidney
3046762	510	180	72	84	174	30.5882	0	902	0	18.8635	0.000256098	0.0244194	UpRegulated_Kidney
3163463	1176	372	207	292	305	42.432	3	896	0.0269839	8.12618	0.00136964	0.0713019	UpRegulated_Kidney
2926714	343	83	71	82	107	44.6064	6	895	0.185032	27.8301	0.00441584	0.145893	UpRegulated_Kidney
3006522	436	121	82	86	147	38.5321	1	892	0.0242607	21.8205	0.000465316	0.0356674	UpRegulated_Kidney
3211717	7180	1789	1612	1702	2077	46.156	7	890	0.0103125	1.32206	0.00526999	0.162118	UpRegulated_Kidney
3202559	2797	957	527	587	726	39.8284	10	885	0.0378179	3.37471	0.00776911	0.203172	UpRegulated_Kidney
3179971	1516	313	464	419	320	58.2454	1	885	0.00697736	6.2263	0.000605857	0.042787	UpRegulated_Kidney
3179731	1509	479	295	296	439	39.165	1	885	0.00700973	6.25518	0.000605857	0.042787	UpRegulated_Kidney
3158213	1103	317	242	217	327	41.6138	1	883	0.00958992	8.53829	0.000610791	0.0428096	UpRegulated_Kidney
2874733	303	88	53	74	88	41.9142	7	882	0.244369	31.0464	0.00541117	0.164746	UpRegulated_Kidney
3027848	471	116	88	107	160	41.4013	0	882	0	19.9726	0.000278922	0.0257469	UpRegulated_Kidney
3209433	4408	1321	884	830	1373	38.8838	8	880	0.0191972	2.12925	0.00631688	0.182219	UpRegulated_Kidney
3202483	2790	908	448	638	796	38.9247	5	880	0.0189564	3.36407	0.00254704	0.103565	UpRegulated_Kidney
3205397	3217	1044	618	642	913	39.1669	11	879	0.0361686	2.91423	0.00858778	0.21524	UpRegulated_Kidney
3199383	2468	604	594	548	722	46.2723	0	879	0	3.79865	0.00028258	0.0258403	UpRegulated_Kidney
2998028	423	114	89	121	99	49.6454	8	878	0.200051	22.1381	0.00635835	0.183256	UpRegulated_Kidney
3184089	1645	520	352	388	385	44.9848	1	877	0.0064302	5.68617	0.000625927	0.0435565	UpRegulated_Kidney
3166227	1221	408	266	225	322	40.2129	4	874	0.0346525	7.63452	0.00190234	0.087274	UpRegulated_Kidney
3179235	1496	500	283	353	360	42.5134	5	871	0.0353532	6.20973	0.00262898	0.105466	UpRegulated_Kidney
3101336	680	227	113	138	202	36.9118	2	868	0.0311108	13.6143	0.000960061	0.0560905	UpRegulated_Kidney
3009996	441	107	83	120	131	46.0317	4	866	0.0959427	20.9443	0.00219167	0.0947067	UpRegulated_Kidney
3123529	793	224	173	174	222	43.7579	1	866	0.0133388	11.6474	0.000655027	0.0448493	UpRegulated_Kidney
3211475	6462	1648	1459	1476	1879	45.4194	7	865	0.0114583	1.42769	0.00572913	0.171184	UpRegulated_Kidney
3202727	2817	899	579	549	790	40.0426	1	861	0.00375494	3.25988	0.000668846	0.045362	UpRegulated_Kidney
3177199	1441	391	329	336	385	46.1485	7	860	0.0513836	6.36532	0.00582762	0.173034	UpRegulated_Kidney
3208937	4157	1286	843	703	1325	37.1903	3	859	0.00763364	2.20394	0.00157295	0.0781498	UpRegulated_Kidney
3037116	489	118	86	113	172	40.6953	6	853	0.129787	18.6048	0.00538713	0.164274	UpRegulated_Kidney
3211573	6699	1768	1289	1451	2191	40.9016	7	852	0.011053	1.35649	0.00598988	0.176543	UpRegulated_Kidney
3204541	3071	787	546	535	1203	35.2003	9	851	0.0309994	2.95553	0.007969	0.20555	UpRegulated_Kidney
3085121	618	154	152	171	141	52.2654	1	845	0.017116	14.5832	0.000715769	0.0473248	UpRegulated_Kidney
3026966	470	93	120	115	142	50	1	844	0.0225057	19.1527	0.000718844	0.0473248	UpRegulated_Kidney
3037034	489	139	122	110	118	47.4438	0	841	0	18.3431	0.000334982	0.0291247	UpRegulated_Kidney
3200725	2601	703	597	580	721	45.2518	0	839	0	3.44039	0.000338078	0.0292182	UpRegulated_Kidney
3145309	961	266	174	259	262	45.0572	1	837	0.011007	9.28941	0.000740862	0.0480098	UpRegulated_Kidney
2976728	394	142	57	60	135	29.6954	0	836	0	22.6306	0.000342794	0.0294497	UpRegulated_Kidney
3189103	1835	486	393	389	567	42.6158	3	835	0.0172932	4.85329	0.00172716	0.0824343	UpRegulated_Kidney
3193331	2049	584	433	402	630	40.7516	7	832	0.0361365	4.33079	0.00675805	0.190265	UpRegulated_Kidney
3210239	4907	1210	1205	1088	1404	46.7292	8	829	0.017245	1.80187	0.00750322	0.200647	UpRegulated_Kidney
3162169	1157	321	198	222	416	36.3008	10	824	0.0914233	7.59591	0.00988954	0.229688	UpRegulated_Kidney
3150987	1017	344	168	184	321	34.6116	1	824	0.0104009	8.64156	0.000784127	0.0498795	UpRegulated_Kidney
3198183	2366	696	386	503	781	37.574	3	823	0.0134121	3.70998	0.00181179	0.0845473	UpRegulated_Kidney
3181149	1549	556	222	378	393	38.7347	2	823	0.0136574	5.66675	0.00115497	0.0629159	UpRegulated_Kidney
3167927	1249	417	229	210	393	35.1481	0	823	0	7.02786	0.000364241	0.030507	UpRegulated_Kidney
3184729	1666	487	345	356	478	42.0768	0	823	0	5.26879	0.000364241	0.030507	UpRegulated_Kidney
3088151	628	166	140	125	197	42.1975	0	821	0	13.9434	0.000367693	0.0306776	UpRegulated_Kidney
3196407	2238	620	448	382	788	37.0867	6	820	0.0283584	3.90787	0.00605916	0.17774	UpRegulated_Kidney
3135591	876	260	190	154	272	39.2694	0	820	0	9.9838	0.000369434	0.0307637	UpRegulated_Kidney
3140567	918	164	289	292	173	63.2898	9	815	0.103703	9.46893	0.00900586	0.219752	UpRegulated_Kidney
3173085	1348	408	263	291	386	41.0979	3	815	0.0235408	6.44843	0.00187124	0.0867349	UpRegulated_Kidney
3167973	1250	382	199	246	423	35.6	0	814	0	6.94545	0.000380107	0.0313852	UpRegulated_Kidney
3104813	695	243	178	98	176	39.7122	2	811	0.0304394	12.4458	0.00121555	0.0652683	UpRegulated_Kidney
3203805	2963	872	583	558	950	38.5083	3	810	0.0107098	2.91568	0.0019097	0.087397	UpRegulated_Kidney
3073755	581	93	177	153	158	56.7986	1	809	0.018206	14.8511	0.000838196	0.0514358	UpRegulated_Kidney
3132171	850	278	166	159	247	38.2353	4	807	0.0497773	10.1261	0.00274062	0.107799	UpRegulated_Kidney
3143179	941	182	285	241	233	55.898	9	805	0.101168	9.12415	0.00932553	0.222855	UpRegulated_Kidney
3168803	1265	351	261	271	382	42.0553	0	805	0	6.78721	0.000396859	0.0322995	UpRegulated_Kidney
3122353	786	221	179	178	208	45.4198	1	801	0.0134576	10.8692	0.000868999	0.0528773	UpRegulated_Kidney
3146970	977	311	202	184	280	39.5087	1	798	0.0108267	8.71153	0.000880907	0.0532286	UpRegulated_Kidney
3182911	1604	493	326	335	450	41.2095	0	798	0	5.30621	0.000410537	0.032681	UpRegulated_Kidney
3114039	740	248	156	148	188	41.0811	1	797	0.0142942	11.4872	0.000884925	0.0533199	UpRegulated_Kidney
3198305	2375	692	535	511	637	44.0421	0	796	0	3.57467	0.000414553	0.0328801	UpRegulated_Kidney
3195669	2187	704	394	462	627	39.1404	0	795	0	3.87708	0.000416581	0.0329806	UpRegulated_Kidney
3183027	1608	474	437	371	326	50.2488	2	793	0.0131563	5.25985	0.00154745	0.077426	UpRegulated_Kidney
3211221	5928	2141	1107	1165	1515	38.3266	1	792	0.00178436	1.42496	0.000905371	0.0540701	UpRegulated_Kidney
3105315	698	255	126	121	196	35.3868	1	790	0.0151543	12.0714	0.000913715	0.0544526	UpRegulated_Kidney
3148865	995	284	279	229	203	51.0553	0	790	0	8.46818	0.000426908	0.0336753	UpRegulated_Kidney
3140607	918	350	155	186	227	37.146	1	789	0.0115225	9.16685	0.000917932	0.0546025	UpRegulated_Kidney
3054962	529	168	113	79	169	36.2949	0	785	0	15.827	0.000437548	0.0342928	UpRegulated_Kidney
3162827	1166	384	191	252	339	37.9931	2	784	0.0181435	7.17139	0.00160893	0.0792322	UpRegulated_Kidney
3046472	509	145	88	105	171	37.9175	2	783	0.0415626	16.407	0.00161595	0.0792527	UpRegulated_Kidney
3184103	1645	439	449	403	354	51.7933	1	783	0.0064302	5.0767	0.000943688	0.0554018	UpRegulated_Kidney
3210199	4874	1347	1006	959	1562	40.316	3	779	0.00651068	1.70466	0.00246115	0.101399	UpRegulated_Kidney
3197283	2297	835	359	548	555	39.4863	0	779	0	3.61712	0.000450761	0.0349219	UpRegulated_Kidney
3015092	449	156	92	73	128	36.7483	5	777	0.117792	18.457	0.00409102	0.140717	UpRegulated_Kidney
3166907	1232	407	225	224	376	36.4448	4	777	0.0343431	6.72661	0.00308949	0.116281	UpRegulated_Kidney
3133927	864	263	131	172	298	35.0694	2	777	0.0244854	9.59165	0.0016589	0.0803651	UpRegulated_Kidney
2935668	351	81	98	45	127	40.7407	1	775	0.0301358	23.5494	0.000979476	0.0569632	UpRegulated_Kidney
3086539	623	151	172	126	174	47.8331	7	771	0.11885	13.1993	0.00885232	0.217967	UpRegulated_Kidney
3204431	3053	808	702	586	957	42.188	1	771	0.00346468	2.69348	0.000997997	0.0574246	UpRegulated_Kidney
2904904	325	84	81	85	75	51.0769	0	771	0	25.3021	0.000469153	0.0358349	UpRegulated_Kidney
3133541	861	270	128	213	250	39.6051	0	771	0	9.55074	0.000469153	0.0358349	UpRegulated_Kidney
3177845	1459	436	281	247	495	36.1892	1	768	0.00724995	5.61425	0.00101218	0.0577807	UpRegulated_Kidney
3162931	1168	374	178	236	380	35.4452	0	768	0	7.01301	0.00047629	0.0361748	UpRegulated_Kidney
3203409	2904	796	638	613	857	43.0785	3	767	0.0109274	2.81699	0.00258822	0.104441	UpRegulated_Kidney
3195509	2177	542	484	486	665	44.5567	3	767	0.0145765	3.75771	0.00258822	0.104441	UpRegulated_Kidney
3211409	6281	1899	1205	1386	1791	41.2514	6	766	0.0101045	1.30073	0.00781076	0.203917	UpRegulated_Kidney
3161273	1145	353	199	236	357	37.9913	1	765	0.00923815	7.12594	0.00102661	0.0582215	UpRegulated_Kidney
3098481	668	183	133	159	193	43.7126	0	765	0	12.2144	0.000483565	0.0365496	UpRegulated_Kidney
3193631	2064	585	463	397	619	41.6667	2	761	0.0102497	3.93243	0.00178063	0.0834264	UpRegulated_Kidney
3178799	1484	554	271	305	354	38.814	0	761	0	5.46936	0.00049347	0.0369762	UpRegulated_Kidney
3155469	1069	329	223	155	362	35.3601	0	761	0	7.59264	0.00049347	0.0369762	UpRegulated_Kidney
3134661	869	282	156	146	285	34.7526	0	755	0	9.26644	0.000508791	0.0377332	UpRegulated_Kidney
3159093	1115	313	227	205	370	38.7444	1	754	0.00948671	7.21244	0.00108174	0.0603228	UpRegulated_Kidney
3109649	718	190	155	181	192	46.7967	0	753	0	11.1855	0.000514029	0.0379317	UpRegulated_Kidney
3134583	869	261	143	204	261	39.931	0	752	0	9.22962	0.000516677	0.0380213	UpRegulated_Kidney
3203089	2858	942	514	513	889	35.9342	5	751	0.0185054	2.80262	0.0049308	0.156262	UpRegulated_Kidney
2983018	402	125	52	88	137	34.8259	1	751	0.0263126	19.9251	0.00109741	0.0608517	UpRegulated_Kidney
3172181	1329	354	292	270	413	42.2874	6	750	0.0477548	6.01897	0.00830789	0.210564	UpRegulated_Kidney
3196055	2213	690	423	579	521	45.2779	4	750	0.0191192	3.61465	0.00381442	0.134763	UpRegulated_Kidney
3175093	1392	429	316	254	393	40.9483	1	749	0.00759891	5.7389	0.001108	0.0612362	UpRegulated_Kidney
3107219	706	162	169	194	181	51.4164	0	748	0	11.3001	0.00052741	0.0385827	UpRegulated_Kidney
3191699	1963	591	362	416	594	39.6332	2	746	0.0107771	4.05326	0.001905	0.087274	UpRegulated_Kidney
3139057	904	229	179	208	288	42.8097	0	746	0	8.80149	0.000532883	0.0387748	UpRegulated_Kidney
3149205	998	367	175	169	287	34.4689	6	745	0.0635933	7.96181	0.00847142	0.213434	UpRegulated_Kidney
3207637	3701	1295	720	726	960	39.0705	4	745	0.0114322	2.14696	0.00389416	0.13669	UpRegulated_Kidney
3211031	5664	1899	919	1071	1775	35.1342	1	745	0.00186753	1.40288	0.00112956	0.0620029	UpRegulated_Kidney
3182057	1578	461	303	272	542	36.4385	0	745	0	5.03541	0.00053564	0.03881	UpRegulated_Kidney
3211835	7654	2111	1816	1470	2257	42.9318	5	742	0.0069099	1.03395	0.00511156	0.1592	UpRegulated_Kidney
3029738	475	138	111	81	145	40.4211	2	740	0.0445376	16.6159	0.00195769	0.0888436	UpRegulated_Kidney
3053826	526	138	162	61	165	42.3954	1	740	0.0201097	15.0049	0.00115724	0.0629159	UpRegulated_Kidney
3187493	1770	603	301	366	500	37.6836	0	740	0	4.45907	0.000549707	0.0395507	UpRegulated_Kidney
3142473	934	243	199	166	326	39.0792	1	739	0.0113251	8.43885	0.00116287	0.0629853	UpRegulated_Kidney
3171695	1320	408	236	221	455	34.6212	1	739	0.00801339	5.97113	0.00116287	0.0629853	UpRegulated_Kidney
3196667	2256	569	456	696	535	51.0638	0	739	0	3.49375	0.00055258	0.0396916	UpRegulated_Kidney
3083361	612	225	85	130	172	35.1307	1	736	0.0172838	12.8266	0.00117998	0.0638323	UpRegulated_Kidney
3205765	3286	931	669	678	1008	40.9921	1	734	0.00321901	2.3824	0.00119155	0.0642178	UpRegulated_Kidney
3174185	1371	473	236	238	424	34.5733	6	733	0.0462918	5.70233	0.00933312	0.222855	UpRegulated_Kidney
3131245	845	215	185	162	283	41.0651	2	733	0.0250359	9.25195	0.00202149	0.0903141	UpRegulated_Kidney
3155925	1075	255	211	268	341	44.5581	0	732	0	7.26254	0.000573147	0.0407639	UpRegulated_Kidney
3116677	754	194	148	195	217	45.4907	2	729	0.0280575	10.312	0.00205904	0.0913409	UpRegulated_Kidney
3195359	2166	650	401	415	700	37.6731	0	729	0	3.58967	0.000582244	0.0413431	UpRegulated_Kidney
3207571	3686	978	857	959	892	49.2675	5	728	0.0143485	2.1065	0.00540942	0.164746	UpRegulated_Kidney
3139377	907	307	171	153	276	35.7222	5	726	0.0583114	8.5372	0.00545366	0.16546	UpRegulated_Kidney
3195521	2178	545	604	340	689	43.3425	2	722	0.0097132	3.53562	0.00212685	0.092923	UpRegulated_Kidney
3172483	1335	305	299	244	487	40.6742	2	721	0.0158467	5.76023	0.00213678	0.0930764	UpRegulated_Kidney
3176261	1419	458	258	423	280	47.9915	5	717	0.0372716	5.38918	0.00565853	0.169424	UpRegulated_Kidney
3060400	543	148	111	127	157	43.8306	4	717	0.0779203	14.0833	0.0043806	0.1453	UpRegulated_Kidney
3172125	1328	400	319	272	337	44.503	0	716	0	5.75044	0.000623702	0.0435037	UpRegulated_Kidney
3104247	693	169	165	165	194	47.619	0	714	0	10.9888	0.000630386	0.0437589	UpRegulated_Kidney
3185193	1683	569	362	303	449	39.5128	0	713	0	4.51847	0.000633768	0.0439234	UpRegulated_Kidney
3204741	3100	957	620	529	994	37.0645	3	710	0.0102365	2.44277	0.00331604	0.120795	UpRegulated_Kidney
3072591	577	149	139	147	142	49.5667	0	708	0	13.0871	0.000650952	0.044686	UpRegulated_Kidney
3118093	762	205	157	206	194	47.6378	0	708	0	9.90979	0.000650952	0.044686	UpRegulated_Kidney
3093709	649	151	149	143	206	44.9923	1	707	0.0162984	11.6188	0.00136188	0.0710161	UpRegulated_Kidney
3209399	4388	1373	843	958	1214	41.0438	5	706	0.012053	1.71603	0.00592165	0.175007	UpRegulated_Kidney
3171067	1307	458	196	216	437	31.5226	2	703	0.0161862	5.73675	0.00232484	0.0980208	UpRegulated_Kidney
3160641	1136	315	272	220	329	43.3099	0	702	0	6.5909	0.000672301	0.045362	UpRegulated_Kidney
3200845	2611	878	500	445	788	36.193	0	699	0	2.85533	0.000683284	0.04582	UpRegulated_Kidney
3156227	1078	316	250	220	292	43.5993	0	699	0	6.91583	0.000683284	0.04582	UpRegulated_Kidney
3000968	427	139	53	112	123	38.6417	1	697	0.0247721	17.4097	0.0014322	0.0738835	UpRegulated_Kidney
3136861	886	272	173	167	274	38.3747	0	693	0	8.34229	0.000705878	0.0468982	UpRegulated_Kidney
3193025	2034	665	346	367	656	35.0541	1	692	0.00520043	3.62862	0.00146892	0.075324	UpRegulated_Kidney
3180689	1536	528	275	285	448	36.4583	2	691	0.013773	4.79814	0.00246118	0.101399	UpRegulated_Kidney
3175435	1401	411	307	268	415	41.0421	0	690	0	5.25287	0.000717501	0.0473248	UpRegulated_Kidney
3088259	629	173	124	146	186	42.9253	3	689	0.05045	11.683	0.0040701	0.140702	UpRegulated_Kidney
3203821	2965	985	545	470	965	34.2327	4	688	0.0142701	2.47485	0.00543382	0.165088	UpRegulated_Kidney
3123911	796	271	140	134	251	34.4221	2	688	0.0265771	9.21852	0.00249673	0.102189	UpRegulated_Kidney
3175113	1392	474	215	308	395	37.5718	0	684	0	5.24086	0.000741421	0.0480098	UpRegulated_Kidney
3081391	605	168	104	120	213	37.0248	1	682	0.0174838	12.0231	0.00154575	0.077426	UpRegulated_Kidney
2972072	389	105	93	85	106	45.7584	0	682	0	18.6991	0.000749588	0.0483223	UpRegulated_Kidney
3042692	501	152	107	92	150	39.7206	1	680	0.0211131	14.4763	0.00156166	0.0777581	UpRegulated_Kidney
3201141	2638	904	438	512	784	36.0121	5	677	0.0200487	2.73716	0.00721731	0.197057	UpRegulated_Kidney
3065800	558	163	111	127	157	42.6523	0	676	0	12.9211	0.00077473	0.049648	UpRegulated_Kidney
3200651	2594	821	533	471	769	38.7047	0	674	0	2.77125	0.000783326	0.0498795	UpRegulated_Kidney
3204723	3098	896	663	599	940	40.736	5	672	0.0170718	2.31352	0.00737097	0.199493	UpRegulated_Kidney
3153939	1051	312	222	210	307	41.1037	0	669	0	6.78906	0.00080529	0.0504877	UpRegulated_Kidney
3093169	647	158	182	147	160	50.8501	0	668	0	11.0118	0.000809767	0.0506221	UpRegulated_Kidney
2986428	407	125	77	88	117	40.5405	0	668	0	17.5052	0.000809767	0.0506221	UpRegulated_Kidney
2978556	397	135	80	81	101	40.5542	5	665	0.13322	17.8656	0.00759264	0.201647	UpRegulated_Kidney
3185387	1691	499	346	349	497	41.0999	1	664	0.00625528	4.18804	0.00204641	0.0910599	UpRegulated_Kidney
2895280	317	95	71	54	97	39.4322	0	663	0	22.307	0.000832576	0.0513797	UpRegulated_Kidney
3128989	828	264	222	146	196	44.4444	5	662	0.0638749	8.52734	0.00768997	0.20232	UpRegulated_Kidney
3121197	779	293	117	123	246	30.8087	5	662	0.0678927	9.06372	0.00768997	0.20232	UpRegulated_Kidney
3207889	3773	1025	838	751	1159	42.115	1	659	0.00280352	1.86288	0.00209912	0.0922697	UpRegulated_Kidney
3178577	1477	391	331	324	431	44.3466	0	653	0	4.7154	0.000880398	0.0532286	UpRegulated_Kidney
3182511	1593	529	328	272	464	37.6648	5	651	0.0332005	4.35864	0.00865416	0.215958	UpRegulated_Kidney
3140393	916	217	212	191	296	43.9956	0	651	0	7.58004	0.000890329	0.0534259	UpRegulated_Kidney
3117663	760	196	179	148	237	43.0263	1	650	0.013918	9.12191	0.00219783	0.0948784	UpRegulated_Kidney
3133469	860	293	167	147	253	36.5116	2	649	0.0245993	8.04882	0.00346069	0.125223	UpRegulated_Kidney
2899116	320	84	66	62	108	40	1	647	0.0330552	21.5645	0.00223192	0.0956531	UpRegulated_Kidney
3125411	805	231	177	113	284	36.0248	1	646	0.01314	8.55899	0.00224341	0.0959867	UpRegulated_Kidney
3157257	1091	338	232	170	351	36.8469	0	643	0	6.28597	0.000931312	0.0551328	UpRegulated_Kidney
3198757	2417	785	498	488	646	40.7944	0	643	0	2.8374	0.000931312	0.0551328	UpRegulated_Kidney
3107127	706	154	179	164	209	48.5836	5	642	0.0749127	9.69876	0.00899195	0.21966	UpRegulated_Kidney
3101450	680	213	178	133	156	45.7353	0	641	0	10.0539	0.00094188	0.0554018	UpRegulated_Kidney
3112841	734	212	177	95	250	37.0572	3	638	0.043233	9.27066	0.00513752	0.159834	UpRegulated_Kidney
3204465	3061	753	687	623	998	42.7965	5	637	0.0172781	2.21954	0.00918593	0.221533	UpRegulated_Kidney
2925346	341	123	58	64	96	35.7771	2	635	0.0620392	19.8612	0.00370419	0.131619	UpRegulated_Kidney
3156755	1085	342	155	203	385	32.9954	2	634	0.019498	6.23226	0.00372231	0.132154	UpRegulated_Kidney
3197697	2330	702	509	461	658	41.6309	0	633	0	2.89757	0.000985511	0.057161	UpRegulated_Kidney
2916107	334	105	67	61	101	38.3234	0	633	0	20.2136	0.000985511	0.057161	UpRegulated_Kidney
3161987	1155	225	312	340	278	56.4502	3	632	0.0274745	5.83608	0.00583424	0.173034	UpRegulated_Kidney
3087725	627	167	128	146	186	43.7002	0	632	0	10.7507	0.000991119	0.0572566	UpRegulated_Kidney
3198697	2413	616	499	559	739	43.8458	4	631	0.0175345	2.78906	0.00758337	0.201647	UpRegulated_Kidney
3188231	1800	483	360	397	560	42.0556	1	631	0.00587649	3.73889	0.00242387	0.100728	UpRegulated_Kidney
3010086	441	101	98	124	118	50.3401	5	630	0.119928	15.2366	0.00946586	0.224538	UpRegulated_Kidney
3140809	920	276	158	210	276	40	2	630	0.022995	7.30363	0.00379577	0.134323	UpRegulated_Kidney
3093391	648	194	136	130	188	41.0494	1	629	0.0163236	10.3529	0.00244911	0.101322	UpRegulated_Kidney
3106041	701	224	125	130	222	36.3766	0	629	0	9.57015	0.00100815	0.0577024	UpRegulated_Kidney
3043652	503	133	114	85	171	39.5626	1	627	0.0210292	13.2949	0.00247466	0.101573	UpRegulated_Kidney
2939242	354	112	56	71	115	35.8757	1	627	0.0298805	18.8908	0.00247466	0.101573	UpRegulated_Kidney
2936634	352	90	87	67	108	43.75	1	626	0.0300502	18.9678	0.00248755	0.102006	UpRegulated_Kidney
3061858	547	203	85	122	137	37.8428	0	625	0	12.1865	0.00103136	0.0583881	UpRegulated_Kidney
3203411	2904	984	439	605	876	35.9504	1	624	0.00364245	2.29179	0.00251354	0.102605	UpRegulated_Kidney
3192763	2021	587	388	410	636	39.4854	0	622	0	3.28254	0.00104916	0.0590375	UpRegulated_Kidney
3125409	805	248	148	144	265	36.2733	0	622	0	8.24101	0.00104916	0.0590375	UpRegulated_Kidney
3050696	519	140	145	111	123	49.3256	3	621	0.0611427	12.7617	0.00613777	0.179439	UpRegulated_Kidney
3100952	678	177	139	178	184	46.7552	0	620	0	9.75322	0.0010612	0.0595602	UpRegulated_Kidney
3195753	2194	690	455	502	547	43.619	2	614	0.00964237	2.98482	0.00410604	0.140934	UpRegulated_Kidney
3181905	1573	536	271	271	495	34.4565	0	614	0	4.16318	0.00109823	0.0608517	UpRegulated_Kidney
3186109	1715	489	354	372	500	42.3324	0	613	0	3.81226	0.00110244	0.0610069	UpRegulated_Kidney
3151105	1019	302	167	263	287	42.1982	0	612	0	6.40565	0.00111089	0.061318	UpRegulated_Kidney
3198807	2420	759	441	436	784	36.2397	2	611	0.00874188	2.69285	0.00470206	0.151785	UpRegulated_Kidney
3209345	4350	1429	744	722	1455	33.7011	1	611	0.00243165	1.49809	0.00268989	0.106771	UpRegulated_Kidney
3074125	582	170	147	155	110	51.89	1	608	0.0181747	11.1421	0.00273251	0.107675	UpRegulated_Kidney
3198573	2401	648	615	446	692	44.1899	0	608	0	2.70083	0.00113668	0.0622661	UpRegulated_Kidney
3121905	784	272	114	133	265	31.5051	1	607	0.0134919	8.25769	0.00274683	0.10785	UpRegulated_Kidney
3192467	2003	464	467	493	579	47.9281	0	606	0	3.22684	0.0011498	0.0629056	UpRegulated_Kidney
3173943	1366	380	282	245	459	38.5798	3	604	0.0232306	4.71598	0.00664202	0.18788	UpRegulated_Kidney
3124425	799	236	146	152	265	37.2966	1	603	0.0132386	8.04927	0.00279969	0.109102	UpRegulated_Kidney
2875731	304	75	42	88	99	42.7632	0	602	0	21.1207	0.00152925	0.0772369	UpRegulated_Kidney
3149947	1006	355	163	242	246	40.2584	2	601	0.0210292	6.3718	0.00494597	0.156514	UpRegulated_Kidney
3192255	1991	705	344	332	610	33.9528	0	600	0	3.21415	0.00154657	0.077426	UpRegulated_Kidney
3163563	1177	418	175	202	382	32.0306	1	599	0.00898698	5.42796	0.00285911	0.110752	UpRegulated_Kidney
3178795	1484	355	320	378	431	47.035	0	599	0	4.30506	0.00155831	0.0777096	UpRegulated_Kidney
3194463	2110	667	440	388	615	39.2417	0	599	0	3.02782	0.00155831	0.0777096	UpRegulated_Kidney
3152343	1033	250	269	276	238	52.759	3	595	0.0307193	6.14331	0.00691391	0.192247	UpRegulated_Kidney
3034624	484	103	156	113	112	55.5785	1	595	0.0218547	13.1117	0.00291991	0.112605	UpRegulated_Kidney
3175925	1411	505	238	268	400	35.8611	2	594	0.0149932	4.48999	0.00510816	0.1592	UpRegulated_Kidney
3173803	1364	498	235	196	435	31.5982	3	592	0.0232647	4.62907	0.00769093	0.20232	UpRegulated_Kidney
3186083	1714	427	432	459	396	51.9837	3	591	0.018514	3.67758	0.00771162	0.20232	UpRegulated_Kidney
2907368	327	69	64	72	122	41.5902	1	591	0.0323476	19.2764	0.00298206	0.113588	UpRegulated_Kidney
3191373	1945	553	409	418	565	42.5193	0	590	0	3.23533	0.00163636	0.0796315	UpRegulated_Kidney
3206565	3450	953	752	493	1252	36.087	0	589	0	1.82088	0.00164564	0.0798614	UpRegulated_Kidney
3072751	578	192	107	112	167	37.8893	0	587	0	10.8317	0.00166434	0.080499	UpRegulated_Kidney
3152151	1030	314	155	204	357	34.8544	0	586	0	6.06801	0.00167378	0.0808653	UpRegulated_Kidney
3204381	3044	867	683	542	952	40.2431	1	585	0.00347493	2.04973	0.00307797	0.116019	UpRegulated_Kidney
3156723	1084	365	218	227	274	41.0517	3	584	0.029274	5.74605	0.00796576	0.20555	UpRegulated_Kidney
3079597	599	178	98	99	224	32.8881	0	584	0	10.3985	0.00169283	0.0812428	UpRegulated_Kidney
3208397	3939	1216	691	734	1298	36.1767	1	583	0.00268537	1.57859	0.00311064	0.116402	UpRegulated_Kidney
3181929	1574	397	320	418	439	46.8869	0	582	0	3.9437	0.00171213	0.0819877	UpRegulated_Kidney
3173701	1362	437	241	216	468	33.5536	0	582	0	4.55755	0.00171213	0.0819877	UpRegulated_Kidney
3195575	2182	639	450	386	707	38.3135	1	578	0.0048477	2.82526	0.00319401	0.118336	UpRegulated_Kidney
3047872	512	174	102	87	149	36.9141	0	578	0	12.0405	0.00175141	0.0827274	UpRegulated_Kidney
3170129	1289	438	198	351	302	42.5912	0	577	0	4.77429	0.00176139	0.0829729	UpRegulated_Kidney
3174475	1377	446	278	175	478	32.8976	3	576	0.0230451	4.46143	0.00826727	0.210073	UpRegulated_Kidney
3207737	3733	973	688	823	1249	40.4768	0	576	0	1.6457	0.00177144	0.0832315	UpRegulated_Kidney
3132951	857	215	208	129	305	39.3232	0	576	0	7.16849	0.00177144	0.0832315	UpRegulated_Kidney
3177071	1438	450	247	315	426	39.0821	1	574	0.00735583	4.25735	0.00326254	0.119852	UpRegulated_Kidney
3093431	648	201	140	124	183	40.7407	0	574	0	9.44763	0.00179178	0.0837677	UpRegulated_Kidney
3205063	3159	946	629	669	915	41.089	1	573	0.00334843	1.9346	0.00328	0.120236	UpRegulated_Kidney
3182423	1589	512	303	259	515	35.3682	1	572	0.00665682	3.83935	0.00386363	0.13593	UpRegulated_Kidney
3054022	526	147	82	115	182	37.4525	0	572	0	11.5984	0.00181235	0.0845473	UpRegulated_Kidney
3169649	1280	420	195	212	453	31.7969	1	570	0.00826381	4.74953	0.0039042	0.136707	UpRegulated_Kidney
3107975	710	227	136	146	201	39.7183	3	567	0.0446944	8.51747	0.00862251	0.215737	UpRegulated_Kidney
3071570	574	155	178	93	148	47.2125	0	567	0	10.5355	0.00186503	0.0865395	UpRegulated_Kidney
3170189	1290	375	230	266	419	38.4496	2	566	0.0163995	4.67964	0.00586287	0.173634	UpRegulated_Kidney
3197053	2283	691	481	495	616	42.7508	1	566	0.00463324	2.64421	0.0039869	0.138822	UpRegulated_Kidney
3159143	1116	334	234	183	365	37.3656	1	563	0.00947821	5.38059	0.00405034	0.140243	UpRegulated_Kidney
3110943	724	183	173	114	254	39.6409	1	561	0.0146101	8.26438	0.00409322	0.140717	UpRegulated_Kidney
3199211	2454	696	484	439	835	37.6121	2	559	0.00862077	2.42954	0.00677209	0.190413	UpRegulated_Kidney
2926034	342	114	58	70	100	37.4269	0	559	0	17.433	0.00195305	0.0888189	UpRegulated_Kidney
3195605	2184	594	512	435	643	43.3608	0	558	0	2.72501	0.00196439	0.0889613	UpRegulated_Kidney
3148487	991	247	292	161	291	45.7114	2	557	0.0213475	5.9947	0.0068392	0.191331	UpRegulated_Kidney
2902368	323	125	54	72	72	39.0093	0	557	0	18.3924	0.00197582	0.0892928	UpRegulated_Kidney
3153639	1048	293	230	198	327	40.8397	0	556	0	5.65848	0.00198731	0.0894391	UpRegulated_Kidney
3119171	768	217	156	195	200	45.7031	0	556	0	7.72146	0.00198731	0.0894391	UpRegulated_Kidney
3144243	950	287	178	186	299	38.3158	0	554	0	6.21974	0.00201049	0.0902016	UpRegulated_Kidney
3056066	532	156	116	109	151	42.2932	1	553	0.0198829	11.0866	0.00427019	0.143281	UpRegulated_Kidney
3194355	2104	700	416	451	537	41.2072	0	553	0	2.80327	0.00202219	0.0903141	UpRegulated_Kidney
3149711	1003	272	229	170	332	39.7807	0	548	0	5.82728	0.00208194	0.0919806	UpRegulated_Kidney
3175843	1410	411	252	265	482	36.6667	0	548	0	4.14522	0.00208194	0.0919806	UpRegulated_Kidney
3133907	863	266	153	176	268	38.1228	1	545	0.0122569	6.73553	0.00445594	0.146678	UpRegulated_Kidney
3065022	555	149	135	124	147	46.6667	0	544	0	10.4542	0.00213112	0.092923	UpRegulated_Kidney
3199889	2514	758	510	553	693	42.2832	0	544	0	2.30791	0.00213112	0.092923	UpRegulated_Kidney
2943562	358	92	90	67	109	43.8547	0	544	0	16.207	0.00213112	0.092923	UpRegulated_Kidney
3068908	566	185	105	99	177	36.0424	1	542	0.0186885	10.2134	0.00452791	0.147769	UpRegulated_Kidney
3209647	4528	1608	818	891	1211	37.7429	1	541	0.00233606	1.27432	0.0045522	0.148049	UpRegulated_Kidney
3056558	533	162	130	96	145	42.4015	0	538	0	10.7657	0.00220735	0.0951947	UpRegulated_Kidney
2920316	337	95	67	84	91	44.8071	0	536	0	16.9637	0.00223341	0.0956531	UpRegulated_Kidney
3176297	1420	428	301	278	413	40.7746	0	536	0	4.02589	0.00223341	0.0956531	UpRegulated_Kidney
2973772	391	106	62	101	122	41.688	2	535	0.0541058	14.5936	0.00763042	0.202227	UpRegulated_Kidney
3198067	2357	712	506	445	694	40.3479	1	534	0.00448777	2.41639	0.00472631	0.152341	UpRegulated_Kidney
3140931	921	290	162	163	306	35.2877	1	533	0.011485	6.17239	0.00475178	0.152545	UpRegulated_Kidney
2970832	387	120	89	55	123	37.2093	0	532	0	14.6618	0.00228659	0.0971632	UpRegulated_Kidney
3128997	828	291	149	130	258	33.6957	0	530	0	6.82702	0.00231366	0.0976439	UpRegulated_Kidney
3176575	1426	425	284	239	478	36.676	2	529	0.0148355	3.9566	0.00787966	0.204461	UpRegulated_Kidney
3062634	549	127	157	73	192	41.8944	0	528	0	10.2576	0.00234108	0.0984184	UpRegulated_Kidney
3025454	467	150	91	89	137	38.5439	0	527	0	12.0359	0.00235969	0.0988176	UpRegulated_Kidney
3097651	664	181	140	118	225	38.8554	0	527	0	8.46503	0.00235969	0.0988176	UpRegulated_Kidney
2891450	315	58	80	80	97	50.7937	1	526	0.0335799	17.8099	0.00494429	0.156514	UpRegulated_Kidney
3198475	2391	700	449	499	743	39.6487	0	525	0	2.34189	0.00238771	0.0997986	UpRegulated_Kidney
3153015	1040	212	309	304	215	58.9423	2	524	0.0203417	5.37383	0.00890204	0.218447	UpRegulated_Kidney
3176005	1414	443	233	330	408	39.8161	1	524	0.00748068	3.95246	0.00498785	0.157038	UpRegulated_Kidney
3096397	659	175	141	151	192	44.3096	0	524	0	8.4807	0.00239703	0.100067	UpRegulated_Kidney
3180835	1540	475	292	314	459	39.3506	0	521	0	3.6083	0.0024399	0.101103	UpRegulated_Kidney
3164631	1195	357	219	237	382	38.159	1	518	0.00885161	4.62325	0.00515226	0.160122	UpRegulated_Kidney
3090825	638	177	154	96	211	39.185	1	517	0.0165794	8.64283	0.0059439	0.175545	UpRegulated_Kidney
3165807	1214	334	266	224	390	40.3624	1	516	0.00871308	4.53333	0.00597557	0.176361	UpRegulated_Kidney
2872133	301	102	34	82	83	38.5382	0	515	0	18.2485	0.00252805	0.103082	UpRegulated_Kidney
3138111	897	217	209	198	273	45.3735	0	514	0	6.11162	0.00254308	0.1035	UpRegulated_Kidney
3045164	506	134	82	140	150	43.8735	0	513	0	10.8132	0.00255821	0.103727	UpRegulated_Kidney
3042810	501	152	103	77	169	35.9281	1	510	0.0211131	10.8572	0.00616933	0.179756	UpRegulated_Kidney
3007984	438	109	103	107	119	47.9452	1	508	0.02415	12.3702	0.00623534	0.180858	UpRegulated_Kidney
3001034	427	119	100	72	136	40.281	0	508	0	12.6888	0.00263518	0.105466	UpRegulated_Kidney
3203185	2872	839	553	671	809	42.6184	1	506	0.00368304	1.87911	0.00630209	0.181914	UpRegulated_Kidney
3139233	906	274	200	173	259	41.17	2	505	0.0233503	5.94496	0.00978666	0.228276	UpRegulated_Kidney
3037012	489	131	109	80	169	38.6503	1	504	0.0216312	10.9928	0.00636971	0.183256	UpRegulated_Kidney
2984076	404	95	97	92	120	46.7822	0	504	0	13.3056	0.00269843	0.107009	UpRegulated_Kidney
3186897	1745	532	341	315	557	37.5931	0	503	0	3.07439	0.0027145	0.10716	UpRegulated_Kidney
3177773	1457	404	327	311	415	43.7886	1	501	0.0072599	3.66745	0.00647229	0.184988	UpRegulated_Kidney
2919448	336	86	79	74	97	45.5357	0	501	0	15.9032	0.00274691	0.10785	UpRegulated_Kidney
3174899	1387	441	272	301	373	41.3122	1	500	0.0076263	3.84485	0.00650692	0.185238	UpRegulated_Kidney
3045990	508	130	135	62	181	38.7795	0	499	0	10.4767	0.00277971	0.108647	UpRegulated_Kidney
3151871	1027	345	215	211	256	41.48	0	498	0	5.17184	0.00279628	0.109098	UpRegulated_Kidney
2882736	309	97	69	63	80	42.7184	0	498	0	17.1892	0.00279628	0.109098	UpRegulated_Kidney
3203255	2883	677	724	765	717	51.6476	1	496	0.00366898	1.83494	0.00664737	0.18788	UpRegulated_Kidney
3141495	926	279	170	178	299	37.581	0	495	0	5.70138	0.00284657	0.110464	UpRegulated_Kidney
3140753	920	283	189	189	259	41.087	0	493	0	5.71538	0.00288059	0.111358	UpRegulated_Kidney
3172195	1330	373	295	281	381	43.3083	0	490	0	3.92944	0.00293244	0.112961	UpRegulated_Kidney
3209491	4448	1309	928	778	1433	38.3543	1	489	0.00237808	1.17255	0.00690057	0.192086	UpRegulated_Kidney
3196491	2244	694	443	352	755	35.4278	0	486	0	2.30993	0.00300302	0.114186	UpRegulated_Kidney
3164421	1192	347	238	218	389	38.255	0	484	0	4.33067	0.00303899	0.114949	UpRegulated_Kidney
3204231	3021	879	605	617	920	40.4502	0	482	0	1.7017	0.00307537	0.116019	UpRegulated_Kidney
3147992	986	293	173	178	342	35.5984	0	481	0	5.203	0.00309379	0.116281	UpRegulated_Kidney
3044698	505	144	133	80	148	42.1782	0	481	0	10.1587	0.00309379	0.116281	UpRegulated_Kidney
3193899	2078	540	500	618	420	53.8017	0	480	0	2.46366	0.00311227	0.116402	UpRegulated_Kidney
3171623	1318	435	242	402	239	48.8619	0	479	0	3.8762	0.00313083	0.116794	UpRegulated_Kidney
3208875	4133	1237	829	834	1233	40.2371	1	478	0.00255932	1.23353	0.00826533	0.210073	UpRegulated_Kidney
3162021	1155	366	207	181	401	33.5931	1	477	0.00915816	4.40476	0.008309	0.210564	UpRegulated_Kidney
2997492	422	120	103	94	105	46.6825	0	476	0	12.0304	0.00394921	0.137841	UpRegulated_Kidney
2940356	355	104	69	63	119	37.1831	0	474	0	14.2409	0.00399547	0.138897	UpRegulated_Kidney
3019894	457	169	62	92	134	33.698	0	474	0	11.0624	0.00399547	0.138897	UpRegulated_Kidney
3141731	927	295	167	174	291	36.7853	1	471	0.0114107	5.4191	0.0085762	0.215199	UpRegulated_Kidney
3094847	653	181	122	126	224	37.9786	0	470	0	7.67663	0.00408971	0.140717	UpRegulated_Kidney
3010476	442	132	114	94	102	47.0588	0	470	0	11.3413	0.00408971	0.140717	UpRegulated_Kidney
3098147	667	172	149	154	192	45.4273	0	469	0	7.49951	0.0041136	0.140972	UpRegulated_Kidney
3200627	2591	900	436	471	784	35.0058	1	468	0.00408247	1.92648	0.008713	0.216165	UpRegulated_Kidney
3156745	1085	333	169	190	393	33.0876	0	468	0	4.60047	0.00413766	0.141348	UpRegulated_Kidney
3205149	3172	844	730	603	995	42.024	1	467	0.0033347	1.57025	0.00875916	0.216754	UpRegulated_Kidney
3087267	626	169	129	127	201	40.8946	0	466	0	7.93958	0.0041862	0.141936	UpRegulated_Kidney
3083613	613	153	162	87	211	40.6199	0	466	0	8.10796	0.0041862	0.141936	UpRegulated_Kidney
3187533	1771	532	361	391	487	42.4619	0	466	0	2.80642	0.0041862	0.141936	UpRegulated_Kidney
3009166	440	125	81	113	121	44.0909	0	464	0	11.2474	0.00423541	0.142444	UpRegulated_Kidney
3197557	2319	677	388	548	706	40.3622	0	463	0	2.12944	0.00426016	0.143055	UpRegulated_Kidney
2959706	375	74	83	148	70	61.6	0	463	0	13.1685	0.00426016	0.143055	UpRegulated_Kidney
3190457	1897	583	351	415	548	40.3795	0	462	0	2.59753	0.00428511	0.143559	UpRegulated_Kidney
3154105	1053	351	174	177	351	33.3333	0	462	0	4.6795	0.00428511	0.143559	UpRegulated_Kidney
3183677	1631	506	315	271	539	35.9289	0	461	0	3.01462	0.00431019	0.144177	UpRegulated_Kidney
2948306	363	123	73	57	110	35.8127	0	459	0	13.4863	0.00436083	0.144866	UpRegulated_Kidney
3174927	1388	440	249	213	486	33.2853	0	459	0	3.52703	0.00436083	0.144866	UpRegulated_Kidney
3185341	1689	494	391	323	481	42.2735	0	458	0	2.89216	0.00438639	0.145381	UpRegulated_Kidney
3155243	1066	335	201	233	297	40.7129	0	457	0	4.57241	0.00441218	0.145893	UpRegulated_Kidney
3093569	649	203	126	135	185	40.2157	0	456	0	7.49387	0.00443805	0.146399	UpRegulated_Kidney
3170511	1295	353	240	288	414	40.7722	1	455	0.00816809	3.74738	0.00933368	0.222855	UpRegulated_Kidney
3179459	1502	448	275	282	497	37.0839	0	451	0	3.20253	0.00456973	0.148285	UpRegulated_Kidney
3184759	1667	513	363	341	450	42.2316	0	449	0	2.87274	0.00462365	0.149811	UpRegulated_Kidney
3103961	692	217	102	193	180	42.6301	0	447	0	6.88949	0.00467811	0.151237	UpRegulated_Kidney
3183593	1628	437	301	315	575	37.8378	0	446	0	2.92191	0.00470562	0.151787	UpRegulated_Kidney
3044942	506	127	89	118	172	40.9091	0	445	0	9.37984	0.00473327	0.152348	UpRegulated_Kidney
3073237	579	141	149	81	208	39.7237	0	444	0	8.17881	0.00476112	0.152545	UpRegulated_Kidney
3198489	2393	758	455	464	716	38.4037	0	444	0	1.97891	0.00476112	0.152545	UpRegulated_Kidney
3173643	1360	450	236	258	416	36.3235	0	444	0	3.48201	0.00476112	0.152545	UpRegulated_Kidney
3080631	603	150	98	171	184	44.6103	0	444	0	7.85329	0.00476112	0.152545	UpRegulated_Kidney
3073395	579	230	110	88	151	34.1969	0	443	0	8.16039	0.00478912	0.153114	UpRegulated_Kidney
3195225	2158	647	423	423	665	39.203	0	441	0	2.17958	0.00484577	0.15452	UpRegulated_Kidney
3177125	1440	425	247	261	507	35.2778	0	439	0	3.25153	0.00490298	0.155494	UpRegulated_Kidney
3154899	1062	343	225	206	288	40.5838	0	439	0	4.40886	0.00490298	0.155494	UpRegulated_Kidney
3154969	1063	337	199	256	271	42.8034	0	437	0	4.38464	0.00496093	0.156645	UpRegulated_Kidney
3140031	913	239	207	200	267	44.5783	0	437	0	5.10501	0.00496093	0.156645	UpRegulated_Kidney
3195853	2200	709	399	368	724	34.8636	0	433	0	2.09919	0.00507916	0.158532	UpRegulated_Kidney
3178777	1484	510	261	270	443	35.7817	0	433	0	3.112	0.00507916	0.158532	UpRegulated_Kidney
3153803	1050	299	221	166	364	36.8571	0	433	0	4.3983	0.00507916	0.158532	UpRegulated_Kidney
3119419	769	196	193	147	233	44.2133	0	433	0	6.00548	0.00507916	0.158532	UpRegulated_Kidney
3064550	554	150	142	64	198	37.1841	0	433	0	8.33612	0.00507916	0.158532	UpRegulated_Kidney
3094805	653	229	101	137	186	36.4472	0	432	0	7.05597	0.00510916	0.1592	UpRegulated_Kidney
3177823	1458	370	391	331	366	49.5199	0	431	0	3.15287	0.00513928	0.159834	UpRegulated_Kidney
3021834	461	130	105	118	108	48.3731	0	429	0	9.92527	0.00520021	0.161151	UpRegulated_Kidney
3085921	621	176	121	90	234	33.9775	0	428	0	7.35086	0.00523097	0.161757	UpRegulated_Kidney
3193117	2039	644	358	392	645	36.7827	0	426	0	2.22832	0.00529305	0.162634	UpRegulated_Kidney
3152793	1037	190	273	196	378	45.2266	0	424	0	4.36087	0.00535604	0.163757	UpRegulated_Kidney
3196655	2255	631	514	481	629	44.1242	0	423	0	2.00069	0.00538772	0.164274	UpRegulated_Kidney
3189475	1852	538	328	434	552	41.1447	0	422	0	2.43029	0.00648961	0.184988	UpRegulated_Kidney
3179325	1497	463	244	391	399	42.4182	0	422	0	3.00661	0.00648961	0.184988	UpRegulated_Kidney
3164987	1201	330	250	208	413	38.1349	0	422	0	3.74762	0.00648961	0.184988	UpRegulated_Kidney
3157425	1092	367	180	248	297	39.1941	0	422	0	4.12169	0.00648961	0.184988	UpRegulated_Kidney
3195539	2180	412	553	443	772	45.6881	0	422	0	2.06463	0.00648961	0.184988	UpRegulated_Kidney
3161193	1143	328	239	243	333	42.1697	0	419	0	3.90979	0.00660326	0.187488	UpRegulated_Kidney
3116597	754	225	173	164	192	44.695	0	413	0	5.84204	0.00683715	0.191331	UpRegulated_Kidney
3201751	2704	971	443	472	818	33.8388	0	412	0	1.62509	0.006877	0.191747	UpRegulated_Kidney
3096643	660	200	163	119	178	42.7273	0	411	0	6.64177	0.00691707	0.192247	UpRegulated_Kidney
3160205	1130	339	199	239	353	38.7611	0	408	0	3.85095	0.00703904	0.194144	UpRegulated_Kidney
3156661	1084	355	188	181	360	34.0406	0	407	0	4.00453	0.00708008	0.194534	UpRegulated_Kidney
3206991	3543	1045	738	598	1162	37.7082	0	407	0	1.22521	0.00708008	0.194534	UpRegulated_Kidney
2899564	321	105	71	56	89	39.5639	0	407	0	13.5231	0.00708008	0.194534	UpRegulated_Kidney
3104443	694	172	157	144	221	43.3718	0	406	0	6.23954	0.00712147	0.195054	UpRegulated_Kidney
3090187	636	172	116	174	174	45.5975	0	403	0	6.75824	0.00724716	0.197623	UpRegulated_Kidney
3202961	2844	820	535	675	814	42.5457	0	402	0	1.50759	0.00728962	0.197697	UpRegulated_Kidney
2932710	348	78	64	104	102	48.2759	0	402	0	12.3206	0.00728962	0.197697	UpRegulated_Kidney
3069084	567	178	122	88	179	37.037	0	400	0	7.52424	0.00737551	0.199493	UpRegulated_Kidney
3180217	1522	509	283	260	470	35.6767	0	398	0	2.78904	0.00746226	0.200647	UpRegulated_Kidney
3136615	884	260	166	170	288	38.009	0	397	0	4.78988	0.00750606	0.200647	UpRegulated_Kidney
3133625	861	276	134	195	256	38.2114	0	397	0	4.91783	0.00750606	0.200647	UpRegulated_Kidney
2915893	333	132	69	53	79	36.6366	0	395	0	12.6514	0.0075946	0.201647	UpRegulated_Kidney
3013364	446	115	78	103	150	40.583	0	395	0	9.44601	0.0075946	0.201647	UpRegulated_Kidney
3117001	756	228	143	182	203	42.9894	0	394	0	5.55854	0.0076393	0.20232	UpRegulated_Kidney
3120401	775	264	170	160	181	42.5806	0	390	0	5.36721	0.0078211	0.203917	UpRegulated_Kidney
3069344	568	169	130	143	126	48.0634	0	390	0	7.32322	0.0078211	0.203917	UpRegulated_Kidney
2999418	425	136	81	94	114	41.1765	0	389	0	9.76218	0.00918696	0.221533	UpRegulated_Kidney
3201025	2627	859	479	459	830	35.7061	0	388	0	1.57528	0.00924018	0.222137	UpRegulated_Kidney
3098363	667	211	160	127	169	43.0285	0	387	0	6.1883	0.00929369	0.222541	UpRegulated_Kidney
3158595	1108	249	280	239	340	46.8412	0	382	0	3.67713	0.00956681	0.225691	UpRegulated_Kidney
3191367	1944	613	330	359	642	35.4424	0	382	0	2.09582	0.00956681	0.225691	UpRegulated_Kidney
3161691	1150	353	277	230	290	44.087	0	381	0	3.53357	0.00962247	0.226149	UpRegulated_Kidney
3164395	1191	353	202	232	404	36.44	0	381	0	3.41192	0.00962247	0.226149	UpRegulated_Kidney
3161841	1152	296	261	176	419	37.934	0	381	0	3.52743	0.00962247	0.226149	UpRegulated_Kidney
3122709	788	222	173	149	244	40.8629	0	380	0	5.14332	0.00967853	0.226852	UpRegulated_Kidney
3133785	863	195	229	190	249	48.5516	0	379	0	4.68397	0.0097349	0.227354	UpRegulated_Kidney
3155227	1066	381	163	201	321	34.1463	0	379	0	3.792	0.0097349	0.227354	UpRegulated_Kidney
3150857	1016	272	233	145	366	37.2047	0	375	0	3.93662	0.00996438	0.230339	UpRegulated_Kidney
