# Supplementary material for: Transcriptome Profiling Reveals Higher Vertebrate Orthologous of Intra-Cytoplasmic Pattern Recognition Receptors in Grey Bamboo Shark
Source: PLoS One. 2014 Jun 23;9(6):e100018. doi: 10.1371/journal.pone.0100018 (PMC4067322; doi:10.1371/journal.pone.0100018)
Supplement: Table S14 — Accession number of the sequences submitted to GenBank. (XLSX) [file pone.0100018.s019.xlsx]

## Sheet: Table S15
				Accession numbers of interested transcripts that has been submitted to EBI
			Accession Number	Details of the Transcript
			HG964644	Chemokine (C-C motif) ligand 21 (CCL21 gene)
			HG964645	Chiloscyllium griseum partial mRNA for CD40 ligand (CD154 gene)
			HG964646	Chiloscyllium griseum mRNA for Toll-like receptor 6 (TLR6 gene)
			HG964647	Chiloscyllium griseum mRNA for C-X-C chemokine receptor type 5 (CXCR5 gene)
			HG964648	Chiloscyllium griseum partial mRNA for C-X-C chemokine receptor type 6 (CXCR6 gene)
			HG964649	Chiloscyllium griseum partial mRNA for C-X-C chemokine receptor type 7 (CXCR7 gene)
			HG964650	Chiloscyllium griseum mRNA for Interferon regulatory factor 3 (IRF3 gene)
			HG964651	Chiloscyllium griseum mRNA for Interferon regulatory factor 7 (IRF7 gene)
			HG964652	Chiloscyllium griseum mRNA for Melanoma Differentiation-Associated protein 5 (MDA5 gene)
			HG964653	Chiloscyllium griseum partial mRNA for Macrophage Inflammatory Protein-3 (MIP3A gene)
			HG964654	Chiloscyllium griseum partial mRNA for interferon-induced GTP binding protein Mx1 (Mx1 gene)
			HG964655	Chiloscyllium griseum mRNA for Nucleotide-binding oligomerization domain-containing protein 1 (NOD-1)
			HG964656	Chiloscyllium griseum partial mRNA for Nucleotide-binding oligomerization domain-containing protein 2 (NOD-2 gene)
			HG964657	Chiloscyllium griseum mRNA for Retinoic acid-inducible gene 1 (RIG I gene)
			HG964658	Chiloscyllium griseum partial mRNA for Small inducible cytokine SCYA107 (SCYA107 gene)
			HG964659	Chiloscyllium griseum mRNA for Serine/threonine-protein kinase TBK1 (TBK-1 gene)
			HG964660	Chiloscyllium griseum partial mRNA for Toll-like receptor 2 (TLR2 gene)
			HG964661	Chiloscyllium griseum partial mRNA for Toll-like receptor 3 (TLR3 gene)
			HG964662	Chiloscyllium griseum partial mRNA for Toll-like receptor 9 (TLR9 gene)
			HG964663	Chiloscyllium griseum mRNA for TNF receptor associated factors (TRAF gene)
			HG964664	Chiloscyllium griseum partial mRNA for Urea transporter (UT gene)
			HG964665	Chiloscyllium griseum partial mRNA for Interleukin 8 (IL8 gene)
